# Supplementary material for: Transcriptional circuitry atlas of genetic diverse unstimulated murine and human macrophages define disparity in population-wide innate immunity
Source: Sci Rep. 2021 Apr 1;11:7373. doi: 10.1038/s41598-021-86742-w (PMC8016976; doi:10.1038/s41598-021-86742-w)
Supplement: Supplementary file 2 — Supplementary Table S1. [file 41598_2021_86742_MOESM2_ESM.xlsx]

## Sheet: Table S1
Table S1. Gene expression pattern of unstimulated bone marrow-derived macrophage (BMDM) across diverse murine strains
Worksheet No.	Details of Sheets
1	Total Gene expression in five murine strains
2	k-mean Cluster Enrichment of Expressed Genes
3	Bicluster 1 Genes
4	DEGs at Basal/Unstimulated macrophages in different murine strains

## Sheet: Total Gene Expression
GeneID	TPM_C57_notx_rep1	TPM_C57_notx_rep2	TPM_BALB_notx_rep1	TPM_BALB_notx_rep2	TPM_NOD_notx_rep1	TPM_NOD_notx_rep2	TPM_PWK_notx_rep1	TPM_PWK_notx_rep2	TPM_SPRET_notx_rep1	TPM_SPRET_notx_rep2
Fth1	23129.4	29526.1	22062.9	25677.4	31148.2	26140.7	52546	62393.5	33710.2	34144.6
Ftl1	18324.9	14821.1	18045.1	15463.9	13224	11238.1	6528.35	4191.96	6159.09	7361.57
Actb	11655.3	10446.1	9679.47	8695.59	19388.6	17261.6	10449.3	7014.9	12682.5	11865
Lyz2	8062.96	9063.05	11088.1	10541.1	31073.1	30558.7	2647.08	2295.95	6253.89	11811.6
Tmsb4x	10002.4	6330.71	8976.38	5154.04	13503.5	17895	4725.13	2722.22	6867.52	6298.91
Ctsd	7945.48	8294.3	11439	13926.4	7582.02	5557.78	7879.05	8167.54	4389.36	6387.59
Gpnmb	7127.82	8739.95	7477.93	9801.51	3489.53	2661.43	16720	18467.2	11421.4	12860.7
Cd68	6515.76	7338.19	7458.78	8444.73	4778.43	3729.82	8291.81	9621.67	6761.37	8168.39
Mpeg1	5528.38	6971.48	6311.53	7379.76	7092.37	5372.85	9622.79	9561.34	5285.23	7702.89
Lgals3	5667.87	5606.11	5338.9	4971.76	2044.64	1898.31	4679.38	3634.89	4702.56	3953.06
Psap	4482.47	5468.33	4900.11	6967.94	2263.88	1627.05	6675.78	7201.27	4247.32	5814.47
Ctsb	4785.92	5140.51	5319.28	6057.58	4101.91	3232.52	3776.79	3847.79	4053.8	4713.79
Vim	4644.7	5064.48	5196.78	5094.19	3122.92	3084.18	5096.23	3516.73	3983.07	3780.11
Gpx1	4715.01	3715.21	5530.42	3931.14	3788	3748.73	3826.97	2299.76	2439.38	2691.75
Sh3bgrl3	3523.02	4289.81	2558.36	2876.9	1921.38	1717.73	2352.63	2196.29	3233.48	3314.07
S100a4	3870.51	3502.95	3684.17	2286.51	3373.15	4556.63	2476.73	1382.23	3399.71	2719.94
Aldoa	3026.4	3945.4	3223.49	3534.76	2294.66	2211.83	3564.69	3968.26	3144.38	4479.47
Eef1a1	2985.53	3635.33	2246.4	2800.08	2933.04	2976.41	3656.55	3421.22	1971.64	1636.79
Grn	3011.41	3285.29	3275.44	3891.98	2701.16	2372.78	4443.15	4654.41	2030.38	2762.97
H2-D1	3170.6	2999.19	2957.91	3062.97	3684.5	4252.64	2337.28	3249.43	1625.84	1730.54
Tubb5	3269.82	2703.95	2396.68	2118.88	2645.58	2807.51	1031.69	550.677	2155.47	2145.78
Eef2	2946.86	2956.16	2680.74	2888.43	2315.43	2340.66	3534.91	3217.8	3697.78	4098
Pfn1	2691.69	2777.21	2221.12	2325.93	3362.1	3190.2	2261.14	2023.18	2664.24	2495.02
Spp1	2726.17	2427.35	2233.72	1560.09	10983.9	13138.8	1824.44	1345.01	1059.43	773.591
Arhgdia	2560.91	2566.03	2194.04	2358.79	1950.21	1887.96	2104.79	2153.15	2870.44	2872.05
Cstb	2302.92	2412.33	2730.73	2815.15	1931.28	1905.75	3000.74	3899.96	2373.68	2599.77
H2-L	2448.15	2094.93	2002.42	1906.35	2615.73	3044.59	1075.12	1517.31	892.194	880.703
Rplp1	2672.5	1813.57	2835.09	1706.39	2312.41	3101.37	1680.15	917.116	2544.41	1617.23
Lgals1	2387.28	2018.88	3014.93	2399.49	1911.98	2238.38	1436.47	844.862	2378.78	1885.02
B2m	1790.03	2349.79	1850.97	2200.59	3173.78	3100.11	2570.89	3707.59	1390.25	1774.77
S100a6	1777.81	2210.15	2046.78	1857.62	1370.27	1626.66	1201.41	667.126	1868.53	1767.31
Rpl8	2097.84	1753.11	2100.09	1734.08	1604.6	1910.81	2801.45	2353.34	2504.53	2112.22
Cenpb	2038.93	1703.4	2244.01	1851.85	1464.01	1796.79	1216.22	939.301	722.654	585.424
Cfl1	2000.26	1728.98	1952.07	1728.7	1447.87	1473.72	1427.19	1169.04	2166.69	1943.39
Pcbp1	1913.18	1740.13	1766.19	1705.92	1238.83	1376.38	1675.58	1568.51	2381.72	1864.95
Tmsb10	1585.99	2018.87	1821.79	1994.9	971.707	1140.54	1975.83	1505.52	2211.23	1982.49
Vat1	1479.74	1651.48	2106.06	2372.08	952.913	780.653	1923.18	2284.84	2325.49	2534.57
Ifitm3	1610.9	1409.42	1364.01	832.337	5777.68	5671.12	227.485	284.731	71.617	40.984
Tyrobp	1464.64	1537.56	1671.95	1460.61	967.333	1054.36	1281.68	1113.71	1495.96	1429.35
Cst3	1618.43	1363.68	2399.75	1830.85	1092.96	1367.59	1157.24	838.923	1468.57	1057.55
H2-K1	1479.28	1468.18	2304.54	2205.38	1627.96	1865.66	2396.84	3640.85	1176.73	1329.31
Ctsa	1325.94	1503.32	2110.81	2448.67	1370.68	1147.07	2026.69	2006.96	1502.41	1704.88
Calr	1481.63	1304.56	1613.19	1670.67	2347.97	2144.81	1322.04	1087.95	2263.73	1790.57
Hsp90ab1	1299.72	1418.05	952.671	1223.14	1384.1	1336.17	1405.54	1673.92	1774.99	1787.83
Lamp1	1282.74	1420.93	1491.99	1608.15	966.775	846.324	1204.75	1266.85	962.315	1093.18
Mcl1	1299.42	1384.55	1538.88	1560.31	940.766	853.463	1340.11	936.516	1026.12	1195.2
Apoe	1829.02	827.538	1884.99	468.988	50.223	66.05	167.557	332.793	166.228	239.41
Hspa5	1439.7	1198.3	1453.17	1349.85	2417.91	2275.91	1155.91	979.735	1586.46	1062.19
4930404N11Rik	1350.92	1121.66	1671.9	1761.84	839.46	900.556	1927.68	1403.11	885.531	777.543
Rack1	1242.96	1221.25	1193.07	1109.29	1063.87	1186.66	1335.01	1354.62	1135.61	1224.31
Rpl14-ps1	1210.89	1163.98	1060.72	949.907	829.918	918.437	1470.6	1309.2	1291.68	1239.84
Mmp12	988.46	1320.18	1533.23	1981.93	255.415	185.84	2088.09	1216.62	1028.73	1187.53
Cd93	1025.11	1237.8	1142.71	1412.64	1005.34	942.195	1152.62	657.146	1622.77	1953.54
Gabarap	1014.77	1226.33	1085	1233.47	831.796	784.572	980.357	1177.69	981.818	1224.92
Rn45s	1594.29	618.902	2399.83	1078.55	4144.25	4361.81	1120.27	712.332	940.668	671.753
Trem2	1162.2	1044.35	1465.16	1282.27	712.07	741.786	722.814	533.829	983.038	776.716
Emp3	996.085	1126.82	983.086	1082.86	1053.43	1079.47	601.656	578.49	921.169	940.294
Tagln2	1046.57	1074.3	1055.78	944.298	676.327	732.095	948.399	906.536	1299.85	1442.6
Lilrb4a	1043.98	1075.7	1227.42	1174.52	1545.3	1099.93	500.713	582.385	704.117	622.639
C1qc	1146.34	932.901	91.624	88.946	140.809	181.424	9.497	7.334	1.103	0.267
Crip1	1215.39	820.671	2597.58	1678.37	571.363	789.304	791.324	283.474	3516.43	2821.01
Rnh1	1039.8	984.236	1321.82	1133.73	632.43	620.175	1157.58	1183.66	1098.31	936.346
Rpl4	1070.97	903.336	1015.14	842.318	852.578	972.639	1522.98	1389.05	1254.34	989.366
Ppp1ca	988.059	979.937	904.085	883.441	879.01	947.013	820.457	775.548	968.654	899.3
Rps15	1145.92	793.66	1163.78	749.909	746.538	859.366	1396.89	858.886	1022.01	653.46
Ctss	1016.21	890.665	1095.4	939.126	216.831	230.663	627.441	584.779	110.947	126.932
Fcer1g	908.651	995.168	907.213	975.641	1093.89	1040.51	916.103	945.551	567.282	676.896
Atp5b	944.173	954.811	820.574	900.917	923.03	960.185	702.335	773.54	1218.78	1119.36
Atf4	886.478	975.619	652.404	527.321	535.334	594.343	961.087	1442.65	778.147	720.627
Arf6	941.673	886.21	900.78	748.039	658.582	741.758	873.713	723.699	864.096	822.6
Atp6v0b	889.498	928.57	999.451	980.954	850.202	900.852	927.408	1160.72	1364.3	1124.82
Ctsz	809.996	966.767	1258.24	1541.87	964.308	835.642	1582.31	2001.97	915.047	986.176
Mt1	798.356	975.138	705.187	853.735	345.106	376.213	420.73	514.691	233.189	290.211
Tpi1	749.901	976.642	867.177	864.662	600.761	690.979	614.211	529.047	728.835	1035.17
Eif5a	922.927	773.179	726.157	610.019	1046.77	1220.09	709.966	718.428	1285.85	1111.84
Id2	880.887	805.017	1288.3	1166.91	589.43	625.684	805.501	752.36	468.653	423.921
Cebpb	875.822	807.461	839.226	704.127	933.371	1062.23	1943.44	1905.81	1202.93	1139.88
C1qb	878.737	795.37	21.086	26.67	22.475	37.241	1.268	1.695	0.645	0.275
Ifitm2	747.737	904.754	820.937	935.674	1142.36	1173.25	724.542	482.93	177.925	269.188
Lpl	737.828	860.515	594.516	648.249	994.849	1033.39	624.887	169.297	999.436	809.774
Rplp2-ps1	946.133	627.889	961.659	556.998	776.084	1012.33	881.08	614.589	357.017	345.897
Ldha	645.908	922.826	784.286	917.044	579.476	716.11	512.749	582.608	682.01	1211.61
Ccl2	737.838	809.104	519.434	469.376	2018.63	1635.77	439.5	163.957	431.497	253.793
H3f3b	728.054	811.66	689.308	730.767	611.718	700.8	655.623	665.681	484.158	525.486
Ucp2	822.264	702.307	1190.05	1347.39	747.025	669.391	406.756	181.758	1011.02	1052.77
Cd52	730.907	792.961	503.583	439.639	404.119	620.501	1053.99	638.613	2035.51	1761.12
Rhob	788.654	733.27	922.27	982.83	465.682	464.886	759.142	569.398	618.619	753.148
Lilr4b	727.415	791.075	851.53	842.743	849.595	615.33	180.148	241.624	935.924	725.396
Rps5	770.882	740.88	713.226	636.605	650.722	786.621	755.892	776.907	675.869	669.489
Ahnak	607.801	895.193	806.686	1022.4	451.251	385.713	703.432	659.371	562.327	775.976
Rpl41	793.325	699.465	858.744	648.472	468.535	608.662	1275.8	645.403	867.271	355.271
Ckb	826.815	661.737	971.281	761.372	857.976	755.071	832.023	349.661	1037.23	569.531
Capg	762.825	716.13	831.906	745.701	617.734	579.901	756.422	548.716	712.951	624.241
Zfp36l2	857.73	618.29	855.299	591.451	459.976	494.105	851.485	501.661	604.779	486.515
Gm1821	797.422	673.092	747.108	593.249	585.83	623.617	203.973	100.089	631.486	499.048
Flna	738.834	705.494	688.254	648.641	911.426	744.48	660.269	610.204	804.523	807.381
Calm1	738.852	691.544	739.831	656.58	931.363	958.176	565.018	439.56	1015.81	873.637
Adam8	747.255	676.274	418.832	398.655	1244.89	1051.94	207.475	66.129	147.321	117.157
Rps9	773.734	649.028	971.192	812.003	940.24	1178.78	1129.19	955.438	685.123	494.625
Akr1a1	689.628	729.739	680.861	693.875	560.425	504.86	581.634	556.495	504.808	483.929
Gnb2	739.761	674.926	639.937	600.729	684.682	735.288	593.963	515.745	780.939	738.802
Rps3	710.986	696.266	696.854	614.552	599.392	743.127	718.325	716.42	799.383	674.992
C3ar1	605.996	789.63	535.553	722.637	1129.87	968.942	275.134	118.944	109.123	206.402
Rplp0	723.201	667.138	632.379	602.415	520.179	574.862	427.249	390.72	109.526	77.387
Creg1	691.554	691.671	793.218	843.193	548.982	471.994	1319.59	1837.95	244.57	168.304
Plin2	723.121	622.311	599.465	649.001	405.106	439.711	620.583	545.374	223.744	194.77
Pkm	655.109	650.78	742.125	606.619	715.722	761.977	588.215	621.451	544.551	737.964
Ubb	707.085	597.264	661.006	523.606	451.835	481.008	21.82	1.925	234.805	274.623
BC005537	659.781	637.355	552.789	603.71	559.464	523.398	310.993	319.561	406.878	372.435
Rps11	696.462	598.485	611.764	470.856	439.346	444.563	1072.66	1047.74	800.644	717.374
Atp6ap1	583.695	703.141	609.125	699.129	524.109	507.186	676.941	721.627	565.822	683.64
Srsf2	701.578	585.236	599.663	505.611	511.852	613.184	459.728	385.601	749.321	581.499
Coro1a	731.324	552.612	713.253	428.623	1052.74	1135.49	658.185	344.71	499.271	388.373
Rpl13a	711.871	571.108	576.78	394.611	558.16	688.553	1001.92	863.605	576.151	531.045
Cyba	640.558	634.764	726.672	729.667	556.194	594.527	874.053	899.016	888.417	925.736
Grina	567.583	700.96	644.284	872.186	537.665	442.943	1168.86	1564.57	633.287	768.128
Hist1h1c	648.483	619.954	874.268	801.4	136.18	242.014	860.62	560.895	383.562	799.952
Cd14	697.34	556.225	1218.84	674.883	9217.21	9709.97	1851.72	1657.91	1103.62	1497.91
Sf3b5	692.698	558.351	669.646	527.707	429.678	596.585	481.475	419.723	640.269	597.691
Fxyd5	678.281	558.658	913.366	684.685	407.384	413.497	412.014	287.389	458.298	482.094
Shisa5	588.391	631.522	621.223	709.701	705.742	657.692	528.213	515.248	308.507	323.563
Cers2	571.373	645.397	492.526	594.924	443.629	414.829	582.037	613.511	486.482	448.976
Id3	751.334	463.162	672.83	461.483	187.524	389.183	22.811	14.538	74.951	54.7
Sqstm1	542.552	668.179	341.923	344.57	414.481	356.57	540.854	1181.25	361.086	411.258
Atp5a1	603.429	600.867	602.03	645.527	563.998	556.907	485.374	477.603	836.947	777.685
Rnasek	546.795	656.162	681.584	874.007	509.255	544.815	756.949	889.009	641.919	678.1
Psmd8	611.571	589.585	566.438	589.445	387.417	365.508	715.3	697.947	274.468	275.368
Ctsl	535.738	664.797	1130.21	1843.37	443.972	558.083	469.906	489.205	341.201	251.377
Tcirg1	581.362	617.922	694.389	741.376	590.259	533.619	779.762	709.721	810.202	710.936
Psmb6	607.923	580.469	654.922	582.229	637.321	586.223	281.251	283.673	303.538	196.406
Fam89b	551.489	614.776	555.731	648.012	525.545	553.891	544.57	538.453	483.388	497.114
Uap1l1	577.105	555.481	634.12	557.544	406.768	344.511	575.304	634.708	147.75	133.976
Anpep	491.542	637.448	668.047	915.514	318.734	194.587	779.542	714.392	784.122	918.947
Ptms	519.025	608.176	521.223	514.179	468.425	444.965	524.286	301.273	812.878	887.06
Ccl9	546.795	575.433	299.928	268.371	1728.05	1702.11	86.881	48.1	57.724	82.554
Cd63	478.221	642.309	523.308	500.289	260.235	272.428	656.306	604.54	337.199	447.339
Npy	523.537	593.836	714.241	877.907	213.818	193.287	0.972	0.455	11.253	7.937
Glmp	531.634	576.179	691.479	789.64	551.086	431.678	772.99	810.995	604.762	709.587
Npc2	552.557	548.385	596.53	619.377	498.87	482.542	611.657	528.311	320.421	340.522
Anxa1	520.484	550.25	632.737	612.245	433.522	517.819	263.064	148.003	437.045	314.82
Gusb	524.806	544.84	698.994	780.62	507.201	418.028	383.919	336.1	600.899	618.451
Eif4g2	550.847	507.492	403.79	432.67	670.802	691.709	396.955	534.964	642.784	477.333
Mafb	546.526	497.351	517.916	531.573	304.752	331.521	561.892	195.089	188.392	211.723
Tpp1	488.595	551.089	580.481	696.683	268.188	186.316	634.297	713.141	512.212	620.383
Scand1	558.842	478.131	639.944	550.781	450.071	521.888	661.776	510.706	536.851	462.261
Tmem256	513.048	521.098	692.522	548.51	364.545	401.581	535.191	486.791	434.822	525.32
Clic1	549.895	476.254	482.835	401.791	433.944	537.833	356.649	278.037	532.148	466.416
Hnrnpa0	538.818	479.085	527.657	478.11	375.974	436.914	396.413	371.6	628.14	631.378
Ly6e	533.214	467.579	401.164	295.418	2178.03	2180.07	301.987	340.211	124.08	171.344
Arl11	496.857	498.77	562.539	520.466	345.007	347.815	667.219	630.06	460.388	402.141
Cebpa	607.825	387.448	781.383	685.051	198.519	252.346	762.313	642.078	573.164	517.688
H2afx	582.552	408.945	400.586	283.531	155.289	218.353	257.835	153.194	665.733	558.462
Irf2bp2	470.532	517.185	377.396	380.531	314.634	310.007	420.291	395.351	465.843	502.854
Serp1	442.336	543.849	422.181	471.287	892.729	1011.53	374.63	465.123	439.792	401.409
Aprt	527.862	453.007	488.63	415.84	544.73	670.948	621.428	571.244	412.588	332.814
Eef1b2	502.53	471.319	509.735	426.072	411.371	504.387	566.984	558.516	730.714	592.743
Prelid1	502.663	466.478	463.216	380.757	317.121	329.591	432.66	390.225	546.968	595.939
Dazap2	465.891	501.278	395.069	454.115	380.812	398.555	382.279	403.892	437.262	554.739
Jund	546.678	416.592	750.215	481.672	444.08	433.089	674.02	427.664	1012.34	838.401
Hnrnpab	553.319	408.586	448.539	374.88	530.904	634.064	358.012	339.472	575.461	377.064
Csf1r	467.549	494.027	341.452	359.609	398.646	342.255	218.644	206.827	416.949	458.395
Gpsm3	459.016	499.148	486.327	523.137	381.707	348.259	409.465	287.676	389.942	427.014
Gnai2	496.936	454.361	466.781	438.624	379.475	399.895	349.428	255.035	441.06	472.457
Aup1	459.297	477.389	449.698	449.062	388.586	427.816	497.414	555.994	475.397	435.874
Maz	480.381	455.065	391.264	393.257	281.316	324.904	329.528	330.844	515.5	522.081
P4hb	444.997	481.663	529.401	625.959	537.036	543.932	375.479	341.145	542.598	596.826
Ptger1	435.564	489.088	277.016	380.011	246.351	214.065	328.127	320.213	421.378	469.984
Myadm	380.443	542.11	380.24	460.735	460.571	383.816	479.23	335.515	565.258	804.48
Junb	457.844	454.725	500.053	448.011	480.283	574.118	598.228	417.334	984.957	773.575
Maf	425.706	483.559	203.202	281.187	910.904	928.334	67.135	44.796	103.307	262.872
D17H6S56E-5	523.52	385.273	299.09	212.052	141.635	159.738	143.681	64.02	39.958	29.811
H1f0	443.259	447.896	583.179	401.194	76.009	147.926	324.91	230.067	224.933	342.525
Rraga	433.562	455.252	403.905	422.465	273.022	283.705	267.798	283.24	278.562	274.436
Tubb4b	542.993	345.405	381.429	243.881	374.099	388.526	134.9	105.981	360.681	268.266
Dnase2a	478.812	400.69	582.829	501.181	323.879	320.422	543.191	537.11	382.823	351.115
Rap2b	453.138	423.893	383.531	373.111	422.95	428.648	365.108	289.15	275.966	258.852
Capns1	432.217	441.787	385.166	390.726	403.748	426.221	357.4	343.348	395.793	422.04
Taldo1	470.486	398.801	406.781	329.684	255.996	253.383	456.46	487.032	252.811	212.539
Psme2b	472.611	396.566	439.39	389.083	1131.21	1337.64	277.047	381.354	706.93	635.252
Sirpa	404.028	461.838	361.273	428.802	460.152	396.707	406.7	326.638	427.345	502.686
Cfp	392.186	473.586	202.163	242.358	718.462	781.075	169.664	110.363	33.171	91.801
Mgat2	449.358	414.774	426.905	371.382	406.882	402.03	324.038	309.402	423.552	364.423
Elovl1	409.492	450.416	426.044	527.412	403.101	375.434	430.915	564.151	487.024	481.234
Eid1	432.616	419.597	314.545	223.83	328.604	410.63	170.16	79.502	129.778	117.673
Pabpc1	413.596	435.715	322.654	351.406	395.64	397.933	550.897	502.19	753.81	647.566
Aes	447.713	397.699	436.714	414.964	375.206	397.585	425.107	326.962	363.811	401.279
Gnas	456.827	388.528	462.585	442.496	355.477	302.702	551.844	356.613	541.042	458.447
Laptm5	394.314	447.88	345.711	422.81	309.178	249.183	285.05	314.501	456.074	525.622
Prdx1	360.388	467.047	258.391	309.833	494.744	460.374	410.699	994.348	89.374	81.961
Ccnd1	482.998	344.001	286.412	237.67	482.991	485.211	131.164	44.606	248.269	156.377
Lipa	389.984	427.209	329.61	388.621	241.522	207.485	483.641	549.509	258.12	227.12
C77080	376.31	440.37	397.569	486.618	103.035	66.316	155.556	159.123	261.244	232.754
Arf5	406.395	403.459	410	423.47	345.335	396.529	296.748	264.202	331.912	374.969
Selenop	376.767	432.145	287.826	315.056	337.492	273.404	210.645	126.599	58.153	103.338
Mrfap1	430.722	377.511	462.334	423.137	349.054	392.85	374.608	319.025	251.865	255.037
Psmb4	424.73	381.976	392.88	351.413	485.048	531.037	334.241	372.521	437.011	349.824
Hnrnpa2b1	400.808	398.833	322.023	368.227	298.947	318.391	287.825	307.683	384.608	375.4
Coro1b	390.52	408.961	409.562	386.557	321.694	328.121	431.914	393.768	419.175	416.188
Hnrnpu	421.564	372.032	321.836	322.23	300.18	333.026	279.477	276.463	436.821	372.399
Cox8a	466.18	323.194	450.893	359.731	389.417	397.246	421.406	318.911	771.469	574.039
Pcna	434.673	354.31	364.204	273.702	229.634	311.902	93.4	82.671	104.238	77.989
Esyt1	407.67	379.595	404.847	394.49	272.575	246.48	345.255	301.259	113.463	100.336
Lmna	450.066	336.748	496.495	337.947	271.515	355.469	287.983	180.617	516.243	284.054
Banf1	399.786	386.663	320.834	324.444	303.951	322.026	231.737	314.306	406.261	412.716
Slc25a3	374.103	410.068	358.568	402.123	374.188	381.445	308.486	296.544	397.39	385.1
Tln1	411.923	368.5	330.081	333.246	315.831	256.331	435.309	358.05	389.846	381.492
Csf2ra	370.708	397.225	433.359	467.889	422.13	416.163	462.771	337.276	1284.97	1110.12
Slc25a11	386.815	380.721	383.622	351.101	316.427	315.23	404.04	359.792	461.367	432.092
Atp5g3	378.181	387.915	357.787	378.003	393.829	434.348	292.392	302.006	459.7	458.25
Hmox1	343.205	422.686	180.555	287.289	528.899	390.984	254.536	339.881	229.756	266.947
Ubc	337.471	425.22	91.811	146.841	209.866	218.799	199.424	245.795	132.321	203.649
Id1	481.168	279.002	408.313	192.898	64.983	133.091	14.4	6.154	51.752	52.262
Emp1	374.836	383.991	591.258	523.404	111.086	141.736	503.708	323.655	633.938	526.187
Mid1ip1	408.328	345.297	391.451	335.586	442.392	388.977	273.314	142.939	483.243	303.212
Slc6a8	360.716	387.912	380.616	463.652	139.466	124.546	553.649	676.973	213.269	199.886
Hk3	363.7	382.595	468.749	515.975	257.552	209.283	409.001	431.917	13.087	16.445
Cox6a1	388.964	357.136	420.496	367.843	328.963	331.639	354.342	316.409	444.416	366.739
Slc48a1	353.276	391.19	297.244	367.642	363.596	313.834	275.551	395.994	375.831	339.742
Slc3a2	375.598	367.024	432.257	384.38	321.113	318.518	694.519	1187.26	259.612	212.08
Jun	448.36	291.76	442.702	333.782	348.144	367.112	545.241	263.875	197.318	121.884
Hint1	379.268	356.879	351.693	291.207	298.304	366.833	271.104	282.46	330.991	279.923
Elof1	376.967	353.111	348.164	285.701	351.625	387.089	353.01	383.03	385.698	394.834
Txnip	365.165	361.685	382.553	340.767	453.997	460.798	86.481	57.366	441.669	458.064
Hspa8	347.006	379.45	52.322	66.587	65.922	69.425	49.951	69.341	478.455	498.991
Plec	352.205	368.243	362.471	363.966	358.949	299.385	337.304	353.982	506.21	464.134
Mfsd12	380.916	337.73	459.425	492.19	249.091	240.68	547.67	406.816	254.325	229.16
Rps21	402.281	315.712	338.1	237.691	407.595	511.853	580.815	481.764	125.538	185.038
Bola2	384.147	333.826	367.505	306.394	531.543	589.96	332.152	360.923	560.28	371.172
Pf4	310.826	405.247	56.376	76.115	66.446	140.597	35.944	40.88	5.071	13.567
Hsp90b1	382.677	329.884	401.373	390.44	578.953	564.968	273.06	261.934	436.785	360.355
Klf6	293.502	417.406	288.914	418.48	331.576	322.258	320.956	379.091	281.104	341.582
Pea15a	348.722	357.359	395.497	425.04	269.089	254.603	503.787	423.53	223.982	213.49
Cdk4	363.134	337.234	334.685	332.782	319.729	329.723	266.899	281.766	299.066	291.393
Kctd12	326.408	373.024	344.569	444.175	806.786	769.568	205.546	135.681	137.679	205.93
Ddx17	335.994	362.798	304.004	347.666	296.114	289.995	373.745	413.672	257.569	268.425
Rpl32	382	313.185	320.393	271.09	274.806	319.091	545.518	388.628	648.378	483.999
Slc25a5	372.465	322.055	309.264	285.319	308.331	289.631	290.639	270.928	370.888	359.834
Mapk3	345.214	347.172	418.626	413.825	242.902	285.002	336.977	257.115	310.376	322.986
Sephs2	362.979	326.477	316.102	317.702	364.326	378.52	342.921	352.163	249.623	243.786
Cyc1	368.367	320.153	358.879	285.545	372.585	406.232	309.488	325.621	525.668	418.488
Mlf2	353.736	326.62	350.12	319.267	286.471	306.061	340.768	304.225	418.921	385.421
Rsrp1	368.506	311.444	352.704	318.863	474.616	505.862	345.942	260.802	353.153	267.314
Ccl7	293.477	384.47	135.025	154.803	1221.92	947.676	114.814	38.729	26.926	19.014
Ube2m	353.811	324.064	307.146	290.653	361.049	384.703	347.151	350.613	364.178	281.493
Slc25a4	343.78	331.579	333.165	366.835	340.848	378.481	232.531	203.727	307.452	287.404
Eif1	403.446	264.886	172.06	160.38	231.2	248.67	140.861	175.719	170.69	136.619
Adam15	348.804	314.568	321.162	294.986	356.314	341.817	167.292	136.044	169.85	165.742
Slfn2	310.937	350.484	274.432	260.553	649.501	698.482	399.181	609.342	411.763	399.52
Nfkbia	248.8	410.689	216.598	287.141	512.56	434.292	338.363	446.069	500.292	604.502
Erp29	356.554	300.959	411.41	380.104	264.083	279.889	204.048	167.978	452.533	434.648
Efhd2	340.233	316.289	427.089	399.894	284.516	324.368	202.701	157.338	499.761	473.676
Degs1	289.708	364.799	331.935	417.714	306.241	290.562	298.602	364.884	354.589	403.359
Cox4i1	308.439	341.095	361.641	356.739	297.172	330.849	340.68	303.242	347.815	364.363
Fcgr3	319.764	329.179	299.187	393.2	123.565	126.224	198.218	111.804	284.265	413.313
Prr13	283.901	358.035	263.672	366.16	222.578	193.583	263.648	355.131	407.626	518.251
Spcs1	301.138	336.618	315.771	344.585	212.847	213.244	250.197	317.224	262.156	256.816
Lgals3bp	302.936	333.322	270.727	326.816	916.888	802.882	535.101	1166.77	137.675	195.076
Rabac1	321.703	314.299	384.092	323.928	165.998	188.079	357.98	354.719	218.788	224.294
Bsg	300.541	334.378	341.235	337.595	274.376	268.824	305.594	296.845	323.712	501.813
Srxn1	311.87	322.579	247.142	231.648	208.259	171.205	354.004	696.165	327.129	263.089
Mfsd5	308.955	322.738	322.06	339.412	265.733	244.799	296.036	326.707	219.63	249.142
Tomm6	280.82	350.215	298.742	341.758	289.446	345.797	231.671	296.888	270.488	314.313
M6pr	311.18	319.081	321.066	327.629	322.947	329.861	348.147	439.796	288.342	260.499
Nfe2l1	296.495	333.7	227.763	247.461	388.045	321.577	318.462	523.036	279.968	314.095
Cuta	312.146	317.207	334.134	372.941	257.101	247.919	409.01	458.233	303.963	311.854
Ddx5	287.722	341.285	275.971	335.844	270.407	256.898	288.487	320.057	402.93	410.184
Itpripl2	281.384	346.555	243.016	317.055	331.816	326.228	675.501	1158.43	355.996	418.502
Evi2a	303.829	321.039	243.548	202.362	400.526	406.584	207.094	141.491	151.115	141.23
Slc39a7	319.196	304.745	308.424	329.582	400.331	400.203	368.117	393.854	372.421	303.401
Syngr2	325.046	295.005	265.863	293.229	220.569	216.258	216.196	201.931	320.876	324.427
Plxnb2	304.138	312.943	302.886	317.208	252.966	232.226	237.131	158.427	265.704	338.189
Atp5d	311.998	302.557	267.376	280.446	300.22	313.37	287.356	258.661	333.306	319.772
Atf5	244.504	367.341	150.69	240.788	82.919	73.515	275.037	632.969	123.014	128.292
Lrp1	326.252	285.267	261.957	278.287	252.406	180.87	233.732	136.721	177.521	234.287
Rab1b	325.358	281.395	318.925	307.306	263.36	290.136	283.379	273.562	384.067	375.086
Plekho1	322.651	281.782	402.216	320.767	205.512	199.308	253.319	199.698	120.205	113.39
Hexa	282.439	320.684	344.076	366.959	217.972	178.406	239.541	230.941	183.836	203.6
C5ar1	305.817	293.189	23.543	19.022	454.534	426.456	70.242	7.344	41.758	47.902
Ctnnb1	254.491	342.974	592.108	795.93	154.689	135.305	406.39	642.302	694.015	1037.27
Cndp2	298.29	298.428	316.165	331.308	249.871	260.442	262.435	262.357	307.386	308.754
Rps2	198.814	393.217	285.917	200.218	69.791	78.736	53.163	77.169	52.321	36.724
Ncf1	327.705	263.765	328.728	258.152	517.13	448.19	322.944	235.853	515.239	541.782
Aurkaip1	321.903	265.46	321.751	247.705	176.692	227.627	264.249	250.626	601.691	487.688
Tnfsf13	257.069	329.103	279.214	311.918	159.614	153.935	303.323	180.813	345.825	328.75
Cap1	306.723	279.046	341.495	307.956	358.096	338.454	325.833	271.692	231.343	214.434
Gdf15	345.43	239.351	40.001	22.108	197.144	116.393	210.013	217.254	188.52	128.823
Itm2b	275.846	307.663	251.14	272.66	385.448	401.325	278.116	242.308	166.661	196.552
Psmb8	316.684	265.282	285.653	215.964	543.292	611.628	263.313	280.653	294.125	246.582
Higd2a	263.888	316.134	309.979	388.059	180.888	228.89	208.396	210.243	185.698	217.854
Gstm1	258.524	320.349	311.457	402.534	102.888	78.242	579.368	814.222	174.612	186.161
0610012G03Rik	269.404	308.183	366.206	374.184	190.034	202.735	234.642	157.372	284.69	320.046
Mt2	273.374	300.055	269.312	258.643	174.598	164.12	85.369	85.933	11.821	3.497
Apobr	294.23	277.95	293.892	263.431	217.945	184.082	258.991	144.202	265.765	282.103
Fabp5	309.684	256.604	435.728	401.158	374.577	309.192	377.25	184.416	320.509	310.46
Tsc22d3	249.744	315.809	266.612	331.243	176.678	135.971	324.333	233.439	301.503	456.111
Coa3	282.413	279.643	269.263	267.302	299.636	307.787	271.267	282.974	203.42	198.105
Arpc5	275.247	284.196	254.139	242.195	393.325	384.92	206.13	172.464	273.314	277.348
Imp3	277.15	281.624	271.972	260.818	158.59	193.453	208.314	204.926	259.528	313.235
Drap1	298.847	257.699	343.185	263.23	228.542	272.665	306.461	321.163	339.245	280.398
Srsf1	273.693	282.442	225.238	218.922	206.992	243.499	173.526	207.516	276.272	233.822
H2-T23	295.816	258.088	505.948	370.2	217.168	219.911	452.63	615.601	103.122	85.747
Cdca3	333.995	214.594	178.804	105.874	83.91	132.553	95.089	30.419	342.981	241.157
Tnfaip2	238.382	308.813	226.133	274.067	256.763	166.641	131.603	160.948	208.815	289.979
Pgd	275.045	271.515	211.028	233.157	213.651	178.4	254.531	398.266	316.254	304.693
Msrb1	282.834	261.929	410.227	445.908	287.378	276.031	339.891	315.215	58.483	76.468
Stub1	278.768	265.314	268.221	275.649	216.586	268.193	303.939	290.892	313.452	321.09
Bhlhe41	253.69	287.951	316.584	399.108	193.47	149.613	603.362	718.736	761.161	788.765
Calm3	278.479	262.297	263.721	250.306	233.898	272.761	226.674	198.437	332.198	338.881
Fkbp8	280.44	258.194	287.836	274.066	231.339	241.592	244.955	218.754	292.947	290.002
Irf5	270.628	267.915	248.202	236.124	149.748	160.975	109.875	71.67	112.246	96.828
Sdf2l1	303.208	233.755	308.013	278.206	431.243	462.286	205.061	143.078	310.108	265.557
Dpp7	273.656	262.052	412.326	392.74	511.225	394.961	749.176	819.678	613.288	632.165
Klhl9	204.223	329.157	224.495	380.6	119.527	126.102	336.407	352.574	170.127	206.355
Tspan31	245.793	281.575	235.46	276.515	271.015	245.986	273.156	275.129	100.174	105.15
Utp3	291.79	234.076	280.097	240.277	188.288	217.151	225.791	167.916	261.129	260.593
Tmed9	272.914	251.037	240.481	234.686	253.208	262.465	218.965	210.847	229.488	217.584
Tmem261	263.805	258.577	275.185	251.303	314.425	326.192	195.864	165.817	243.674	222.572
Unc93b1	256.289	265.15	218.939	216.289	291.887	291.921	495.691	362.85	295.186	355.812
Rps26	278.555	242.17	222.305	192.663	225.111	240.887	13.718	8.659	478.251	432.082
Pirb	231.624	287.034	243.686	256.418	219.217	187.841	212.367	127.466	215.421	283.096
Atp5k	312.666	205.637	437.108	231.849	208.143	220.978	315.253	171.607	143.67	69.33
Fam134a	247.728	269.472	261.493	281.721	162.56	168.641	249.637	266.181	165.714	207.481
Pnrc2	252.151	264.676	243.765	227.466	170.702	163.607	183.022	194.602	254.259	233.012
Tpt1	300.073	215.946	233.311	184.792	56.626	79.623	173.568	305.876	464.182	536.192
Tapbp	224.636	289.52	258.891	328.156	654.119	582.126	393.986	553.053	197.624	237.077
Rps14	265.72	247.628	252.765	189.564	197.605	268.429	378.867	348.328	341.374	261.108
Ssna1	276.389	236.591	276.703	252.621	248.253	341.004	268.533	222.239	233.252	199.766
Tgoln1	222.685	289.35	274.383	360.359	177.495	172.645	297.003	500.649	257.862	295.717
Slc25a39	252.629	257.984	220.263	259.322	251.497	247.015	265.393	263.307	304.861	326.528
Timm13	272.249	236.391	278.719	248.807	326.34	335.208	255.457	238.539	292.235	225.873
Rgs1	276.552	231.503	589.265	427.285	224.162	292.427	848.371	592.81	869.231	421.049
Trim28	260.479	245.01	197.716	218.871	194.06	195.471	207.562	226.111	192.133	220.885
Chmp1b	239.38	265.625	374.04	382.993	189.046	205.563	181.555	166.749	218.702	215.151
Sigmar1	263.41	241.372	209.395	230.513	247.499	259.701	143.159	171.556	212.48	197.16
Brd2	251.515	252.961	248.26	254.487	268.799	262.805	228.892	236.067	284.041	278.162
Gba	240.424	263.752	277.961	326.517	269.974	233.526	334.985	459.534	121.99	141.474
Gm6548	291.152	210.978	117.437	48.442	185.358	174.805	26.602	33.699	28.519	19.737
Hsd3b7	248.648	253.332	376.556	360.28	149.245	150.557	357.942	363.969	213.52	203.344
Srsf6	256.252	245.386	206.318	215.207	189.105	211.349	169.95	194.967	248.761	225.106
Prdx5	258.271	243.08	252.824	244.031	426.412	468.991	242.139	370.517	232.905	291.851
Phb2	258.529	242.629	222.838	211.632	229.404	266.324	275.267	258.029	325.063	281.038
Hdgf	283.153	216.645	185.941	152.46	155.765	177.373	196.552	198.619	297.936	203.018
S100a10	270.879	228.753	313.017	212.793	212.562	287.479	223.52	171.031	324.685	253.897
Arpc4	256.393	241.955	218.373	215.405	259.573	280.358	226.316	196.775	218.912	227.182
Pycard	271.198	226.544	153.116	117.626	216.331	260.607	209.265	145.762	238.574	194.296
Arpc1b	279.44	217.906	258.233	227.919	305.625	332.846	299.232	223.01	244.072	220.601
Uqcrq	274.024	222.761	245.713	178.716	292.796	325.362	285.671	281.238	295.751	211.93
Slc11a1	224.632	271.984	208.433	223.757	437.646	415.123	367.963	693.128	106.343	169.384
Tspyl1	215.528	280.445	206.064	261.16	130.585	153.927	185.916	166.562	209.652	247.385
Plau	251.121	244.066	319.701	196.711	127.245	172.114	157.465	136.659	367.569	190.906
Xbp1	235.117	259.712	231.794	238.592	217.993	222.176	207.181	187.913	168.707	161.314
Mien1	221.521	272.485	237.224	278.167	226.801	195.389	239.863	321.9	280.267	325.741
Hnrnpl	256.173	236.762	201.803	195.851	199.579	214.055	186.812	181.954	284.861	251.675
Arl4c	303.774	187.534	330.348	166.472	288.724	336.533	299.474	196.501	416.876	410.061
Cic	239.892	250.904	220.888	254.699	221.865	198.387	229.056	215.45	270.021	313.926
Cnbp	256.9	233.273	229.334	196.988	222.556	268.618	203.972	266.486	268.597	210.296
Tmem106a	238.984	250.68	224.702	248.902	177.646	169.015	143.302	101.675	100.47	104.164
Tor4a	228.128	261.381	205.418	251.002	242.892	227.584	117.997	112.692	113.936	142.211
Tmbim6	225.446	263.158	213.186	282.407	269.479	257.073	343.284	438.967	247.054	319.599
Mrpl34	233.967	253.668	175.46	215.268	228.503	246.279	191.722	189.458	204.298	169.06
Tesk1	268.178	217.592	245.685	210.344	461.021	415.596	218.171	174.278	82.564	68.335
Man2b1	245.192	240.203	307.97	362.556	241.653	204.067	448.758	329.309	107.512	112.743
Pgp	267.422	216.317	218.013	182.228	237.779	272.047	187.321	141.426	222.004	226.833
Ccl6	242.595	238.176	99.772	133.847	111.898	116.617	20.591	23.405	4.402	5.823
Cd300c2	236.288	243.251	212.464	204.942	191.298	194.268	14.286	10.001	480.088	587.773
Ost4	262.165	216.779	394.574	351.523	280.978	316.708	151.985	134.579	318.386	333.987
Tmem147	214.613	261.897	219.245	248.455	230.842	231.216	179.449	232.698	234.056	213.662
Itgb2	228.894	246.967	217.323	272.487	148.116	138.839	183.538	129.472	159.132	222.282
Il2rg	194.976	280.516	191.101	271.884	426.732	347.116	322.549	412.296	246.86	365.454
S100a1	228.645	246.489	621.056	679.559	176.572	182.655	336.312	305.275	814.262	926.419
Cdipt	233.913	240.597	200.349	215.718	218.824	206.666	197.39	216.505	175.582	153.758
Taf10	263.817	210.121	246.259	187.593	253.2	261.353	230.199	224.42	205.947	190.199
Ran	292.941	180.615	206.598	120.704	156.499	171.872	271.736	268.582	153.631	84.469
Atp6v1b2	191.571	281.478	174.964	271.138	186.375	179.128	184.981	228.496	298.539	373.322
Ndufa2	266.773	203.04	283.08	211.664	299.985	337.373	221.73	202.436	186.905	138.905
Eif4g1	247.17	222.495	218.418	221.897	247.499	228.473	215.479	228.921	283.477	243.108
Neat1	272.487	194.629	338.33	197.646	287.291	315.604	343.774	178.243	194.71	117.791
Serinc3	223.93	243.074	174.528	185.197	191.911	219.743	76.33	90.047	95.678	125.809
Marcks	199.476	265.477	149.732	215.849	437.58	488.569	168.744	146.679	173.061	250.545
Arhgdib	207.64	256.697	190.911	215.466	310.623	284.68	231.599	275.639	224.809	219.649
Gsn	256.916	207.334	245.611	187.711	163.914	174.686	151.973	102.389	162.314	289.642
Xist	179.972	282.865	174.467	284.937	194.682	165.154	156.27	208.843	151.372	171.648
Ier5	264.48	198.131	280.121	188.164	247.147	282.66	261.444	170.553	225.224	166.128
Ifi30	228.409	233.168	354.601	412.952	154.186	158.229	189.048	160.012	339.46	348.004
Timm10b	234.169	226.83	237.255	224.344	182.582	206.564	169.723	163.059	158.764	172.626
Ppib	237.313	223.485	261.689	223.03	191.202	214.207	219.98	223.844	230.282	231.649
Mif	157.948	301.667	185.067	292.099	180.139	148.591	164.744	302.166	599.52	988.854
C1qa	244.641	214.832	14.888	25.856	43.962	75.698	1.306	2.68	0.156	0.283
Ubqln2	222.901	236.14	206.648	249.135	152.746	130.578	214.52	256.342	221.708	232.01
Prrc2a	234.887	224.011	192.707	218.288	220.004	181.426	218.475	239.277	279.083	270.689
Nop10	240.544	217.813	173.245	181.33	160.604	183.347	210.698	257.08	226.816	227.071
BC029722	227.211	230.324	344.036	342.567	184.32	215.832	199.263	162.114	189.249	206.168
Apoa1bp	216.11	240.01	209.999	222.844	134.714	136.697	129.067	108.992	151.037	165.992
Ncl	252.394	203.345	206.929	176.841	219.678	227.647	210.945	230.012	327.634	227.483
Dok2	238.058	217.319	218.865	182.77	225.065	296.387	49.032	19.365	176.502	169.359
Psmc3	262.417	190.133	207.16	169.625	199.268	220.965	164.105	142.821	221.04	143.469
Cxcr4	263.903	187.794	437.006	303.371	111.553	111.041	742.479	612.948	315.261	282.823
Tlr13	228.594	220.881	273.41	282.707	182.046	174.304	290.172	208.91	24.04	24.047
Ddx3x	235.195	213.915	248.467	226.295	190.069	185.914	249.25	262.136	314.726	235.334
9130221H12Rik	224.959	224.038	203.439	198.43	168.838	136.056	230.6	253.34	279.892	232.879
Chmp2a	233.89	213.187	249.33	212.376	174.445	189.699	199.137	183.787	270.079	213.202
Ctsk	145.935	300.73	286.718	644.744	0.135	0.883	116.676	165.988	3646.3	3251.73
Zfp36	238.125	207.218	169.076	186.099	229.722	224.271	257.365	175.885	142.663	102.7
Eno1b	182.608	262.35	177.338	150.162	99.815	114.702	39.589	33.749	396.861	702.931
Sdcbp	216.012	228.912	223.845	221.624	195	202.044	116.104	136.17	181.414	176.637
Atp1a1	234.684	209.262	236.819	221.379	194.82	200.709	230.803	228.476	298.706	272.214
Mlec	230.523	212.936	247.836	277.918	158.43	166.563	241.781	244.876	271.694	255.068
Ddost	220.327	221.75	230.422	256.173	227.851	212.855	168.619	186.056	186.306	181.327
Pld4	231.462	210.563	209.906	153.418	259.704	288.157	64.9	28.282	526.598	558.544
Lat2	220.36	220.885	287.606	254.742	142.149	131.774	147.289	102.642	88.325	61.361
Tomm22	229.127	211.06	202.441	159.579	164.131	172.741	195.65	172.296	228.361	207.229
Ubxn1	231.86	207.566	242.092	207.881	140.379	150.965	243.233	212.687	261.736	221.158
2310036O22Rik	258.352	179.653	248.939	194.924	187.975	212.083	239.658	208.011	306.772	197.525
Rnf187	222.964	214.26	198.777	190.269	138.84	149.352	210.105	216.56	211.881	207.5
Mfge8	168.432	268.732	109.279	316.998	34.028	26.834	151.456	147.191	3.548	3.527
Dusp3	203.3	232.044	254.005	279.148	151.215	126.089	268.136	221.85	154.989	149.144
Slc25a1	217.278	217.783	193.555	220.221	269.958	230.016	202.636	208.353	165.308	215.437
Bak1	224.934	209.867	222.861	231.239	167.015	176.877	194.209	203.876	218.494	198.494
Nt5c	230.482	203.994	208.225	154.681	161.798	199.607	276.812	219.771	274.623	185.916
Emc6	226.835	206.949	199.775	189.422	180.156	220.907	165.42	200.474	308.644	237.071
Cd151	219.687	214.064	244.336	228.056	177.02	181.914	298.882	292.426	637.736	622.466
Cdt1	229.547	203.998	196.596	159.339	166.787	180.648	122.02	82.32	92.29	78.514
Ubl5	208.145	225.359	218.385	224.126	178.31	192.722	203.212	216.593	197.378	218.2
Rsc1a1	204.417	228.351	216.613	253.832	185.72	180.156	209.14	196.124	212.347	234.318
Atpif1	248.465	183.755	214.45	157.509	178.956	209.583	164.157	122.132	144.457	110.741
Arpc3	237.536	194.497	208.288	162.015	172.906	188.469	156.702	115.013	198.7	151.151
Lrrc25	218.268	212.843	101.66	107.188	484.029	460.567	159.531	73.357	106.181	159.384
Cd180	202.974	228.056	174.648	212.412	200.173	160.608	219.693	217.933	158.554	121.482
Jmjd8	206.369	224.079	208.573	235.736	158.944	193.082	251.342	268.92	239.891	266.705
Apex1	229.635	200.468	156.82	156.646	140.667	169.223	121.751	156.097	206.747	192.521
Ahsa1	247.919	181.9	180.242	145.57	162.83	145.737	90.633	78.166	81.446	63.632
B3gnt8	233.132	196.225	191.367	169.575	136.496	146.87	45.094	22.043	136.92	193.43
Ssr4	229.868	199.339	245.582	185.059	195.836	262.942	173.051	212.529	177.246	160.321
Sumo3	200.877	225.966	190.628	203.08	228.129	243.982	241.032	224.073	198.424	190.921
Dusp1	181.014	245.364	102.598	150.891	112.173	126.315	156.413	196.659	52.128	124.563
Smdt1	219.2	206.857	239.965	233.561	217.028	262.178	173.161	167.99	188.629	180.338
Rac2	193.469	232.086	237.471	289.817	396.104	349.702	161.977	160.53	269.899	314.706
Serpinb6a	207.197	217.284	153.37	144.306	117.449	146.42	44.064	32.696	56.903	54.403
Anxa5	191.597	232.876	220.238	248.553	176.129	149.687	286.4	368.596	261.175	284.148
Cd37	220.57	203.545	271.506	271.475	149.902	180.907	121.266	81.779	188.134	204.529
Arrb2	214.124	208.742	158.082	144.062	321.588	345.165	115.382	81.895	104.642	131.333
Wbp5	238.272	184.239	349.614	292.71	140.328	171.652	207.036	151.153	241.388	157.769
Tgoln2	198.977	223.411	240.878	274.431	134.548	139.906	258.963	382.48	225.773	224.524
Snx22	219.259	202.871	249.607	200.353	189.396	205.487	196.028	198.766	208.178	212.037
Lrp10	213.088	208.585	235.154	257.027	208.391	197.924	289.019	283.381	200.43	234.853
Pmp22	186.093	235.192	202.404	206.623	73.322	73.86	170.811	151.318	127.959	102.09
Cdc42se1	218.322	201.586	193.526	189.903	165.107	179.767	211.988	148.864	291.578	257.709
Atp6v1f	197.665	221.073	242.383	264.916	177.324	150.528	232.271	202.172	193.663	225.092
Txndc17	218.145	200.095	221.918	209.519	217.1	233.345	168.222	170.394	213.793	197.606
Ccna2	229.619	187.882	166.975	117.195	125.203	176.2	63.339	27.273	244.089	195.772
Ensa	204.021	212.907	238.023	242.245	169.898	162.717	173.632	135.719	124.787	139.295
Tnfsfm13	211.395	205.341	279.889	267.577	91.25	77.865	269.658	208.813	227.767	200.733
Selenoh	257.178	158.83	241.976	131.126	115.566	185.569	124.829	90.771	178.947	135.327
Trappc1	200.498	215.274	239.914	256.612	137.922	166.583	178.567	157.496	254.401	236.71
Tprgl	209.841	205.786	189.185	166.767	138.263	122.654	146.408	148.05	176.622	185.585
Ndufb11	246.911	166.772	262.817	193.715	138.894	165.953	229.784	143.631	242.745	140.145
Cd300a	193.523	219.898	231.929	252.004	83.98	79.544	252.699	289.604	187.63	240.661
Cited2	191.022	222.044	140.131	149.676	288.877	246.129	166.319	135.791	235.768	223.72
Arl6ip1	215.905	196.619	174.442	161.265	170.931	200.33	145.074	146.906	154.251	154.317
Atp5e	198.054	214.148	193.094	192.134	274.235	320.7	200.626	187.628	211.232	240.068
Ywhah	223.16	187.145	180.154	147.184	130.651	129.791	154.055	86.06	153.549	114.306
Naglu	192.158	217.419	275.519	323.944	117.111	97.837	307.139	313.097	177.933	254.225
Chchd1	224.117	185.043	224.462	158.651	214.514	286.021	156.94	171.43	190.779	120.486
Ube2c	255.007	152.922	136.782	93.303	112.386	172.276	66.781	26.071	148.696	104.94
Stom	192.488	213.37	217.44	227.161	264.783	235.448	84.332	79.696	244.281	283.324
Rgs19	200.712	203.771	174.24	185.547	180.54	181.58	197.695	186.189	190.532	167.879
Ybx1	234.205	169.751	261.931	183.843	144.697	172.886	257.714	166.344	209.5	151.794
Eif3f	191.733	212.066	180.682	205.715	145.36	135.295	270.469	257.72	212.177	239.158
Rnaseh2c	252.246	151.396	156.159	98.575	132.397	177.891	171.612	119.316	256.762	180.696
Pld3	195.622	207.901	332.948	414.78	192.194	155.914	306.361	294.31	271.619	235.261
Cd300lb	216.619	184.818	311.023	281.583	176.053	176.666	98.244	44.826	213.982	204.309
Naa38	218.163	182.815	234.446	186.845	143.161	188.901	182.941	162.107	236.48	178.208
Pgls	202.569	195.905	181.497	157.025	127.11	161.02	195.952	189.308	231.963	213.483
Wfdc17	187.552	210.674	122.909	191.894	503.07	585.367	54.206	81.759	0	0
Ptma	215.318	182.398	166.467	158.387	162.098	193.152	168.763	120.018	178.26	147.751
Anxa2	196.963	200.254	237.003	192.592	160.146	162.801	148.639	98.542	277.628	276.427
Phf23	211.39	185.302	191.863	181.218	179.43	209.745	199.293	171.625	208.278	206.705
Mrpl43	203.972	192.647	178.139	200.878	179.322	207.649	183.836	151.845	188.535	159.21
Slc27a1	195.503	200.081	186.202	183.28	148.789	132.401	225.781	210.639	106.53	103.34
2510039O18Rik	215.348	180.1	194.939	176.357	163.837	190.378	147.771	143.01	205.61	189.566
Lrpap1	188.125	206.008	350.77	403.942	73.915	69.862	616.564	504.23	828.513	489.015
Tkt	213.144	180.469	132.108	120.809	156.598	151.895	199.019	204.25	232.146	220.624
Tcp1	192.479	201.013	144.946	169.286	183.669	187.328	143.611	175.093	160.527	137.975
Grcc10	178.461	214.107	196.946	188.828	75.152	95.625	174.128	116.934	103.655	146.027
Tnfsf12	211.299	181.048	298.207	270.887	76.817	59.399	276.175	229.894	205.851	173.98
Hmha1	206.516	184.035	189.935	157.59	128.625	119.721	189.682	139.356	150.159	149.441
Rnf181	174.273	214.936	192.315	230.492	128.881	113.971	138.187	171.849	232.807	322.29
Dok1	216.348	172.618	253.932	183.152	240.382	274.115	161.028	108.796	226.587	169.878
Ccl3	146.918	241.054	142.575	188.031	1198.08	733.674	182.347	249.838	1027.3	455.146
AI413582	196.582	190.785	218.21	201.782	127.285	107.08	203.154	180.078	138.203	144.931
Hcfc1r1	184.175	202.524	166.427	170.706	120.784	119.589	191.819	140.47	180.902	195.961
Ptpn6	189.024	197.545	161.291	160.752	341.159	308.855	226.552	178.351	346.116	323.78
Sat1	211.139	174.868	216.179	194.362	319.367	334.401	172.336	103.531	183.465	165.176
Sfpq	199.895	185.474	165.469	164.011	99.515	110.793	146.117	148.709	248.153	199.942
Mrps34	205.561	178.318	171.944	172.87	174.585	231.198	170.988	155.686	207.491	181.71
Smarcd2	188.319	194.668	143.362	159.895	111.428	132.269	137.726	132.815	129.222	129.736
Mknk2	199.527	182.645	240.435	201.605	113.168	132.498	220.884	230.023	191.847	190.105
Srp14	203.611	178.038	179.855	155.807	139.318	150.031	165.235	151.922	195.721	144.932
AI467606	192.153	189.014	178.251	141.921	79.133	85.97	124.684	84.53	171.723	182.272
Ptbp1	207.521	173.341	158.135	151.011	178.512	165.584	149.608	139.854	174.03	141.969
Tuba1b	235.775	143.86	175.873	134.721	209.176	262.673	116.92	57.772	149.09	196.151
Maf1	187.731	191.028	177.071	180.274	146.527	149.079	164.608	154.804	142.602	162.506
Hypk	207.773	170.634	193.232	196.421	144.837	158.399	167.166	170.931	182.2	142.69
Arl8a	182.652	195.256	174.572	191.278	145.297	140.012	190.549	225.786	175.038	171.069
Irf2bpl	207.606	169.995	221.876	187.463	224.508	204.366	325.123	269.392	198.752	183.57
Idh3b	173.894	203.677	149.053	164.139	179.493	163.972	130.237	128.08	157.387	154.186
Lypla2	193.233	183.228	182.6	181.267	149.505	148.765	183.363	185.95	215.521	185.739
Rpl14	198.016	177.806	175.944	145.788	160.254	171.917	318.656	221.835	248.865	205.321
2610001J05Rik	183.555	190.862	180.952	184.138	237.607	254.883	146.501	153.372	205.652	216.651
Spn	223.401	149.149	201.241	107.432	195.008	216.17	137.516	82.976	48.071	40.292
Wbp2	168.712	202.922	166.205	211.6	130.882	106.015	278.297	343.048	186.919	228.772
Rpl30	235.21	136.186	11.319	11.537	15.12	17.638	13.949	14.351	165.74	141.244
Nudt16l1	182.507	188.151	178.8	187.586	107.149	130.463	127.692	148.706	95.658	107.56
Gm12191	234.485	135.687	11.277	11.495	15.065	17.574	13.898	14.386	165.132	140.726
Neu1	182.169	185.525	205.601	211.568	195.073	196.986	245.649	317.101	197.989	189.11
Ppp1r18	193.942	172.753	154.422	145.212	141.648	152.577	157.341	110.182	175.481	169.858
Cct5	197.755	168.891	168.206	146.13	146.843	177.736	156.945	162.467	209.501	173.358
Tgfb1	178.658	187.498	159.023	174.54	191.673	166.786	182.904	171.132	216.814	205.291
Slc35b2	177.743	188.277	185.662	188.518	153.796	178.417	115.671	104.175	173.02	193.223
Cd300ld	162.903	202.783	224.329	186.26	168.594	168.882	2.898	1.087	25.448	38.699
Fen1	210.686	154.223	165.762	138.796	179.034	210.429	84.126	48.579	131.718	82.268
Snx5	176.748	188.02	171.538	177.366	109.158	137.763	134.981	103.123	137.565	124.576
Nkiras2	179.971	183.761	167.243	175.514	134.373	135.031	73.103	69.582	87.643	107.491
Alyref	211.116	152.141	145.756	104.184	142.309	201.547	88.259	59.98	204.846	126.866
Samd1	200.552	160.403	146.425	142.742	124.121	159.471	116.97	98.992	243.613	204.533
Son	165.689	195.1	144.16	179.222	168.718	147.401	172.26	190.77	154.421	183.579
Aldoart1	164.336	196.253	165.226	174.465	95.475	97.844	169.699	210.747	109.835	155.957
Bag6	182.723	177.314	160.757	166.664	140.853	140.496	187.063	197.366	180.221	176.057
Aamp	174.748	185.248	172.51	195.5	167.746	174.587	179.461	178.876	179.203	213.367
Dgkz	199.812	159.95	198.917	181.037	125.909	127.527	217.72	187.44	293.091	252.747
Surf4	158.569	200.887	151.458	193.77	205.557	190.117	122.226	156.333	143.004	166.905
Ssr3	158.892	200.473	163.362	194.506	174.356	189.638	152.553	190.006	143.901	153.841
Snrpb	191.134	167.788	158.403	153.45	159.121	182.354	153.651	167.119	176.649	166.53
Arpc2	184.244	173.716	166.235	152.855	162.31	154.333	124.365	104.179	183.666	167.402
Eif4a1	217.074	140.207	222.282	148.537	114.8	121.456	341.559	325.978	485.366	432.87
Tmem55b	182.96	173.804	174.591	165.847	180.874	187.508	132.519	142.693	114.846	118.503
Mogs	184.404	171.027	193.561	190.583	173.189	178.81	171.905	215.327	228.935	205.97
Gm2a	152.133	202.874	151.459	205.748	90.757	86.712	153.986	151.824	283.844	436.855
Cd36	164.181	189.654	126.89	190.935	59.77	92.47	14.843	19.137	127.011	159.694
Ilk	181.566	171.464	162.288	159.692	170.066	157.972	187.593	165.586	155.011	143.801
Mrpl53	193.205	159.706	184.795	186.623	169.509	212.644	158.662	157.254	191.706	155.578
Cdkn1c	164.219	188.353	428.418	548.909	38.894	36.459	498.665	355.188	256.803	233.07
Canx	165.545	186.239	172.933	197.673	203.963	189.159	134.517	162.89	180.501	188.287
Ndufb10	177.202	174.116	152.308	151.112	119.768	110.981	175.875	153.656	195.793	162.482
Nr1h2	172.635	177.93	185.225	188.764	135.079	118.113	194.68	185.766	172.504	200.044
Txnl4a	175.554	174.455	183.215	185.957	175.578	184.103	187.222	181.327	166.207	154.207
Agpat1	161.98	185.507	173.084	210.042	144.501	132.707	158.055	211.059	196.621	217.493
Smpdl3a	181.123	166.238	310.092	259.526	157.486	157.071	121.252	140.954	21.137	39.529
Ctdsp2	163.698	183.375	134.706	149.015	71.262	78.622	127.54	113.373	116.2	168.252
Mki67	204.133	142.709	154.928	117.174	100.729	117.82	62.085	22.13	211.596	189.3
Cotl1	185.538	159.743	183.997	176.087	167.738	167.259	117.52	65.448	168.827	166.307
Ppp1r15b	154.515	190.094	154.058	175.709	128.943	136.334	198.137	217.82	212.151	220.267
Uqcrfs1	174.322	169.75	178.104	181.667	129.986	159.516	165.793	155.939	204.733	209.925
Ctdsp1	184.686	159.29	162.436	148.696	100.362	101.317	159.273	129.602	141.249	139.388
Atxn2l	171.552	172.366	139.886	155.642	148.346	119.353	184.709	200.762	180.261	173.121
6430706D22Rik	182.478	160.596	135.649	120.075	67.652	78.032	116.049	79.768	35.531	37.764
Pa2g4	196.015	144.766	140.33	117.161	138.311	173.081	108.296	112.969	222.152	163.603
Mrpl36	164.873	175.878	172.144	213.509	152.282	163.979	156.155	146.844	235.202	254.816
Patl2	147.291	193.074	151.994	180.735	261.104	254.958	211.014	304.366	115.433	146.968
Mtpn	150.376	188.242	162.924	197.138	165.352	148.149	212.928	224.393	191.71	196.085
Cops6	180.624	157.974	144.209	134.216	163.449	187.589	138.021	156.167	149.737	135.748
Tnf	102.98	235.344	95.452	130.164	418.071	259.242	175.697	317.189	254.17	239.339
Prdx2	155.508	182.583	120.317	144.46	128.242	128.068	145.774	115.718	68.635	78.859
Bst2	165.676	172.176	139.364	152.194	943.676	1021.66	149.377	197.169	285.538	315.697
Vamp8	170.726	166.312	190.842	170.289	130.248	171.043	140.908	145.465	213.676	188.469
Rpl7	177.473	158.364	194.923	132.921	127.027	154.676	202.394	172.652	4.89	3.835
Gdi2	178.431	157.224	134.582	124.162	105.28	116.041	119.389	113.581	149.117	125.142
Furin	175.233	159.696	191.841	181.414	34.491	34.421	249.762	205.405	155.739	160.277
Nras	139.957	194.509	139.317	177.945	139.084	130.023	131.008	161.904	157.062	197.334
Tmem109	185.326	149.031	154.809	132.145	94.899	97.434	104.638	103.732	122.194	109.016
Lmf2	176.059	157.317	143.352	126.803	108.255	133.834	97.701	95.664	210.935	191.974
Isyna1	176.129	157.154	187.072	214.346	229.609	211.657	202.385	152.185	107.662	68.53
Mea1	165.555	167.656	190.558	159.26	130.181	153.145	175.282	180.944	191.76	158.403
Use1	165.63	167.21	127.976	108.413	107.262	147.08	165.212	128.285	113.239	104.915
Slc35a4	169.267	163.473	140.772	160.113	175.922	186.595	116.276	112.815	169.669	145.88
Colgalt1	152.953	179.331	110.682	148.555	130.557	120.89	165.252	213.394	190.573	236.431
Tubb2a	184.815	146.895	206.549	161.824	129.664	120.113	186.258	116.455	257.184	160.141
Cox7a2	179.907	150.901	196.673	170.305	155.88	172.749	128.92	129.807	214.54	199.071
Hsbp1	160.428	170.146	162.647	187.228	126.926	138.129	147.919	151.772	134.514	143.331
Hnrnpdl	183.329	146.822	167.619	125.879	100.949	121.814	137.406	135.078	152.583	108.736
Ssrp1	173.702	156.132	143.461	130.373	123.431	140.724	113.239	117.488	175.226	158.385
Plxna1	142.998	186.441	151.752	242.666	104.405	66.277	326.588	442.935	46.184	58.066
Purb	147.998	180.975	153.882	217.896	112.754	98.756	166.367	176.333	167.765	203.693
Atxn7l3b	134.626	194.054	122.648	178.685	114.938	96.149	151.336	172.469	136.992	185.644
Aldh2	177.349	151.206	166.831	145.262	118.231	101.556	47.896	39.901	67.066	74.641
Chpf2	167.481	160.765	160.06	164.876	189.553	174.667	188.826	251.394	91.159	79.055
Fabp4	151.462	176.497	225.709	279.448	219.008	150.714	103.745	70.771	115.685	148.975
Nt5dc2	177.993	149.916	112.829	95.69	187.242	183.736	101.682	50.713	37.843	32.347
Gla	157.36	170.101	213.926	225.78	141.993	115.155	230.603	286.527	42.609	43.828
Lyl1	178.576	148.783	139.987	91.467	117.65	119.936	148.62	83.313	131.713	116.99
Hspa9	149.201	177.424	102.62	116.258	117.968	120.525	159.687	290.134	171.553	160.404
Ninj1	150.329	176.292	116.115	117.421	125.231	96.869	198.141	298.152	70.543	71.593
Rrm2	178.331	147.771	145.384	133.107	151.764	185.039	47.27	13.034	199.328	171.104
Kcnn4	172.398	153.204	149.515	125.736	129.984	134.742	60.451	39.904	171.414	154.582
Clec12a	140.724	184.818	123.917	131.691	131.671	152.753	45.163	20.525	80.482	90.364
Pdia3	172.926	151.088	170.994	171.799	237.583	239.105	111.492	98.435	187.682	155.595
Myl6	181.831	139.776	214.138	156.253	139.484	142.794	82.156	87.804	366.084	322.444
Reep4	175.874	144.807	132.995	125.547	97.387	114.23	101.461	79.768	131.184	111.714
Plekho2	151.38	169.064	157.816	173.179	143.358	119.383	195.314	149.801	194.799	164.547
C1qbp	167.017	153.175	153.435	150.375	127.155	139.062	147.741	158.076	227.256	193.662
Srrm2	150.419	169.49	137.845	182.38	168.471	140.686	181.773	230.058	171.425	192.521
Ddb1	155.591	163.337	142.054	153.021	128.074	129.483	122.292	143.582	165.939	159.222
Eif5	145.396	173.41	135.344	154.631	122.502	123.242	123.015	171.255	157.783	146.06
Snapin	151.442	166.748	138.34	146.724	86.187	89.244	162.503	150.598	141.944	157.644
Commd3	163.812	154.192	165.51	133.919	107.609	115.291	95.957	112.418	118.066	114.715
Slc39a1	141.859	175.184	170.604	197.187	202.12	186.508	238.518	241.397	264.416	311.615
Ccng1	150.242	166.563	151.99	166.439	239.954	229.954	127.64	145.888	148.941	162.524
Psmd2	158.914	157.786	160.429	161.314	147.275	144.131	152.007	166.442	180.392	170.578
Rplp2	172.788	143.709	144.352	126.557	156.891	196.326	153.416	153.331	391.584	265.309
Bex3	167.543	148.473	236.607	204.694	151.622	171.029	133.237	118.12	233.846	159.937
Ywhag	157.498	158.022	141.862	155.329	152.829	146.668	170.45	178.829	162.544	156.127
Sphk2	141.073	174.041	135.355	173.399	146.615	143.658	134.566	144.666	100.239	116.575
Tfrc	136.766	177.828	177.708	487.728	132.02	161.866	84.169	140.795	69.711	69.632
Clec4d	145.272	168.492	183.825	166.457	360.419	365.039	267.998	373.39	6.367	9.93
Cd72	157.64	155.796	214.303	158.446	648.97	685.438	10.982	9.025	2.189	2.464
Cdkn1a	171.36	141.881	113.494	103.353	351.942	348.282	46.707	67.09	58.246	53.105
Lamtor1	173.65	139.395	171.828	145.669	83.977	93.322	135.849	106.493	115.864	109.361
Ap1s1	171.055	141.338	174.135	130.359	155.424	182.564	124.867	111.509	170.719	123.383
2310011J03Rik	162.193	149.862	161.46	163.791	159.451	201.812	102.356	107.317	125.5	102.769
Prkcd	153.257	158.511	130.001	143.908	135.6	118.858	142.258	117.114	178.437	196.813
Malat1	173.265	137.467	145.693	193.056	426.774	344.691	72.161	66.028	196.08	254.023
Gm21975	152.471	158.206	119.626	111.635	180.234	183.025	88.38	61.013	94.118	87.604
Ndufb8	157.374	153.053	164.703	148.407	142.747	154.083	154.888	135.624	173.398	154.664
Stat6	154.796	155.47	127.848	138.655	121.715	117.138	150.239	144.971	163.743	173.754
Rtn4	148.531	160.958	114.7	111.536	157.961	161.571	59.921	66.661	104.35	98.828
Flii	154.793	154.463	138.803	139.69	128.72	113.258	124.429	117.6	154.724	146.504
Htra2	147.632	161.461	178.655	172.566	191.065	217.115	192.375	199.546	206.139	176.171
Uba1	154.239	154.841	130.053	142.359	144.95	133.493	124.388	141.484	147.285	148.887
Gns	140.539	167.826	191.854	264.962	139.13	110.707	259.544	330.279	202.77	230.023
Hmga1-rs1	154.981	153.358	95.851	96.665	84.293	97.947	57.918	53.832	217.714	116.872
Rgs2	158.25	149.474	228.195	194.487	299.148	306.304	329.565	145.985	387.253	269.483
H2afj	167.665	139.908	210.765	189.809	97.49	112.36	155.573	114.842	149.071	153.817
Slc38a2	136.518	170.786	131.865	140.87	144.77	132.527	223.949	318.863	177.72	247.59
Znhit2	157.625	149.522	159.585	145.869	125.969	125.888	135.387	128.965	120.55	106.268
Plp2	145.085	161.857	121.021	143.018	120.698	129.829	114.625	86.375	80.449	91.419
Sgk1	129.356	177.407	151.623	254.044	90.75	83.517	1415.53	1539.88	1567.53	1788.34
Hmga1	154.124	152.501	95.257	96.316	83.696	97.254	57.508	53.519	216.368	116.28
Akt1	168.702	137.904	158.416	148.882	115.949	122.853	138.436	131.879	161.827	128.346
Rpl7a	177.268	129.01	160.613	133.691	133.983	162.678	202.875	166.828	58.88	61.966
Tuba4a	178.552	127.525	207.383	172.29	204.042	173.945	153.419	180.27	255.049	178.928
Spsb2	172.204	133.401	189.2	153.61	126.614	133.178	225.865	167.466	116.086	93.579
Ecm1	149.062	155.862	143.53	172.82	103.568	101.663	153.36	187.758	165.166	247.119
Bax	166.351	138.522	157.577	133	196.075	219.328	168.941	193.386	144.19	110.437
Speg	156.61	147.518	161.282	162.253	70.302	66.188	81.494	61.19	10.782	6.76
2610507B11Rik	147.957	155.7	123.581	140.636	175.967	165.886	101.598	74.94	139.664	138.972
Gadd45gip1	165.324	138.153	114.67	95.187	101.419	109.043	116.155	116.798	138.22	105.015
Txn1	158.722	144.639	141.362	147.613	120.678	144.958	101.661	139.594	212.711	226.657
Polr1d	157.219	145.344	117.026	117.95	125.919	168.694	115.702	124.617	144.335	132.808
Trim35	136.118	166.05	132.604	149.064	110.032	98.91	104.222	121.347	96.175	98.597
Cyth4	156.211	145.416	156.124	143.765	130.784	138.233	156.072	88.783	198.709	163.727
Cln8	141.599	159.84	132.605	147.425	121.117	115.191	132.641	140.169	86.899	85.662
Tmem258	136.963	164.38	166.873	188.895	120.804	122.082	104.642	123.724	146.999	137.597
Fes	158.057	142.402	122.412	132.885	84.947	78.055	111.397	73.418	117.569	115.324
Sdc3	145.738	154.605	116.367	158.906	292.147	287.229	18.301	13.513	33.784	55.204
Psme1	162.128	138.122	150.122	116.223	188.722	200.469	124.844	114.371	94.578	80.157
Ddx39b	140.187	160.02	139.525	163.858	99.842	113.591	196.459	207.213	178.628	172.198
Dnase1l1	151.957	148.13	165.986	139.341	100.464	120.243	168.322	145.629	69.549	76.946
Bhlhe40	143.966	155.358	204.153	176.233	36.322	33.063	251.833	317.928	485.069	586.004
Sfr1	148.186	150.717	113.522	118.229	123.643	120.37	108.976	92.199	107.776	104.585
Tmem86a	152.554	146.174	177.006	206.35	98.663	99.936	147.876	167.913	55.463	76.134
Apobec1	150.298	147.89	220.525	204.988	272.406	275.255	99.197	32	7.457	8.112
Csnk2b	140.979	156.869	114.812	135.534	121.972	116.646	123.542	151.741	141.754	146.35
Khsrp	148.986	148.786	122.249	132.791	113.655	115.42	175.349	158.004	145.553	146.067
Clta	158.107	139.515	148.088	130.513	128.747	137.021	121.967	97.478	143.892	114.533
Gpaa1	156.106	141.465	141.293	132.564	112.816	109.256	166.86	180.51	156.54	157.664
Nucb1	147.236	150.082	134.032	140.109	113.509	105.475	154.403	150.183	161.406	189.517
Fam219aos	153.551	143.409	99.257	119.717	85.356	44.165	237.708	210.666	216.967	185.748
Tgif1	150.532	146.115	112.835	130.386	115.533	122.276	147.761	201.335	93.283	97.428
Vwa5a	140.681	155.762	138.787	135.919	108.319	105.558	105.009	92.773	37.369	44.104
Cdc42	140.801	155.235	125.922	131.054	126.133	128.776	126.081	115.215	135.811	145.391
Exosc6	182.005	113.403	144.215	118.29	128.152	159.366	116.777	90.078	169.153	98.317
Cdkn2c	182.091	112.121	148.473	87.712	69.866	106.716	54.344	18.155	112.404	86.362
Uqcr10	151.769	142.325	159.715	143.133	133.709	156.314	108.439	120.279	180.855	160.816
Trim47	157.066	136.952	137.802	114.202	83.963	90.824	100.242	33.768	84.632	80.385
Mesdc1	165.967	127.915	123.745	129.332	145.98	175.615	126.57	86.176	125.539	115.423
Cln5	129.931	163.264	170.831	194.412	147.39	148.668	117.997	173.042	114.931	116.561
Rab5c	159.111	133.875	137.722	119.911	150.375	169.295	108.767	94.121	127.684	113.37
Crlf2	160.917	131.961	149.355	140.96	83.108	96.833	170.282	129.812	212.797	180.128
B4galnt1	141.281	151.559	122.337	124.033	113.395	118.261	350.003	245.318	157.36	120.848
Prpf8	141.274	151.552	107.272	132.874	128.601	116.531	128.545	152.145	120.991	136.468
Ppp4c	145.832	146.916	119.962	126.567	120.906	117.938	103.632	110.903	133.069	138.04
Dpm3	132.309	159.315	162.33	155.041	124.085	135.704	147.409	115.801	72.978	87.271
Dpep2	154.266	137.289	144.846	93.911	120.148	143.244	327.843	212.577	474.906	433.106
Timm8b	135.959	154.868	162.015	147.133	79.132	82.32	160.253	175.26	218.126	247.931
D8Ertd738e	163.45	127.114	146.491	102.825	104.081	119.773	126.322	102.83	134.336	102.719
Rhog	132.645	157.877	113.563	132.007	151.321	151.87	137.28	137.032	138.715	163.988
Slc6a6	136.122	151.996	133.126	152.784	133.42	118.875	139.289	118.634	134.92	165.024
Rad23a	150.24	137.841	116.489	104.362	84.262	91.156	103.566	108.894	138.13	120.123
Msn	141.248	145.998	135.569	144.584	172.351	142.617	144.054	176.478	125.225	152.783
C330006A16Rik	117.683	169.462	130.079	172.723	77.577	74.442	176.395	183.531	121.58	180.295
Mybbp1a	145.229	141.772	110.071	115.941	140.948	133.388	122.613	157.515	145.279	128.68
Ado	135.325	151.61	151.503	168.226	97.988	120.98	135.827	130.06	175.102	148.156
Mrps26	158.94	127.562	233.458	182.819	152.245	167.416	141.036	103.991	171.317	140.15
Mrpl28	145.271	141.22	125.189	106.309	149.705	161.316	94.92	79.354	122.565	112.723
Eif4b	153.331	132.73	135.097	124.559	81.752	96.767	162.129	127.728	125.954	132.583
Sod1	163.663	121.796	134.416	107.44	66.726	72.706	51.95	58.396	115.124	70.162
Fam173a	159.349	125.325	184.016	143.553	141.508	128.569	56.2	50.903	50.834	58.702
Atp6v0c-ps2	146.43	137.953	25.754	30.909	17.581	23.831	174.607	208.349	1307.79	1399.24
Csf2rb	113.301	171.034	109.062	191.688	23.05	22.155	193.156	305.107	175.47	185.135
Psmb10	144.485	139.499	145.475	145.865	338.743	315.371	122.558	150.115	118.679	102.161
Cmtm3	137.989	145.648	133.34	143.225	126.334	135.837	57.329	45.717	36.129	40.503
Pold4	128.127	155.466	140.345	171.759	101.102	109.34	175.136	157.399	198.886	243.343
Necap2	145.828	137.615	146.8	131.256	98.134	99.603	127.088	122.927	110.221	118.19
Atp6v0c	145.765	137.192	25.655	30.726	17.723	23.69	173.884	207.198	1300.61	1391.32
Ly9	126.038	156.52	129.549	157.206	160.263	127.193	129.658	169.773	57.072	60.034
Zbtb22	139.523	142.843	125.06	120.957	98.713	107.48	135.593	138.396	137.041	117.388
Fam32a	136.191	145.008	148.141	150.897	103.252	121.807	108.395	132.544	151.737	160.309
Mat2a	142.243	138.86	128.59	126.796	119.533	133.164	101.601	101.941	146.662	128.839
Csf2rb2	112.297	167.981	73.379	129.639	15.574	14.774	94.247	146.681	52.497	71.222
Gltp	132.695	147.42	107.993	127.175	80.175	82.023	97.069	86.063	79.601	87.756
Plekhj1	147.994	131.783	158.56	136.453	136.015	166.531	205.569	145.364	156.459	116.565
Esd	131.999	147.741	119.732	129	93.797	85.794	107.844	199.637	66.556	49.849
Prkar1a	135.628	143.366	123.335	125.031	124.282	127.21	116.304	123.014	146.215	178.727
Pabpn1	150.676	127.787	131.374	122.642	97.894	108.939	123.703	122.109	156.723	123.925
Dusp7	142.678	135.58	70.148	66.644	82.459	74.13	136.121	76.581	116.098	82.612
Lrrc58	134.536	143.615	120.263	145.485	227.391	203.442	171.856	162.561	105.509	115.801
Hist3h2a	117.427	159.925	150.758	164.487	35.112	47.261	137.848	108.796	69.539	63.827
Ghitm	127.218	150.104	133.436	142.771	144.075	153.082	133.318	248.144	86.392	97.775
Hmga2-ps1	168.177	108.957	200.63	136.398	112.526	160.775	60.14	33.56	11.985	12.647
Hsd17b10	119.88	156.707	106.364	114.759	97.889	79.997	88.224	91.143	104.127	104.289
Cdk2ap2	140.228	136.156	121.328	134.195	137.265	185.176	176.357	177.247	173.969	187.764
Arl6ip4	164.571	111.157	172.247	131.78	145.007	189.441	110.459	89.543	197.014	128.418
Sec61a1	134.585	140.811	128.13	144.311	143.489	130.015	112.255	129.168	139.986	144.481
Cyb5r3	133.122	141.502	135.966	149.736	99.699	90.863	559.931	585.463	123.505	137.168
Eif3c	139.702	134.771	114.164	110.204	92.488	94.605	173.165	227.723	125.135	106.39
Metrnl	142.216	132.018	138.13	117.365	119.712	135.326	84.707	44.732	85.028	84.517
Tusc1	144.585	129.599	162.319	160.989	79.369	94.492	170.664	129.432	344.663	237.115
Eif4h	142.105	131.735	121.097	117.007	112.566	131.998	118.548	116.073	164.135	159.138
Renbp	129.221	144.382	160.898	170.612	104.636	98.822	184.946	227.107	112.251	115.256
Rgl2	143.654	129.932	130.148	121.205	85.574	85.901	118.371	94.608	121.944	104.078
Yipf3	135.268	138.245	139.471	139.868	99.853	96.099	171.473	168.835	138.378	145.49
Myo1c	137.89	135.275	130.74	127.001	98.405	93.062	141.405	132.267	135.229	136.234
2410015M20Rik	145.019	127.647	138.792	124.462	124.595	122.055	110.954	92.58	155.881	136.145
Serinc1	118.66	153.944	150.176	167.544	126.605	125.589	141.706	190.33	86.004	95.584
Fermt3	137.25	135.284	121.65	128.521	157.025	153.038	144.297	123.138	112.431	117.802
Cct2	137.745	134.617	111.568	123.404	128.004	135.784	103.53	111.699	114.575	105.693
Myo1f	134.08	138.19	126.18	145.485	82.519	68.612	119.553	80.909	147.576	167.792
Psme3	138.164	133.891	115.835	123.669	109.489	111.512	115.599	147.965	154.804	135.366
AI662270	131.156	139.698	109.88	121.515	170.715	176.744	23.003	25.609	117.588	118.339
Evi2b	134.081	136.645	103.12	105.899	141.595	143.885	65.741	45.847	97.072	90.155
Cav2	146.424	123.851	164.124	92.328	132.46	151.857	62.629	53.452	26.574	11.624
Cd33	125.108	144.578	159.969	220.643	54.152	37.473	90.105	74.676	136.32	210.377
Eno1	109.644	159.995	93.847	88.545	59.461	65.414	25.878	32.357	229.21	410.54
Qars	130.121	139.308	125.094	132.734	92.832	97.374	135.384	135.835	126.988	137.804
Ndufa3	126.503	142.758	92.099	99.707	108.056	109.58	105.758	100.288	127.113	111.903
Polr2a	129.895	139.091	114.112	137.479	98.114	83.409	88.881	91.227	85.286	93.1
Tnfaip8l2	134.583	134.074	105.378	94.791	127.82	145.064	113.657	68.086	100.557	120.268
Zfp703	136.074	132.57	124.754	145.928	109.191	103.808	78.963	65	119.683	139.163
Shmt2	129.237	138.836	98.532	98.371	123.271	128.341	156.83	218.677	139.142	104.167
Tmem179b	123.988	143.921	124.494	151.74	88.709	99.326	135.507	150.477	103.698	113.691
Snx17	129.485	138.396	116.366	119.96	148.78	145.584	121.473	130.477	115.245	129.963
Fam129b	142.675	125.075	151.793	170.202	76.75	77.625	144.706	143.083	186.652	144.601
Arhgap9	138.878	128.733	134.828	116.463	90.542	104.803	114.168	69.881	241.31	211.242
Rab7	124.085	143.047	119.809	146.998	104.842	98.517	147.912	147.706	127.121	118.312
Fbxl14	142.576	124.491	138.668	121.571	107.458	118.231	119.447	118.935	116.042	96.194
Cstf2t	109.948	156.888	117.009	144.906	81.775	83.444	128.756	143.377	86.362	103.857
Wdr83os	124.598	142.17	72.473	104.45	86.58	60.949	24.006	32.139	125.615	125.427
Rps4x	137.979	128.485	127.278	108.189	81.546	87.836	295.98	309.725	85.606	101.435
Cenpx	140.336	126.037	133.966	106.947	107.088	120.295	41.587	35.588	94.539	110.398
Spi1	135.776	129.976	121.175	122.81	185.228	177.771	156.532	132.317	165.477	141.589
Pop7	149.391	116.351	124.857	138.005	106.506	105.89	126.438	121.52	153.086	122.367
Mfsd7b	148.399	117.298	143.109	144.977	63.07	66.638	133.816	134.376	67.555	61.535
Slc35f6	138.61	126.791	135.458	143.774	94.195	90.059	123.481	112.264	123.186	110
Mdh2	137.583	127.556	147.568	153.645	148.289	151.201	113.433	116.275	206.875	181.121
Itgb1	133.512	131.542	152.397	137.444	150.98	145.119	142.18	145.239	148.668	141.555
Selplg	146.594	117.881	118.483	99.452	140.677	137.463	98.648	58.096	206.984	183.71
Grk2	138.766	125.691	122.732	107.071	139.625	144.627	105.414	89.551	97.674	92.112
Pim1	133.47	130.845	102.68	112.421	142.707	114.338	272.162	219.981	159.02	172.285
Krtcap2	130.366	133.109	100.502	107.355	141.31	148.563	134.875	179.121	85.288	84.478
Sdhd	122.19	141.059	131.452	145.008	105.041	125.846	102.334	123.549	168.112	183.321
Hnrnpul2	132.372	130.788	107.146	115.795	93.359	95.295	107.064	100.596	119.166	112.127
Ifi27l2a	155.924	107.11	197.601	128.525	401.584	757.698	0.459	0	43.852	38.638
Vps18	136.583	125.309	130.484	136.306	112.245	104.867	176.377	179.046	125.607	121.587
Eif3g	133.895	127.913	112.501	116.868	94.606	103.465	140.197	138.808	138.3	112.401
Smim10l1	123.501	138.004	133.887	166.765	79.621	88.865	165.752	190.508	109.134	125.074
Smcr8	122.34	138.53	103.261	126.907	77.708	77.797	120.745	162.241	91.91	94.055
Cyb5r1	111.016	148.954	98.017	104.029	87.193	76.86	114.087	237.302	79.179	80.55
Ywhae	129.637	130.033	121.96	118.42	125.825	126.382	111.221	122.76	159.596	131.623
Nat6	115.027	144.546	136.606	195.867	61.599	59.39	115.868	102.308	146.684	134.936
Cdkn2d	131.23	128.116	125.302	99.329	97.277	127.664	45.347	23.732	156.293	158.695
Tmem259	138.886	120.446	122.907	109.513	124.022	128.573	132.765	124.616	113.864	105.876
Ier2	142.82	116.348	128.772	109.658	115.239	123.076	143.106	80.19	220.657	189.844
Cd81	133.546	125.437	84.752	55.639	107.709	118.683	38.115	39.422	28.911	50.233
Mfsd10	136.018	122.873	130.985	122.316	104.272	116.628	130.778	137.291	145.272	143.597
Tmem14c	130.918	127.645	133.961	134.786	110.726	116.364	127.891	131.006	98.957	90.287
Cdc37	137.809	120.463	118.325	107.518	89.283	91.714	101.39	103.764	128.639	117.581
Nubp2	126.879	130.973	114.03	123.067	113.534	125.367	104.34	118.147	147.011	123.053
Lsp1	138.588	119.043	99.228	57.373	30.601	34.305	196.433	71.2	39.261	49.655
Zyx	135.791	121.57	118.28	100.833	76.825	62.242	122.139	57.03	153.655	137.468
Gm15441	129.166	128.171	135.498	120.51	160.605	163.021	30.57	20.278	156.206	162.107
AI837181	123.781	133.472	136.364	140.238	122.31	115.146	113.821	116.361	136.497	165.797
Trex1	126.412	130.751	90.771	75.333	704.927	660.803	76.975	72.102	114.034	158.841
Acp2	116.283	140.771	107.94	140.117	227.33	191.048	110.379	105.615	137.226	158.851
Aldoc	111.832	144.879	134.023	155.958	141.909	119.222	67.113	59.638	55.635	154.129
Il10rb	125.91	130.432	112.518	119.745	97.188	95.897	90.586	66.357	124.332	132.597
Lamp2	114.407	141.797	137.519	146.803	123.497	120.028	107.265	138.542	108.908	144.387
Tmem251	133.966	122.058	166.521	168.728	93.689	107.036	170.136	218.44	133.278	116.834
Eif1b	136.612	119.194	139.904	125.203	87.567	100.72	137.753	131.767	135.123	101.546
Glul	123.307	132.296	75.633	88.953	76.48	84.253	64.826	47.022	85.319	120.98
Emc10	124.303	130.757	138.183	137.091	87.056	88.831	133.582	146.523	91.087	101.968
Rac1	119.719	135.079	104.232	115.705	118.007	120.076	116.674	119.86	135.874	140.005
Comt	128.566	126.181	114.515	117.718	81.184	72.705	68.048	55.484	150.719	136.095
Dnajc30	121.43	133.254	122.88	119.923	69.709	72.36	142.802	146.47	110.221	129.939
Ppp1r35	133.103	121.233	151.42	95.508	81.77	66.756	118.144	83.185	131.7	95.257
Thap11	125.466	128.736	99.577	121.044	91.934	81.082	122.365	102.466	98.788	103.999
Atf6b	134.363	119.684	125.71	117.425	105.017	114.473	137.933	149.198	153.191	132.762
Dusp6	118.67	135.336	77.693	89.176	98.087	96.721	28.581	23.508	32.636	84.67
Tnfrsf1a	127.423	125.953	104.102	106.331	102.38	97.766	147.557	128.642	112.135	108.075
Vps28	115.408	137.538	122.102	121.9	86.656	89.526	137.847	133.745	95.571	84.573
Sf3b2	130.642	122.223	117.049	113.489	93.351	85.541	124.331	122.213	135.348	129.217
Trp53inp2	116.376	136.416	131.332	164.387	121.839	93.143	160.908	159.387	114.425	144.695
Zmiz2	115.719	136.724	92.95	118.376	133.624	105.701	192.897	269.186	156.585	162.8
Bri3	120.685	131.276	136.478	124.073	72.511	78.34	87.745	85.814	140.55	136.028
Arhgap30	138.476	113.39	154.484	126.662	121.756	115.844	147.406	108.057	102.961	95.944
Was	136.673	114.94	102.523	90.307	87.7	93.091	117.083	102.374	115.267	101.455
Sco2	135.277	116.103	114.445	125.016	99.202	105.058	117.337	133.104	139.398	120.601
Hnrnpk	122.837	128.27	122.274	118.001	116.13	127.547	100.843	111.436	74.964	86.493
Spcs3	112.116	138.726	129.074	156.628	139.585	136.372	75.939	82.948	149.592	152.33
Unc119	119.921	130.721	108.04	108.939	116.067	99.473	84.305	72.083	58.96	69.991
Clec4e	96.207	153.83	77.432	76.401	426.635	321.31	990.716	3145.26	361.589	263.082
Alox5ap	121.039	128.874	96.798	93.282	95.889	90.83	65.353	43.373	53.908	59.698
Emd	125.348	124.145	99.648	96.3	83.717	78.944	91.644	95.147	126.464	120.218
Iqgap1	121.969	127.491	115.806	124.108	108.94	87.474	135.955	134.546	122.545	120.875
Rpl29	142.198	106.953	1.661	2.194	1.27	3.471	151.527	111.107	3.715	1.539
Rnf44	116.864	132.199	107.974	131.176	94.287	78.718	121.525	125.509	89.897	113.623
Arf1	134.076	114.986	106.131	102.789	109.222	108.363	104.416	94.464	138.714	121.936
Gm16861	117.449	131.511	115.214	138.465	112.746	104.672	139.995	140.309	190.357	196.599
Tmed7	111.091	137.8	116.475	127.391	138.388	135.089	121.294	160.471	125.779	140.579
Lamtor2	124.208	124.643	124.308	137.967	107.945	121.426	117.021	99.142	137.081	143.231
Slc16a3	93.566	154.674	117.859	145.466	87.403	97.849	95.984	113.002	125.704	365.965
Cd2bp2	124.55	123.399	113.02	110.738	88.046	93.239	118.316	134.946	94.642	94.772
Psma7	131.793	115.888	151.269	120.289	151.378	181.764	116.567	118.937	137.279	103.498
Scamp3	121.504	125.555	114.621	133.046	116.341	99.394	186.426	250.398	165.562	164.438
Rab7b	126.727	120.068	67.688	65.284	89.246	81.476	191.795	159.888	183.206	112.002
Tex261	123.625	122.789	87.171	97.516	64.688	58.539	118.393	138.478	114.468	125.047
Chst14	124.729	121.39	106.776	127.023	93.873	81.126	98.344	84.913	85.055	68.814
Cct4	110.901	135.11	101.101	116.731	95.317	107.886	102.677	118.589	157.953	157.088
Ric8a	115.588	130.347	101.205	98.98	103.124	96.939	74.932	83.106	125.817	117.572
Ndufs8	130.596	115.259	114.436	94.064	94.536	114.492	223.684	204.443	431.763	357.062
Pmpca	122.088	123.561	108.243	110.788	117.681	121.572	89.599	95.555	124.408	114.7
Pcbp2	113.956	131.525	95.201	114.323	82.552	77.814	92.258	96.082	114.238	114.634
Ddx28	124.931	120.443	111.605	119.239	109.11	104.111	125.137	113.411	79.821	76.319
Ap5b1	118.883	126.4	105.207	111.164	137.065	113.247	165.07	145.399	163.566	159.467
Edem1	109.65	135.134	107.977	124.433	89.255	81.182	105.178	110.809	187.568	194.68
Limd2	133.085	111.695	99.268	64.229	297.06	273.235	142.805	108.477	227.168	181.815
Rpl34-ps1	113.517	130.471	113.289	120.424	7.843	12.866	225.132	205.007	214.578	112.51
Lamtor4	129.037	114.871	142.151	123.792	86.088	114.817	122.714	121.886	121.576	108.569
Lrrc59	129.087	114.805	112.604	113.779	185.494	179.902	147.084	163.936	189.654	156.252
Irak1	127.549	115.443	124.317	116.067	66.942	67.521	121.695	111.902	88.411	89.13
Wsb1	107.94	134.941	117.181	144.411	142.54	154.243	114.406	130.469	137.764	115.427
Ppp2r1a	117.44	125.313	91.158	104.403	93.943	82.821	124.386	138.683	121.145	130.055
Rpl34	112.935	129.802	112.708	119.807	7.803	12.8	223.978	203.956	213.477	111.933
Cggbp1	100.358	142.369	86.919	117.556	127.765	122.743	136.106	157.98	168.1	200.099
Cat	109.712	132.938	94.141	107.146	69.106	46.631	79.68	112.438	45.657	43.44
Rrs1	136.678	105.941	125.875	113.263	100.344	99.498	78.816	90.015	71.577	41.751
Wdr1	115.961	126.123	120.512	144.198	175.984	151.903	123.919	104.51	193.893	212.972
Gps2	124.791	117.087	106.161	85.303	101.033	93.639	116.095	98.611	91.421	67.099
Ndnl2	125.647	116.202	122.006	124.247	83.738	113.127	233.138	168.311	310.298	263.848
B4gat1	117.63	124.213	127.811	137.356	88.997	91.491	144.325	121.763	108.119	112.527
Pnpla2	110.091	131.598	104.97	140.543	83.567	66.59	309.586	371.679	315.358	363.267
Myl12a	129.77	111.878	114.065	97.244	108.734	117.888	158.815	105.358	146.555	131.725
Tmed3	120.43	120.988	142.486	150.091	88.399	88.727	113.54	118.471	99.65	101.658
Pip5k1c	123.863	117.249	128.134	125.556	65.906	58.216	126.488	127.667	181.285	158.402
Pltp	117.91	122.829	189.007	252.383	58.644	59.36	29.323	31.605	126.5	197.174
Atp13a2	110.945	129.764	123.009	154.905	132.019	115.979	274.619	280.061	290.632	398.8
Triap1	118.11	121.862	100.776	126.501	125.352	98.757	84.023	82.003	67.737	71.096
Polr2m	125.044	114.768	140.517	132.603	121.166	105.183	118.372	124.949	239.468	230.373
Plk2	95.615	144.148	154.717	222.241	178.52	134.807	260.704	260.552	71.061	39.706
Srsf5	113.599	125.309	111.569	122.377	100.918	93.02	114.374	118.237	91.263	92.885
Epn1	121.864	117.006	97.893	97.108	81.125	81.043	109.953	95.816	74.041	78.29
Edf1	135.063	103.558	131.722	113.001	99.87	112.087	103.763	93.01	133.792	122.121
Map7d1	128.64	109.885	131.724	117.575	100.813	91.03	133.447	99.292	157.442	121.262
Anxa4	104.396	133.959	153.412	188.837	81.073	69.374	113.122	133.452	236.508	272.312
Itga5	118.609	119.737	130.612	131.168	111.229	93.961	137.846	140.921	113.079	117.577
Fbrs	114.803	123.24	87.265	106.409	119.482	98.776	135.336	157.232	118.143	140.577
Srpr	111.223	126.815	103.934	131.241	111.202	97.343	111.146	142.162	91.969	112.803
Asna1	114.986	122.754	124.841	128.24	95.242	102.326	130.147	162.744	108.376	106.387
Adipor1	109.423	128.24	116.74	135.982	83.433	78.829	185.384	203.122	134.492	169.348
Stx4a	123.803	113.515	142.298	133.959	87.439	87.466	149.683	145.637	110.485	90.314
Med11	124.693	112.569	107.452	108.735	106.04	140.165	89.106	78.546	136.979	134.979
Pfdn6	124.497	112.535	109.469	96.147	107.93	126.468	85.152	101.896	96.826	73.574
Rab24	118.085	118.922	105.155	111.983	88.907	93.43	108.713	106.503	83.37	83.366
Plin3	117.652	119.268	153.978	148.926	67.822	80.268	162.578	150.777	62.323	58.123
Adgre5	118.947	117.816	102.07	95.137	43.826	34.911	94.069	53.041	85.147	110.725
Atp6v1a	103.832	132.47	112.918	147.81	100.043	82.456	138.492	159.372	123.915	141.916
Pcyox1	121.843	114.364	105.4	118.566	96.952	89.904	82.34	65.84	106.065	117.717
Ovca2	118.5	117.134	96.189	90.008	60.701	65.34	60.439	69.875	52.819	42.284
Pdxk	110.673	124.59	106.381	137.266	145.478	109.182	56.531	57.599	31.831	30.129
1500011K16Rik	124.133	110.92	166.888	116.054	114.627	169.844	125.813	112.565	95.201	71.324
Lgmn	116.232	118.687	125.556	140.74	85.041	97.065	49.611	27.451	60.239	78.419
Nckap1l	113.101	121.691	129.393	141.015	163.684	142.55	141.688	120.816	119.041	124.218
Stab1	127.642	107.07	25.983	25.595	218.366	170.264	19.144	10.345	2.635	4.187
Mgat4b	107.954	126.62	106.523	130.546	70.655	69.452	98.353	129.977	102.444	120.495
Ndufv1	116.641	117.475	117.758	125.92	80.765	94.882	150.567	146.969	170.264	160.393
Ugt1a1	110.868	123.213	107.171	96.7	215.033	176.702	224.714	293.744	228.11	202.253
1600012H06Rik	104.425	129.402	119.97	121.94	93.942	101.108	74.716	75.254	48.446	65.958
Zeb2os	123.123	110.427	146.339	108.952	117.867	141.22	86.926	76.124	94.511	97.577
Mfsd1	108.576	124.846	105.056	111.44	87.28	95.383	140.845	158.851	65.812	61.198
Uqcc3	109.065	124.29	109.162	133.865	96.854	91.257	128.261	130.391	123.809	102.026
Cuedc2	122.032	111.312	143.144	136.833	84.347	86.152	125.242	99.101	79.434	76.335
Camk1	121.987	111.159	126.035	106.362	151.639	136.798	131.765	106.891	108.486	108.228
Bckdk	121.514	111.299	107.498	91.928	114.134	118.929	92.663	90.408	93.851	89.787
Nme2	128.559	104.143	129.202	111.077	108.053	130.716	127.688	137.38	99.184	67.906
Creb3	115.783	116.605	126.889	113.72	83.536	71.733	87.594	81.276	112.399	84.456
Ywhab	115.765	116.5	114.552	122.791	110.943	109.934	116.516	115.321	108.429	109.421
Rnpepl1	115.05	117.031	110.924	122.047	76.886	74.726	146.172	128.452	155.798	159.319
Mrps7	123.848	108.116	92.331	89.918	90.686	124.188	88.904	85.915	148.185	106.317
Uqcrc1	117.99	113.938	111.059	110.843	100.966	108	87.214	78.886	129.436	111.31
Fos	131.027	100.662	110.779	79.878	133.319	146.692	96.809	54.764	189.047	103.072
Naga	113.054	118.26	156.803	188.432	72.491	65.904	157.354	146.02	77.74	85.751
Gdf3	96.253	134.774	18.103	19.951	13.448	25.578	0.148	0	8.602	5.846
Hyou1	116.723	114.147	118.441	134.694	204.889	189.655	135.988	174.75	145.744	124.633
Caprin1	109.185	121.677	90.657	107.554	91.911	95.165	80.578	103.592	115.859	116.211
Rpn1	123.682	106.978	129.599	128.733	126.215	131.707	103.072	92.062	110.033	86.516
Tbc1d10b	118.888	111.47	97.797	94.931	120.53	117.669	99.71	97.66	98.175	101.75
Cct8	116.205	114.091	92.875	104.72	117.243	125.953	93.025	107.79	145.147	129.483
Rpl39	123.396	106.736	141.004	131.895	82.04	83.63	95.799	96.369	8.128	5.523
Tpm4	114.403	114.437	153.579	148.551	157.534	148.861	117.351	106.289	118.697	124.646
Brip1os	120.243	108.582	98.268	101.182	90.53	86.06	46.363	42.826	78.376	73.928
Sf3a2	115.777	113.007	88.022	91.39	73.039	75.037	91.942	100.26	110.786	95.219
Mpp1	111.893	116.151	124.392	123.554	114.398	107.237	101.209	92.252	100.403	99.727
Rps20	115.421	112.547	159.957	117.535	59.201	87.921	98.478	106.351	367.05	238.876
Il7r	101.109	126.656	154.063	178.256	40.936	32.393	252.646	337.713	126.037	101.475
Plod3	112.764	114.838	167.32	170.303	227.445	199.586	174.81	179.818	153.242	172.466
Fkbp4	123.002	104.37	113.453	99.778	85.465	96.982	102.101	105.295	157.037	128.93
Ncln	117.124	110.002	101.081	114.182	133.978	125.354	108.658	120.151	108.18	107.614
Ehmt2	119.483	107.308	101.517	102.825	101.64	101.025	95.391	72.466	99.723	97.334
Nr2c2ap	120.317	106.057	98.908	99.307	101.685	110.59	120.779	132.414	100.49	87.117
Myo1g	113.879	112.402	89.82	96.003	111.754	112.969	89.134	59.909	130.069	143.983
Polr2e	119.925	106.354	110.856	102.139	76.117	91.326	151.711	155.895	161.725	124.821
Inppl1	121.398	104.816	135.784	130.733	226.425	207.112	51.726	41.974	57.038	59.506
Kif1c	117.826	108.316	126.072	130.461	82.714	77.306	106.419	107.816	63.081	63.112
Myd88	107.5	118.633	81.201	82.324	181.478	193.297	91.732	95.994	142.209	129.316
Ap2s1	109.575	116.467	101.909	107.046	123.73	132.555	85.083	66.64	94.753	94.71
Slc43a2	104.824	121.086	74.006	104.005	70.035	54.982	129.17	155.201	52.102	76.149
Gas6	122.936	102.967	65.343	60.502	48.931	39.75	37.989	23.987	0.361	0.384
Lcp1	115.269	110.358	103.526	105.972	204.236	173.556	121.204	79.516	216.615	246.2
Mrpl12	122.497	102.867	117.016	93.242	98.219	127.946	88.352	84.161	192.171	125.123
Ppp1r9b	114.981	110.314	101.452	103.502	90.616	91.272	129.231	112.77	119.065	139.067
BC017643	120.332	104.857	113.83	104.472	93.125	93.822	114.815	104.691	129.832	137.489
Tssc4	122.095	102.946	99.697	91.866	91.61	110.642	80.302	72.337	95.889	81.816
1110008P14Rik	116.631	108.395	135.81	111.186	91.972	84.619	129.37	179.036	374.074	236.629
Ccdc71l	112.344	111.46	109.898	113.193	91.313	119.331	106.136	132.1	47.011	41.547
Psmb5	120.919	102.878	58.558	40.753	67.143	89.662	70.08	72.646	104.749	84.688
Isca2	116.937	106.662	115.062	103.073	85.068	90.564	119.279	79.339	55.629	50.405
Fastk	112.593	110.907	115.514	117.726	85.851	89.963	110.57	124.688	115.423	106.117
Sgpl1	96.514	126.144	114.882	153.573	91.948	83.58	101.273	151.501	52.993	66.619
Sf1	110.799	111.856	92.851	102.024	93.34	91.956	105.732	112.88	118.217	112.509
Ppp1r15a	99.402	123.19	88.832	101.664	73.964	58.992	109.78	232.861	166.561	162.929
Slc29a1	107.39	114.826	119.96	137.071	77.482	88.694	191.811	139.454	138.1	144.944
Znfx1	109.876	112.127	92.026	102.404	345.409	268.823	96.422	109.66	71.812	75.442
5031439G07Rik	111.22	110.627	121.263	136.822	81.901	84.324	113.691	95.793	61.646	57.129
Top2a	126.796	94.934	94.296	61.356	68.814	79.764	34.089	12.747	134.539	101.813
Scpep1	105.384	116.201	129.246	140.757	75.262	61.53	156.192	154.577	103.284	118.724
Dpm2	111.042	110.058	101.028	113.799	78.235	80.041	121.883	149.945	99.236	110.103
A330040F15Rik	110.333	110.65	119.702	107.863	124.418	156.787	108.394	85.964	228.272	170.208
Cd53	93.955	126.972	117.403	136.653	68.582	86.875	115.287	144.95	81.19	104.421
Ctdnep1	106.087	114.449	90.47	107.605	84.642	77.642	135.293	135.591	113.351	123.072
Pagr1a	120.526	99.84	85.64	81.739	90.458	112.596	84.32	65.51	110.737	86.906
Emilin1	119.303	100.819	105.997	122.288	109.739	104.013	96.969	63.544	54	56.687
Lman2	104.661	114.982	105.217	121.911	98.276	97.837	60.679	64.627	78.804	81.924
Tmem158	121.07	97.715	176.177	113.714	26.091	29.398	16.863	6.589	15.068	4.551
Ltbr	107.895	110.822	114.781	107.934	94.743	87.816	127.859	134.595	143.308	135.734
Slc15a3	104.234	114.438	112.506	176.693	205.881	207.33	97.089	148.986	34.018	53.145
Gsdmd	111.331	106.849	97.205	98.906	143.29	136.01	119.655	107.401	152.006	127.78
Ube2q1	108.548	109.461	106.086	97.361	100.844	100.483	106.407	106.839	119.514	109.07
Cnppd1	100.431	117.132	87.614	105.011	56.092	62.6	89.539	118.563	61.739	78.822
Hras	122.624	94.787	110.185	88.645	90.506	98.245	75.35	71.736	93.318	60.447
Stxbp2	116.462	100.799	126.78	105.271	96.307	97.048	140.709	125.068	107.499	87.568
Tmem208	106.55	110.637	101.889	84.556	105.766	140.139	70.626	98.705	98.698	89.045
Zfand2a	103.349	113.674	115.245	119.983	76.643	71.975	285.158	431.024	335.082	394.217
Rab14	100.872	116.133	90.82	113.539	81.121	78.979	91.718	91.647	102.312	126.277
Eif3d	109.48	107.279	88.768	99.475	81.865	74.968	131.367	135.465	140.582	150.921
Ctu2	120.677	96.077	78.671	71.58	116.856	108.402	63.747	65.11	75.082	60.837
Nagpa	111.139	105.569	116.255	121.379	82.174	68.945	140.683	129.361	93.598	85.949
Srm	120.649	96.029	88.725	102.447	104.047	115.719	84.184	103.263	140.339	106.457
Ndufa4	120.559	95.803	134.49	106.282	105.514	134.874	63.17	47.598	143.776	99.07
Manf	115.925	100.375	106.609	109.451	203.755	223.496	75.722	66.128	142.99	95.578
Tm9sf1	105.112	110.972	95.512	103.429	86.459	84.813	75.883	74.966	76.944	83.98
Nhp2	114.639	100.91	105.382	84.043	111.189	129.201	100.933	129.707	145.517	91.165
Tomm40l	109.299	105.931	96.587	81.982	83.714	90.917	50.632	42.747	96.123	72.83
Smim7	107.277	107.911	93.297	88.566	86.609	103.935	84.816	92.623	119.359	119.569
Mrpl24	108.76	106.231	93.663	95.812	70.422	76.247	90.749	92.193	76.057	69.875
Mtch1	110.95	103.755	103.73	97.305	94.042	103.038	69.923	74.325	94.204	99.21
Cd24a	127.808	86.816	176.236	120.356	6.449	6.465	24.086	8.818	9.973	2.605
Smpd1	105.261	108.849	124.794	139.899	77.832	73.969	85.869	91.94	120.917	127.788
Eif3a	107.913	105.957	97.091	100.905	86.856	80.356	111.364	123.095	138.761	114.446
Zbtb7a	116.733	97.137	114.336	105.828	97.812	100.936	119.322	97.399	108.308	95.885
Hmg20b	111.235	102.55	114.452	113.294	68.781	80.008	94.865	63.13	67.06	58.632
Card19	104.368	109.384	100.818	88.842	72.055	70.441	96.374	105.177	78.39	69.902
2810428I15Rik	120.23	93.51	132.481	108.703	108.181	133.024	97.352	88.563	134.85	95.1
Kpnb1	117.794	95.697	76.343	74.692	118.171	120.15	58.568	56.474	110.479	92.538
Usp5	107.181	106.147	98.354	97.028	90.881	90.176	93.579	93.886	117.388	110.05
Mta2	112.715	100.432	89.485	90.883	99.602	110.372	90.276	89.353	91.045	90.369
Tmed4	102.861	110.035	95.299	101.707	78.382	88.265	103.645	118.273	97.227	106.159
Morf4l2	108.24	104.638	144.938	125.18	109.456	128.282	83.039	82.043	90.157	81.741
Igsf8	117.488	95.072	189.183	172.546	247.826	267.227	251.942	260.146	129.013	126.471
Adprh	108.158	103.941	93.667	91.111	71.755	76.009	97.396	96.407	94.558	98.398
Maged1	97.171	114.466	83.328	85.223	118.471	113.454	60.216	53.928	90.395	151.366
Nucks1	103.566	108.06	90.646	95.156	72.59	81.414	59.84	55.222	77.781	79.5
Laptm4a	98.773	112.099	110.085	125.591	110.592	127.734	86.298	94.426	106.195	118.342
Vsir	106.378	104.275	96.9	112.553	46.647	48.291	123.884	55.433	137.921	156.985
Cltc	90.695	119.805	80.037	108.899	112.379	92.612	80.941	107.143	100.942	107.866
Rnf5	112.185	98.277	108.296	98.976	65.075	77.252	95.753	89.811	82.387	75.999
Cdk18	105.699	104.35	89.464	95.445	70.255	55.92	54.022	31.709	66.899	61.379
Nars	96.218	113.822	71.968	82.649	65.189	70.053	83.852	121.367	69.33	62.979
Azin1	100.581	109.242	113.882	106.452	73.251	70.138	77.403	73.629	91.578	79.258
Fis1	109.543	100.156	130.144	122.786	115.294	125.73	101.878	97.402	114.495	112.277
Ggnbp1	108.387	101.287	107.435	111.667	80.481	85.077	93.647	98.151	105.481	95.836
Lasp1	107.552	101.954	91.178	87.223	64.489	59.073	129.345	107.128	169.915	154.161
Med22	104.279	104.937	95.209	111.468	89.168	89.995	65.336	66.041	37.652	43.456
Rpl22	106.941	101.655	107.301	89.397	87.675	111.119	103.821	90.027	94.906	75.964
Msmp	98.772	109.769	85.973	118.938	53.575	30.467	121.887	133.389	61.623	81.157
Ykt6	107.373	100.811	87.09	92.336	90.889	97.78	79.79	91.638	79.555	69.876
Hes6	112.782	94.731	140.958	124.48	61.421	63.727	128.965	103.634	104.397	108.55
Tgfbi	114.768	92.741	55.073	45.389	41.952	62.249	84.459	67.89	4.927	5.999
Atf3	110.808	96.63	133.115	132.391	122.692	108.563	162.624	135.439	137.93	88.761
Ccdc115	105.498	101.607	111.591	86.294	63.861	59.864	65.788	49.104	57.196	48.646
Sun2	110.81	95.892	100.332	98.223	69.328	68.522	111.609	115.608	114.654	110.75
Gngt2	102.462	104.059	125.385	132.755	80.972	52.41	125.879	70.007	80.21	64.584
Ppp1r11	100.533	105.41	124.571	115.64	101.597	120.261	76.987	88.406	178.579	196.875
Blvrb	101.64	104.12	68.418	63.754	87.333	91.205	104.699	122.533	121.076	88.952
Ppdpf	100.125	105.589	103.381	117.679	68.409	70.945	68.283	50.582	178.061	153.3
Mbd3	117.456	88.123	100.093	99.562	112.025	126.37	98.712	92.729	98.358	85.206
Trmt2a	107.175	98.236	77.723	76.53	82.315	106.807	96.89	87.811	95.516	81.298
Naa50	97.341	108.048	78.588	90.67	81.272	87.675	60.315	80.548	95.297	80.298
Smim15	100.856	104.474	91.642	82.034	90.568	101.293	43.686	49.465	64.829	67.666
Sh3bp2	108.584	96.323	95.667	91.306	100.587	99.037	117.196	110.535	90.773	82.19
Tmem43	108.671	95.824	91.132	78.782	85.289	90.22	105.35	114.004	81.724	65.756
1700017B05Rik	101.049	103.286	101.015	91.621	66.356	63.535	116.082	108.78	70.728	54.821
Kif20a	118.472	85.668	86.449	63.134	58.801	93.554	40.363	16.9	129.297	103.92
Tmem160	109.248	94.71	155.288	117.156	117.187	149.152	125.307	107.346	93.483	82.791
Nfya	104.485	99.193	94.705	97.431	74.993	80.921	58.522	62.846	52.24	61.557
F420014N23Rik	95.552	108.093	115.972	122.946	85.562	72.712	119.774	154.346	68.767	66.265
Timm29	94.028	109.464	92.108	119.456	91.488	87.144	80.932	80.667	101.569	109.467
Itm2c	105.502	97.923	121.234	124.018	123.154	121.914	128.025	120.638	78.194	86.846
Serf2	86.08	117.057	86.276	108.988	68.436	73.425	76.426	99.394	55.255	62.103
Atxn7l3	99.819	103.125	98.057	102.409	92.487	102.373	106.935	98.846	101.52	104.723
Myc	89.661	113.255	82.494	91.428	74.197	71.3	52.848	56.597	148.762	154.38
Pole3	119.907	82.759	130.948	74.114	77.895	80.25	86.855	71.151	131.548	78.323
Tmpo	111.414	91.249	83.408	67.684	70.495	84.258	49.536	36.858	82.995	66.73
Bmyc	105.641	96.909	128.314	95.055	32.604	41.005	16.971	17.832	43.879	39.512
Fkbp2	106.095	96.133	101.034	87.59	103.932	110.337	68.357	57.04	111.628	80.64
Tceal8	101.208	100.948	131.51	138.313	116.105	89.846	113.348	92.279	109.037	85.464
Gm15772	104.853	97.127	3.954	2.008	91.601	127.639	133.769	138.294	260.263	137.071
Eaf1	96.732	105.219	96.992	107.933	89.043	81.978	117.776	161.775	91.534	74.643
Cd74	83.768	118.131	87.845	236.769	15.556	17.012	19.947	36.056	27.463	51.889
Ganab	95.891	105.971	85.377	106.04	93.954	90.409	99.892	126.672	108.911	130.202
Ankrd52	100.831	100.632	91.046	117.541	75.355	68.218	78.698	106.471	80.091	77.952
Cct7	107.412	93.823	88.716	81.232	86.412	93.092	83.403	94.391	117.705	91.57
Fuca2	94.744	106.465	121.678	131.254	76.065	72.213	67.088	94.793	95.588	103.633
Lrch4	99.551	101.609	84.241	84.451	90.445	87.285	83.5	73.634	96.001	90.555
Gsk3a	105.496	95.634	89.957	87.62	78.376	76.816	100.629	117.391	98.572	82.179
Man2b2	103.394	97.676	120.513	129.451	83.646	71.06	104.285	88.615	128.346	118.931
Clcn7	90.777	109.946	58.373	78.877	45.266	36.158	101.587	152.948	133.674	129.485
Cope	103.497	97.046	91.283	82.125	75.815	84.675	87.156	82.312	100.772	110.335
Serbp1	115.753	84.766	101.543	74.345	89.806	99.491	84.267	75.993	142.337	88.762
Mafg	102.541	97.963	91.939	95.388	97.247	96.266	119.917	125.193	95.346	83.757
Klf2	75.739	124.754	105.513	140.561	54.944	36.4	48.158	51.367	108.55	147.095
Rpl26	104.041	96.374	3.923	1.993	90.891	126.649	132.733	137.223	258.246	136.008
Srsf7	103.863	95.925	85.005	72.53	75.434	91.825	62.804	64.729	100.636	83.721
Igfbp4	99.308	100.175	44.643	39.957	200.779	207.213	21.016	7.874	71.257	65.167
Marveld1	104.683	94.498	113.227	109.543	124.747	113.864	174.578	85.259	417.91	437.955
Aip	106.454	92.588	92.256	81.467	88.792	86.764	101.168	83.773	76.712	68.076
9530068E07Rik	89.229	109.205	92.546	113.672	104.805	112.548	75.254	90.268	91.649	101.77
Dynll2	100.233	97.939	85.342	98.603	90.968	94.607	75.106	82.272	77.663	71.516
Tsix	76.987	121.001	74.632	121.887	83.279	70.648	66.854	89.341	64.761	73.434
Sdhaf1	105.514	92.263	113.432	116.331	52.45	72.864	191.13	208.468	159.022	164.06
Irf2bp1	111.59	85.984	86.871	84.399	78.67	79.376	87.249	83.893	96.903	84.882
Rhov	117.787	79.763	295.327	176.413	100.758	93.183	305.122	209.461	113.054	60.643
Dab2	99.57	97.812	48.37	53.51	111.659	109.459	21.464	10.931	8.557	5.997
Hexb	107.315	89.853	141.125	111.733	113.337	115.654	166.276	134.368	102.671	95.629
Arsa	103.835	93.249	111.089	120.131	67.804	74.759	196.902	180.72	219.219	227.98
Rpl36al	138.229	58.654	144.694	53.688	92.455	101.113	123.119	67.599	162.814	84.967
Ppp1r14b	111.337	85.528	118.851	105.505	120.932	159.892	165.756	141.233	227.326	161.138
Slc37a2	93.844	102.81	109.821	117.405	45.991	53.057	121.473	81.014	89.58	87.316
Gm15421	125.758	70.794	112.933	81.882	35.546	79.6	99.713	95.514	192.713	144.104
Mdh1	101.136	95.057	101.215	92.819	97.209	118.495	63.418	57.014	90.12	75.07
Actr1b	105.35	90.648	125.27	123.221	54.402	52.932	117.318	95.12	99	83.996
Dctn1	100.271	95.702	87.311	93.115	67.932	66.895	91.128	86.153	92.602	88.854
Gas2l1	101.43	94.343	89.475	85.995	82.682	88.61	89.524	83.829	94.635	80.177
Kti12	103.47	92.078	93.891	93.187	85.42	84.751	76.473	85.47	80.679	64.566
Bola1	105.717	89.627	113.086	77.043	63.117	102.04	96.507	84.334	78.453	79.4
Chmp1a	95.362	99.881	88.167	90.656	85.274	92.381	95.663	99.207	105.406	117.987
Trim25	90.315	104.751	105.336	136.58	132.545	111.907	61.219	70.735	36.494	36.681
Mpdu1	97.02	97.878	96.095	100.298	78.019	76.767	78.541	77.001	101.386	99.57
Rab1a	86.958	107.786	88.493	101.596	116.527	110.953	69.723	81.21	80.21	81.598
Ptpn7	108.42	86.142	83.917	79.596	116.66	112.245	58.498	40.416	106.043	96.875
Cybb	76.373	118.115	70.353	123.828	341.155	266.068	177.649	294.868	440.373	687.74
Klf10	92.424	102.063	88.08	85.739	51.039	59.619	29.339	22.362	39.651	45.205
Cd9	90.282	104.151	111.035	114.864	50.345	53.757	146.758	134.206	153.86	161.6
Tgm2	112.752	81.514	100.035	109.328	54.433	47.594	51.077	44.924	30.484	25.18
Bloc1s4	100.193	93.937	93.346	89.284	90.242	106.725	95.119	85.811	135.607	102.05
Eif3i	95.657	98.411	95.898	86.324	76.409	93.923	81.775	87.466	99.318	105.512
Sra1	101.378	92.489	92.228	75.541	78.462	75.742	108.964	106.168	108.825	93.493
Atp6v1g1	92.297	101.199	95.315	101.133	78.434	69.884	123.361	127.85	314.246	228.055
Pygo2	93.606	99.501	88.772	95.697	65.969	74.333	89.591	90.938	77.203	102.457
Dohh	110.958	82.078	118.241	86.517	99.108	119.456	102.788	98.52	163.184	117.463
Chd4	99.195	93.496	96.993	101.641	78.522	72.921	102.019	89.791	113.788	115.287
Calm2	103.821	88.771	118.114	80.935	75.986	91.29	89.663	72.659	130.504	94.967
Babam1	102.876	89.532	98.241	84.344	83.715	77.178	84.061	79.583	62.258	54.814
Mrpl54	110.7	81.606	113.928	70.577	130.475	122.987	75.725	62.46	116.441	65.883
Fam63a	87.487	104.73	84.545	111.056	32.606	27.056	78.194	85.045	66.021	67.552
Ormdl2	89.101	103.063	95.279	84.736	89.235	92.568	81.387	92.619	89.512	90.648
2410016O06Rik	106.615	85.344	69.136	69.864	67.154	81.745	84.517	95.61	82.788	64.045
Mad2l1	106.704	85.055	86.657	60.934	65.456	93.549	34.059	17.951	135.587	89.69
Glipr1	93.883	97.811	88.338	71.479	233.983	188.593	172.087	125.156	37.452	22.963
Senp3	106.28	85.268	95.469	81.174	78.36	83.5	90.027	80.531	103.538	75.811
Fzd7	103.763	87.532	177.23	150.2	33.892	37.689	50.189	37.335	222.174	174.82
Usp19	95.276	95.828	77.683	88.152	83.728	79.882	97.683	106.675	89.662	91.471
Acadvl	100.649	90.361	91.08	85.025	84.329	81.375	127.348	112.917	130.247	106.863
Fam122a	86.032	104.784	76.096	92.818	58.168	55.663	86.362	83.46	65.507	72.695
Borcs6	102.309	88.433	105.105	112.97	85.918	78.996	116.996	97.162	101.947	108.038
Mpv17l2	103.075	87.661	109.861	109.075	94.023	93.599	108.964	110.297	94.214	87.467
1110038B12Rik	102.136	88.511	85.077	86.386	102.457	126.812	107.645	115.789	56.413	47.584
Rpl18	80.705	109.89	60.168	90.729	96.609	126.786	177.249	154.146	239.869	209.088
Tram1	86.682	103.76	92.317	106.671	90.361	89.379	80.208	83.932	94.781	87.098
Gm20605	94.906	95.477	79.406	79.015	87.99	84.595	79.195	68.826	90.623	83.288
Lmo2	91.365	98.933	80.393	86.133	94.867	87.47	93.413	85.29	170.926	136.371
Set	112.956	76.972	86.592	75.106	97.155	119.503	106.198	125.365	149.26	99.589
Ttll3	98.862	90.576	84.548	80.579	107.796	112.746	93.377	73.675	85.75	84.172
Fkbp1a	86.728	102.634	89.192	110.481	58.031	61.672	121.339	142.718	162.429	168.429
Rragc	86.729	102.493	90.072	115.787	102.751	83.82	92.756	113.47	97.933	117.375
Pbx2	101.049	88.069	99.932	102.138	73.108	65.5	96.387	69.814	63.228	64.148
Tmem189	94.608	94.424	116.86	123.204	64.435	59.106	56.828	54.601	73.296	67.33
Fam58b	99.825	89.186	73.727	74.475	59.343	73.471	83.017	69.791	107.448	105.16
Tmem214	90.419	98.583	93.58	100.29	63.39	73.922	83.147	110	96.639	89.554
Vps25	91.782	97.187	90.798	95.098	52.289	58.468	91.511	91.154	67.152	82.478
Clptm1l	86.711	101.417	84.186	99.114	82.391	83.985	81.655	110.74	98.719	108.75
Ndufb9	97.934	89.744	95.896	80.297	74.991	91.77	75.492	76.615	88.607	71.593
Bag1	101.709	85.929	100.193	84.671	104.406	117.833	90.785	82.064	78.365	62.95
Sharpin	89.526	98.107	87.37	83.995	80.412	82.791	91.839	96.855	68.681	66.054
Ssb	104.113	83.411	100.511	72.637	81.358	102.519	77.933	69.45	105.385	74.592
Tmem141	96.635	90.743	180.901	131.366	83.463	101.335	44.72	41.632	123.455	94.718
Atp5o	94.452	92.855	87.703	87.79	76.729	84.615	65.449	66.425	148.467	128.017
Ndufs2	93.365	93.649	95.2	91.111	80.026	98.139	84.68	73.736	128.826	112.502
Ranbp1	115.571	71.439	95.789	58.161	89.248	124.413	55.697	44.414	135.68	75.691
Aldh9a1	97.997	88.964	84.712	81.321	47.568	55.819	50.227	43.668	29.193	27.279
Rad9a	96.511	90.071	84.886	86.709	119.298	125.325	79.693	70.64	124.601	107.913
Sdc4	83.564	102.535	40.59	48.931	72.586	67.048	29.096	23.511	19.061	21.005
Ubtf	100.273	85.774	74.713	64.426	57.685	72.384	61.267	58	78.375	66.124
Cbr1	95.852	90.173	110.181	99.831	95.398	93.003	100.768	89.727	100.524	108.508
Mrpl57	96.683	88.977	88.88	88.741	77.594	83.664	87.828	81.308	97.11	71.684
Ik	95.37	90.283	95.852	77.992	87.332	78.9	119.901	96.839	101.34	81.294
Mvb12a	97.159	88.331	106.691	84.377	81.689	86.106	93.272	80.994	67.297	62.199
Itgam	84.323	101.133	66.588	78.862	111.582	102.993	29.049	15.18	75.025	100.512
Dalrd3	85.727	99.577	90.639	92.857	65.163	63.462	72.102	69.617	54.55	46.978
Commd5	95.035	90.167	106.129	92.033	115.124	110.442	111.286	95.032	114.974	109.226
Mrps2	88.782	96.185	81.865	89.925	96.397	88.094	104.725	126.941	85.658	77.347
Mydgf	104.3	80.406	116.167	88.73	89.262	108.174	106.918	115.866	109.488	81.468
Csk	94.207	90.464	79.092	83.084	82.06	84.071	77.126	57.291	69.86	80.325
Crebzf	102.616	81.814	78.302	58.785	84.577	94.204	76.717	74.915	90.93	63.942
Brk1	95.138	89.243	88.034	80.275	84.327	91.732	59.869	57.843	68.705	57.161
Tmed5	86.679	97.579	88.12	100.953	122.122	123.841	66.021	80.121	86.771	80.367
Plppr3	100.382	83.716	75.428	70.887	85.978	79.01	72.96	70.224	78.678	66.308
5730416F02Rik	128.467	55.543	145.052	69.282	91.178	83.097	102.039	48.665	60.41	78.269
Ssbp4	107.517	76.455	105.84	82.073	89.317	95.744	107.1	69.653	174.028	122.193
BC031181	93.992	89.912	84.915	88.725	83.866	73.896	71.903	85.953	102.632	92.069
Sptssa	80.607	103.181	77.802	89.209	72.394	77.167	52.072	52.422	40.786	49.275
Idh3g	93.632	89.908	81.021	78.646	63.515	71.161	64.028	55.948	78.341	66.932
Dtymk	110.895	72.445	98.763	67.818	105.629	155.067	51.709	36.184	50.751	38.633
Selenow	97.395	85.751	121.383	82.022	107.682	104.713	51.25	46.741	79.859	103.658
Psmc4	91.507	91.196	73.557	78.531	93.685	85.857	84.046	96.491	85.871	78.277
Csde1	82.554	100.125	81.813	88.953	85.058	89.044	72.894	96.031	77.141	73.496
Arhgef1	98.28	84.094	89.31	85.747	73.378	67.457	100.084	71.044	97.893	88.477
Slc35e4	94.424	87.659	115.412	103.786	78.127	80.151	120.846	117.074	73.636	76.059
Tubb6	100.222	81.737	143.646	128.694	69.163	73.646	62.435	36.718	170.644	130.731
Amdhd2	89.814	92.128	137.002	114.472	59.455	55.354	114.303	90.648	95.225	104.874
Rap1b	83.439	98.484	83.528	86.879	144.805	151.301	69.559	69.341	81.288	77.469
Vdac2	82.372	99.484	86.018	103.229	106.925	96.332	109.547	116.404	116.706	119.844
Cox6b1	92.344	89.44	92.626	93.709	83.562	90.244	88.319	88.527	104.152	98.508
Commd4	98.25	83.352	88.16	85.686	74.815	87.337	64.995	66.992	94.863	98.179
Cdc25b	99.57	81.92	83.144	67.007	42.634	58.671	42.67	24.756	63.456	58.232
1810009A15Rik	103.039	78.037	83.237	56.434	75.914	84.619	65.241	49.427	86.644	51.97
Ndufa6	93.839	86.948	119.227	106.125	76.186	105.683	127.961	120.539	158.799	143.887
Cs	88.01	92.672	79.386	87.684	95.974	88.022	67.21	65.185	94.08	87.785
Puf60	93.849	86.791	77.241	82.398	76.104	70.2	79.346	79.126	90.563	83.612
Cdc34	101.324	79.31	85.437	71.131	84.33	103.815	70.516	67.421	95.7	74.508
Hnrnph1	96.351	84.045	73.651	69.962	123.428	123.255	65.247	63.238	82.592	69.939
1810037I17Rik	78.737	101.522	76.097	75.042	67.058	105.006	129.833	137.732	161.159	149.373
Hcls1	98.65	81.535	88.373	75.422	131.159	113.681	144.915	146.312	112.655	98.138
Gmfb	73.634	106.277	74.065	93.504	79.191	79.167	58.843	79.14	86.031	93.643
Arl8b	71.698	108.085	105.635	153.143	43.845	37.013	122.301	160.695	108.173	123.287
Ddx41	94.775	84.713	86.589	72.701	76.49	78.139	85.591	76.183	102.999	82.138
Actr2	86.143	93.108	69.504	77.518	109.934	105.444	62.92	65.247	89.225	88.427
Romo1	98.245	80.387	93.531	73.126	98.25	101.694	82.861	73.718	79.049	64.052
Cdc20	111.973	66.495	91.547	54.059	61.347	79.229	39.373	14.719	91.584	63.698
Pitpna	91.595	86.662	76.21	72.644	71.553	71.12	62.54	58.533	68.009	61.999
Comtd1	93.244	84.95	126.126	113.48	89.824	76.623	102.863	81.488	92.13	74.158
Gadd45b	88.629	89.385	110.215	109.165	105.635	113.4	79.645	56.035	62.732	35.931
Nol7	102.777	74.947	104.853	67.696	105.101	133.32	81.302	67.741	100.166	66.091
Actr1a	89.497	88.223	82.04	87.556	81.709	72.818	77.035	72.63	86.729	79.002
Eif6	90.906	86.748	78.518	88.701	84.813	103.53	90.213	131.927	100.708	84.813
Ppp6r1	90.163	87.485	86.51	85.589	90.377	80.457	95.655	96.583	98.629	97.391
Snhg8	112.706	64.843	103.967	71.668	101.305	152.816	119.746	120.698	146.589	138.115
Cnpy2	93.604	83.909	98.324	71.43	53.292	63.033	88.912	77.794	79.12	63.179
Ssr1	84.103	93.396	78.78	87.774	83.343	88.19	68.354	73.792	78.719	80.703
Cenpa	108.075	69.361	80.811	50.658	30.828	53.492	28.338	10.167	57.788	43.882
Gpx3	99.767	77.523	113.436	90.292	37.447	29.622	84.33	143.102	4.316	2.919
Birc5	99.907	77.249	74.482	57.454	54.303	80.105	22.927	9.757	100.815	79.327
Cox14	89.712	87.403	78.852	84.56	62.54	71.965	71.392	71.95	73.463	84.853
Wdr81	89.031	88.065	85.232	97.473	82.218	74.695	93.25	108.504	72.533	76.806
Ncstn	87.188	89.878	78.282	84.215	80.185	70.155	99.08	113.309	72.65	76.054
Zfp414	96.932	80.132	79.938	77.371	79.383	66.826	87.788	63.202	85.567	81.171
Ndufaf3	87.505	89.533	95.818	76.484	80.66	77.06	108.29	102.379	122.14	106.176
Rcc2	96.407	80.605	60.052	55.455	74.239	80.571	66.929	79.044	83.955	73.829
Mbd6	85.585	91.305	79.188	89.781	55.457	51.743	99.457	100.193	85.81	74.727
Tmem134	90.061	86.788	95.588	85.638	86.731	90.606	101.184	90.278	94.719	96.087
Ehbp1l1	93.859	82.719	82.338	73.592	109.517	101.431	86.178	61.086	65.854	62.002
Lage3	101.06	75.356	95.354	76.369	68.656	97.714	52.06	44.906	51.102	38.752
Cd84	81.615	94.639	105.785	112.724	50.941	45.995	102.265	71.251	69.967	83.965
Ergic3	85.815	90.436	92.8	103.332	68.509	69.762	74.137	77.387	71.472	86.905
Kdelr1	87.158	89.025	94.404	106.381	56.103	58.605	76.658	77.228	69.379	83.615
Rbm42	94.151	81.893	77.189	75.653	55.32	53.364	76.26	80.059	84.552	77.601
Tm2d2	89.826	85.904	81.047	73.528	86.024	96.06	58.976	60.333	68.389	70.506
Rnf26	91.629	83.911	88.519	76.081	55.498	53.438	26.04	17.806	42.56	34.908
Anapc2	85.881	89.637	78.561	81.924	66.483	70.927	64.5	61.163	60.323	60.797
Lsm2	94.132	81.375	67.968	56.405	55.629	77.903	38.845	33.452	80.697	68.546
Anapc11	88.686	86.746	72.372	73.243	41.65	54.382	58.634	50.867	57.009	57.815
Knop1	81.184	94.16	116.107	137.321	33.736	30.41	118.602	138.909	59.392	55.1
Rela	85.862	89.238	69.115	72.097	66.924	60.945	89.247	105.426	87.163	86.094
Slc20a1	85.258	89.717	71.509	69.699	85.219	75.702	93.433	91.832	64.192	67.988
Aurkb	102.001	72.818	69.949	49.263	63.617	79.265	34.672	11.124	119.273	100.156
Ubl4a	91.139	83.679	86.617	84.642	71.613	61.915	65.978	78.468	111.313	99.98
Gm12338	98.227	76.451	109.221	79.871	98.313	145.919	102.231	74.782	77.094	61.699
Tmem185b	77.186	97.47	73.244	101.607	71.639	78.347	99.924	116.315	84.161	111.601
Dnmt3a	81.498	93.1	118.631	192.269	52.002	39.784	79.409	81.731	71.356	82.924
Dolk	91.232	83.126	94.559	98.529	66.374	64.132	81.977	94.543	80.585	81.023
Msantd4	85.664	88.453	97.313	85.026	61.646	76.857	89.118	94.974	79.839	76.824
Cops7a	88.169	85.931	110.095	108.777	75.845	70.675	96.556	102.823	106.2	95.566
Gtpbp2	84.644	89.41	75.162	71.005	62.572	61.247	100.542	126.691	66.226	81.104
Dctn2	86.706	87.095	82.855	83.799	63.247	60.011	96.446	91.728	88.952	87.325
Gpx4	89.063	84.693	90.928	68.677	60.546	73.023	200.146	244.536	200.46	142.463
Tnfrsf1b	80.512	93.145	78.654	99.135	62.471	45.055	85.893	130.724	44.026	61.807
Ogfr	95.257	78.112	89.618	70.183	140.983	143.471	65.594	69.515	50.594	50.133
Alg10b	79.128	94.161	86.802	103.265	66.023	64.769	52.855	66.646	89.843	93.501
Nagk	85.518	87.723	108.524	115.044	66.266	63.159	87.044	71.475	123.132	140.03
Myh9	92.583	80.598	77.92	74.694	97.411	79.129	101.738	98.527	106.656	101.723
Psmc5	95.902	77.059	71.981	73.174	101.412	100.531	66.76	64.116	81.434	57.257
G6pdx	86.048	86.837	72.401	80.143	94.585	81.977	67.438	73.919	113.007	99.591
Gpi1	74.253	97.861	65.243	82.186	55.371	56.994	58.289	55.79	69.18	116.501
Syvn1	78.48	93.594	88.304	105.819	89.166	86.807	92.521	103.487	87.98	86.598
Lfng	95.488	76.32	65.581	48.374	55.749	72.105	42.298	21.301	60.834	53.503
Wdr26	83.482	88.235	85.213	93.681	75.797	72.151	77.281	68.016	63.821	70.049
Trappc4	82.243	89.334	80.375	88.819	80.593	74.306	62.769	73.166	47.914	57.923
Ldb1	88.673	82.868	83.234	72.289	73.735	74.026	64.737	51.819	72.627	64.832
Nrros	81.388	90.101	65.182	72.433	83.549	76.893	45.023	34.922	58.591	69.033
Tuba1c	97.252	74.034	79.168	60.7	61.85	70.741	28.954	26.34	83.698	79.399
Ech1	84.332	86.581	97.995	84.934	47.425	48.393	66.105	53.264	82.272	80.558
Pisd	87.663	83.218	80.553	81.523	80.053	76.065	110.777	99.426	44.756	40.368
Mgat1	85.078	85.495	81.298	93.137	72.904	80.811	71.203	76.196	64.393	70.754
Pdia6	97.234	73.291	106.549	97.821	146.166	136.699	78.781	65.905	108.579	80.35
Tmem115	86.223	84.28	88.095	95.039	63.658	55.313	98.975	103.713	81.495	90.091
Thumpd1	89.412	81.059	83.332	72.065	57.617	60.649	55.472	67.15	94.319	73.825
Lin7c	70.993	99.201	78.012	93.91	64.942	65.365	58.458	69.403	89.84	93.015
Hist1h2bc	68.437	101.751	107.179	142.808	49.742	28.8	62.409	56.391	96.857	102.832
Atp6v1c1	77.453	92.66	83.011	105.024	50.174	44.673	68.334	76.169	87.669	80.217
Mrps17	84.463	85.55	73.345	80.78	84.855	89.96	62.11	65.697	64.852	63.746
Sipa1	92.757	77.239	71.65	73.589	85.736	80.847	72.085	55.499	82.162	79.284
Cxxc1	89.045	80.88	79.238	76.634	65.887	57.305	98.469	102.462	90.204	80.554
Capza2	82.535	87.242	67.923	73.816	118.897	137.102	52.1	61.567	63.98	67.224
Dcxr	88.475	81.282	79.65	84.316	127.032	124.799	104.968	72.274	50.155	47.402
Gas5	98.31	71.299	59.608	54.039	78.807	103.512	80.867	126.531	82.175	42.091
Mcm7	102.219	66.934	63.672	48.956	76.442	79.894	29.689	14.286	55.684	51.168
Tor2a	83.672	85.48	101.729	115.103	56.032	54.404	103.618	102.411	155.822	144.254
1110008F13Rik	83.536	85.493	78.275	76.198	93.258	102.422	62.314	71.236	83.746	75.107
Npc1	75.403	93.607	52.294	64.729	47.188	36.211	62.709	78.957	42.51	49.163
Tmub2	81.944	86.962	84.089	91.063	56.447	60.064	94.132	96.205	69.527	75.339
Mcm5	96.103	72.798	71.26	52.49	72.772	79.982	26.523	14.017	97.379	77.89
Ubald1	83.467	85.387	77.351	76.147	80.186	82.97	88.366	52.08	61.161	50.714
Ccl4	80.244	88.601	75.389	63.682	575.407	454.486	47.874	35.454	257.511	138.555
Ubxn6	86.174	82.588	88.96	77.531	70.135	62.029	81.3	71.511	85.239	86.473
Zfp263	76.696	91.923	69.855	61.188	85.163	83.063	69.604	56.658	36.758	41.37
Ccnd3	89.038	79.495	76.358	66.742	147.7	146.606	56.283	26.065	73.159	79.56
Soat1	69.569	98.218	103.311	168.209	60.558	49.12	96.638	125.982	96.116	115.621
Plod1	90.454	77.298	75.795	65.508	32.533	31.866	29.504	28.216	38.2	50.633
Noc2l	87.108	80.619	61.844	60.032	99.11	93.035	95.39	109.865	84.445	73.96
BC037034	86.098	81.5	75.832	90.993	95.363	87.252	79.132	74.887	79.768	85.071
Eif1ad	86.743	80.815	64.506	62.569	72.287	85.431	56.027	63.867	95.024	76.564
Gsto1	80.87	86.675	72.582	72.613	54.83	51.878	252.056	246.622	53.671	49.582
Tspo	92.075	75.126	99.121	74.557	137.065	162.439	86.943	74.928	114.575	113.925
Fmnl1	89.791	77.385	75.068	47.551	58.894	59.662	62.522	32.449	75.85	78.456
Zbtb18	77.869	89.177	93.564	98.715	52.913	51.202	157.709	159.691	84.618	81.078
Cdk9	83.466	83.494	84.471	82.019	71.969	81.061	80.943	73.344	82.491	85.736
Rpl37rt	110.724	56.179	87.676	45.767	31.245	42.491	139.427	67.317	70.18	29.469
Eif3b	87.438	79.312	59.719	58.253	87.105	83.805	53.183	70.606	79.96	69.494
Bzw1	80.52	86.22	71.192	75.806	69.632	76.711	57.45	78.053	91.253	79.189
Ncf4	78.822	87.894	150.369	168.924	118.911	110.998	162.122	172.915	128.196	134.813
Psma1	86.171	80.313	75.766	64.74	92.704	108.377	62.531	70.982	92.061	70.808
Plscr3	76.35	89.977	110.847	101.707	113.566	107.327	94.922	74.831	66.727	69.427
Slc50a1	79.285	86.807	71.302	88.565	52.441	43.819	88.572	92.381	106.291	114.608
Zmat2	80.097	85.865	92.064	98.146	63.253	68.654	63.092	76.296	92.58	87.285
Mcfd2	79.38	86.312	36.854	40.667	47.852	45.954	41.952	50.904	51.841	54.961
Vamp3	77.233	88.416	65.305	81.708	62.63	66.947	52.802	63.012	60.674	68.535
Dbnl	86.641	78.836	88.279	87.887	73.087	78.133	69.474	58.179	96.176	91.991
Srrt	95.319	70.157	68.619	52.475	74.131	83.074	50.805	50.054	99.817	63.219
Phykpl	87.953	77.484	72.159	70.705	98.752	116.898	59.748	63.793	93.197	70.998
Rer1	78.577	86.743	55.573	56.16	57.314	63.665	47.883	60.273	68.371	66.325
Fam111a	82.487	82.533	89.307	79.879	92.047	115.855	83.857	64.059	173.227	130.202
Scpep1os	78.774	85.796	95.577	105.834	55.305	44.282	118.194	115.15	77.517	86.946
Fam64a	100.433	64.047	76.483	47.384	37.413	63.066	21.285	5.91	64.57	46.703
Slc2a6	81.004	83.411	150.208	137.093	189.369	120.828	215.304	291.683	142.519	161.795
Hsp90aa1	100.618	63.642	92.262	57.28	111.154	118.488	64.558	55.546	81.638	50.476
Pfdn5	86.68	77.489	87.965	73.202	64.48	74.42	83.222	75.004	108.183	81.23
Saraf	80.989	83.126	67.382	66.976	65.34	64.929	112.891	114.834	78.87	79.795
Tmem167b	76.285	87.616	60.94	75.682	52.816	54.539	77.357	86.664	70.299	76.918
Aars	77.592	86.292	52.728	54.008	64.349	60.381	109.191	188.327	68.838	61.772
Cebpd	90.157	73.637	70.05	51.317	273.388	306.943	67.109	52.098	85.331	69.972
Dynlt3	78.384	85.378	104.207	104.877	84.397	90.581	81.649	77.66	99.767	105.135
Ssh3	79.751	83.966	78.871	84.425	77.566	72.654	57.557	51.272	35.852	35.167
Impdh1	77.315	86.326	79.426	86.474	73.779	68.44	69.57	51.039	67.812	86.298
Trim8	86.663	76.945	73.781	75.534	100.342	94.466	70.401	51.142	64.551	67.525
Midn	84.072	79.383	77.307	74.766	69.209	75.345	50.599	35.201	69.134	68.493
Wipf1	74.814	88.605	66.234	77.613	68.415	59.955	69.472	66.375	82.045	87.353
Cox5b	88.404	74.98	79.315	76.537	68.432	70.113	16.096	10.381	138.614	93.189
Scaf1	84.42	78.92	71.73	75.516	53.646	53.152	85.939	86.475	81.855	83.73
Dnajb11	87.939	74.805	83.669	77.471	104.435	103.664	78.032	74.238	92.827	71.397
Acd	77.004	85.589	94.981	100.321	67.162	57.639	94.861	103.33	87.41	99.903
Dnajb1	81.327	81.121	75.409	73.7	74.309	81.936	63.826	59.306	65.644	64.575
Lpar6	96.836	65.603	76.367	55.381	41.63	61.312	75.122	53.97	17.539	12.276
Uqcrh	88.216	74.117	99.941	79.687	56.092	62.638	56.499	47.375	89.569	91.165
Slamf9	95.839	66.166	33.98	26.576	242.524	290.775	40.37	13.958	74.56	86.132
Marcksl1	61.231	100.548	33.838	38.691	1490.9	1307.9	94.315	102.235	891.321	834.071
Ifi207	80.41	81.344	68.336	73.01	130.15	99.807	56.523	46.087	75.602	80.758
Rpl23	100.663	60.972	103.433	64.286	49.055	54.563	26.115	23.084	290.491	192.955
Dcaf7	72.849	88.754	59.007	74.185	52.393	52.43	50.969	66.421	60.153	66.303
Vps35	78.31	82.971	77.076	68.333	62.892	73.147	63.477	77.933	78.542	76.28
Glud1	77.94	83.126	74.786	78.237	76.639	76.962	86.516	77.198	74.908	65.643
Ypel3	74.052	87.007	74.158	79.551	30.181	35.546	126.251	108.096	46.964	75.847
Bap1	81.813	79.219	64.242	70.007	74.147	70.444	79.223	77.496	77.903	68.032
Ddt	77.966	82.655	76.281	84.809	65.238	64.352	52.944	56.524	61.484	62.59
Rad21	87.514	73.012	67.239	55.36	46.262	54.909	41.621	31.297	80.814	68.686
Adcy7	83.148	77.303	91.839	103.394	68.395	64.581	71.509	36.111	55.995	56.492
Tpm3	86.646	73.603	13.168	13.057	35.417	35.582	17.97	14.056	72.95	57.746
Haghl	83.751	76.434	114.115	101.551	105.212	85.124	180.736	120.509	73.32	68.956
Txnrd1	80.612	79.511	63.535	69.519	64.067	51.478	99.699	176.001	175.423	126.872
Atp6v0a1	69.751	90.333	88.468	138.421	40.174	35.794	35.934	32.365	84.178	112.264
Pik3cd	81.285	78.756	71.245	72.071	77.044	83.094	60.065	46.55	86.716	101.813
Mospd3	75.807	84.222	81.462	109.086	70.475	58.635	32.536	27.751	72.666	71.002
Ptp4a2	80.922	79.011	65.086	63.044	73.283	75.681	63.172	68.04	68.617	72.2
Vegfb	74.43	85.486	97.198	123.909	61.078	52.05	121.116	147.961	110.379	132.177
Fbxw5	75.731	84.142	67.834	85.213	46.112	47.558	80.776	83.002	75.092	80.198
Fuca1	80.409	79.082	96.219	104.065	55.337	65.415	61.693	45.44	61.86	71.788
Reep5	75.575	83.898	72.275	73.597	82.078	85.25	67.228	64.954	58.973	57.863
Aldoart2	121.554	37.865	126.244	29.38	24.294	33.654	128.102	95.89	114.129	152.113
Asnsd1	74.203	84.997	75.459	79.248	56.559	61.119	35.732	38.345	47.447	54.11
Tbrg1	78.42	80.775	80.574	80.242	61.141	62.262	93.235	87.587	75.749	64.553
Slc9a3r1	85.535	73.633	37.595	35.347	29.864	30.729	20.995	15.622	42.445	46.123
Slc4a2	83.846	75.25	70.251	62.467	79.147	75.515	85.8	73.615	130.257	100.582
Imp4	81.722	77.367	65.183	72.257	69.186	69.844	62.69	67.093	66.654	56.153
Prpf19	85.795	73.289	69.048	62.538	60.852	64.492	59.799	70.059	76.752	65.42
Vps29	81.187	77.629	87.714	77.647	77.002	91.806	69.118	75.662	77.602	69.987
Stoml2	90.989	67.765	83.978	65.165	67.097	68.109	85.185	70.735	95.689	65.365
Plbd2	74.55	83.937	86.151	98.805	76.901	68.769	83.922	98.754	72.649	85.793
Metrn	96.943	61.516	82.427	52.117	88.007	121.672	44.974	37.768	98.829	84.685
Wbp1	84.107	74.282	106.853	83.689	52.123	60.102	86.89	67.087	54.842	53.554
Selenom	88.727	69.611	110.495	76.509	87.8	87.598	12.255	8.736	5.837	3.578
Eif3k	79.144	79.157	88.635	81.157	56.426	69.613	63.521	63.632	80.603	80.423
Rrp1	81.833	76.449	85.514	79.709	69.759	68.024	93.418	83.171	105.45	94.844
Nup62	75.467	82.768	49.73	52.355	50.695	57.058	53.233	75.337	64.11	62.806
Ndufb7	86.437	71.758	110.775	88.748	71.776	69.57	89.41	72.329	98.209	73.594
Tlr2	68.039	90.086	38.72	48.327	296.148	276.729	258.955	552.329	336.281	335.803
Dhrs1	76.928	81.163	81.184	84.671	55.276	55.733	107.536	74.852	49.607	51.361
Mrps12	82.581	75.477	51.901	53.065	48.632	58.784	58.655	48.44	70.178	72.894
Prdx6	72.489	85.411	67.285	73.705	51.33	50.334	191.868	455.889	63.907	79.177
Os9	86.543	71.333	95.106	84.185	52.533	50.604	83.007	78.51	92.49	82.154
Tuba1a	86.313	71.501	112.679	84.979	82.447	75.412	40.156	27.198	61.651	65.172
Skiv2l	82.446	75.148	71.665	75.049	41.163	46.109	80.988	81.194	70.612	65.984
Chtf8	80.551	76.95	66.496	72.822	63.754	68.492	53.853	55.786	90.562	102.077
Cd164	63.122	94.307	61.799	103.102	64.185	54.496	70.373	131.547	172.584	240.435
Rpl3	85.912	71.444	77.018	61.616	44.793	47.124	65.338	74.56	97.476	84.155
Arap1	69.738	87.608	66.136	83.495	98.801	81.224	91.713	91.481	77.796	86.905
Vars	82.242	74.962	58.874	55.801	41.378	42.048	73.996	73.445	49.849	40.218
Pdf	83.663	73.516	67.577	75.331	90.741	70.884	69.122	72.636	90.628	76.405
Fam214b	69.824	87.302	86.539	96.888	87.506	71.016	110.876	118.17	115.614	128.981
Plek	72.203	84.092	100.097	123.061	168.98	122.324	105.187	95.902	216.107	202.836
Ifi27	65.86	90.427	70.452	88.093	17.863	22.009	8.612	9.972	5.255	8.632
Tcf19	87.037	69.009	97.917	75.938	108.504	123.426	46.004	15.874	104.978	89.286
Spns1	78.601	77.149	90.739	104.935	84.52	79.882	102.669	123.317	137.146	124.768
Tfe3	75.101	80.604	102.297	119.869	90.179	87.888	83.834	77.072	86.807	93.71
Rpl7l1	77.696	77.855	68.628	69.698	54.937	62.136	44.352	48.426	79.757	69.47
Chkb	81.617	73.919	70.596	63.311	55.494	68.225	67.151	52.562	56.05	56.121
Rbm15b	81.86	73.635	78.431	80.822	49.506	70.037	81.766	99.124	73.73	69.352
Trmt112	77.745	77.531	70.596	63.243	47.433	67.662	53.413	61.409	101.021	96.846
Nedd8	78.36	76.842	85.306	82.775	80.693	85.608	63.632	72.765	75.67	66.929
Litaf	65.82	89.326	90.344	138.829	54.131	44.333	89.33	124.94	85.371	103.008
Pgrmc1	73.966	81.03	84.165	101.1	53.656	58.301	68.915	77.031	69.383	71.233
Tpra1	70.578	84.392	81.898	117.888	43.731	47.226	81.836	76.618	36.555	42.364
R3hdm4	69.641	85.246	62.562	69.319	48.188	60.104	74.628	73.744	78.764	88.38
Tsta3	79.4	75.354	71.818	68.555	55.35	52.224	50.981	50.83	86.639	77.352
Gltscr2	87.802	66.902	86.879	65.137	40.723	46.89	103.614	70.62	86.598	69.463
Mdp1	77.612	76.981	68.254	73.791	41.67	42.154	63.219	51.187	22.815	27.143
Ppp2ca	74.779	79.561	64.182	67.81	66.336	69.731	59.528	64.892	88.292	75.224
Sfxn3	75.858	78.475	94.619	95.699	78.52	66.828	103.163	101.479	87.862	75.937
Trpv2	73.985	80.267	87.285	87.347	70.274	67.864	104.343	108.413	84.945	88.425
Coa5	65.749	88.335	53.279	82.87	115.288	106.642	61.352	89.255	47.412	59.691
Dok3	84.52	69.229	115.025	75.395	125.755	128.494	164.903	138.448	91.177	63.291
Mrpl20	86.627	66.932	73.454	61.858	76.47	96.563	63.322	62.097	93.138	71.176
Sars	70.382	83.093	69.771	72.848	53.714	46.995	87.221	105.629	95.076	87.308
Rce1	77.979	75.349	73.815	68.482	63.421	72.291	63.281	71.342	49.132	46.684
Abcf1	82.422	70.741	70.261	67.282	79.212	71.921	77.038	74.907	78.183	60.061
Dusp4	68.972	84.053	90.709	114.304	87.397	73.636	99.381	146.846	36.696	39.144
Hilpda	73.68	78.643	121.946	129.059	22.313	34.482	107.157	103.339	45.333	48.645
Ssr2	76.723	75.599	70.664	71.919	67.043	78.631	59.303	71.011	108.183	96.007
Btg1	67.417	84.73	59.046	79.912	98.519	123.983	47.338	48.902	58.948	112.752
Mcm3	87.251	64.86	60.186	49.245	70.94	79.673	34.368	18.358	71.853	60.136
Gabarapl1	76.689	75.413	81.675	99.535	50.196	54.732	48.623	57.755	67.686	79.761
Rbm7	75.725	76.158	80.888	70.621	75.353	79.248	70.244	80.292	79.211	65.987
Bud31	81.59	70.196	77.329	63.008	65.771	89.177	66.802	63.383	85.869	57.174
Pisd-ps1	70.078	81.667	67.907	77.113	43.554	51.413	206.306	154.093	3.121	2.723
Uqcr11	78.485	73.202	80.03	64.806	83.795	79.892	60.921	56.268	33.227	17.793
Hirip3	92.886	58.733	69.003	50.696	58.687	52.772	52.542	31.927	89.466	59.926
Adh5	74.095	77.469	69.938	68.604	47.022	47.924	49.552	57.647	59.55	52.938
Dpagt1	70.006	81.498	63.294	78.364	58.991	56.534	56.518	58.427	49.922	56.627
Dnajc14	75.977	75.497	77.928	73.276	60.264	63.406	68.405	65.698	52.088	55.166
Pycr2	85.409	66.055	73.116	66.061	65.345	68.715	44.853	38.338	113.567	75.817
Tulp2	74.581	76.386	67.493	71.189	56.785	52.65	77.782	75.63	82.146	96.07
Hps6	79.766	71.037	71.79	73.52	48.271	63.905	73.541	59.549	67.789	65.579
Slamf7	64.251	86.498	13.962	16.324	34.412	24.457	47.251	80.537	3.891	2.85
Lmnb2	88.287	62.324	81.547	55.643	64.549	79.492	31.059	20.437	70.78	56.368
43345	70.862	79.403	76.67	75.978	73.266	80.859	67.668	62.139	76.322	72.814
Plxnd1	69.462	80.739	58.245	77.871	108.101	83.535	136.326	170.944	53.352	55.604
Fads1	73.076	77.056	93.581	106.033	66.784	56.759	138.371	170.241	92.858	94.729
Map1lc3a	75.185	74.743	114.606	104.17	68.909	41.186	138.553	124.095	95.646	101.716
Hjurp	80.018	69.908	61.666	53.734	31.011	33.834	54.153	37.08	15.7	15.489
Mcm6	82.32	67.599	48.856	41.042	82.561	83.158	27.478	16.228	51.134	38.508
Arf3	65.548	84.212	66.643	90.068	74.56	74.492	71.8	81.907	76.946	93.824
Slc35c1	73.013	76.719	67.751	80.863	53.769	52.199	53.276	56.995	69.895	79.563
U2af1l4	65.718	83.936	62.989	66.918	48.713	49.574	60.127	61.789	69.224	65.183
Hyal1	70.434	79.157	102.861	144.64	45.913	47.074	46.268	37.218	96.669	95.199
Slc35c2	77.067	72.434	93.401	84.793	57.133	51.714	82.659	77.564	59.485	56.716
Rhoc	69.874	79.475	113.484	166.37	73.706	80.056	79.732	57.85	222.057	204.952
Spr	81.654	67.439	72.888	60.825	75.778	82.507	72.283	75.914	69.398	57.396
Hcfc1	77.264	71.232	56.141	59.81	72.87	62.344	62.503	66.277	68.967	70.229
Rab32	77.819	70.665	56.821	54.573	74.77	72.105	40.189	54.546	84.269	98.615
Fbxl6	72.103	76.334	72.219	73.686	42.651	40.69	64.864	74.447	88.828	95.814
Ppt2	71.024	77.293	60.392	61.029	63.336	61.983	57.166	67.545	59.362	61.048
Vkorc1	64.399	83.903	58.569	83.831	73.991	83.265	43.974	60.137	67.228	82.52
Swi5	75.98	72.311	75.771	69.973	54.248	65.633	56.299	57.052	86.469	72.37
Fem1a	76.246	71.48	62.825	67.954	63.696	56.256	65.817	60.529	66.951	56.798
Cdkn2aipnl	76.992	70.683	80.511	63.868	41.624	55.243	26.19	22.318	32.907	30.394
Scd2	61.696	85.965	51.015	127.118	313.107	210.567	29.665	25.099	7.865	65.381
D17H6S53E	75.346	72.273	71.326	79.567	59.732	55.557	86.466	68.235	57.584	61.225
Acin1	77.428	70.08	54.201	57.739	60.721	63.418	58.142	63.07	64.982	60.95
Zdhhc12	77.224	70.186	76.446	70.113	50.887	65.669	46.387	41.702	46.876	39.622
Pik3r1	67.796	79.51	61.203	74.349	63.34	49.84	84.517	89.562	69.246	71.517
Pelo	82.446	64.779	75.678	63.639	65.316	58.973	76.368	82.153	89.644	79.846
Pck2	71.586	75.596	50.737	46.644	22.188	22.116	65.897	72.588	21.788	23.699
Hyal2	72.964	73.963	78.628	76.406	65.911	57.169	66.656	60.771	81.315	61.743
2410006H16Rik	68.759	78.062	52.161	50.897	45.433	52.792	122.211	107.477	36.079	39.358
Dhrs3	71.865	74.852	79.32	84.459	74.608	70.712	85.963	47.274	38.314	63.939
Chmp6	77.304	69.316	75.605	65.82	51.751	59.466	62.553	55.899	68.497	54.262
Dnajc9	86.175	60.404	63.6	43.057	61.224	80.629	38.01	21.984	69.184	50.5
Mcm2	86.287	60.289	60.042	47.104	67.815	77.492	30.123	16.652	73.904	46.892
Cdkn1b	79.31	67.063	77.673	62.446	41.156	50.855	82.855	58.14	60.272	50.28
Gatad1	77.417	68.869	70.983	70.752	72.632	82.062	57.595	54.438	69.585	61.334
Tusc2	76.009	70.26	78.593	75.668	47.037	55.116	79.462	83.752	69.411	62.238
Abhd17a	80.688	65.486	75.178	73.18	74.28	89.963	72.222	49.882	98.731	89.212
Lsm4	81.217	64.864	63.705	54.421	57.543	74.052	54.414	49.739	89.94	69.208
Txn2	69.927	76.014	64.434	76.27	63.052	58.108	54.838	68.6	76.104	72.811
Preb	70.749	74.977	70.161	79.976	69.575	62.428	73.757	72.59	62.812	59.069
Tmem132a	77.143	68.578	95.917	115.717	88.694	71.057	45.1	59.927	12.912	11.63
Atp6v0e	69.973	75.588	90.573	82.574	56.011	56.554	93.873	104.991	85.075	81.994
Nfkb2	63.311	82.11	55.207	68.267	108.482	89.953	102.957	147.286	145.463	149.853
Atp5j	81.737	63.654	84.134	69.87	66.402	84.401	62.465	56.909	77.886	66.239
Csnk1g2	78.362	66.753	76.772	65.025	62.339	62.113	78.206	52.599	87.764	76.555
Cd44	64.028	81.061	84.918	92.23	54.685	49.863	51.716	38.509	99.917	83.54
Rab10os	60.527	84.46	59.62	82.819	98.503	88.523	74.725	102.697	68.101	80.91
Cwc15	79.555	65.374	73.411	59.376	51.346	62.743	58.756	50.352	54.619	42.479
Vamp2	61.367	83.507	67.184	96.094	31.986	32.261	91.777	103.236	74.747	96.8
Rpl6	79.217	65.641	74.076	62.015	58.068	67.613	173.926	152.836	8.597	9.453
Atp1a3	70.882	73.857	90.148	97.468	44.284	38.508	175.618	149.214	216.362	212.876
Akt1s1	70.643	74.05	78.365	83.791	71.579	56.429	70.389	73.075	72.224	70.959
Rrp7a	75.361	69.301	74.482	69.988	69.896	68.689	53.893	59.106	13.825	13.183
Tmem234	73.081	71.556	87.382	80.817	65.681	69.534	86.151	94.28	58.606	55.185
Abhd4	64.425	80.204	68.295	85.768	43.546	39.184	81.284	112.526	60.016	86.048
Prkcsh	73.674	70.828	71.374	74.24	62.404	60.931	107.274	123.535	119.277	118.23
Ftsj3	81.751	62.727	65.831	56.32	69.106	80.75	51.284	62.314	77.951	61.066
Cox7b	75.613	68.832	77.717	71.938	69.99	75.212	70.314	54.807	99.68	94.899
Tecpr1	68.752	75.609	88.331	102.636	40.939	28.062	77.236	69	67.721	62.589
Gtf3a	76.044	68.263	44.032	32.986	63.38	63.072	29.788	26.383	47.979	39.299
Slfn5	69.698	74.532	101.202	111.118	331.707	269.491	52.86	89.69	16.486	25.417
Cks1b	83.943	60.265	55.075	44.899	61.206	78.094	24.175	14.085	28.099	23.253
Rabggtb	71.048	73.134	63.156	63.519	61.804	85.914	91.701	105.045	120.194	100.504
Tlr4	62.729	81.428	64.343	73.349	70.159	67.285	39.302	49.176	34.611	46.327
Nme3	82.209	61.912	116.063	120.704	58.554	65.492	63.189	44.825	55.398	51.607
Cln3	65.986	78.115	74.428	79.184	56.987	52.687	79.561	82.637	76.547	82.691
Cpsf1	72.928	71.161	62.284	67.563	76.005	65.709	60.907	69.674	54.635	54.61
H2-Q4	75.853	68.143	137.33	115.787	255.622	273.636	169.556	262.016	33.591	38.723
Bcl2l2	71.655	72.326	87.727	89.659	50.97	52.629	102.092	98.435	75.074	69.275
Nfam1	75.006	68.843	82.123	78.182	45.59	48.895	78.781	58.237	75.647	79.166
H2-Ke6	70.442	73.357	86.677	90.97	46.729	39.254	105.756	79.487	62.046	58.887
Mrpl51	75.636	68.109	84.45	77.439	66.219	75.836	62.657	55.968	108.723	90.091
Psmd3	76.504	67.232	57.472	57.982	77.629	79.543	58.771	61.033	75.806	62.213
Hexim1	67.291	76.392	67.55	69.951	99.107	96.05	116.106	115.835	107.901	119.617
Rfk	70.838	72.71	60.523	74.559	57.354	65.799	88.664	89.753	61.01	67.688
Znhit1	72.878	70.658	77.426	72.123	65.558	62.346	69.24	72.049	82.52	79.305
LOC102640359	65.596	77.929	59.029	65.657	60.93	64.575	65.873	67.51	56.604	61.28
Pigt	69.113	74.258	68.242	87.763	71.925	60.732	64.275	67.956	89.696	100.485
Otub1	69.946	73.329	63.055	71.314	65.773	69.151	80.19	91.123	78.73	86.282
Cox5a	64.277	78.901	60.066	74.552	115.724	111.443	49.885	59.875	77.287	96.473
Gpr137	68.137	74.985	71.494	74.34	54.185	58.823	74.154	66.409	44.295	62.768
Cxcl16	58.716	84.383	57.689	55.854	342.698	374.268	110.843	270.918	56.497	119.34
Hectd3	70.644	72.329	89.55	88.756	49.098	47.361	66.922	62.355	63.269	64.598
Gm10791	77.287	65.684	70.601	68.458	52.77	40.129	82.076	82.689	65.329	57.303
Galk1	79.085	63.879	76.867	58.44	63.728	82.055	44.559	45.24	97.41	122.218
Nrbp1	66.731	76.176	72.567	69.569	59.566	66.41	59.388	59.305	62.848	64.507
Ywhaz	62.81	79.979	66.416	81.922	72.874	75.351	78.574	79.678	74.34	70.35
Gmip	79.817	62.701	52.657	51.235	89.643	91.789	60.531	51.923	63.438	60.14
Pih1d1	75.581	66.882	81.132	66.068	55.865	71.643	57.501	58.14	33.078	34.455
Tatdn2	77.23	65.007	71.387	62.93	67.531	78.978	86.976	99.359	80.091	63.804
Insig1	75.076	67.147	86.153	93.082	138.447	122.493	64.649	64.867	137.961	175.85
Copa	67.588	74.612	48.255	57.625	62.03	55.196	53.034	63.753	45.272	50.907
Tmem203	73.05	69.073	69.329	65.429	47.995	75.454	86.831	81.509	80.491	97.243
Keap1	76.072	66.013	68.377	61.905	72.875	84.534	68.585	61.878	57.77	55.089
Atxn1l	73.472	68.609	72.024	71.678	48.282	51.874	59.912	59.355	50.865	53.55
Rpp25l	77.19	64.828	59.553	53.406	52.597	57.522	80.132	71.936	80.066	64.02
Sirt2	70.657	71.258	86.875	86.209	40.057	36.632	115.246	101.025	65.443	66.909
Sar1a	69.737	72.057	63.805	70.923	71.866	78.48	58.121	68.033	73.148	76.99
Mrpl41	74.272	67.093	89.753	83.721	44.291	56.986	51.203	46.683	58.628	42.466
Gm19710	70.293	70.874	60.296	60.875	56.59	43.789	71.168	65.534	64.798	57.743
Ybx3	75.658	65.45	52.938	49.162	74.122	82.586	77.302	88.302	194.244	118.139
Nrm	73.755	67.315	58.661	51.872	39.249	43.291	11.755	3.786	26.416	27.441
Mtx1	76.165	64.853	69.954	69.907	60.988	53.302	72.532	78.015	77.082	65.066
Mepce	77.208	63.747	54.11	55.506	61.971	62.777	62.507	62.575	55.957	59.614
Coro1c	72.215	68.704	73.107	76.15	57.571	47.888	48.934	37.877	74.042	71.134
Ddx39	71.591	69.24	52.781	53.111	69.859	80.614	40.964	57.418	63.578	51.466
Psmd7	71.762	68.703	63.937	63.949	85.184	81.7	57.035	66.673	73.722	55.969
2010107E04Rik	78.409	61.984	84.971	66.738	65.767	82.62	72.943	66.602	95.277	84.071
3110062M04Rik	72.17	68.144	64.04	63.712	54.392	48.54	43.532	53.338	46.958	39.747
Fkrp	77.709	62.541	63.994	56.887	53.38	54.166	44.808	44.749	74.155	57.299
Syngr1	73.998	66.197	82.691	65.976	37.094	37.59	4.876	4.145	77.173	69.713
Kcnk6	66.921	73.134	52.42	61.468	52.996	46.084	45.293	35.661	38.984	39.631
Wdr91	63.855	76.097	70.722	91.076	49.992	40.487	103.323	112.564	103.087	95.624
Sdhc	69.586	70.259	64.501	67.209	59.957	64.175	45.883	47.338	61.37	58.19
Gadd45a	67.502	72.259	44.056	55.025	33.775	23.329	104.718	76.646	10.897	12.746
Itpripl1	62.275	77.049	69.31	96.279	50.89	60.75	57.42	42.312	70.16	78.827
Pnn	84.62	54.623	69.111	51.996	67.909	67.516	54.277	46.66	70.732	49.273
Ptov1	69.278	69.809	54.605	57.913	61.132	60.171	73.111	63.543	77.368	82.234
Itgb7	85.29	53.774	76.478	26.53	5.069	12.402	14.68	8.666	34.154	18.193
Bloc1s3	63.671	75.377	73.254	81.684	26.553	32.595	68.11	70.471	59.974	90.954
B230219D22Rik	58.104	80.935	55.622	69.086	49.49	52.97	60.252	62.326	46.489	64.174
Selenof	64.882	74.118	64.91	58.8	65.028	75.459	50.276	54.193	56.702	60.81
Syk	64.295	74.683	68.635	91.207	121.61	89.146	111.834	129.142	91.579	122.632
Snx12	67.422	71.44	60.829	72.021	52.31	47.603	57.754	73.915	61.822	71.337
Prdx4	76.271	62.439	83.769	66.661	59.136	73.736	34.861	30.002	54.329	45.989
Pdzd11	70.126	68.511	77.205	66.812	75.746	75.853	50.169	51.972	65.377	49.215
Irf9	78.355	60.089	66.495	43.944	99.732	111.543	36.423	32.146	18.227	18.419
Ncaph2	75.643	62.751	62.726	51.995	42.365	48.343	43.862	41.442	61.126	54.417
Polr2g	62.442	75.933	74.093	75.402	40.617	45.524	53.36	68.156	100.929	91.719
Eif4a2	55.978	82.37	61.112	83.961	54.66	59.553	65.325	100.397	55.86	67.61
Dbi	76.509	61.667	67.423	55.392	59.042	66.87	73.269	58.435	64.703	64.121
Map2k7	70.821	67.266	64.412	63.532	51.843	49.202	64.168	66.091	69.28	63.573
Tmed1	69.471	68.472	61.282	63.521	73.534	80.42	55.185	69.795	56.004	55.779
Rcn2	84.378	53.549	98.742	64.637	42.059	43.858	53.398	34.645	71.624	45.044
Capn2	75.633	62.2	66.421	55.867	50.604	50.989	35.799	25.199	53.578	42.5
Fam96b	64.53	73.242	65.91	62.621	73.941	78.487	67.185	81.686	82.533	65.229
Sdccag3	69.567	68.044	61.904	65.626	60.945	61.595	78.815	72.721	86.395	78.505
Jtb	72.733	64.684	85.356	74.855	63.902	81.533	69.738	84.557	85.412	65.023
Sirt7	71.582	65.807	64.983	62.892	55.973	52.179	63.405	45.041	58.632	52.688
Nfe2l2	61.84	75.499	57.205	65.374	83.242	63.757	96.558	77.232	99.97	116.307
Slc35b1	68.895	68.415	64.195	67.406	80.168	78.551	52.698	67.406	51.91	49.193
Igsf6	50.058	87.242	68.087	133.349	98.681	87.024	140.405	164.223	211.3	242.707
Klhdc3	69.289	67.993	65.293	70.652	78.568	68.787	68.843	65.3	77.484	83.378
Cdk2	70.731	66.55	54.618	51.81	77.98	74.753	44.832	29.352	68.951	63.643
S1pr2	69.897	67.342	65.244	79.326	85.135	70.728	150.904	153.935	53.955	51.893
Rhoa	70.108	67.078	66.942	65.169	53.813	56.873	53.551	44.689	77.426	71.937
Asah1	63.812	73.326	53.575	59.995	48.781	43.189	62.932	77.853	104.084	101.687
Sdhb	74.327	62.803	65.359	52.772	59.219	57.577	80.655	72.769	114.627	92.323
Gdi1	65.522	71.485	66.117	74.287	46.944	48.063	95.816	67.807	116.288	121.83
Ppm1m	73.469	63.524	48.901	42.977	66.229	68.931	48.581	27.553	14.228	14.152
Dnlz	71.454	65.528	66.939	61.486	51.111	47.644	51.389	52.649	41.922	40.012
Foxm1	77.703	59.274	52.248	42.161	43.974	50.067	23.141	9.977	104.736	83.026
Psmd6	72.475	64.469	72.117	63.629	68.947	82.274	58.263	60.564	69.161	57.432
Pqlc3	69.892	67.044	71.298	65.797	54.56	46.873	88.579	77.525	34.29	31.143
Gtf2f1	76.26	60.548	71.443	53.475	51.399	58.681	62.081	50.741	84.769	58.501
Selenot	62.507	74.285	52.614	62.409	75.896	75.642	57.361	63.677	46.389	48.739
Mthfd2	58.674	78.086	34.423	46.272	47.87	50.717	95.838	138.019	49.846	42.289
2210016F16Rik	74.576	62.127	79.269	65.438	71.654	72.581	56.597	56.421	85.624	73.939
Sdf4	65.434	71.204	69.736	73.671	59.391	53.741	68.618	63.019	53.892	55.884
Sh2b3	68.345	68.195	57.681	64.988	46.568	46.445	64.441	51.115	80.863	75.996
Leng8	70.535	65.902	63.087	69.057	54.937	50.382	67.214	68.352	50.824	40.864
Msr1	66.858	69.574	162.164	160.28	354.786	325.778	36.644	24.239	115.063	130.715
Mpnd	71.987	63.909	80.412	70.285	48.403	53.528	76.081	57.134	62.291	59.807
Pet100	70.827	64.854	82.096	67.21	41.836	49.101	56.742	62.451	67.64	63.066
Ifngr2	63.206	72.444	62.669	67.842	76.188	76.239	78.163	82.757	67.423	78.569
Prr14	69.04	66.553	61.351	62.549	53.241	47.455	74.827	66.002	69.295	75.087
Sap30	75.537	59.947	92.558	59.397	105.397	111.782	67.209	50.658	105.191	62.094
Plaur	71.785	63.683	76.873	73.158	35.44	27.542	74.157	58.5	55.345	42.334
Ckap4	80.872	54.481	71.463	65.596	29.255	41.474	60.114	34.207	81.303	66.638
Ctbp1	72.002	63.311	59.559	58.839	61.338	60.824	61.369	58.801	63.299	60.374
Fam96a	69.357	65.955	63.063	64.281	59.065	71.262	38.015	34.556	67.104	65.604
Tbc1d13	64.737	70.575	50.437	55.105	86.054	75.339	55.426	63.148	39.363	45.171
Adrb2	59.977	75.331	64.638	89.709	85.132	83.86	108.543	72.648	80.955	93.109
Timm50	72.787	62.437	64.034	57.243	69.129	78.01	49.528	60.242	73.429	56.095
Slc25a51	65.051	70.003	43.709	51.168	47.344	45.947	55.234	59.319	39.844	45.39
Paqr4	77.289	57.689	52.163	42.675	56.506	73	21.816	9.18	36.462	28.633
Dxo	68.597	66.222	58.006	62.775	49.921	52.523	53.111	49.263	68.881	73.517
Slc39a3	66.495	68.04	66.139	68.151	45.374	46.556	72.557	66.653	57.575	57.227
Rnf10	68.576	65.912	69.518	70.594	49.583	48.404	76.925	73.317	91.986	93.265
Gga1	67.585	66.866	65.876	67.968	43.927	43.908	79.096	76.446	67.187	66.661
B3gat3	70.097	64.323	73.301	70.615	55.031	57.12	83.281	74.596	73.669	64.993
Mrps24	74.581	59.831	77.857	54.116	64.488	78.184	60.727	54.257	79.289	65.536
Ufc1	67.547	66.827	63.175	65.522	68.703	69.069	56.94	51.456	63.387	57.596
Ankrd49	62.665	71.656	59.261	61.155	36.635	42.773	42.866	47.018	50.985	56.097
Trappc2l	63.672	70.275	87.199	84.578	62.511	65.343	72.698	86.768	83.202	77.952
Bub3	69.722	64.193	50.111	52.825	39.887	50.717	37.522	40.905	71.023	62.643
Snrnp70	76.17	57.685	73.172	58.538	62.618	63.202	63.69	61.954	81.625	56.85
Dda1	68.778	65.069	66.306	62.804	64.669	65.301	59.89	62.961	65.566	59.139
Pnp	69.744	64.075	24.485	23.18	238.726	269.3	16.643	18.297	5.906	4.6
Serinc4	55.978	77.804	54.669	74.633	43.873	46.909	49.165	66.088	36.223	44.257
Rps6ka4	72.028	61.686	70.045	64.049	47.571	54.361	59.793	56.911	63.209	59.663
Hnrnph2	66.028	67.657	67.1	71.944	48.923	43.822	46.791	52.017	35.637	39.878
Zfp207	69.513	64.108	58.038	56.322	75.178	86.837	37.347	43.063	74.017	62.22
Cln6	65.923	67.662	67.034	64.583	45.594	45.443	48.781	38.556	29.936	32.085
Sh3glb1	62.106	71.39	58.146	61.864	57.465	51.334	51.335	55.156	50.419	49.996
Ndufa1	67.741	65.603	93.114	79.908	46.534	57.047	123.874	117.282	84.259	74.129
Psmd4	71.75	61.348	67.79	58.829	67.068	62.783	66.892	71.234	84.187	63.09
Xylt2	67.196	65.761	63.123	52.791	284.59	292.473	46.757	35.665	31.238	35.297
Srsf9	70.727	62.192	70.053	71.94	89.079	89.556	61.083	48.292	86.292	84.198
Fam168b	63.856	69.049	54.626	66.398	50.034	47.339	49.268	60.874	37.381	42.027
BC003965	71.084	61.736	55.94	49.017	43.276	44.43	60.661	60.11	59.873	46.826
E2f4	64.806	68.008	54.779	56.559	56.502	53.243	51.793	54.758	68.886	60.667
Irgm1	63.811	68.974	64.69	62.569	254.692	233.592	22.698	33.263	29.025	26.266
Rps27l	68.724	64.052	62.729	54.751	75.899	103.867	57.917	52.781	50.424	40.934
Nop56	73.77	58.954	52.94	47.548	82.145	75.475	51.861	62.532	84.315	58.071
Ipo5	64.967	67.581	65.264	76.447	56.224	48.768	85.176	107.161	64.854	70.005
Tug1	53.689	78.826	53.471	74.808	40.342	42.461	57.457	76.891	48.936	65.661
Tbcc	75.484	56.945	72.941	61.971	57.986	71.546	59.461	47.758	86.006	88.065
Ebi3	54.521	77.751	42.895	52.57	134.477	141.963	88.764	90.909	74.317	121.661
Etv3	62.155	70	56.458	62.188	86.595	78.783	59.668	61.673	130.704	93.276
Sdha	61.325	70.789	58.647	65.559	48.883	52.658	58.831	65.766	103.011	109.259
Gaa	58.142	73.749	86.474	122.55	60.426	45.882	82.698	120.407	71.448	94.879
Dynll1	76.478	55.229	67.717	58.688	71.645	69.476	31.903	38.053	61.954	60.841
Eif3l	65.873	65.552	48.747	54.837	54.912	55.212	52.599	56.126	66.256	66.524
Slc35e1	64.077	67.304	46.28	52.757	56.951	61.977	58.415	55.833	62.124	65.868
Fhl3	71.032	60.146	46.642	43.282	82.21	82.905	22.149	18.571	34.144	34.608
Dnaja2	67.567	63.581	59.05	56.19	56.232	65.744	48.79	54.965	58.003	50.921
Rnpep	64.419	66.728	47.023	59.878	62.305	64.778	41.022	42.948	48.71	56.61
Oaz1-ps	74.36	56.412	68.099	57.714	47.257	58.811	96.822	70.733	49.765	34.724
Thap7	69.347	61.416	66.425	55.677	55.756	79.026	70.334	54.521	60.03	48.515
Ap3d1	63.356	67.322	60.184	67.231	55.617	50.114	66.782	72.245	82.508	83.156
Cds2	57.976	72.691	57.471	77.762	44.368	38.542	67.048	83.899	42.462	51.162
Clec7a	45.215	85.414	64.662	104.99	16.279	21.283	19.206	10.902	55.147	84.992
Dnmt1	73.056	57.57	58.98	51.867	46.43	42.108	71.815	52.54	49.655	38.811
Dync1h1	59.758	70.669	56.586	78.302	87.49	63.492	71.956	98.851	59.797	72.837
Strap	65.653	64.759	57.931	57.116	53.562	59.377	45.816	54.161	60.346	53.017
Ankrd13a	64.996	65.4	63.383	68.591	64.317	58.185	55.771	51.511	91.253	87.059
Rnf113a2	64.26	66.079	61.101	62.665	19.875	30.43	57.278	41.409	70.94	78.579
Napa	59.322	71.002	47.074	57.426	53.055	51.361	68.617	66.695	63.747	66.098
1110065P20Rik	70.368	59.937	83.013	74.548	77.415	101.32	53.171	59.935	62.803	67.287
Tfeb	70.454	59.847	75.001	69.942	40.638	42.198	61.964	49.497	90.14	74.369
Ptpa	66.796	63.455	59.325	58.406	50.537	58.947	48.329	44.965	64.297	60.748
Atraid	59.322	70.708	63.371	73.524	35.874	35.734	39.627	45.107	34.075	43.613
Mlx	61.268	68.709	55.561	62.67	85.777	82.54	66.401	74.61	74.123	63.113
Piezo1	71.415	58.56	42.107	39.888	72.233	52.693	34.875	35.88	47.332	40.069
Usf2	69.051	60.898	77.724	73.042	35.671	37.715	92.08	78.992	78.201	70.408
Fam50a	64.337	65.563	67.216	68.487	39.449	34.514	86.926	87.471	76.601	83.08
Pkn1	64.083	65.625	57.001	62.604	62.497	62.803	55.95	52.035	58.734	65.563
Rps19	80.982	48.693	74.232	46.498	30.143	24.724	11.959	18.364	4.59	6.034
Rxrb	63.63	65.952	52.14	49.983	37.19	43.626	58.558	55.805	48.524	65.778
Actn4	69.568	60.001	60.911	57.358	51.421	50.443	70.477	55.666	92.462	66.247
Sqle	69.342	60.09	65.848	73.357	71.1	72.271	68.263	67.262	79.596	102.063
0610010K14Rik	62.569	66.844	47.815	52.598	28.802	55.262	47.088	45.709	67.836	61.236
Tsc22d4	66.826	62.492	51.423	56.106	65.298	71.521	68.971	57.791	82.814	94.309
Oraov1	72.132	57.183	47.548	44.298	74.209	76.851	26.042	13.447	34.747	25.532
Tor1b	64.942	64.362	60.369	60.581	63.527	66.986	68.049	79.542	79.56	90.991
Ptafr	58.922	70.299	60.198	59.847	52.292	45.525	149.473	146.071	152.382	138.084
Rps3a1	75.513	53.694	216.792	134.728	56.478	59.549	44.199	39.274	16.608	16.497
Ccdc124	72.419	56.611	72.955	49.11	44.232	55.487	61.508	50.867	76.384	45.405
Nelfe	70.12	58.907	67.192	49.939	40.525	55.086	58.251	52.552	67.674	64.024
Nme1	67.893	61.125	74.332	59.786	69.924	89.425	50.221	61.991	74.483	61.825
Rpn2	62.941	66.068	63.034	70.117	63.248	59.593	53.813	57.591	57.559	57.337
Mrpl40	70.361	58.583	68.001	52.884	44.173	64.521	40.65	35.465	79.054	52.365
Mrps16	69.476	59.394	62.309	56.498	55.977	83.128	53.562	47.469	56.347	48.021
Rpp21	73.263	55.526	89.997	50.626	69.319	61.337	54.564	48.47	45.618	34.366
Nol6	62.858	65.928	50.756	59.193	53.05	52.277	44.621	65.1	53.515	58.598
Alg2	56.513	72.242	49.323	70.311	76.411	55.821	77.302	86.943	60.238	62.405
Gm44504	65.823	62.803	59.997	66.641	48.492	45.674	54.318	64.011	72.381	58.555
Ints5	69.282	59.193	51.822	48.373	50.552	57.118	47.018	44.952	44.778	51.785
Hyal3	56.648	71.749	68.401	97.551	30.265	27.418	59.815	53.214	73.971	66.511
Ptgir	62.858	65.444	64.651	57.337	34.428	34.26	272.022	393.981	79.959	71.981
Pofut2	61.36	66.878	56.806	61.123	59.642	35.671	66.492	62.479	90.987	91.276
Ccdc107	72.826	55.262	81.768	47.668	98.577	104.292	80.533	68.09	61.444	39.605
Tsn	60.327	67.723	49.304	62.08	56.994	63.28	45.014	57.601	47.642	58.15
Ocel1	71.311	56.653	171.325	130.609	46.39	45.097	112.557	89.693	160.571	117.643
Stk11	69.87	58.094	54.229	51.825	65.883	73.058	50.887	45.596	59.211	53.469
Paics	66.165	61.776	49.941	43.806	53.689	58.437	44.549	44.57	60.001	51.788
Rab3d	66.384	61.546	67.584	68.932	23.568	27.736	53.533	38.651	33.491	42.26
H2-M3	61.693	66.228	68.971	78.053	100.504	113.438	67.725	70.136	46.369	47.138
Coasy	68.13	59.605	59.213	61.713	41.547	51.718	63.04	65.685	49.413	43.391
Vasp	62.061	65.67	59.038	61.111	244.162	199.492	87.392	103.441	167.59	187.45
Surf1	61.446	66.249	59.108	59.858	56.478	75.545	54.164	56.648	58.614	54.623
Yipf2	64.618	63.048	58.505	69.138	49.177	50.533	75.424	74.84	86.465	77.595
Tollip	59.523	68.134	66.953	83.174	43.407	41.358	61.388	72.511	47.918	55.354
Tm6sf1	65.49	62.028	49.506	48.025	47.626	47.885	42.082	20.161	53.959	56.572
Tmem50a	60.119	67.36	68.209	72.602	56.405	61.599	65.56	56.587	46.077	54.184
Mapk7	61.627	65.719	63.283	71.898	47.704	43.934	87.15	85.312	51.882	58.801
Nceh1	62.985	64.323	63.932	63.925	63.108	53.075	60.951	50.799	22.525	16.405
Dtx3	63.437	63.675	105.18	117.713	31.595	29.497	89.682	79.787	55.527	53.309
Ankrd40	65.572	61.511	59.43	63.776	66.856	57.65	74.533	70.987	64.732	53.245
Sec11c	67.997	59.042	81.867	68.222	44.178	46.298	67.489	59.721	74.556	49.458
Inf2	69.16	57.638	56.83	52.401	37.082	36.862	46.52	50.761	76.352	61.116
Zfp91	68.999	57.793	60.719	55.509	50.019	44.285	52.387	55.097	48.479	41.368
Mical1	70.484	56.178	95.679	70.482	29.519	27.671	158.667	109.227	91.501	78.244
Gna13	55.776	70.882	62.044	82.796	35.002	34.824	71.894	98.086	67.645	77.425
Nab2	77.12	49.501	66.114	47.234	41.187	51.516	55.176	31.03	93.236	62.536
Rrm1	68.487	58.045	47.631	39.204	46.676	60.328	20.868	12.423	48.639	39.705
Plekhb2	55.18	71.299	58.956	79.277	59.996	57.728	72.567	67.781	61.472	72.819
Tifab	65.007	61.47	106.361	146.893	28.539	31.501	27.242	11.379	79.743	93.591
Cactin	71.585	54.813	55.446	47.22	48.146	44.218	53.223	53.02	71.242	55.284
Hdlbp	63.518	62.852	56.882	65.406	67.054	56.949	57.253	59.689	80.5	82.389
A730008H23Rik	69.55	56.798	54.043	45.35	25.388	28.236	48.978	30.352	14.982	13.624
Gmppb	64.866	61.165	60.369	67.952	84.356	89.425	47.175	50.049	73.11	67.264
Irf3	66.775	59.215	55.867	56.87	47.928	47.232	46.138	46.363	75.505	78.268
Ier3	56.93	69.024	30.904	37.521	94.873	63.754	71.108	141.106	25.416	27.012
Ripk3	70.151	55.736	89.448	84.69	56.732	63.595	52.669	39.585	105.22	75.197
Npm1	63.816	62.049	51.054	47.557	35.935	39.3	31.53	42.764	36.987	28.4
Map1s	63.817	61.928	58.474	60.092	53.566	54.434	60.092	52.798	97.835	91.125
Mrpl2	67.87	57.871	65.253	57.281	55.434	70.985	59.421	52.814	75.491	63.353
Oaz1	71.241	54.481	65.291	55.463	80.062	104.615	92.801	67.698	48.238	33.549
Tap1	66.484	59.2	54.687	48.141	122.08	132.273	40.78	46.007	25.193	28.105
Mob1a	58.871	66.811	58.453	55.773	62.544	67.999	44.425	55.843	54.386	57.904
Ttyh3	61.175	64.297	46.894	58.472	35.998	30.842	52.032	41.721	86.187	112.226
Nisch	56.377	69.015	48.988	63.63	63.132	56.862	70.853	70.761	27.659	34.244
Slmo2	68.761	56.604	67.359	54.323	55.821	66.772	57.183	52.004	90.758	64.689
P2rx4	54.482	70.863	56.838	77.096	65.093	55.399	116.685	134.026	72.99	94.961
S100a11	52.956	72.384	55.776	66.069	20.332	28.442	3.722	0.944	37.431	50.642
Dhps	63.041	62.196	56.486	64.114	61.147	58.513	72.524	69.218	121.462	101.281
Anp32e	68.025	57.146	53.819	45.052	31.647	36.511	39.335	32.601	61.571	61.533
Atp6ap2	57.308	67.85	62.034	73.437	66.056	62.681	71.139	87.491	42.869	53.396
Ddx49	65.271	59.88	63.944	57.442	49.998	49.524	51.906	54.937	71.527	63.794
Cnp	70.619	54.469	50.136	46.827	77.975	90.142	14.091	5.57	14.876	15.678
Rpl10a	66.184	58.775	63.28	61.408	63.604	59.039	249.99	130.014	439.642	300.711
Bricd5	63.237	61.712	51.426	58.212	41.47	49.132	51.553	58.952	42.465	42.665
H2-T9	65.675	59.272	60.788	56.204	29.414	31.12	22.244	33.973	2.886	2.712
Cant1	60.833	64.107	54.905	59.761	50.248	45.348	76.882	79.969	66.122	68.964
Slc25a10	70.075	54.833	57.543	51.952	108.827	106.65	21.592	18.105	77.736	71.86
Homer3	66.046	58.704	66.378	59.447	42.544	40.992	56.309	56.792	60.992	56.853
Bscl2	55.462	69.268	64.788	84.09	49.886	46.685	46.12	40.459	47.298	73.592
Idh1	61.461	63.235	69.733	77.685	100.471	91.055	47.618	39.869	62.783	67.003
H2-T22	65.522	59.134	60.646	56.073	29.346	31.047	22.192	33.894	2.88	2.706
Hn1	67.912	56.648	55.514	54.046	56.732	58.788	37.31	29.41	62.208	59.853
Zbed6	53.518	71.022	48.43	64.745	67.839	59.832	43.619	54.096	42.257	53.206
Mcm4	63.694	60.786	43.228	46.254	61.253	61.776	27.373	16.164	69.937	54.659
Cbx5	59.981	64.456	47.671	50.633	57.234	56.051	27.736	21.203	66.923	62.581
Gipc1	68.915	55.472	81.995	75.451	71.346	72.709	62.789	53.614	77.994	68.546
Pbdc1	63.921	60.292	74.176	57.318	44.823	44.889	62.341	70.61	108.7	79.954
Tmem120a	64.819	59.37	50.725	42.509	67.348	61.235	38.327	43.487	71.407	46.304
Hnrnpul1	67.444	56.729	50.33	45.027	36.789	37.714	51.229	40.966	66.038	61.62
Hp1bp3	64.36	59.797	52.064	51.021	45.024	49.295	53.099	44.333	46.502	46.448
Fasn	69.659	54.488	45.262	56.794	134.734	104.088	47.585	54.959	94.818	102.173
Ube2z	61.754	62.348	58.755	61.873	45.282	56.37	52.273	57.182	53.107	54.598
Leprot	60.826	63.156	60.307	63.565	45.31	57.057	47.552	41.43	96.618	105.018
Mocs3	65.566	58.379	62.876	65.443	64.354	63.253	51.297	51.059	56.927	57.011
Rsl1d1	68.38	55.534	59.947	51.042	57.018	66.884	58.861	66.261	78.782	56.436
Map1lc3b	51.681	72.043	60.313	80.926	43.905	44.657	68.082	84.261	39.722	51.182
Wbp11	63.267	60.033	47.076	51.786	45.984	49.57	54.202	50.288	63.593	55.157
Gsg2	74.49	48.435	49.408	37.676	42.397	54.361	23.882	9.392	74.872	58.762
Adamtsl5	60.886	61.674	110.149	129.566	53.477	42.393	22.538	26.372	80.491	114.851
Urod	63.493	59.027	71.354	62.23	51.721	61.951	71.683	65.586	66.395	71.353
Yrdc	57.996	64.451	55.145	53.828	55.899	58.126	59.257	62.316	57.962	54.879
Fblim1	57.274	64.966	12.2	10.856	27.833	22.154	73.178	73.672	45.15	36.407
Clic4	60.434	61.74	66.565	63.894	62.191	53.877	68.577	67.554	51.975	40.789
Sgsh	62.503	59.474	104.59	107.751	20.619	13.206	44.197	42.069	30.433	38.067
Prpf31	67.348	54.419	58.931	51.531	57.627	59.429	33.828	36.218	56.451	39.134
Alkbh5	50.183	71.398	48.121	69.115	49.373	55.291	74.903	97.881	55.099	77.9
Ms4a7	42.507	79.048	16.944	23.215	178.39	143.552	5.449	12.831	0.587	0.122
Inafm2	59.632	61.884	61.142	69.571	46.214	46.125	107.205	111.322	63.16	84.96
Arl6ip5	57.082	64.428	76.409	92.697	80.376	72.343	57.691	59.748	91.603	91.621
Wdr55	65.01	56.3	57.408	52.001	56.448	44.034	57.333	60.107	84.935	60.874
Tomm7	68.609	52.461	67.223	49.923	44.233	62.484	44.324	37.348	32.441	30.312
1810058I24Rik	56.681	64.372	67.704	87.383	33.621	32.916	84.214	82.897	119.168	152.214
Anxa7	58.153	62.845	57.248	65.085	58.305	50.458	40.541	41.487	59.443	62.318
Mvp	60.107	60.861	58.92	57.559	73.322	64.15	87.823	101.544	96.084	85.85
Smim12	59.072	61.873	66.094	69.652	41.506	34.975	61.075	70.293	38.393	38.241
Map3k11	65.303	55.551	51.787	50.389	54.144	53.435	52.461	44.806	66.248	65.616
Cerk	58.976	61.786	60.057	64.25	27.073	24.705	48.608	41.147	56.207	58.792
Fibp	58.789	61.962	64.819	62.538	44.67	41.441	68.446	62.742	52.792	48.068
Gmpr2	64.247	56.49	51.824	48.652	66.409	74.006	49.733	46.778	53.088	59.277
Lpxn	59.456	61.071	47.9	40.378	43.027	47.992	49.144	42.291	29.626	28.123
Acaa1a	60.031	60.483	82.96	78.523	109.993	97.998	73.01	73.828	40.136	46.369
Tmem127	57.512	62.947	64.575	76.169	45.292	43.678	74.739	85.35	52.844	63.972
Pip4k2c	56.748	63.71	70.114	72.575	50.052	44.449	71.739	91.607	41.619	39.079
Sertad1	63.679	56.769	54.811	56.488	47.669	61.044	37.243	28.791	31.605	27.403
Sap25	64.867	55.389	46.802	39.32	68.037	61.832	49.637	37.935	57.514	36.291
Psmc1	63.866	56.343	53.961	49.748	60.444	62.711	53.67	51.094	66.711	52.569
Yif1a	56.334	63.817	53.441	59.677	58.989	54.853	42.292	56.906	52.052	58.967
Copb2	59.287	60.58	56.058	60.288	55.621	56.272	44.782	53.091	54.419	55.386
Galnt6	56.881	62.978	62.514	66.147	53.364	44.837	67.921	69.3	83.71	89.906
Dr1	52.385	67.346	49.65	59.074	40.407	41.356	45.557	54.919	48.273	57.927
Nolc1	67.717	52	56.013	50.813	61.294	61.01	45.149	52.353	97.019	52.715
Ccdc71	57.976	61.718	48.854	58.96	48.446	43.6	46.322	43.722	38.852	40.669
Tbcb	59.493	60.09	39.58	46.879	57.909	59.54	44.553	45.546	41.19	42.128
Chrac1	65.013	54.548	71.403	50.055	61.309	71.139	69.674	67.374	56.812	53.346
Emilin2	69.351	50.199	84.067	78.845	33.309	33.626	30.406	26.368	52.264	55.56
Shc1	66.215	53.307	55.005	49.381	51.791	53.969	65.009	52.03	39.318	37.895
Asb6	62.874	56.595	66.406	59.35	56.333	54.987	64.368	52.88	44.933	37.404
Git1	63.558	55.761	55.465	58.19	42.048	36.183	61.227	56.252	94.51	75.973
Pebp1	55.72	63.526	68.915	73.194	45.153	45.114	134.397	145.519	32.712	27.529
Rgp1	58.467	60.586	51.854	64.538	35.361	30.287	63.645	74.516	37.484	45.175
Rnasel	53.7	65.329	41.289	51.33	25.545	22.775	35.84	34.92	27.342	34.014
Slc31a2	48.576	70.444	38.012	72.025	210.042	194.371	36.569	99.085	36.383	43.754
Nadk	52.337	66.597	38.988	48.015	130.257	112.818	54.395	81.544	98.341	114.348
Cherp	59.702	59.115	41.901	50.444	50.69	51.172	50.423	57.674	56	52.063
Pnrc1	57.462	61.309	52.01	74.547	72.457	62.325	171.165	225.035	100.585	88.426
Tcf25	57.171	61.514	57.209	64.556	52.054	50.636	54	48.873	53.801	55.47
Rnf149	55.239	63.434	72.628	92.517	80.266	60.476	155.814	162.773	67.588	69.005
Supt5	62.683	55.969	51.936	50.15	46.904	44.507	60.585	63.374	52.489	47.055
Ndufs7	60.166	58.477	61.911	61.16	52.797	67.126	53.151	46.936	64.314	57.201
Igf2r	51.376	67.24	69.773	89.483	42.869	27.447	60.655	68.102	73.831	84.51
43352	61.15	57.378	53.821	59.851	41.475	39.92	25.036	24.764	49.331	44.056
Apeh	60.848	57.672	60.696	61.455	48.938	44.766	64.164	69.785	54.974	56.012
Nit1	53.735	64.766	42.928	47.379	41.386	41.307	50.503	54.904	64.287	74.38
Rangap1	69.267	49.208	54.385	40.642	50.622	56.938	32.656	27.526	63.942	45.348
Egln2	63.272	55.114	62.728	53.379	54.983	66.384	52.301	48.199	55.35	46.561
Lsm10	61.37	56.986	55.354	62.79	53.186	51.186	51.138	51.097	62.006	68.322
Emc7	56.562	61.624	63.703	58.235	54.395	53.817	55.584	61.839	66.332	50.476
Slc52a2	66.269	51.893	60.051	60.685	44.256	46.521	45.932	51.998	74.42	54.544
Ppp1r12c	62.561	55.576	55.155	47.647	62.29	63.74	57.661	43.143	61.052	53.076
Paf1	61.592	56.522	50.814	49.079	47.597	54.164	62.116	56.21	52.87	46.574
Rab3il1	63.398	54.701	29.689	26.237	55.933	62.206	10.316	6.082	5.236	4.087
Gclm	56.996	61.074	31.142	29.493	48.621	37.201	29.893	63.902	11.585	11.513
Psd4	60.489	57.519	54.629	49.964	50.532	48.781	73.231	68.641	89.516	79.838
Gmppa	56.159	61.789	65.138	62.473	51.874	50.106	76.723	74.65	47.541	52.483
Vdac1	57.845	59.863	51.647	57.725	54.132	56.366	44.159	40.127	72.84	70.98
Il3ra	59.799	57.769	42.553	42.937	30.143	30.801	54.775	39.569	52.964	46.353
G6pc3	57.57	59.916	63.979	78.554	42.187	43.745	53.719	46.661	86.935	98.937
Bag5	60.788	56.693	63.302	52.79	32.039	38.932	45.798	42.648	67.517	53.927
Sec24c	55.377	62.081	49.522	61.338	52.629	42.53	59.873	64.266	57.956	59.415
Casp1	57.42	59.989	60.402	56.081	118.749	115.344	24.32	28.919	30.171	19.882
Anapc5	59.633	57.72	42.978	43.136	57.513	63.12	30.49	24.743	38.725	38.903
S1pr1	63.671	53.602	75.967	86.376	50.366	57.026	31.596	17.644	9.758	15.349
Syf2	60.196	57.069	64.887	50.242	40.933	51.846	61.035	53.919	79.815	71.118
Tbl3	60.289	56.95	53.146	53.822	59.274	63.969	58.812	65.757	70.512	60.157
Ifnar1	55.426	61.803	53.445	57.376	55.788	55.626	52.664	45.33	43.459	47.476
Chchd10	61.813	55.388	153.361	152.447	114.061	109.495	121.641	139.287	165.689	124.021
Mtfr1l	57.493	59.594	43.373	42.26	37.501	36.079	48.184	50.988	45.82	45.575
2900097C17Rik	55.877	61	53.811	60.156	27.577	24.98	68.254	70.708	18.535	18.06
Slc30a1	50.612	65.834	49.223	58.45	50.403	51.649	45.977	55.486	93.684	80.652
Zfp513	59.211	57.182	60.182	61.251	57.262	66.049	72.472	65.401	71.725	66.819
Rbm8a	64.427	51.89	52.557	44.554	35.803	43.42	39.064	33.174	63.471	49.295
Tnfaip1	55.776	60.536	53.591	62.85	55.142	54.275	43.768	49.165	37.49	39.662
Zfp36l1	58.605	57.638	29.385	29.387	17.205	22.807	11.848	8.962	9.501	16.349
Por	58.437	57.751	60.87	63.87	67.636	60.836	43.308	53.09	55.498	35.081
Sec13	57.883	58.267	53.998	50.533	49.769	48.975	48.815	51.979	55.815	49.441
Orai3	53.184	62.783	52.719	58.425	38.501	37.054	60.286	65.511	37.548	52.724
Eif1a	59.406	56.508	66.601	64.336	75.462	78.223	39.794	51.136	69.077	55.964
Rnf4	55.906	59.994	45.076	48.712	47.434	52.148	51.42	56.254	60.558	55.6
Klf4	53.507	62.386	45.418	58.059	14.879	17.955	63.575	78.614	97.913	102.436
Pigs	58.028	57.631	56.037	60.447	46.173	42.985	38.152	38.643	45.168	53.962
Actr3	57.214	58.442	52.781	52.789	73.038	76.17	31.643	33.685	60.669	55.514
Snx1	55.631	60.011	55.143	57.473	35.688	35.322	32.114	27.288	26.687	26.105
Tinf2	64.361	51.255	45.598	38.465	53.534	45.415	39.89	29.622	43.495	37.743
Araf	53.99	61.592	53.39	67.66	48.973	52.872	54.683	58.649	47.288	60.11
Psmd13	62.848	52.695	61.008	51.617	54.528	67.838	43.827	45.45	52.655	45.425
Dcaf11	54.675	60.817	57.872	57.191	38.945	39.152	67.358	73.106	31.854	41.388
Ccr1	44.504	70.956	28.557	67.919	3.545	15.738	86.159	89.838	32.74	58.636
Mesdc2	58.743	56.54	77.305	76.382	54.303	53.575	54.461	59.664	69.555	60.891
Pigyl	62.968	52.274	72.663	69.029	31.782	44.689	64.1	44.461	52.224	57.224
Spsb3	60.527	54.614	45.496	43.858	36.978	36.589	44.637	51.057	37.731	37.344
Sod2	48.054	67.074	43.362	60.584	344.472	252.172	102.046	262.665	96.273	109.692
Dennd4b	58.434	56.593	47.473	55.463	46.642	37.464	53.467	48.338	52.854	57.169
Clec5a	57.435	57.495	61.483	44.032	106.215	92.407	78.391	47.608	296.019	286.955
Calu	58.178	56.751	67.074	62.232	61.161	67.517	50.655	58.264	79.701	75.877
Cox6c	53.486	61.374	55.286	56.881	43.898	55.652	31.055	38.299	31.511	38.51
Dlst	55.57	59.238	54.957	58.362	44.57	46.49	59.546	59.219	77.732	66.428
Rps24	71.535	43.273	69.931	40.152	102.984	129.344	242.153	217.005	82.065	69.462
Lrrc47	52.723	61.971	52.063	58.725	43.723	44.578	56.835	68.273	49.447	53.585
Slc10a3	55.746	58.819	49.593	61.436	38.13	37.349	51.524	59.007	50.776	42.894
Gm44505	62.281	52.259	54.923	50.372	45.372	39.881	47.118	49.856	43.856	37.803
Rbbp4	57.941	56.395	48.076	44.584	43.111	52.445	34.783	37.88	39.908	38.508
E2f1	59.024	55.261	51.365	50.002	68.912	69.655	37.117	28.303	40.149	33.018
Vps52	56.382	57.822	63.734	63.406	57.455	51.539	58.552	64.113	56.748	54.764
Bambi-ps1	56.49	57.513	46.729	48.232	33.839	34.541	33.797	35.644	0	0
Vipas39	54.347	59.648	61.623	63.507	22.617	17.237	18.599	13.214	14.746	13.639
Sft2d2	44.616	69.373	45.561	61.612	45.118	47.554	55.171	56.41	35.459	50.982
Ms4a6d	57.966	55.924	70.68	75.175	261.111	257.087	37.755	40.188	25.362	28.383
Rfng	59.37	54.509	61.199	54.888	47.506	38.533	66.847	63.58	61.817	57.691
Npm3	69.531	44.331	57.951	31.367	50.163	49.947	10.646	7.54	26.16	19.054
Raver1	57.999	55.852	43.268	45.892	54.009	52.009	40.01	43.779	53.997	55.816
Rassf4	43.022	70.8	35.606	49.08	151.265	121.082	104.121	171.19	86.482	126.013
Npepl1	59.689	54.082	59.419	51.766	47.785	52.26	49.266	46.315	62.169	48.437
Cnpy3	58.805	54.961	58.763	50.712	57.752	54.448	89.291	106.337	62.134	60.008
Cyth2	60.405	53.339	59.061	53.838	36.557	41.345	54.2	43.594	61.087	50.137
Rab35	60.74	52.958	50.146	50.447	48.019	49.653	44.44	41.734	51.005	44.301
Scyl1	59.263	54.411	59.558	57.623	53.09	44.556	59.255	56.241	64.724	60.054
Tacc3	70.119	43.414	46.481	31.812	31.622	44.798	18.603	8.058	48.003	36.199
Rrp8	60.502	53.028	51.425	52.608	29.785	34.957	56.445	53.774	56.961	49.081
AU022793	49.753	63.742	55.161	62.597	41.368	38.471	22.58	15.293	5.458	9.208
Gm3219	62.801	50.691	64.864	69.64	59.044	74.507	35.751	24.052	40.244	23.393
Sympk	56.125	57.34	51.945	54.207	36.583	33.869	44.203	50.916	39.081	42.372
Gnb1	52.869	60.595	51.767	60.915	59.043	58.904	42.094	46.639	52.686	59.059
Emc4	51.992	61.228	58.486	53.5	54.14	56.519	70.263	85.74	77.988	72.736
Selenok	53.307	59.698	63.559	66.443	46.436	46.534	59.527	63.009	34.645	41.215
Aplp2	50.761	62.187	50.302	65.113	35.06	30.453	62.249	47.583	94.853	121.048
Mrpl9	60.147	52.767	57.913	58.242	39.766	56.871	42.136	42.842	63.285	58.926
Tmem30a	52.984	59.886	64.008	63.785	59.832	61.949	58.625	61.767	71.385	69.73
2310039H08Rik	56.131	56.682	53.371	40.605	19.512	32.978	40.986	41.577	42.11	49.978
Ociad1	54.831	57.871	47.978	51.411	45.682	44.401	57.654	73.026	52.514	53.45
Cd3eap	63.615	48.995	54.747	46.478	52.425	59.059	55.549	42.774	54.697	51.591
Timp2	52.722	59.857	56.786	80.42	46.032	42.048	19.129	12.074	37.333	42.388
Cc2d1b	62.947	49.515	62.808	54.193	33.736	33.724	66.124	59.548	54.155	44.018
Ldlr	59.385	53.072	42.776	53.797	82.395	68.791	43.678	40.192	67.989	89.347
4930473A02Rik	57.357	55.087	75.757	71.716	58.664	51.551	61.186	40.015	66.542	55.502
Zswim8	55.934	56.473	58.257	60.592	49.603	48.189	67.217	78.162	57.879	52.702
Parvg	54.368	57.808	29.54	28.697	4.955	5.063	65.895	56.566	45.219	54.065
Pno1	58.976	53.197	55.664	50.269	56.642	58.376	47.416	62.493	77.312	52.966
Fus	62.961	49.196	56.382	53.325	51.285	54.029	52.328	50.355	51.381	46.043
Gnpda1	50.686	61.368	54.705	64.535	9.204	7.844	18.909	21.377	39.508	38.569
Stip1	63.061	48.904	48.887	38.461	46.826	47.725	44.826	46.371	61.444	44.793
Polr2i	56.822	55.137	63.216	48.199	53.189	62.732	64.086	56.316	79.857	52.136
Mrpl32	61.011	50.803	59.256	40.641	50.05	44.337	47.276	42.841	57.066	46.097
Wdr6	58.859	52.892	70.968	57.405	51.483	44.76	65.855	62.908	42.495	37.004
Csrp1	60.41	51.325	59.968	54.723	45.305	46.816	48.128	38.628	64.977	67.278
Zfp768	58.339	53.391	54.404	49.542	33.16	29.726	62.943	58.33	44.715	49.574
Snrnp200	53.481	58.232	40.742	49.775	43.157	39.908	43.551	53.61	53.421	60.561
Lonp1	56.125	55.57	51.329	52.177	43.563	42.771	68.686	105.175	63.459	66.452
Pttg1ip	52.506	58.927	47.412	55.084	44.475	46.521	83.724	83.33	60.685	75.247
Myeov2	57.27	53.927	69.996	62.679	59.587	71.403	43.581	33.711	87.132	82.318
Zbtb45	59.474	51.602	52.795	46.355	40.743	42.022	51.559	46.413	41.922	41.648
Rpl37a	86.269	24.702	86.659	75.524	116.393	157.209	73	32.036	131.012	26.001
Atp1b3	52.07	58.889	71.083	76.774	58.111	57.017	110.412	124.344	100.431	108.979
Leprotl1	46.194	64.426	43.447	53.017	44.268	42.244	55.143	78.649	53.262	60.037
Txlna	56.772	53.808	49.606	52.688	51.509	53.79	46.65	46.428	52.85	50.338
Nip7	57.251	53.215	54.467	54.751	45.972	58.04	46.435	63.914	55.835	51.514
Tor1aip2	50.368	59.952	52.502	56.871	83.491	89.448	38.241	59.462	35.278	39.055
Rilpl2	46.931	63.126	68.55	91.938	72.996	68.927	170.996	170.273	85.518	84.943
Arfip2	52.232	57.724	48.233	49.867	44.948	38.795	46.771	52.907	43.503	39.518
Sssca1	57.604	52.347	42.294	55.578	44.173	64.062	41.695	45.517	74.813	55.278
Ivns1abp	52.563	57.344	48.153	48.539	33.364	43.02	69.831	61.814	102.124	97.151
Angptl2	60.853	49.034	58.533	44.89	15.353	12.451	30.091	27.884	18.529	6.102
Ppm1g	60.209	49.675	48.234	45.326	47.798	58.054	44.035	43.29	72.7	55.813
Tardbp	56.802	52.973	40.534	47.149	57.439	60.564	28.694	34.295	53.153	50.021
Ppan	59.382	50.385	48.171	46.826	49.59	65.08	66.606	61.933	91.14	64.241
Rps18	53.128	56.629	232.495	170.355	16.92	13.981	13.175	13.187	173.996	82.018
Taf6	56.132	53.544	46.55	46.935	32.44	35.653	42.971	42.285	46.727	49.529
Smarcc2	56.397	53.217	46.448	46.589	40.322	36.692	45.528	41.445	44.377	41.007
Sys1	53.254	56.355	41.507	49.516	55.511	60.379	60.134	50.6	63.097	69.191
Man2c1	57.116	52.486	52.621	55.457	39.046	37.987	57.449	48.163	61.794	63.068
Gid8	53.838	55.764	50.889	52.07	34.941	34.574	43.324	41.495	45.822	44.132
Snx3	52.164	57.358	47.839	57.325	41.104	44.952	37.688	34.527	51.965	54.109
Hspa4	56.375	53.044	51.307	50.484	45.528	49.938	55.347	62.753	66.589	56.367
Tmem129	56.407	52.975	55.368	57.403	43.312	48.016	48.51	44.245	49.348	43.501
Atp6v0d1	50.702	58.646	58.472	71.225	42.231	35.413	60.508	67.872	70.625	79.392
Bet1l	54.09	55.253	54.756	56.009	41.095	46.441	55.188	51.769	31.833	39.98
Ebna1bp2	67.212	42.104	56.402	39.927	46.123	49.369	46.597	43.551	66.151	37.819
Tspan4	55.459	53.792	53.857	53.188	59.524	56.752	40.284	43.724	39.591	33.853
Pja1	55.907	53.336	54.747	52.392	42.989	44.02	56.456	54.768	54.064	45.378
Psen2	53.142	56.077	49.673	56.972	29.055	27.824	29.419	37.873	22.234	19.642
Pnkp	57.96	51.238	47.763	45.167	50.304	53.118	56.881	43.412	43.086	38.815
Pdha1	51.822	57.321	47.15	53.778	44.347	45.729	39.852	37.106	64.157	63.085
Fkbpl	53.494	55.483	40.113	39.321	41.726	38.373	51.53	36.388	39.953	42.522
Atp5f1	58.44	50.525	49.824	45.512	50.036	48.414	35.384	35.305	75.313	63.046
Particl	58.315	50.461	55.48	43.165	27.642	34.882	38.874	40.611	37.326	36.076
Uhrf1	63.292	45.478	37.545	29.182	54.78	62.722	12.078	3.571	45.123	30.207
Wsb2	46.34	62.343	48.102	79.392	42.399	41.795	35.973	39.209	81.801	83.466
Fam195b	50.579	58.056	55.183	67.716	18.221	17.08	62.688	64.558	44.723	53.08
Ehd1	50.236	58.373	39.38	37.858	132.746	136.72	49.893	111.356	111.389	119.741
Msmo1	53.812	54.706	49.739	66.224	90.77	74.428	51.549	51.008	78.339	112.718
Ddx54	57.184	51.316	51.847	50.034	54.998	53.562	53.004	56.94	69.856	59.594
Gadd45g	59.485	49.005	77.672	75.945	35.776	42.455	21.647	21.146	37.159	25.137
Selenon	52.229	56.24	60.262	68.41	49.982	43.856	45.43	38.327	23.24	28.455
Fadd	55.793	52.648	55.896	59.677	33.627	38.596	39.226	44.973	37.627	36.716
Kat2a	57.636	50.716	40.603	45.119	56.577	59.741	39.36	42.033	39.199	31.327
Vps11	52.847	55.432	51.064	57.423	49.061	45.706	56.699	56.21	45.196	47.681
Noc4l	55.462	52.772	48.067	55.892	43.319	56.428	42.456	52.409	63.058	58.014
Eloa	49.68	58.528	43.89	57.401	50.343	47.519	51.455	52.028	40.479	48.435
Tmem223	53.375	54.822	57.332	45.189	45.368	58.729	93.568	82.789	93.958	92.288
Rnf167	53.138	55.042	49.267	48.01	30.526	20.684	69.002	69.478	35.835	40.211
Hint2	56.232	51.933	67.037	55.732	20.991	17.555	60.668	62.494	63.375	63.784
Rnase4	63.958	44.185	71.885	41.951	21.314	25.966	14.386	2.881	12.675	17.206
Pex19	55.02	53.075	55.81	55.49	53.414	50.576	52.788	58.548	53.486	60.089
Ncdn	53.957	53.986	54.723	57.501	46.688	37.134	52.88	61.238	67.623	60.566
Galnt4	50.786	57.15	47.718	55.535	34.556	27.245	26.119	25.487	32.155	33.112
Nabp2	54.922	53.006	42.044	40.411	38.468	34.227	41.43	43.98	36.925	37.038
Usp1	60.382	47.446	45.122	33.273	45.404	59.613	31.771	24.542	50.072	36.919
Slc25a45	57.099	50.629	41.461	46.007	81.014	80.807	28.856	22.695	26.524	35.283
Coro2a	53.271	54.453	20.321	21.17	38.153	38.781	12.516	10.492	17.25	14.793
Abcd1	52.02	55.677	47.16	51.631	43.134	40.346	41.987	31.084	34.439	40.358
Dio2	43.039	64.617	77.008	147.853	71.659	34.222	406.493	354.411	171.358	58.658
Tmx1	52.888	54.7	56.846	57.633	57.065	56.509	60.698	66.891	39.079	34.52
Exoc8	52.354	55.219	56.521	62.052	48.998	50.756	52.348	45.587	40.248	41.342
Josd2	57.269	50.126	54.064	47.921	39.093	45.196	30.535	30.899	50.792	47.263
Rlim	41.06	66.307	43.293	67.932	45.14	47.069	50.85	73.091	53.672	67.503
Parp3	56.66	50.64	31.357	26.239	48.972	42.033	64.85	79.324	13.507	11.895
Twf2	53.887	53.377	44.911	41.665	56.987	65.738	40.04	30.245	54.46	50.242
Dus1l	57.755	49.428	45.659	42.182	45.119	48.927	49.403	49.812	48.855	39.682
Tigd2	48.069	59.102	49.652	54.227	52.385	43.086	64.528	77.649	26.997	23.872
Hhex	51.211	55.774	44.862	46.794	39.523	41.19	41.441	29.911	46.526	49.024
Ndufa13	59.337	47.595	54.36	46.181	50.354	52.566	61.023	46.24	86.643	66.025
Abr	49.158	57.761	37.37	49.412	69.272	54.742	51.094	82.321	41.594	50.13
Tmem106c	54.932	51.952	58.807	61.811	49.511	53.653	41.275	41.451	47.095	44.453
Plk1	63.613	43.233	41.29	27.396	22.803	34.541	16.572	5.552	69.344	48.877
Hpgds	55.607	51.212	55.673	51.521	38.78	37.116	35.193	26.837	15.962	11.023
Ptpmt1	59.497	47.23	38.293	34.421	34.155	39.802	25.638	27.577	46.742	36.642
Pqbp1	53.902	52.632	43.576	39.861	36.977	35.426	43.764	35.178	54.769	50.829
Ddx21	57.826	48.706	44.655	43.559	58.063	52.091	45.428	55.97	64.732	43.95
Arl2bp	57.286	49.223	56.393	52.769	36.426	37.168	42.13	39.49	60.752	50.269
[truncated: 10,219 more rows]

## Sheet: k-mean clusters enrichment
Cluster	adj.Pval	nGenes	Pathways	Genes
A	5.6527e-05	39	Immune system process	Vegfa Prdx1 Pf4 Tlr13 H2-Q4 Ccr2 H2-T22 Ifitm2 H2-T23 H2-Q6 Trim25 Evl Rogdi Cd28 Slc11a1 Clec4d Trf S1pr1 Spn Ly9 Ptprs Erap1 Riok3 Gas6 Ctss Gcnt1 Jun Msrb1 Rpl39 Flt3l Fkbp1b Parp3 Rassf2 Trib1 Cd99l2 Ccdc88b Rps19 Hist1h4i Itgav
A	8.64985e-05	7	Antigen processing and presentation of peptide antigen	H2-Q4 H2-T22 H2-T23 H2-Q6 Erap1 Ctss Slc11a1
A	0.000268043	14	Adaptive immune response	H2-Q4 H2-T22 H2-T23 H2-Q6 Ccr2 Ly9 Erap1 Clec4d Ctss Parp3 Cd28 Slc11a1 Spn Vegfa
A	0.000269959	21	Positive regulation of immune system process	Vegfa Tlr13 H2-Q4 H2-T22 H2-T23 H2-Q6 Ccr2 Cd28 Spn Ptprs Riok3 Gas6 Jun Flt3l Slc11a1 Clec4d Trib1 Cd99l2 Ccdc88b Pf4 Rps19
A	0.000381602	26	Immune response	Pf4 Tlr13 H2-Q4 Ccr2 H2-T22 Ifitm2 H2-T23 H2-Q6 Trim25 Evl Slc11a1 Clec4d Ly9 Ptprs Erap1 Riok3 Cd28 Ctss Msrb1 Rpl39 Parp3 Prdx1 Gas6 Spn Vegfa Rps19
A	0.000381602	5	Antigen processing and presentation of endogenous antigen	H2-Q4 H2-T22 H2-T23 H2-Q6 Erap1
A	0.000381602	19	Signal transduction by protein phosphorylation	Cav2 Dusp4 Trib1 Gadd45a Itgav Dusp9 Trf Htr2b Rassf2 Gba Uchl1 Gas6 P2ry6 Kdr Tlr13 Prdx1 Jun Vegfa Slc11a1
A	0.000381602	11	Adaptive immune response based on somatic recombination of immune receptors built from immunoglobulin superfamily domains	H2-Q4 H2-T22 H2-T23 H2-Q6 Ccr2 Ly9 Parp3 Cd28 Slc11a1 Spn Vegfa
A	0.000381602	9	Regulation of adaptive immune response based on somatic recombination of immune receptors built from immunoglobulin superfamily domains	H2-Q4 H2-T22 H2-T23 H2-Q6 Ccr2 Parp3 Cd28 Slc11a1 Spn
A	0.000528875	21	Positive regulation of cell proliferation	Ccnd2 Vegfa Flt3l Col18a1 Rogdi Cd28 Spn Jun Htr2b Itgav Gas6 Ldlrap1 S1pr1 P2ry6 Kdr Cav2 Ccdc88b Ccr2 Rps3a1 Trf H2-T23
A	0.000528875	24	Regulation of immune system process	Vegfa Tlr13 H2-Q4 H2-T22 H2-T23 H2-Q6 Ccr2 Cd28 Clec4d Spn Ptprs Riok3 Gas6 Jun Flt3l Parp3 Slc11a1 Rassf2 Trib1 Cd99l2 Ccdc88b Pf4 Rps19 Hist1h4i
B	0.0054855	153	Response to stress	Oas1c Axl Prdx2 Hfe Nprl2 Hmgb3 Atox1 Sod1 Msrb2 Tmem173 Eya1 Cat Pcna Cdc7 Gabarapl1 Proz Mt1 Gabarapl2 Zbtb42 Mcl1 Tlr4 Nsmce4a Arhgef10l Tnfrsf14 Map3k9 Hmga2 Gpx1 Hmgb1 Rraga Ulbp1 Fignl2 Trem2 Cd74 Serinc3 Zfp36l1 Epas1 Shisa5 Sirt4 H2-Aa Klf10 Cdc42ep4 Ctla2a Entpd1 Rnf7 Cd300ld3 H2-Ab1 Itgb2 Pdgfb Vwf Apoe Bid Fance Tex15 Psen2 Etv5 Gadd45b Cd34 Ada Zbtb4 Plod1 Fyn Arg1 Mum1 Dnmt3a Nr1d1 G…
B	0.0054855	163	Regulation of response to stimulus	Axl Bid G0s2 Nprl2 Hmgb3 Gadd45b Ada Fyn Emp2 Cblb Tmem173 Lrp5 Eya1 Sdcbp Anxa3 Lamtor1 Tle6 Mcl1 Tlr4 Arhgap18 Vasn Nsmce4a Cd79b Eps8l3 Tnfrsf14 Map3k9 Fes Irak4 Hcst Dhrs3 Hmgb1 Rraga Ulbp1 Fignl2 Cd74 Thra Dynlt1c Prdx2 Tnfsf14 Serinc3 Kitl Pld2 Sod1 Lpxn Rgs18 Cat Cmtm3 Ptgdr2 Pkd2 Gdpd5 Nenf Zbed3 Ctla2a Kctd11 Cd24a Cd300ld3 H2-Ab1 Lamtor3 Dynlt1f Gna12 Pdgfb Apoe Pih1d1 Hfe Tex15 Cd34 Ar…
B	0.00731392	53	Cell activation	Axl Prdx2 Ada Cd79b Tnfrsf14 Fes Ulbp1 Chrnb2 Tnfsf14 Hmgb3 Tfrc Rhoh H2-Aa Cd24a Entpd1 Lgals8 H2-Ab1 Itgb2 Pdgfb Vwf Apoe Hfe Sdc4 Arg1 Cd74 Pdgfa Cst3 Anxa3 Rap2b Cd81 Tlr4 Lat2 Blnk Id2 Zfp36l1 Trem2 Zfp36l2 Zbtb32 Fyn Cblb Emilin1 Dock11 Lyl1 Ctla2a Cd300lf Adgrg3 Hmgb1 Il11ra1 Mafb Pld2 Nr1d1 Cd2 Wwp1
B	0.00838568	129	Regulation of signal transduction	Axl Bid G0s2 Nprl2 Gadd45b Ada Emp2 Cblb Eya1 Sdcbp Anxa3 Lamtor1 Tle6 Mcl1 Arhgap18 Vasn Eps8l3 Map3k9 Irak4 Hcst Dhrs3 Hmgb1 Rraga Thra Dynlt1c Prdx2 Serinc3 Kitl Pld2 Sod1 Lpxn Rgs18 Cat Cmtm3 Ptgdr2 Pkd2 Gdpd5 Nenf Tlr4 Zbed3 Kctd11 Cd24a Cd300ld3 Lamtor3 Dynlt1f Gna12 Pdgfb Apoe Pih1d1 Tnfsf14 Hfe Arrb1 Fyn Arfgef3 Arg1 Nr1d1 Gadd45g Fgd4 Trip6 Guca1a Trem2 Bambi Cd74 Hras Pdgfa Atp2b4 Itga6…
B	0.00838568	106	Immune system process	Oas1c Armc6 Axl Fcgrt Prdx2 Hmgb3 Ada Fyn Tmem173 Lrp5 Mr1 Irf5 Tlr4 Cd79b Tnfrsf14 Cxcr3 Fes Hmgb1 Ulbp1 Trem2 Cd74 Chrnb2 Tnfsf14 Kitl Serpinb9b Emp2 Tfrc Lpxn Rhoh Cmtm3 H2-Aa Cd81 Cdc42ep4 Cd24a Cd300lf Lgals8 Cd300ld3 H2-Ab1 Mafb Tmem102 Itgb2 Pdgfb Itgb7 Hfe Cd34 Sdc4 Cd300lg Serinc3 Arg1 Nr1d1 Zfp36l1 Rnase6 Pde1b Trim26 Fcna Adam15 Anxa3 Nono Lrrc14 Cuedc2 Smad6 Hoxa7 Lat2 Wnk1 Atpif1 Ira…
C	2.04168e-76	211	Cell cycle	Cdc45 Rpa1 Tubb6 Tubb5 Ccne1 Msh6 Ranbp1 Pole Kif11 Ncapg Brca1 Zfp207 Cdc6 Birc5 Mybl2 E2f2 Fbxo5 Cdk1 E2f7 Pttg1 Prr11 Aurkb Top2a Trip13 Ska3 Esco2 Rad21 Dscc1 Nde1 Donson Tuba1b Pkmyt1 Ndc80 Kifc5b Anxa1 Cdca5 Cep55 Cenpx Cdk2 Plk4 Nek2 Nuf2 Nusap1 Rad51 Cdc25b Gins1 Aurka Dsn1 Rbl1 Ccna2 Cks1b Ccne2 Cdca8 Anapc5 Anapc15 Plk1 Kank2 Ccnb2 Kif23 Zw10 Tipin Cdc25a Topbp1 Mzt1 Ccnd3 Ncaph Tubg1 T…
C	6.58147e-74	147	Mitotic cell cycle	Cdc45 Tubb6 Tubb5 Ccne1 Msh6 Ranbp1 Pole Kif11 Ncapg Zfp207 Cdc6 Birc5 Mybl2 Cdk1 Pttg1 Aurkb Top2a Ska3 Dscc1 Nde1 Tuba1b Ndc80 Kifc5b Anxa1 Cdca5 Cep55 Cdk2 Nek2 Nuf2 Nusap1 Cdc25b Gins1 Aurka Dsn1 Rbl1 Ccna2 Cks1b Ccne2 Cdca8 Anapc5 Anapc15 Plk1 Kank2 Ccnb2 Kif23 Zw10 Cdc25a Topbp1 Mzt1 Ccnd3 Ncaph Tubg1 Tubb4b Anln Wdhd1 Bub1b Mis12 Ccnb1 Tuba1c Kif18b Spdl1 Ccnd1 Ccnf Tuba1a Cenpw Kifc1 Calm…
C	4.13126e-66	161	Cell cycle process	Cdc45 Ccne1 Msh6 Ranbp1 Kif11 Ncapg Brca1 Zfp207 Cdc6 Birc5 Fbxo5 Cdk1 Pttg1 Prr11 Aurkb Top2a Trip13 Esco2 Rad21 Dscc1 Nde1 Donson Ndc80 Kifc5b Anxa1 Cdca5 Cep55 Cenpx Cdk2 Plk4 Nek2 Nuf2 Nusap1 Rad51 Cdc25b Gins1 Aurka Dsn1 Rbl1 Ccna2 Ccne2 Cdca8 Anapc5 Anapc15 Plk1 Kank2 Ccnb2 Kif23 Zw10 Cdc25a Topbp1 Mzt1 Ccnd3 Ncaph Tubg1 Anln Cdkn3 Bub1b Mis12 Ccnb1 Kif18b Espl1 Spdl1 Ccnd1 Ccnf Cenpw Aunip…
C	7.83125e-66	126	Mitotic cell cycle process	Cdc45 Ccne1 Msh6 Ranbp1 Kif11 Ncapg Zfp207 Cdc6 Birc5 Cdk1 Pttg1 Aurkb Top2a Dscc1 Nde1 Ndc80 Kifc5b Anxa1 Cdca5 Cep55 Cdk2 Nek2 Nuf2 Nusap1 Cdc25b Gins1 Aurka Dsn1 Rbl1 Ccna2 Ccne2 Cdca8 Anapc5 Anapc15 Kank2 Ccnb2 Kif23 Zw10 Cdc25a Topbp1 Mzt1 Ccnd3 Ncaph Tubg1 Anln Bub1b Mis12 Ccnb1 Kif18b Spdl1 Ccnd1 Ccnf Kifc1 Calm1 Mybl2 E2f7 Nasp Ube2c Kpnb1 Foxm1 Kif20a Spc25 Pole Hyal1 Fbxo5 Trip13 Donson…
C	8.87553e-55	109	Cell division	Aurkb Cep55 Nusap1 Aurka Plk1 Anln Kif20a Cdc45 Ube2c Spag5 Ccne1 Syce2 Spc25 Mcm5 Cdc20 Kif11 Zfp207 Cdc6 Birc5 Fbxo5 Cdk1 Pttg1 Ska2 Ska3 Bora Haus4 Rad21 Nde1 Mis18a Racgap1 Cdca3 Ndc80 Cdc23 Incenp Cdca5 Kif20b Hells Cenpx Cdk2 Nek2 Nuf2 Mastl Sapcd2 Knl1 Cdc25b Knstrn Tpx2 Dsn1 Rbl1 Fam83d Ect2 Ccna2 Gpsm2 Cks1b Pmf1 Ccne2 Smc2 Kif2c Tal1 Stmn1 Cdca8 Cenpa Kntc1 Anapc5 Mad2l1 Anapc15 Orc6 Cc…
C	4.10044e-50	81	Chromosome segregation	Ccne1 Spc25 Ncapg Zfp207 Pttg1 Top2a Ska3 Esco2 Rad21 Dscc1 Nde1 Mis18a Ndc80 Cdca5 Cenpx Nek2 Nuf2 Nusap1 Dsn1 Ccne2 Cdca8 Anapc5 Anapc15 Kif23 Zw10 Ncaph Tubg1 Bub1b Mis12 Ccnb1 Kif18b Espl1 Spdl1 Oip5 Cenpw Syce2 Cdca2 Kpnb1 Spag5 Brca1 Cdc6 Birc5 Fbxo5 Ska2 Aurkb Trip13 Racgap1 Cenpq Cdc23 Incenp Fen1 Cenpf Knl1 Knstrn Bub1 Fam83d Ect2 Pmf1 Smc2 Kif2c Mad2l1 Kif22 Plk1 Cenpn Smc4 Ska1 Cenpt N…
C	5.18317e-47	87	Nuclear division	Ccne1 Ranbp1 Kif11 Ncapg Zfp207 Birc5 Fbxo5 Pttg1 Top2a Trip13 Dscc1 Nde1 Ndc80 Kifc5b Cdca5 Cenpx Nek2 Nuf2 Nusap1 Rad51 Dsn1 Ccna2 Ccne2 Cdca8 Anapc5 Anapc15 Ccnb2 Kif23 Zw10 Mzt1 Ccnd3 Ncaph Tubg1 Bub1b Mis12 Ccnb1 Kif18b Espl1 Spdl1 Ccnd1 Ccnf Kifc1 Syce2 Mybl2 Ube2c Kpnb1 Cdc6 Psmc3ip Aurkb Racgap1 Cdc23 Incenp Kif20b Knstrn Bub1 Tpx2 Aurka Smc2 Kif2c Mad2l1 Kif22 Plk1 Ccsap Smc4 Ncapd2 Cenp…
C	4.35974e-46	72	Mitotic nuclear division	Ccne1 Ranbp1 Kif11 Ncapg Zfp207 Birc5 Pttg1 Dscc1 Nde1 Ndc80 Kifc5b Cdca5 Nek2 Nuf2 Nusap1 Dsn1 Ccna2 Ccne2 Cdca8 Anapc5 Anapc15 Ccnb2 Kif23 Zw10 Mzt1 Ccnd3 Ncaph Tubg1 Bub1b Mis12 Ccnb1 Kif18b Spdl1 Ccnd1 Ccnf Kifc1 Mybl2 Ube2c Kpnb1 Cdc6 Fbxo5 Aurkb Trip13 Racgap1 Cdc23 Incenp Kif20b Knstrn Bub1 Tpx2 Aurka Smc2 Kif2c Mad2l1 Kif22 Plk1 Ccsap Smc4 Ncapd2 Cenpe Gen1 Espl1 Nsl1 Psrc1 Cdc20 Eps8 Rad…
C	5.07936e-45	89	Organelle fission	Ccne1 Ranbp1 Kif11 Ncapg Zfp207 Birc5 Fbxo5 Mtfr2 Pttg1 Top2a Trip13 Dscc1 Nde1 Ndc80 Kifc5b Cdca5 Cenpx Nek2 Nuf2 Nusap1 Rad51 Mtfr1 Dsn1 Ccna2 Ccne2 Cdca8 Anapc5 Anapc15 Ccnb2 Kif23 Zw10 Mzt1 Ccnd3 Ncaph Tubg1 Bub1b Mis12 Ccnb1 Kif18b Espl1 Spdl1 Ccnd1 Ccnf Kifc1 Syce2 Mybl2 Ube2c Kpnb1 Cdc6 Psmc3ip Aurkb Racgap1 Cdc23 Incenp Kif20b Knstrn Bub1 Tpx2 Aurka Smc2 Kif2c Mad2l1 Kif22 Plk1 Ccsap Smc4…
C	2.88802e-39	63	DNA replication	Cdc45 Rpa1 Dbf4 Msh6 Pole Pold2 Pole2 Esco2 Dscc1 Rfc4 Donson Cenpx Prim1 Mcm10 Gins1 Rfc5 Tipin Rfc3 Dna2 Wdhd1 Pold1 Timeless Pif1 Mcm2 Gmnn Nasp Chaf1a Slbp Mcm5 Cdc6 Atad5 Chtf18 Fbxo5 Cdk1 Rrm2 Mcm4 Chaf1b Polh Fen1 Mcm6 Rad51 Ccna2 Rpa2 Lrwd1 Mcm7 Rrm1 Rbbp7 Gins4 Orc6 Gins2 Rfwd3 Dtl Mcm3 Ticrr Gen1 Lig1 Tonsl Cdk2 Ccne1 E2f7 Ccne2 E2f8 Pclaf
C	3.65926e-39	65	Nuclear chromosome segregation	Ccne1 Ncapg Zfp207 Pttg1 Top2a Esco2 Rad21 Dscc1 Ndc80 Cdca5 Cenpx Nuf2 Nusap1 Dsn1 Ccne2 Cdca8 Anapc5 Anapc15 Kif23 Zw10 Ncaph Tubg1 Bub1b Mis12 Ccnb1 Kif18b Espl1 Spdl1 Syce2 Kpnb1 Spag5 Cdc6 Fbxo5 Aurkb Trip13 Racgap1 Cenpq Cdc23 Incenp Fen1 Cenpf Nek2 Knl1 Knstrn Bub1 Fam83d Ect2 Smc2 Kif2c Mad2l1 Kif22 Plk1 Smc4 Ncapd2 Cenpe Gen1 Nsl1 Psrc1 Cdc20 Actr3 Mlh1 Fancd2 Ttk Birc5 Kifc1
C	1.24492e-38	115	DNA metabolic process	Cdc45 Rpa1 Uhrf1 Dbf4 Msh6 Pole Endog Brca1 Pold2 Top2a Pole2 Dek Trip13 Esco2 Rad21 Dscc1 Rfc4 Donson Polh Cdca5 Cenpx Prim1 Tk1 Mcm10 Rad51 Gins1 Mutyh Rfc5 Ung Gins4 Gins2 Tipin Mlh1 Rfc3 Fancd2 Fignl1 Dna2 Wdhd1 Pold1 Neil3 Exo1 Timeless Pclaf Pif1 Dctpp1 Hmga1 Gen1 Hist1h1e Mcm2 Gmnn Nasp Chek1 Acvrl1 Foxm1 Chaf1a Slbp Mcm5 Cdc6 Atad5 Chtf18 Psmc3ip Fbxo5 Cdk1 Pttg1 Rrm2 Aurkb Mcm4 Chaf1b Fe…
C	1.34221e-38	118	Regulation of cell cycle	Cdc45 Ccne1 Msh6 Ranbp1 Brca1 Zfp207 Cdc6 E2f2 Fbxo5 E2f7 Pttg1 Prr11 Aurkb Top2a Trip13 Anxa1 Cdca5 Cdk2 Nek2 Cdc25b Aurka Rbl1 Ccna2 Cks1b Ccne2 Anapc5 Anapc15 Plk1 Kank2 Ccnb2 Zw10 Tipin Cdc25a Topbp1 Ccnd3 Cdkn3 Timeless Bub1b Ccnb1 Id1 E2f8 Ccnd1 Ccnf Kif20a Gmnn Cdk1 Cdkn2c Apbb2 Chek1 Cdkn2d Ube2c Foxm1 Spag5 Clic1 Rps15a Hyal1 Kif11 Timp2 Atad5 Slc9a3r1 Lgmn Rad21 Donson Racgap1 Ndc80 Cdc…
C	3.58895e-37	50	Mitotic sister chromatid segregation	Ncapg Zfp207 Pttg1 Dscc1 Ndc80 Cdca5 Nuf2 Nusap1 Dsn1 Cdca8 Anapc5 Anapc15 Kif23 Zw10 Ncaph Tubg1 Bub1b Mis12 Ccnb1 Kif18b Spdl1 Kpnb1 Cdc6 Fbxo5 Aurkb Trip13 Racgap1 Cdc23 Incenp Knstrn Bub1 Smc2 Kif2c Mad2l1 Kif22 Plk1 Smc4 Ncapd2 Cenpe Gen1 Espl1 Nsl1 Psrc1 Cdc20 Rad21 Nek2 Ttk Spag5 Birc5 Kifc1
C	2.56762e-36	90	Regulation of cell cycle process	Cdc45 Ccne1 Msh6 Ranbp1 Brca1 Zfp207 Cdc6 Fbxo5 Pttg1 Aurkb Trip13 Anxa1 Cdca5 Cdk2 Nek2 Cdc25b Aurka Rbl1 Ccna2 Ccne2 Anapc5 Anapc15 Plk1 Kank2 Ccnb2 Zw10 Cdc25a Topbp1 Ccnd3 Bub1b Ccnb1 Ccnd1 Ccnf Kif20a Cdk1 E2f7 Cdkn2d Ube2c Foxm1 Spag5 Hyal1 Kif11 Atad5 Rad21 Donson Racgap1 Ndc80 Cdc23 Incenp Fen1 Kif20b Pidd1 Plk4 Cenpf Nusap1 Knstrn Bub1 Tpx2 Fam83d Ect2 Gpsm2 Stil Rpa2 Ezh2 Mad2l1 Ccsap K…
D	2.28577e-31	193	Immune system process	Icosl Ccl3 Ccl8 Tnfaip8l2 H2-M3 Irf1 Cxcl16 Ccl4 Fyb Bcl6 Mefv Il1b Samhd1 Rac2 Tnfsf9 Pml Irf8 Tlr7 Tlr9 Otulin Bst2 Raet1e H2-T24 Fcer1g Il18bp H2-D1 Nlrc5 Gm11127 Ebi3 Cd48 Cd40 Tnip1 Nos2 Tapbp Tap2 Tnf Trim8 Stxbp1 Nmi Adar Gbp2 Gbp9 Foxp1 Ctsc Swap70 Ddx60 Slc9b2 Ptger4 Gbp7 Trem3 Ikbke Gpr18 Gja1 Cd47 Pilrb1 Slfn1 Tgtp2 Gbp5 Lcp2 Hck Calr Bax Hmox1 Cav1 Apobec3 Cd5l Il10 Mmp9 Tbk1 Irak3 Na…
D	1.29929e-23	128	Immune response	Icosl Ccl3 Ccl8 H2-M3 Ccl4 Fyb Bcl6 Mefv Samhd1 Pml Tlr7 Tlr9 Otulin Bst2 Raet1e H2-T24 Fcer1g Il18bp H2-D1 Nlrc5 Gm11127 Cd40 Tnip1 Nos2 Tap2 Trim8 Stxbp1 Nmi Gbp2 Gbp9 Foxp1 Swap70 Ptger4 Gbp7 Trem3 Ikbke Tgtp2 Gbp5 Lcp2 Hck Bax Hmox1 Cav1 Apobec3 Tnfaip8l2 Cd48 Il10 Irf1 Cxcl16 Tbk1 Irak3 Ly86 Dapk1 Parp9 Eif2ak2 Tnf Map4k2 Ptprj Ly96 Tnfrsf11a Ifi211 Ifih1 Sppl2a Il1b Nfatc2 Adar Smpdl3b Stap…
D	1.02845e-20	126	Defense response	Ccl3 Ccl8 Tnfaip8l2 Ccl4 Nos2 Bcl6 Mefv Samhd1 Nox1 Pml Ptger4 Tlr7 Tlr9 Otulin Bst2 Raet1e Iigp1 Cd47 Fcer1g Nlrc5 Igtp Tgtp2 Timp1 H2-M3 Il10 Cd40 Tnip1 Tnf Trim8 Stxbp1 Nmi Il1b Gbp2 Gbp9 Ctsc Ptgs2 Nlrp3 Nfkbiz Ddx60 Gbp7 Trem3 Ikbke Adam17 Gbp5 Hck Hmox1 Cav1 Apobec3 Cd5l Irf1 Cxcl16 Tbk1 Irak3 Nampt Pik3cg Ly86 Dapk1 Parp9 Eif2ak2 Map4k2 Ly96 Ifi211 Ifih1 Adar Smpdl3b Ctnnbip1 Herc6 Clec4a2…
D	1.2974e-19	115	Regulation of immune system process	Icosl Tnfaip8l2 H2-M3 Fyb Samhd1 Rac2 Tnfsf9 Tlr7 Tlr9 Raet1e H2-T24 Fcer1g H2-D1 Nlrc5 Gm11127 Cd40 Tnip1 Tap2 Tnf Nmi Il1b Ctsc Slc9b2 Trem3 Slfn1 Ccl3 Lcp2 Calr Bax Hmox1 Cav1 Cd48 Il10 Irf1 Irak3 Bcl6 Hcls1 Parp9 Ptprj Ifi211 Stxbp1 Ifih1 Sppl2a Nfatc2 Ctnnbip1 Stap1 Pycard Ctsh Myd88 Ddx60 Socs1 Tapbpl Camk1d Ptger4 Milr1 Ifi209 Fzd5 Otulin Dtx3l Dock8 Adam17 Cd47 Fcgr4 Arrb2 B2m Orm2 Ifi207…
D	4.61442e-19	220	Response to stress	Ccl3 Bbc3 Ddb2 Bax Hmox1 Ccl8 Mlkl Tnfaip8l2 Ccl4 Ndufa12 Hsp90b1 Pik3cg Nos2 Hsp90aa1 Psmc6 Bcl6 Mefv Slc11a2 Map3k8 Rad9a Map4k2 Prdx5 Ddit3 Dst Hspa5 Myef2 Pdia3 Il1b Samhd1 Serp1 Pycard Nox1 Hyou1 Hsf4 Zranb3 Pml Rmi2 Sesn1 Eme1 Ptger4 Tlr7 Tlr9 Otulin Bst2 Raet1e Iigp1 Cd47 Fcer1g Nlrc5 Zfp791 Igtp Tgtp2 Prnp Hspa1a Timp1 Dnajb9 H2-M3 Il10 Cd40 Tnip1 Eif2ak2 Tnf Trim8 Idh1 Stxbp1 Nmi Spred1 …
D	1.38976e-18	79	Innate immune response	Ccl3 Ccl8 Ccl4 Mefv Samhd1 Pml Tlr7 Tlr9 Otulin Bst2 Raet1e Fcer1g Nlrc5 Tnip1 Nos2 Trim8 Stxbp1 Nmi Gbp2 Gbp9 Gbp7 Trem3 Ikbke Tgtp2 Gbp5 Hck Cav1 Apobec3 Tnfaip8l2 Cd40 Irf1 Cxcl16 Tbk1 Irak3 Ly86 Dapk1 Parp9 Eif2ak2 Map4k2 Ly96 Ifi211 Ifih1 Adar Smpdl3b Herc6 Clec4a2 Coro1a Pycard Trim21 Myd88 Nlrp3 Gch1 Ddx60 Socs1 Tbkbp1 A230050P20Rik Trim14 Irf8 Ifi209 Dtx3l Trim30b Iigp1 Trim30d Arrb2 Sp11…
D	1.07605e-17	165	Response to external stimulus	Ccl3 Ccl8 Tnfaip8l2 Cxcl16 Ccl4 Nos2 Bcl6 Sema4c Il1b Samhd1 Cyfip1 Rac2 Sesn1 Tlr7 Tlr9 Otulin Bst2 Cd47 Fcer1g Irak3 H2-M3 Il10 Cd40 Ly86 Noct Tnf Ddit3 Ly96 Adar Nfkb1 Gbp2 Dvl1 Stap1 Gbp9 P2rx7 Ctsc Ptgs2 Ryk Nlrp3 Pml Ddx60 Gdf15 Slc39a5 Ptger4 Gbp7 Ikbke Zfp36 Iigp1 Sp110 Fv1 Tgtp2 Pde2a Calr Hmox1 Por Sod2 Cav1 Apobec3 Odc1 Sash1 Irf1 Hsp90b1 Tbk1 Mdm2 Tnip1 Btg2 Nampt Pik3cg Kat2a Hmgcr D…
D	1.15103e-17	96	Response to biotic stimulus	Nos2 Il1b Samhd1 Tlr7 Tlr9 Bst2 Fcer1g Irak3 H2-M3 Il10 Cd40 Cxcl16 Ly86 Noct Tnf Ly96 Hspa5 Adar Gbp2 Stap1 Gbp9 P2rx7 Nlrp3 Ddx60 Gbp7 Ikbke Zfp36 Iigp1 Sp110 Fv1 Tgtp2 Sod2 Cav1 Apobec3 Odc1 Sash1 Irf1 Tbk1 Parp9 Eif2ak2 Ifih1 Nfkb1 Atp2a2 Pycard Pim2 Adam9 Il10ra Ptgs2 Cd207 Pml Gch1 A230050P20Rik Eme1 Tspo Tnip3 Fzd5 Dtx3l Ptges Gja1 Cebpe Adam17 Trim30b Mapk11 Bcl3 Trim30d Fcgr4 Il18bp Nlrc…
D	1.15103e-17	228	Regulation of response to stimulus	Icosl Ccl3 Bbc3 Ccl8 Mlkl Tnfaip8l2 H2-M3 Ccl4 Irak3 Rhbdf2 Fyb Bcl6 Arc Fbxl15 Cflar Sema4c Il1b Samhd1 Skil Ctnnbip1 Hyou1 Nlrp3 Rmi2 Socs1 Sesn1 Gdf15 Lefty1 Tlr7 Tlr9 1190002N15Rik Otulin Gpr18 Raet1e H2-T24 Cd47 Fcer1g H2-D1 Nlrc5 Prnp Gm11127 Gdf1 Pde2a Cav1 Cd40 Tnip1 Ly86 Twf1 Tap2 Tnf Ddit3 Ly96 Sgk3 Nmi Spred1 Atp2a2 P2rx7 Ctsc Pim2 Ptgs2 Slc9b2 Tnfsf10 Ncoa7 Cited2 Ptger4 Trem3 Bend6 A…
D	3.27542e-17	93	Response to other organism	Nos2 Il1b Samhd1 Tlr7 Tlr9 Bst2 Fcer1g Irak3 H2-M3 Il10 Cd40 Cxcl16 Ly86 Noct Tnf Ly96 Adar Gbp2 Stap1 Gbp9 P2rx7 Nlrp3 Ddx60 Gbp7 Ikbke Zfp36 Iigp1 Sp110 Fv1 Tgtp2 Sod2 Cav1 Apobec3 Odc1 Sash1 Irf1 Tbk1 Parp9 Eif2ak2 Ifih1 Nfkb1 Atp2a2 Pycard Pim2 Adam9 Il10ra Ptgs2 Cd207 Pml Gch1 A230050P20Rik Tspo Tnip3 Fzd5 Dtx3l Ptges Gja1 Cebpe Adam17 Trim30b Mapk11 Bcl3 Trim30d Fcgr4 Il18bp Nlrc5 Ass1 Slfn…
D	3.34556e-17	89	Response to cytokine	Ccl3 Timp1 Ccl8 Ccl4 Irak3 Mefv Il1b Il10ra Otulin Iigp1 Nlrc5 Igtp Tgtp2 Hnrnph1 Nos2 Tnf Fasn Stxbp1 Hspa5 Pdia3 Nfkb1 Gbp2 Gbp9 Coro1a Pml Socs1 Gbp7 Ikbke Ifi209 Zfp36 Bst2 Gbp5 Ebi3 Cd40 Trove2 Irf1 Cxcl16 Pnpt1 Kat2a Dapk1 Hcls1 Parp9 Eif2ak2 Tnfrsf11a Ifi211 Ifih1 Nmi Samhd1 Skil Adar Mthfr Foxp1 Il4ra Pycard Trim21 Acsl4 Il2rg Adam9 Ptgs2 Myd88 Gch1 A230050P20Rik Irf8 Ptges Dock8 Adam17 M…
D	1.36971e-16	108	Regulation of response to stress	Ccl3 Mlkl Tnfaip8l2 Bcl6 Il1b Samhd1 Hyou1 Rmi2 Tlr7 Tlr9 Otulin Raet1e Cd47 Fcer1g Nlrc5 Tnip1 Tnf Nmi Spred1 Ctsc Ptgs2 Ncoa7 Ptger4 Trem3 Aida Fzd5 Bax Cav1 Sash1 Ncf1 Il10 Actr2 Mdm2 Irak3 Pnpt1 Nampt Pik3cg Nos2 Hmgcr Usp25 Parp9 Enpp4 Xdh Men1 Map4k2 Cops5 Sema4c Tnfrsf11a Ifi211 Ifih1 Nacc2 Foxp1 Nupr1 Pycard Herpud1 Myd88 Nlrp3 Nfkbiz Pml Gch1 Ddx60 Socs1 Sesn1 D330045A20Rik Ifi209 Dtx3l …
D	4.80226e-16	68	Regulation of defense response	Ccl3 Tnfaip8l2 Bcl6 Samhd1 Tlr7 Tlr9 Otulin Raet1e Cd47 Nlrc5 Tnip1 Tnf Nmi Il1b Ctsc Ptgs2 Ptger4 Trem3 Cav1 Il10 Irak3 Pik3cg Nos2 Parp9 Ifi211 Ifih1 Pycard Myd88 Nlrp3 Nfkbiz Ddx60 Socs1 Ifi209 Dtx3l Gja1 Calcrl Arrb2 Ifi207 Ldlr Vav1 Apobec3 Cd5l H2-M3 Abr Irf1 Tbk1 Pik3ap1 Ly96 Tnfrsf11a Adar Nfkb1 Smpdl3b Stap1 Nupr1 Nfe2l1 Ikbke Trafd1 Zfp36 Fcer1g Gbp5 Pde2a Mefv Tap2 Usp18 Pml Tap1 Tnip3…
D	7.54288e-16	75	Regulation of immune response	Icosl H2-M3 Fyb Samhd1 Tlr7 Tlr9 Raet1e H2-T24 Fcer1g H2-D1 Nlrc5 Gm11127 Cd40 Tnip1 Tap2 Nmi Trem3 Lcp2 Bax Hmox1 Cav1 Cd48 Il10 Irf1 Irak3 Parp9 Tnf Ptprj Ifi211 Stxbp1 Ifih1 Sppl2a Il1b Nfatc2 Stap1 Pycard Ctsh Myd88 Ddx60 Socs1 Ifi209 Fzd5 Otulin Fcgr4 Arrb2 B2m Ifi207 C5ar2 Cfb Ptpn6 Abr Bcl6 Il4ra Vav1 Hlx Cd5l Tbk1 Pik3ap1 Ly96 Adar Zbtb7b Smpdl3b P2rx7 Nlrp3 Rac2 Nfkbiz Ikbke Trafd1 Phf11…
E	1.01292e-37	64	Defense response	Ccl6 Ccl9 Ifitm3 Zbp1 Oasl2 Ifit1 Cxcl10 Ccl5 Slfn8 Ccl12 Ccl7 Ccl2 C3ar1 Oasl1 Fpr1 Irgm1 C5ar1 Cd14 Fpr2 Oas1a Gm5431 Ifitm6 Ifit3b Oas1g Lyz2 Irgm2 Ifit3 Ifi47 Ifit1bl1 Rsad2 Adam8 Gbp3 Oas2 H2-Q7 Cfp Cd163 Fcgr1 Igfbp4 Dhx58 Igf1 Acod1 Aif1 Irf7 Stat1 Marco Ifi202b Trim30a Oas3 Parp14 Isg15 C1qa C1qc C1qb Isg20 Ifi203 Stat2 Ddx58 Apobec1 Stab1 Ifi204 Trex1 Mmp8 Casp1 Rtp4
E	8.70291e-31	69	Immune system process	Irf9 Ccl6 Ccl9 Ifitm3 Irf7 Zbp1 Ifi44 Oasl2 Ifit1 Cxcl10 Ccl5 Slfn8 Ccl12 Ccl7 Ccl2 C3ar1 Oasl1 Fpr1 C5ar1 Cd14 Fpr2 Oas1a Ifitm6 H2-Q7 Ifit3b Oas1g Ifit3 Ifit1bl1 Rsad2 Adam8 Gbp3 Spp1 Oas2 Irgm1 Irgm2 Cfp Adgre1 Fcgr1 Dhx58 Igf1 Acod1 Aif1 Stat1 Marco Ifi202b Itgal Trim30a Oas3 Inppl1 Parp14 Cd300ld Isg15 C1qa C1qc C1qb Isg20 Ifi203 Stat2 Ddx58 Apobec1 Cd300e Ifi204 Cdkn1a Trex1 Mmp8 Tmem176b C…
E	1.62154e-30	44	Innate immune response	Ccl6 Ccl9 Ifitm3 Zbp1 Ccl5 Ccl12 Ccl7 Ccl2 Cd14 Ifitm6 Adam8 Gbp3 Oas2 Irgm1 H2-Q7 Irgm2 Cfp Fcgr1 Dhx58 Rsad2 Aif1 Irf7 Stat1 Marco Ifi202b Oasl2 Trim30a Oas3 Parp14 Ifit1 Isg15 C1qa C1qc C1qb Isg20 Ifi203 Stat2 Ddx58 Oasl1 Oas1a Ifi204 Ifit3 Trex1 Casp1
E	1.50301e-28	54	Immune response	Ccl6 Ccl9 Ifitm3 Zbp1 Ifi44 Cxcl10 Ccl5 Ccl12 Ccl7 Ccl2 C3ar1 Fpr1 C5ar1 Cd14 Fpr2 Ifitm6 H2-Q7 Adam8 Gbp3 Oas2 Irgm1 Irgm2 Cfp Adgre1 Fcgr1 Dhx58 Rsad2 Acod1 Aif1 Irf7 Stat1 Marco Ifi202b Oasl2 Itgal Trim30a Oas3 Parp14 Ifit1 Isg15 C1qa C1qc C1qb Isg20 Ifi203 Stat2 Ddx58 Oasl1 Oas1a Oas1g Ifi204 Ifit3 Trex1 Casp1
E	6.88289e-28	47	Response to external biotic stimulus	Ifitm3 Oasl2 Ifit1 Cxcl10 Slfn8 Oasl1 Cd14 Oas1a Ifitm6 Ifit3b Oas1g Lyz2 Ifit3 Ifit1bl1 Ccl5 Cmpk2 Rsad2 Casp1 Gbp3 Oas2 Ccl2 Irgm2 Ifi27l2a Cnp Dhx58 Acod1 Irf7 Stat1 Zbp1 Trim30a Oas3 Isg15 Isg20 Stat2 Ddx58 Apobec1 Stab1 Ifit2 Ifi44 Irgm1 Ifi204 Ly6a Fcgr1 C5ar1 Trex1 Rtp4 Ccl12
E	3.98671e-27	31	Response to virus	Ifitm3 Oasl2 Ifit1 Slfn8 Oasl1 Oas1a Ifitm6 Ifit3b Oas1g Ifit3 Ifit1bl1 Ccl5 Rsad2 Oas2 Cxcl10 Ifi27l2a Dhx58 Irf7 Stat1 Zbp1 Trim30a Oas3 Isg15 Isg20 Stat2 Ddx58 Apobec1 Ifit2 Trex1 Rtp4 Irgm2
E	3.86336e-26	28	Defense response to virus	Ifitm3 Oasl2 Ifit1 Slfn8 Oasl1 Oas1a Ifitm6 Ifit3b Oas1g Ifit3 Ifit1bl1 Ccl5 Rsad2 Oas2 Cxcl10 Dhx58 Irf7 Stat1 Zbp1 Trim30a Oas3 Isg15 Isg20 Stat2 Ddx58 Apobec1 Trex1 Rtp4
E	6.1005e-25	63	Response to external stimulus	Ccl6 Ccl9 Ifitm3 Oasl2 Ifit1 Cxcl10 Ccl5 Slfn8 Ccl12 Ccl7 Ccl2 Oasl1 Cd14 Oas1a Ifitm6 Ifit3b Oas1g Lyz2 Ifit3 Ifit1bl1 Cmpk2 Rsad2 Adam8 Casp1 Gbp3 Spp1 Oas2 Irgm2 Ifi27l2a Cnp Dhx58 Igf1 Acod1 Cdkn1a Aif1 Irf7 Stat1 Zbp1 Trim30a Oas3 Folr2 Isg15 Isg20 Stat2 Ddx58 C3ar1 Apobec1 Stab1 Fpr1 Ifit2 C5ar1 Fpr2 Ifi44 Irgm1 Ifi204 Ly6a C1qa Trex1 Mmp8 Fcgr1 Ch25h Rtp4 Npy
E	9.00752e-24	34	Defense response to other organism	Ifitm3 Oasl2 Ifit1 Slfn8 Oasl1 Oas1a Ifitm6 Ifit3b Oas1g Lyz2 Ifit3 Ifit1bl1 Ccl5 Rsad2 Gbp3 Oas2 Cxcl10 Irgm2 Dhx58 Irf7 Stat1 Zbp1 Trim30a Oas3 Isg15 Isg20 Stat2 Ddx58 Apobec1 Stab1 Fcgr1 C5ar1 Trex1 Rtp4
E	6.22538e-22	71	Response to stress	Ccl6 Ccl9 Ifitm3 Zbp1 Oasl2 Uba7 Ifit1 Cxcl10 Ccl5 Slfn8 Ccl12 Ccl7 Ccl2 C3ar1 Oasl1 Fpr1 Irgm1 C5ar1 Cd14 Fpr2 Oas1a Gm5431 Ifitm6 Ifit3b Oas1g Lyz2 Irgm2 Ifit3 Ifi47 Ifit1bl1 Hspa1b Rsad2 Cdkn1a Adam8 Gbp3 Spp1 Oas2 Trex1 H2-Q7 Cfp Id3 Cd163 Fcgr1 Igfbp4 Dhx58 Igf1 Acod1 Aif1 Irf7 Stat1 Marco Ifi202b Trim30a Oas3 Parp14 Isg15 C1qa C1qc C1qb Isg20 Ifi203 Stat2 Ddx58 Apobec1 Phlda3 Stab1 Ifi204 M…
E	6.22538e-22	36	Immune effector process	Ifitm3 Oasl2 Ifit1 Slfn8 Oasl1 Oas1a Ifitm6 H2-Q7 Ifit3b Oas1g Ifit3 Ifit1bl1 Ccl5 Rsad2 Oas2 Cxcl10 Cfp Dhx58 Irf7 Stat1 Zbp1 Itgal Trim30a Oas3 Isg15 C1qa C1qc C1qb Isg20 Stat2 Ddx58 Apobec1 Trex1 Fcgr1 Ccl2 Rtp4
E	2.45487e-19	37	Positive regulation of immune system process	Zbp1 Ccl5 C3ar1 Fpr1 C5ar1 Cd14 Fpr2 H2-Q7 Adam8 Ccl2 Cfp Dhx58 Igf1 Acod1 Aif1 Stat1 Ifi202b Cxcl10 Ccl7 C1qa C1qc C1qb Ifi203 Ddx58 Ifi204 Cdkn1a Mmp8 Fcgr1 Rsad2 Irf7 Itgal Trim30a Isg15 Irgm1 Trex1 Ccl12 Irgm2
E	3.40572e-17	35	Response to cytokine	Ccl6 Ccl9 Ifitm3 Zbp1 Cxcl10 Ccl5 Ccl12 Ccl7 Ccl2 Irgm1 Gm5431 Ifitm6 Irgm2 Ifi47 Ifi202b Gbp3 Oas2 Ifit1 Trex1 H2-Q7 Ifi204 Ifit3 Aif1 Stat1 Parp14 Isg15 Ifi203 Stat2 Ddx58 Ifit2 Cd14 Ifit3b Spp1 Irf7 Casp1
F	1.99482e-16	34	Peptide metabolic process	Rpl15 Hspa8 Gstk1 Rpsa Cpe Rpl12 Rps23 Rpl35a Tufm Rpl19 Gstp2 Gapdh Gstp1 Rps27a Clu Gstm4 Rpl28 Nck1 Rps16 Rpl10a Rpl18a Rpl27a Rpl38 Rpl36 Rpl5 Rpl30 Rpl11 Rps7 Rps17 Rpl35 Rpl23 Mgst2 Uba52 Psenen
F	4.13397e-15	36	Cellular amide metabolic process	Rpl15 Hspa8 Gstk1 Rpsa Cpe Rpl12 Rps23 Rpl35a Acot1 Tufm Rpl19 Gstp2 Gapdh Gstp1 Pgam1 Rps27a Clu Gstm4 Rpl28 Nck1 Rps16 Rpl10a Rpl18a Rpl27a Rpl38 Rpl36 Rpl5 Rpl30 Rpl11 Rps7 Rps17 Rpl35 Rpl23 Mgst2 Uba52 Psenen
F	1.28112e-11	26	Peptide biosynthetic process	Rpl15 Rpsa Rpl12 Rps23 Rpl35a Tufm Rpl19 Gapdh Rps27a Rpl28 Nck1 Rps16 Rpl10a Rpl18a Rpl27a Rpl38 Rpl36 Rpl5 Rpl30 Rpl11 Rps7 Rps17 Rpl35 Rpl23 Mgst2 Uba52
F	1.53842e-11	40	Organonitrogen compound biosynthetic process	Atp5g1 Rpl15 Rpsa Rpl12 Rps23 Gapdh Rpl35a Pgk1 Tufm B3gnt7 Rpl19 Lpcat1 Cd276 Eno1b Eno1 Pgam1 Rps27a Il1a Rpl28 Nck1 Rps16 Rpl10a Galnt12 Rpl18a Rpl27a Rpl38 Rpl36 Rpl5 Rpl30 Rpl11 Rps7 Rps17 Rpl35 Rpl23 Mgst2 Uba52 Clec2i Egr1 Mif Ldhd
F	3.14674e-11	25	Translation	Rpl15 Rpsa Rpl12 Rps23 Rpl35a Tufm Rpl19 Gapdh Rps27a Rpl28 Nck1 Rps16 Rpl10a Rpl18a Rpl27a Rpl38 Rpl36 Rpl5 Rpl30 Rpl11 Rps7 Rps17 Rpl35 Rpl23 Uba52
F	6.41465e-08	10	Cytoplasmic translation	Rpl15 Rpl35a Nck1 Rpl10a Rpl18a Rps23 Rpl38 Rpl11 Rpl19 Rpl30
F	2.59671e-05	5	Regulation of ubiquitin protein ligase activity	Rpl11 Ube2s Rps7 Rpl23 Rpl5
F	4.46245e-05	4	Negative regulation of ubiquitin protein ligase activity	Rpl11 Rps7 Rpl23 Rpl5
F	4.46245e-05	57	Cellular protein metabolic process	Rpl15 Rps27a Sumo2 Clu Ctsk Fgr Lat Rpsa Psenen Rpl12 Serpinb1a Fbl Rps23 Rpl35a Ube2s Tufm B3gnt7 Uba52 Rpl19 Sorbs3 Mapk8ip1 Mif Egr2 F2r Socs3 Pm20d2 Gapdh Gstp1 Dynlt1b Rhbdf1 Fn1 Bok Rpl28 Tgfb1i1 Nck1 Rps16 Rpl10a Egr1 Galnt12 Cdc25c Rpl18a Cd109 Rpl27a Rpl38 Rpl36 Rpl5 Rpl30 Rpl11 Rps7 Rps17 Rpl35 Rpl23 Ppia Fzd4 Cycs Hspa8 Il1a
F	4.46245e-05	11	ATP metabolic process	Atp5g1 Cox6a2 Gapdh Pgk1 Cycs Eno1b Eno1 Pgam1 Hspa8 Mif Ldhd
F	5.28998e-05	10	Regulation of cytokine secretion	Clec5a Fgr Ssc5d Fn1 Il1a Mif F2r Il27ra Cd276 Gapdh
F	5.89885e-05	17	Regulation of cytokine production	Sulf2 Clec5a Fgr Mif Ssc5d Cd276 Gstp1 Cybb Clu Fn1 Il1a F2r Il27ra Clec2i Egr1 Hmgb2 Gapdh
F	7.21732e-05	15	Cofactor metabolic process	Gstk1 Gapdh Pgk1 Acot1 Gstp2 Eno1b Gstp1 Eno1 Cycs Pgam1 Gstm4 Mgst2 Cybb Akr1b8 Mif
G	2.31685e-10	150	Small molecule metabolic process	Gmpr Hddc2 Hk2 Ppard Mvd Dhdh Dhdds Lta4h Adss Afmid Echdc1 Nudt4 Pfkl Pfkp Acot2 Wars Fdft1 Sdha Pmm1 Naprt Nit2 Ehhadh Eci1 Nudt12 Papss2 Got1 Hadha Nudt5 Dars Eprs Dut Ahcy Sdsl Gfpt1 Idh2 Uros Nadsyn1 Sc5d Atp5h G6pc3 Gpi1 Acaa2 Scd1 Ndufv1 Man2a2 Mvk Gpat2 Phgdh Ugt1a6a Gda Ndufs8 Mrps36 Gdpd1 Impdh2 Acadm Ptges3 Slc5a3 Ugt1a5 Ugt1a1 Ugt1a7c Ugt1a6b Ugt1a10 Ugt1a2 Ugt1a9 Hmgcs1 Mpc1 Ldha Abc…
G	1.38917e-07	87	Oxoacid metabolic process	Hk2 Ppard Lta4h Afmid Echdc1 Pfkl Pfkp Acot2 Wars Sdha Nit2 Ehhadh Eci1 Papss2 Got1 Hadha Dars Eprs Ahcy Sdsl Idh2 Uros Gpi1 Acaa2 Scd1 Gpat2 Phgdh Ugt1a6a Mrps36 Acadm Ptges3 Ugt1a5 Ugt1a1 Ugt1a7c Ugt1a6b Ugt1a10 Ugt1a2 Ugt1a9 Mpc1 Ldha Pgam2 Alox8 Alox5 Glce Hyal3 Prss34 Mlycd As3mt Sdhb Adss Pcbd1 Myc Fads3 Fads2 Acadl Cyp27a1 Scly Abcd3 Bdh2 Decr1 Prkag2 Pgd Tbxas1 Gfpt1 Pla2g15 Egln1 Nagk Gr…
G	1.38917e-07	8	Flavonoid glucuronidation	Ugt1a6a Ugt1a5 Ugt1a1 Ugt1a7c Ugt1a6b Ugt1a10 Ugt1a2 Ugt1a9
G	1.95027e-07	88	Organic acid metabolic process	Hk2 Ppard Lta4h Afmid Echdc1 Pfkl Pfkp Acot2 Wars Sdha Nit2 Ehhadh Eci1 Papss2 Got1 Hadha Dars Eprs Ahcy Sdsl Idh2 Uros Gpi1 Acaa2 Scd1 Gpat2 Phgdh Ugt1a6a Mrps36 Acadm Ptges3 Ugt1a5 Ugt1a1 Ugt1a7c Ugt1a6b Ugt1a10 Ugt1a2 Ugt1a9 Mpc1 Ldha Pgam2 Alox8 Alox5 Glce Hyal3 Prss34 Mlycd As3mt Sdhb Adss Pcbd1 Myc Fads3 Fads2 Acadl Cyp27a1 Scly Abcd3 Bdh2 Decr1 Prkag2 Pgd Tbxas1 Gfpt1 Pla2g15 Egln1 Nagk Gr…
G	1.95027e-07	95	Oxidation-reduction process	Gys1 Mgst1 Sdhb Echdc1 Pfkl Pygl Pfkp Sdha Ehhadh Eci1 Hadha Acaa2 Ndufv1 Ndufs8 Acadm Ero1l Mical2 Mlycd Gmpr Akr1b3 Blvra Ppard Alkbh7 Nqo1 Ppp1cc Ndufs3 Dhdh Steap1 Kdm6b Pcbd1 Txnrd1 Lyrm7 Alox8 Akr1c13 Myc Ndufa6 Gpd1 Fads3 Fads2 Nnt Alox5 Acadl Cyp27a1 Ncf2 Smox Bmp2 Abcd3 Bdh2 Cryz Decr1 Txn1 Vcp Ndufs5 Akr7a5 Sh3bgrl3 Prkag2 Pgd Hsd17b11 Tbxas1 Idh2 Egln1 Sc5d Cyb561a3 Tmx4 Vat1 Grhpr Cox…
G	2.45738e-07	83	Carboxylic acid metabolic process	Hk2 Ppard Lta4h Afmid Echdc1 Pfkl Pfkp Acot2 Wars Sdha Nit2 Ehhadh Eci1 Got1 Hadha Dars Eprs Ahcy Sdsl Idh2 Uros Gpi1 Acaa2 Scd1 Gpat2 Phgdh Ugt1a6a Mrps36 Acadm Ptges3 Ugt1a5 Ugt1a1 Ugt1a7c Ugt1a6b Ugt1a10 Ugt1a2 Ugt1a9 Mpc1 Ldha Pgam2 Alox8 Alox5 Hyal3 Mlycd As3mt Sdhb Adss Pcbd1 Myc Fads3 Fads2 Acadl Cyp27a1 Scly Abcd3 Bdh2 Decr1 Prkag2 Pgd Tbxas1 Gfpt1 Pla2g15 Egln1 Nagk Grhpr Npl Ech1 Eno3 A…
G	5.82068e-07	9	Flavonoid metabolic process	Ugt1a6a Ugt1a5 Ugt1a1 Ugt1a7c Ugt1a6b Ugt1a10 Ugt1a2 Ugt1a9 Myc
G	7.10115e-07	59	Monocarboxylic acid metabolic process	Hk2 Ppard Echdc1 Pfkl Pfkp Acot2 Nit2 Ehhadh Eci1 Hadha Gpi1 Acaa2 Scd1 Gpat2 Ugt1a6a Acadm Ptges3 Ugt1a5 Ugt1a1 Ugt1a7c Ugt1a6b Ugt1a10 Ugt1a2 Ugt1a9 Mpc1 Ldha Pgam2 Alox8 Mlycd As3mt Myc Fads3 Fads2 Acadl Cyp27a1 Abcd3 Bdh2 Decr1 Prkag2 Pgd Tbxas1 Idh2 Pla2g15 Grhpr Ech1 Eno3 Aldoart2 Alkbh7 Stat3 Pdk1 Gpd1 Slc37a4 Myo5a Phgdh Nr1h3 Eci2 Sphk1 Cyp4v3 Slc27a6
G	7.88083e-07	155	Regulation of catalytic activity	Sh3bp5l Dnal4 Plxna2 Nek6 Ssbp1 Cx3cl1 Ccl22 Casp4 Spry1 Map4k1 Tbc1d2b Usp6nl Tbc1d2 Hip1 Arhgap9 Ppp1r15a Hexim1 Ccni Stk24 Nqo1 Hspb1 Nf2 Avpi1 Syk Myc Rcan1 Nr4a1 Pmaip1 Vcp Pxn Tgfbr2 Fzd8 Aim2 Sfn Rasgrp3 Ptges3 Gm2a Dlg3 Rhoc Ppard Klf4 Bcl2l12 Fam162a Stat3 Pcp2 Tgfbr1 Gprc5b Git1 Gdi1 Anp32e Aph1a Dbndd2 Pcgf2 Noxo1 Fgd6 Socs2 Vsir Plek Cabin1 Shc2 Wars Nedd9 Rgcc Tnfrsf10b Serinc2 Hsp90…
G	2.04148e-06	85	Organophosphate metabolic process	Gmpr Hddc2 Hk2 Mvd Adss Socs2 Nudt4 Pfkl Pfkp Acot2 Fdft1 Sdha Naprt Gpd1 Nudt12 Papss2 Pfkfb4 Nudt5 Dut Gpcpd1 Gfpt1 Idh2 Nadsyn1 Atp5h G6pc3 Gpi1 Ndufv1 Socs7 Mvk Gpat2 Ndufs8 Gdpd1 Impdh2 Smpd5 Hmgcs1 Mpc1 Pgam2 Pigf Vcp Pla2g15 Plscr1 Pip5k1c Chpt1 Mlycd Ppard Klf4 Stat3 Atp6v1b2 Dhdds Afmid Plek Pygl Tkt Myc Atp5o Serinc2 Rhoq Pdgfrb Agap2 Pigc Impa1 Src Pla2g12a Ak4 Prkag2 Pgd Flt1 Abhd12 M…
G	2.93989e-06	88	Carbohydrate derivative metabolic process	Gmpr Hddc2 Hk2 Mvd Adss Mfng Nudt4 Pfkl Pfkp Acot2 Sdha Pmm1 Gpd1 Papss2 Pfkfb4 Nudt5 St6galnac6 Dut Ahcy Gfpt1 Itm2a Atp5h G6pc3 Gpi1 Ndufv1 Man2a2 Sccpdh Mvk C1galt1 Gpat2 Ndufs8 Impdh2 Alg11 B3galt4 Hmgcs1 Mpc1 St8sia6 Pgam2 Pigf Vcp Glce Nagk Ggta1 Hyal3 Prss34 Mlycd Gm2a Akr1b3 Ppard Prkcsh Stat3 Atp6v1b2 Ctnnb1 Dhdds Pofut2 Pygl Tkt Myc Atp5o Rhoq Pdgfrb Pigc Ak4 Prkag2 Pgd Edem1 St8sia1 Xy…
G	2.93989e-06	192	Cellular response to chemical stimulus	Rarg Nr1h3 Ppard Sh2b2 Tgfbr1 Nfe2l2 Mapkapk2 Ifngr1 Socs2 Dnajb12 Ppif Nr4a1 Bmp2 Src Vcp Cxcl15 F7 Mt3 Cx3cl1 Ccl22 Tgfbr2 Egr3 Leprot Spg20 Spry1 Il20rb Shisa2 Cxcr1 Junb Ugt1a6a Jund Ugt1a5 Ugt1a1 Ugt1a7c Ugt1a6b Ugt1a10 Ugt1a2 Ugt1a9 Gm13271 Etv3 Fam162a Stat3 Stat5a Hdgf Hspb1 Htra1 Abca1 Rxra Kdm6b Pcgf2 Rwdd1 Eif4ebp2 Havcr2 Nfkbia Ero1l Myc Gpd1 Hsp90ab1 Il1r1 Eprs Ocstamp Ecm1 Pde4b Pxn…
G	6.68356e-06	56	Carbohydrate metabolic process	Hk2 Gys1 Dhdh Pfkl Pygl Pfkp Pmm1 G6pc3 Gpi1 Man2a2 Ugt1a6a Slc5a3 Ugt1a5 Ugt1a1 Ugt1a7c Ugt1a6b Ugt1a10 Ugt1a2 Ugt1a9 St8sia6 Pgam2 Got1 St6galnac6 Pgd Akr1b3 Ppp1cc Pdk1 Plek Pofut2 Myc Gpd1 Pfkfb4 Nudt5 Impa1 Src Prkag2 Idh2 Nagk Ggta1 Hyal3 Pgm5 Npl Ppp1r3b Ptafr Eno3 Aldoart2 Ldha Mlycd Nhlrc1 Myof Gm2a Stat3 Slc37a4 Acadm Ptges3 Gfpt1
G	7.84977e-06	101	Positive regulation of catalytic activity	Dnal4 Nek6 Ssbp1 Cx3cl1 Ccl22 Casp4 Map4k1 Tbc1d2b Usp6nl Tbc1d2 Hip1 Ppp1r15a Stk24 Avpi1 Syk Myc Pmaip1 Vcp Pxn Tgfbr2 Fzd8 Aim2 Ptges3 Gm2a Dlg3 Rhoc Ppard Klf4 Fam162a Stat3 Tgfbr1 Gprc5b Git1 Gdi1 Aph1a Noxo1 Vsir Plek Shc2 Nedd9 Rgcc Tnfrsf10b Serinc2 Hsp90ab1 Pdgfrb Rin1 Agap2 Rgs1 Ncf2 Bmp2 Src Dnajb4 F3 Dnaja1 Map3k6 Prkag2 Mapre3 Rasal1 Flt1 Pdcd5 Psmd10 Fgfr1 Mt3 Atp1b3 Malt1 Ift57 Iqs…
H	1.21968e-08	152	Catabolic process	Scpep1 Dnase2a Ctse Rarres2 Acaa1b Prune1 Sqstm1 Ctsz Nbr1 Ctsa Sgpl1 Shmt1 Hs1bp3 Ubxn2a Arg2 Dcaf11 Rida Csnk1e Naga Tollip Shmt2 Echs1 Rhbdd1 Dnajb2 Chac1 Map1lc3a Fbxw7 Pink1 Rnf19b Sesn2 Acox3 Psmd8 Map1lc3b Ulk3 Trib3 Fbxl8 Tkfc Gns Dagla Amdhd2 Mylip Spsb2 Skiv2l Pck2 Rnf167 Lonp1 Hsd3b7 Atg16l2 Rnf149 Mmp12 Prdx6b Tmem150a Atg4a Aldoa Adra1a Rlim Haao Acap1 Tsc2 Cdkn1b Pld3 Gstm5 Eno2 Pnp…
H	1.21968e-08	267	Negative regulation of cellular process	Cdkn1b Dusp3 Cd274 Cpeb4 Hs1bp3 Per1 Sema4d Zscan26 Btg3 Cd86 Tnfrsf21 Dusp1 Fth1 Limd1 Rhbdd1 Dusp2 Anxa5 Serpini1 Cc2d1b Sesn2 Plxnd1 Mecp2 Slc27a1 Aars Tle3 Pebp1 Dusp5 Hist1h1c Plcb2 Zfhx2 Rnf167 Mdfic Kank3 Ubash3a Lemd2 Basp1 Serpinb9 Zfp830 Zbtb21 Zfp358 Zfp219 Zbtb14 Serpinb1b BC048403 Serpinb9g Dot1l Pcgf1 Osgin1 Rpl13a Plxnc1 Bcl2l2 Bcl2a1b Lime1 Tnfsf4 Mapk7 Angptl4 Psap Ndrg2 Eif2ak4 …
H	2.01657e-08	190	Regulation of multicellular organismal process	Fzd1 Sema4d Tnfrsf21 Vegfb Anxa5 Plxnd1 Slc27a1 Ngp Pebp1 Zswim4 Maff Adra1a Hes6 Plxnc1 Itgb3 Notch1 Vash1 Ednrb Fbxo32 Tnfrsf12a Pim1 Twsg1 Tnfsf4 Olfm1 Jag1 Pdpn Ccdc88a Tkfc Cebpa Hpse Mylip Mustn1 Tgif1 Flrt2 Flrt3 Cebpb H2-K1 Ceacam1 Mapk7 Itga3 Foxj2 Met Sirt2 Prune1 Ctsz Cd274 Pmp22 Il12rb2 Ddx39b Elane Adora2a Sec14l1 Nme2 Per1 Hif1a Arg2 Gcnt2 Pdlim7 Il6st Fam213a Runx1 Npff Hspa9 Lta P…
H	4.97827e-08	83	Cellular amide metabolic process	Mthfd2 Vars Cars Eef1a2 Cpeb4 Shmt1 Samd8 Naga Gtpbp2 Rps14 Shmt2 Chac1 Asns Gars Furin Eif3c Eif3f Rbm3 Rps4x Aars Gclc Eef1a1 Vars2 Cirbp Rpl29 Sars Ggh Rpl13a Tma7 Eif2ak4 P2rx1 Impact Acss1 Dgat2 Cebpa Aasdh Rps11 Gstm5 Mettl17 Ctns B4galnt1 Acsl1 Ddx39b Rmnd1 Sgpl1 Elane Mknk2 Arg2 Habp4 Rida Csnk1e Nars Rpl14 Plk3 Eif4g3 Sesn2 Tpp1 Atp6ap2 Rpl4 Mtrr Ago2 Jmjd4 Pcif1 Rpl21 Poldip3 Ago4 Sorl1…
H	1.86977e-07	116	Organonitrogen compound biosynthetic process	Haao Mri1 Vars Pigyl Cars Eef1a2 Gamt Cpeb4 Shmt1 Samd8 Gtpbp2 Rps14 Shmt2 B3gnt4 Asns Gars Eif3c Eif3f Rbm3 Rps4x Slc27a1 Aars Gclc Poglut1 Alg8 Alg12 Eef1a1 Vars2 Pigv Pigw Cirbp Rpl29 Ndst1 Ppox Sars Rpl13a Lcmt2 Tma7 Aldoa Tkfc Eif2ak4 St3gal1 P2rx1 St6gal1 Npc1 Impact Vegfb Acss1 Chst11 Cebpa Mustn1 Selenok A4galt Aasdh Cebpb Rps11 Eno2 Mettl17 B4galnt1 Taz Chdh Acsl1 Ddx39b Rmnd1 Elane Mknk…
H	1.86977e-07	78	Oxoacid metabolic process	Haao Mri1 Mthfd2 Vars Acaa1b Cars Prune1 Gamt Shmt1 Adi1 Arg2 Shmt2 Echs1 Acox3 Asns Gars Aars Gns Dagla Vars2 Pck2 Adh7 Sars Ggh Cyb5a Aldoa Tkfc Cyp1b1 Chst11 Aasdh Scpep1 Eno2 Fads1 Acsl1 Aig1 Sgpl1 Lpin1 St6gal1 Pim1 Cyp4f13 Nars Pcx Cpt1a Gsto1 Pnkd Adipor1 Acss1 Ptgr1 Dgat2 Renbp Slc27a1 Gclc Idua Mtrr Egln3 Amdhd2 Irs2 Ndst1 Aldoart1 Ap2a1 Haghl Gapdhs Mpst H2-Ke6 Hif1a Sesn2 Ddit4 Slc45a3…
H	1.86977e-07	133	Cellular catabolic process	Scpep1 Dnase2a Acaa1b Prune1 Sqstm1 Ctsz Nbr1 Ctsa Sgpl1 Shmt1 Hs1bp3 Ubxn2a Arg2 Dcaf11 Csnk1e Naga Tollip Shmt2 Echs1 Rhbdd1 Dnajb2 Chac1 Map1lc3a Fbxw7 Pink1 Rnf19b Sesn2 Acox3 Psmd8 Map1lc3b Ulk3 Trib3 Fbxl8 Tkfc Gns Dagla Mylip Spsb2 Skiv2l Pck2 Rnf167 Lonp1 Atg16l2 Rnf149 Prdx6b Tmem150a Atg4a Aldoa Adra1a Rlim Haao Tsc2 Gstm5 Eno2 Eif2ak4 Dhx34 Pttg1ip Sirt2 Acsl1 Aig1 Lpin1 Pacs2 Esd Bnip…
H	2.0911e-07	177	Cellular response to chemical stimulus	Mapk7 Acaa1b Cd274 Shmt1 Cd180 Cd86 Hspa9 Vegfb Shmt2 Ifitm1 Ccr1 Rhbdd1 Adipor1 Traf6 Anxa5 Sesn2 Ppbp Syt8 Irak1 Slc27a1 Cpne2 Ptger2 Irs2 Pck2 Atf4 Lemd2 Prdx6b Irak2 Smad7 Cdkn1b Psap Rarres2 Sirt2 Cd68 Lsp1 Cry1 Ddit4 Osbpl8 Cpeb4 Vamp2 Hif1a Il6st Fbxo32 Calcoco1 Rab12 Rps6ka2 Twsg1 Npc1 Impact Vamp4 Notch1 Ybx1 Pdgfra Rab43 Nfkbib Ipo5 Stx4a Rora Trib3 Gpc1 Cebpa Fzd1 Rnf149 Rab7b Cebpb Gs…
H	3.15131e-07	152	Cell surface receptor signaling pathway	Dusp3 Cd274 Itgb3 Sema4d Cd180 Csnk1e Cd86 Npff Vegfb Cd63 Ifitm1 Adipor1 Traf6 Cd82 Plpp3 Pdgfra Ppbp Plxnd1 Irak1 Slc27a1 Tle3 Poglut1 Dagla Irs2 Cd53 Ubash3a Fzd1 Lemd2 Frat2 Dedd2 Irak2 Hes6 Peg12 Plxnc1 Bcl2l2 Bcl2a1b Lime1 Gm5741 Smad7 Tnfsf4 Notch1 Cdkn1b Rarres2 Pea15a Adora2a Osbpl8 Il6st Tnfrsf12a Twsg1 Jag1 Angpt4 Fbxw7 Gpc1 Cebpa Mitf Tnfrsf23 Tax1bp3 Dtx3 Tsku Csf2rb Sox4 Tnfsf12 Map…
H	5.03813e-07	74	Carboxylic acid metabolic process	Haao Mri1 Mthfd2 Vars Acaa1b Cars Gamt Shmt1 Adi1 Arg2 Shmt2 Echs1 Acox3 Asns Gars Aars Dagla Vars2 Pck2 Adh7 Sars Ggh Cyb5a Aldoa Tkfc Cyp1b1 Aasdh Scpep1 Eno2 Fads1 Acsl1 Aig1 Sgpl1 Lpin1 St6gal1 Pim1 Cyp4f13 Nars Pcx Cpt1a Gsto1 Pnkd Adipor1 Acss1 Ptgr1 Dgat2 Renbp Slc27a1 Gclc Idua Mtrr Egln3 Amdhd2 Irs2 Aldoart1 Ap2a1 Haghl Gapdhs Mpst H2-Ke6 Hif1a Sesn2 Ddit4 Slc45a3 Pdpn Mecp2 Arv1 Trib3 S…
H	6.46493e-07	66	Peptide metabolic process	Vars Cars Eef1a2 Cpeb4 Gtpbp2 Rps14 Chac1 Gars Furin Eif3c Eif3f Rbm3 Rps4x Aars Gclc Eef1a1 Vars2 Cirbp Rpl29 Sars Rpl13a Tma7 Eif2ak4 Impact Aasdh Rps11 Gstm5 Mettl17 Ctns Ddx39b Rmnd1 Elane Mknk2 Shmt1 Habp4 Rida Csnk1e Nars Shmt2 Rpl14 Plk3 Eif4g3 Sesn2 Tpp1 Atp6ap2 Rpl4 Ago2 Jmjd4 Pcif1 Rpl21 Poldip3 Ago4 Sorl1 Ece1 Rpl34 Rps15 Sox4 Rpl41 Ctsa Per1 Pink1 S100a9 Mief1 Cyp1b1 Gstm1 Gsta3
H	1.37083e-06	41	Autophagy	Sqstm1 Nbr1 Hs1bp3 Ubxn2a Map1lc3a Pink1 Sesn2 Map1lc3b Ulk3 Atg16l2 Tmem150a Atg4a Adra1a Tsc2 Eif2ak4 Sirt2 Pacs2 Bnip3l Tmbim6 Rab12 Npc1 Tollip Pip4k2c Wdr24 Vps39 Fbxw7 Plk3 Flcn Trib3 Trim13 Rubcn Trim17 Smcr8 S100a9 Scoc Tecpr1 Svip Snapin Ctsa Hif1a Wdr6
H	1.46923e-06	134	Cell death	Dnase2a Aifm2 Cyfip2 Hs1bp3 Bnip3l Tnfrsf21 Fth1 Rhbdd1 Anxa5 Aars Dedd2 Bcl2l2 Bcl2a1b Tnfsf4 Mapk7 Angptl4 Psap Pea15a Eef1a2 P2rx1 Grina Tmbim6 Rps6ka2 Tnfrsf12a Impact Notch1 Tnfrsf23 Atf5 Serpinb9 Cebpb Osm Tnfsf12 Mef2d Tsc2 Cdkn1b Tax1bp1 Tmbim1 Pttg1ip Met Card14 Sqstm1 Ctsz Cd274 Pmp22 Sgpl1 Ddit4 Adora2a Mknk2 Itgb3 Nme2 Hif1a Pacs2 Net1 Nisch Ednrb Pim1 Epb41l3 Dusp1 Lta Npc1 Rtn3 Atf3…
I	4.69395e-10	22	Inflammatory response	Cxcl3 Hp Ptgir Ccrl2 Cxcl2 Ccr5 Tnfaip3 Aoah Zc3h12a Csf1 C3 Il1rn Tlr2 Orm1 Saa3 Il1f9 Nlrp10 S100a8 Chil1 Gpx4 Acp5 Pla2g7
I	4.93379e-10	38	Immune system process	Csf1 Il1rn Cxcl3 Ccrl2 Cxcl2 H2-Q10 Gm8909 Ccr5 H2-Q1 H2-Q2 Tnfaip3 Clec4n C3 Clec4e Inhba Zc3h12a Actg1 Bcl2a1d Slpi Cd200 Pla2g7 Lcn2 Tlr2 Hp Fau Orm1 Il1f9 Nlrp10 S100a8 Rps6 Tbc1d10c Mmp14 Lox Rab17 Slc7a11 Gpr68 Rps24 Hcar2
I	1.59854e-08	28	Defense response	Cxcl3 Hp Ptgir Ccrl2 Cxcl2 Ccr5 Tnfaip3 Aoah Clec4n Zc3h12a Actg1 Csf1 Slpi C3 Lcn2 Il1rn Tlr2 Clec4e Fau Orm1 Saa3 Il1f9 Nlrp10 S100a8 Chil1 Gpx4 Acp5 Pla2g7
I	1.59854e-08	36	Response to external stimulus	Sik1 Il1rn Cxcl3 Saa3 Ccrl2 Cxcl2 Ccr5 Tnfaip3 Aoah Clec4n Lcn2 Zc3h12a Slc39a4 Mmp14 Csf1 Slpi Upp1 Pla2g7 Lox Serpine2 Tlr2 Hp Fau Tubb2b Nlrp10 S100a8 Actg1 Chil1 Eef1g Gpx4 C3 AA467197 Acp5 Clec4e Ptgir Rpl24
I	2.11141e-08	27	Immune response	Cxcl3 Ccrl2 Cxcl2 H2-Q10 Gm8909 Ccr5 H2-Q1 H2-Q2 Tnfaip3 Clec4n C3 Clec4e Zc3h12a Actg1 Bcl2a1d Csf1 Slpi Cd200 Lcn2 Il1rn Tlr2 Fau Il1f9 Nlrp10 S100a8 Rps6 Rab17
I	6.6868e-08	45	Regulation of response to stimulus	Tnfaip3 Sik1 Gpr35 Il1rn Ndrg4 Inhba H2-Q10 Gm8909 H2-Q1 H2-Q2 Bcl2a1d Fgfrl1 Csf1 Aoah Clec4n C3 Slc7a11 Clec4e Zc3h12a Chil1 Sfrp5 Cd200 Pla2g7 Serpine2 Traf1 Tlr2 Cxcl3 F10 Rasd2 Il1f9 Tubb2b Adra2c Eid2 Nlrp10 S100a8 Cxcl2 Gpx4 Tbc1d10c Mmp14 Acp5 Lox Ptgir Gpr68 Rpl26 Ccr5
I	5.25546e-07	18	Response to bacterium	Il1rn Cxcl3 Cxcl2 Tnfaip3 Zc3h12a Slpi Lcn2 Tlr2 Hp Fau Nlrp10 Ccr5 C3 AA467197 Saa3 Acp5 Clec4e Ptgir
I	7.19942e-07	41	Response to stress	Sik1 Il1rn Cxcl3 F10 Hp Ptgir Ccrl2 Cxcl2 Ccr5 Bcl2a1d Tnfaip3 Sgk1 Aoah Clec4n Slc7a11 Zc3h12a Rpl26 Actg1 Slc39a4 Mmp14 Csf1 Slpi Upp1 C3 Lox Serpine2 Lcn2 Tlr2 Clec4e Fau Orm1 Saa3 Il1f9 Adra2c Nlrp10 S100a8 Chil1 Gpx4 Acp5 Dio2 Pla2g7
I	2.93734e-06	20	Response to external biotic stimulus	Il1rn Cxcl3 Cxcl2 Tnfaip3 Clec4n Lcn2 Zc3h12a Slpi Tlr2 Hp Fau Nlrp10 Eef1g Ccr5 C3 AA467197 Saa3 Acp5 Clec4e Ptgir
I	8.29115e-06	22	Regulation of immune system process	Csf1 H2-Q10 Gm8909 H2-Q1 H2-Q2 Tnfaip3 C3 Clec4e Zc3h12a Bcl2a1d Cd200 Pla2g7 Tlr2 Orm1 Inhba Tbc1d10c Mmp14 Lox Slc7a11 Gpr68 Nlrp10 Hcar2
I	1.30205e-05	15	Peptide secretion	Clec4n Clec4e Zc3h12a S100a8 Chil1 Tnfaip3 Cd200 Tlr2 Hcar2 Nlrp10 Srgn Il1rn Gpr68 Ccr5 Dio2
I	2.15251e-05	15	Peptide biosynthetic process	Rpl26 Eef1g Rpl31 Rpl24 Zc3h12a Rpl13 Rps24 Rps6 Rps29 Fau Rps8 Rpl23a Rpl36a Gm6525 Slc7a11
I	2.3894e-05	7	Response to chemokine	Cxcl3 Cxcl2 Zc3h12a Gpr35 Ccrl2 Ccr5 Lox

## Sheet: Bicluster1 Genes
	C57_1	C57_2	BALB_1	BALB_2	NOD_1	NOD_2	PWK_1	PWK_2	SPRET_1	SPRET_2
1810011H11RIK	0.8944	0.8252	1.0695	0.9209	-0.0133	-0.0221	-1.0749	-1.3496	-0.8887	-0.3612
6430706D22RIK	0.9042	0.7187	0.5695	0.3509	-0.2705	-0.0945	0.4016	-0.141	-1.271	-1.168
8430408G22RIK	-1.2002	-0.8983	-1.2002	-0.8897	1.7556	1.3415	1.0036	1.857	-0.8883	-0.8811
AV051173	-0.3742	-0.5294	-0.6494	-0.6717	-0.7862	-0.5921	0.0877	0.2746	2.038	1.2026
CXX1B	0.4437	0.8439	0.8924	1.0969	0.5771	-0.3577	-0.4895	-0.7044	-1.2306	-1.0719
CXX1C	0.0944	0.157	1.0753	0.8663	-0.1943	0.7023	-0.889	-1.4933	-0.312	-0.0067
D17H6S56E-5	1.7572	1.3036	1.0323	0.4999	0.1016	0.257	0.0536	-1.097	-1.7849	-2.1234
Cav2	0.8032	0.562	1.0414	0.1911	0.8588	1.0445	-0.2314	-0.4919	-1.4284	-2.3492
Ccnd2	0.3121	0.1903	-0.7462	-0.761	0.6637	0.4435	1.2327	1.0068	-1.015	-1.3269
Slfn4	-0.4182	-0.4182	-0.4182	-0.4182	1.3613	1.9843	-0.4182	-0.4182	-0.4182	-0.4182
Tspan32	1.5335	1.6415	-0.9164	-0.9164	0.4743	0.736	-0.9164	-0.9164	-0.6045	-0.1152
Mx1	-0.4287	-0.4312	-0.4138	-0.7331	2.4544	2.4851	-0.7331	-0.7331	-0.7331	-0.7331
Acvrl1	0.1481	0.041	0.7554	0.5823	0.9239	0.7089	-1.094	-1.1037	-0.7187	-0.2432
Dynlt1c	0.6395	0.5085	0.8053	0.5366	0.1713	0.8841	-0.8863	-0.8863	-0.8863	-0.8863
Cd52	-0.1677	-0.0641	-0.6242	-0.8631	-0.8158	-0.213	0.4903	-0.2569	1.3435	1.171
Rpl13	-1.4869	-1.8578	-0.7564	-0.3469	-1.0484	-0.6261	1.925	1.5868	1.3949	1.2158
Ccl3	-1.2533	-0.5691	-1.2173	-0.8762	1.9393	1.2225	-0.8228	-0.4014	1.5547	0.4236
Lgals9	-0.0189	0.0754	0.1567	0.3666	1.5711	1.4264	-2.6245	-2.4104	0.5867	0.8709
Cfp	0.7115	0.9697	-0.1552	0.0565	1.7791	1.887	-0.3437	-0.9821	-2.6649	-1.2579
Uhrf1	0.8111	0.3496	0.2099	-0.1772	0.8174	0.9895	-1.1381	-2.1635	0.3973	-0.096
Itgb7	1.5583	0.9305	1.4779	0.072	-1.5981	-0.7562	-0.5495	-1.1213	0.3707	-0.3842
Ube2c	1.0894	0.3552	0.2879	-0.2947	0.128	0.7181	-0.6484	-1.9196	0.3688	-0.0848
Tmem79	0.4501	0.3362	0.7839	0.9821	0.3675	0.2301	-0.963	-0.9689	-0.7255	-0.4925
Col18a1	0.2629	0.2542	-0.1001	-0.697	1.15	1.0645	0.676	-0.0848	-1.2629	-1.2629
Foxm1	0.6009	0.2096	0.124	-0.2007	0.0173	0.1763	-0.8795	-1.8536	1.0478	0.7578
Tubb5	0.6461	0.359	0.2754	0.0529	0.5433	0.616	-0.8811	-1.8104	0.0842	0.1146
Ell2	0.023	0.1908	-0.5044	-0.3958	1.3254	1.1753	-0.088	-0.2239	-0.6767	-0.8258
Jup	-0.4841	-0.4884	-0.4591	-0.257	-0.4162	-0.6973	-0.4402	-0.7149	1.6178	2.3395
Vwf	0.655	0.9038	1.3263	1.5191	0.0471	-0.3356	-1.1867	-1.1867	-0.8748	-0.8676
Esam	-0.5586	-0.2566	-0.5586	-0.5586	-0.5586	-0.5586	-0.5586	-0.5586	2.5663	1.6002
Ccne1	0.2926	0.0528	0.0627	-0.0406	0.713	0.9892	-0.899	-1.5726	0.2151	0.1868
Mov10	-0.2023	-0.3574	-0.0198	0.0756	1.582	1.4224	-0.6449	-0.8812	-0.4962	-0.4782
Irf9	0.5725	0.2038	0.4173	-0.1679	1.1093	1.2548	-0.3388	-0.517	-1.2819	-1.2522
Il17ra	-0.2962	-0.6372	-0.3618	-0.547	-0.8204	-0.9774	1.0764	0.4636	0.895	1.205
Cd36	0.774	0.9683	0.4902	1.0198	-0.4247	0.1501	-2.2485	-1.9952	0.4533	0.8127
Klf4	-0.0214	0.1519	-0.1931	0.1041	-1.4582	-1.2543	0.3324	0.5929	0.8276	0.9181
Hmgn2	1.6732	0.3495	-0.352	-0.2855	-1.0926	-0.6263	-1.1283	-1.1429	2.1235	0.4816
Slc2a3	0.4618	0.4034	0.6615	0.7039	-0.1562	-0.0122	-1.2204	-1.4073	0.6697	-0.1042
Hck	-0.4951	-0.3445	-0.9041	-1.0207	0.9241	0.7289	-0.1685	-0.1445	0.6438	0.7805
Ier3	-0.0066	0.239	-0.7358	-0.5137	0.8841	0.328	0.4162	1.3404	-1.0395	-0.9121
Kif20a	0.6268	0.1763	0.2623	-0.2056	-0.1341	0.4934	-0.7183	-1.8132	0.7887	0.5237
Nqo1	-0.1061	-0.1157	-0.4965	-0.6604	-0.8903	-0.7215	0.256	1.5249	0.7097	0.4999
Il7r	-0.3032	0.0024	0.36	0.5199	-1.3362	-1.6721	1.1171	1.501	0.0419	-0.2309
Gstm5	-0.3474	-0.7422	0.2172	0.0178	0.2064	-0.2234	1.1612	1.3162	-0.938	-0.6678
Angptl2	0.9938	0.6885	1.0207	0.6171	-0.6068	-0.8689	0.1813	0.0683	-0.4628	-1.6312
Cd33	0.0966	0.2913	0.5172	0.9291	-0.8644	-1.3797	-0.2316	-0.5102	0.2521	0.8995
Adgre1	-0.29	0.2794	-0.611	-0.2244	2.001	1.8969	-0.8984	0.0472	-1.5882	-0.6124
Nes	2.5106	1.6903	0.4467	-0.0847	-0.8676	-0.8676	-0.5369	-0.8676	-0.5557	-0.8676
Matk	-0.4744	0.0219	0.4149	0.9397	-1.5946	-1.1674	0.5738	-0.0369	1.0935	0.2295
Sgsh	0.3961	0.2953	1.17	1.1658	-0.8465	-1.4213	0.039	-0.0489	-0.5431	-0.2065
Ndrg1	-0.9828	-0.1841	0.4125	0.8979	-0.9167	-0.9265	0.2847	0.1807	0.0405	1.1937
Mcm5	0.5893	0.2008	0.2481	-0.2149	0.4054	0.5191	-0.9765	-1.7873	0.6408	0.3753
Il27ra	-0.4675	-0.47	-0.4526	-0.206	-0.7719	-0.7719	-0.1723	-0.1821	1.8856	1.6088
Asf1b	0.7307	0.3397	0.3169	-0.0896	0.194	0.5237	-0.7897	-1.8155	0.3867	0.2031
Mmp8	0.9867	1.034	0.1676	-0.1011	1.4319	1.6521	-0.9243	-1.1991	-1.5239	-1.5239
Rcn1	-1.0254	-0.8676	0.0092	0.431	-0.2017	-0.7549	0.0515	0.4229	0.9288	1.0062
Atp5g1	0.0525	-0.2669	-0.897	-0.4335	-0.5928	-0.5973	-0.3902	-0.4027	1.5476	1.9803
Fblim1	0.5388	0.7034	-1.3179	-1.4436	-0.209	-0.5228	0.9997	0.991	0.2598	0.0007
Crip1	-0.0166	-0.5928	1.1539	0.4795	-0.8991	-0.448	-0.5006	-1.9993	1.5519	1.271
Gcat	0.9036	0.4983	0.6355	0.166	0.6069	0.7292	-1.0513	-0.8701	-0.9026	-0.7155
Cdc20	0.76	0.0209	0.5612	-0.2074	0.1171	0.4589	-0.5458	-1.752	0.5248	0.0624
Pdk1	0.1911	0.7754	-0.1723	-0.0337	-0.7964	-0.9149	-0.6526	-0.7676	0.9404	1.4305
Mvd	-0.7677	-1.0169	-0.7595	-0.4431	0.2025	0.0555	0.348	0.5753	0.6888	1.1172
Hfe	0.878	0.5989	0.4308	0.2264	0.5433	0.6809	-0.4104	-1.1725	-0.8052	-0.9701
Gmnn	0.8583	0.2789	0.5508	-0.0539	0.1963	0.5781	-1.0289	-1.9459	0.4803	0.086
Cnp	0.9004	0.5187	0.4993	0.3754	1.2214	1.4068	-1.0399	-1.913	-1.0358	-0.9333
Sulf2	0.1825	-0.3868	-0.3576	-0.3723	-0.3147	-0.3192	-0.6075	-0.9383	1.6045	1.5094
Sod2	-1.1915	-0.7566	-1.2665	-0.8413	1.7452	1.2891	-0.0396	1.2657	-0.2143	0.0097
Ctnnb1	-0.7941	-0.38	0.4894	0.8692	-1.294	-1.5009	0.0055	0.6329	0.6795	1.2924
Dio2	-1.2555	-0.7165	-0.4006	0.4633	-0.3732	-1.3906	1.9942	1.77	0.6733	-0.7645
Fgfrl1	-0.3151	-0.5689	-0.5514	-0.5602	-0.2472	-0.5283	1.25	1.8966	-0.085	-0.2906
Pou2f2	-0.3945	-0.2543	-0.7134	-0.544	1.7144	1.5264	-0.4934	-0.0466	-0.7295	-0.065
Gprc5b	0.046	0.1352	0.8445	0.981	-2.1734	-2.0046	0.0935	0.2418	0.8709	0.9649
Cd163	0.7446	0.735	0.3542	0.3258	1.0775	1.1512	-1.0971	-1.0971	-1.0971	-1.0971
G0s2	1.2433	1.6423	-0.0555	0.114	-0.8574	-0.8574	0.1645	0.3207	-0.8574	-0.8574
Slc3a2	-0.1751	-0.2228	0.0992	-0.1137	-0.2004	-0.2221	0.8361	1.5762	-0.6619	-0.9155
Ifi35	0.0886	-0.2754	-0.259	-0.4876	1.7009	1.9354	-0.212	-0.3619	-0.8712	-1.2579
Adssl1	0.5275	0.2216	0.7261	0.1955	-0.7316	-0.4758	1.4362	0.6504	-1.0958	-1.4541
Pgam1	-1.1332	-0.1523	-0.8691	-0.1376	-0.8069	-0.8675	0.2949	0.3915	1.3382	1.942
Rpl15	-0.883	-0.7036	-0.6213	-0.9245	-0.632	-0.1701	-0.296	-0.0107	2.2749	1.9663
Kif1a	-0.3693	-0.3693	-0.3693	-0.3693	-0.3693	-0.3693	-0.3693	-0.0444	0.9224	1.7072
Ptgds	-0.6705	-0.6705	-0.6705	-0.6705	-0.6705	-0.6705	-0.6705	-0.6705	3.189	2.1751
Npdc1	-0.3287	-0.1202	-0.3037	0.2537	1.2902	1.1913	-0.8844	-0.8844	0.0904	-0.3042
Abca1	-0.6736	-0.2139	-0.6587	-0.6675	0.8015	0.4047	-0.6473	-0.3882	0.5733	1.4696
Cybb	-1.4511	-0.8567	-1.4907	-0.7441	0.8541	0.4874	-0.1377	0.5504	1.0561	1.7323
Notch4	-0.5846	-0.5871	2.2695	-0.889	-0.889	-0.889	0.8417	-0.889	1.9253	-0.3088
Lpl	0.0298	0.2378	-0.2026	-0.1251	0.6605	0.7015	-0.0762	-1.9674	0.5032	0.2383
Hspa8	1.2588	1.3715	-1.3124	-1.0127	-0.8719	-0.8233	-1.3127	-0.9042	1.7546	1.8523
Lrrc27	1.6372	1.6697	-0.2911	-0.3133	0.3765	0.2392	-0.6851	-0.6948	-0.9728	-0.9656
Eef1a2	-0.5056	0.4709	-0.549	1.2434	-1.1135	-0.9645	0.5483	0.6197	0.6084	-0.358
Sdc4	0.7934	1.062	-0.1004	0.0939	0.7935	0.6637	-0.4979	-0.7607	-1.0988	-0.9488
Rnd3	0.1043	0.5019	-0.2587	-0.2835	1.3177	1.4719	-0.2273	-0.4142	-1.1096	-1.1025
Stac2	-1.1873	-0.5826	0.2842	0.9899	-1.2597	-1.9327	0.8294	0.7096	0.8669	1.2824
Igfbp4	0.5632	0.5644	-0.4343	-0.6303	1.753	1.782	-1.3568	-2.4425	0.1435	0.0578
Ada	-0.5325	-0.7863	1.0718	1.1142	0.3025	0.8927	-0.4886	-0.7633	-0.3024	-0.508
Birc5	0.7049	0.3328	0.3638	-0.0327	0.054	0.5783	-1.1174	-2.0916	0.756	0.452
Pltp	0.2155	0.2605	0.9513	1.3144	-0.5453	-0.5575	-1.546	-1.4457	0.3445	1.0083
Slc12a7	0.5434	0.5339	0.2782	0.468	0.9603	0.8663	-0.9675	-0.9734	-0.73	-0.9792
Cox7c	-0.4215	-0.3333	0.4089	-0.2086	0.2476	0.4413	-1.3393	-1.3518	1.3428	1.2139
Dhx58	0.385	-0.0514	0.1818	-0.1893	2.3867	2.3264	-0.8267	-1.4871	-1.3735	-1.3519
Rac3	0.1555	0.2428	0.7351	0.1304	1.0517	1.1608	0.5073	-0.394	-2.0071	-1.5825
Rrp7a	0.4751	0.349	0.5295	0.4111	0.5728	0.5408	0.1548	0.2473	-1.6131	-1.6672
Cyb5r3	-0.4268	-0.3481	-0.3211	-0.2274	-0.6287	-0.7721	1.7448	1.7788	-0.4871	-0.3123
Kpna2	-0.2564	-0.0294	-0.3452	-0.3719	-0.1271	0.2201	-1.0598	-0.8458	1.5805	1.235
Lsp1	0.8643	0.6345	0.4657	-0.3318	-0.9788	-0.8708	1.4779	0.0341	-0.8283	-0.4669
Cxcl16	-1.012	-0.5442	-0.9633	-1.0526	1.645	1.7557	-0.018	1.2122	-1.046	0.0231
Ccl4	-0.6398	-0.5061	-0.6553	-0.9138	2.3427	1.9915	-1.2063	-1.6484	1.0365	0.199
Scn1b	-0.1255	-0.1298	-0.1005	-0.1153	1.5773	1.2997	-0.6812	-0.6812	-0.6812	-0.3622
Slc6a8	0.1565	0.2462	0.3094	0.5464	-0.9969	-1.1584	0.9006	1.1594	-0.5549	-0.6083
Tnfaip3	-1.3018	-0.0919	-1.0798	-0.2796	0.5385	0.0246	0.4722	1.0533	0.113	0.5514
Arfgef3	-0.3174	-0.3229	1.2247	1.9067	-0.4634	-0.4679	-0.2609	-0.2734	-0.5188	-0.5068
Smpdl3a	0.4296	0.2948	1.2678	0.9733	0.427	0.4144	-0.0063	0.18	-2.4128	-1.5678
Fabp7	0.793	0.3963	1.6314	1.6691	0.2524	1.3663	-1.5271	-1.5271	-1.5271	-1.5271
Cdk1	0.7097	0.2186	0.3307	-0.2786	0.3228	0.8217	-0.9899	-1.8035	0.462	0.2065
Dusp6	0.679	0.8422	0.1685	0.307	0.6042	0.5776	-1.0942	-1.3569	-1.0126	0.2852
Arg1	0.6071	1.8179	-0.7959	2.1536	-0.7959	-0.7959	-0.7959	-0.7959	-0.7959	0.1969
Tmcc3	-0.5138	-0.5224	-0.4632	-0.1749	-0.8058	-0.8132	0.6409	0.2941	1.163	1.1955
Srgn	-0.481	-0.6062	-0.8681	-1.0625	-0.2013	0.0701	1.9134	1.4158	-0.1061	-0.0742
Phlda1	-0.4756	-0.42	-0.9975	-1.2491	0.109	0.2922	2.001	1.4079	-0.253	-0.415
Ppm1m	0.6838	0.4927	0.2179	0.0036	0.7379	0.7864	0.27	-0.4853	-1.3676	-1.3394
Rhbdf1	-0.3585	-0.663	-0.663	-0.663	-0.3177	-0.3205	-0.3322	-0.3381	1.9383	1.7177
Ltc4s	0.259	0.1677	0.7326	0.023	0.1488	-0.0713	1.0538	0.0759	-0.8669	-1.5226
Upp1	-0.4698	-0.4698	-0.4698	-0.4698	-0.4698	-0.4698	1.3688	1.2408	0.0985	0.1104
Pttg1	-0.3212	-0.4346	0.471	-0.4506	0.5248	1.1823	-0.481	-1.2844	0.5514	0.2424
Rps27a	-0.4156	-0.8732	-0.8805	-0.5036	-0.0846	-0.0959	-0.8367	-0.781	2.1768	2.2942
Pgam2	-0.9235	-0.2312	-0.0735	0.5188	-0.4053	-0.9825	-0.2273	0.1628	0.8708	1.291
Stxbp4	-0.5706	-0.5706	-0.5706	-0.2601	-0.5706	-0.5706	-0.5706	-0.5706	2.1933	2.0612
Fkbp1b	0.5277	0.6357	0.7674	0.8357	-0.0333	0.1535	0.2817	-0.2116	-1.3539	-1.6031
Rrm2	0.5465	0.2742	0.3331	0.1683	0.5219	0.7866	-1.1611	-2.775	0.7419	0.5636
Itgb3	-0.0885	0.5179	-0.3287	0.9207	-1.4915	-1.4915	0.7123	1.1056	0.0598	0.0839
Sumo2	-0.3183	-0.3238	-0.5072	-0.3051	-0.4643	-0.4688	-0.4883	-0.2743	1.7264	1.4238
Atp2a3	-0.2424	-0.3556	0.2255	0.1586	-1.63	-1.7411	0.9288	0.3238	1.072	1.2604
Cpd	-0.5603	-0.2462	-0.401	-0.2539	1.3809	1.1831	0.1164	0.7492	-1.1701	-0.798
Abcc3	0.9715	1.0055	0.7282	0.7467	0.7126	0.6369	-0.4176	-0.5741	-1.9049	-1.9049
Xylt2	-0.1277	-0.1606	-0.1389	-0.4138	2.0934	2.1152	-0.4805	-0.8579	-1.1086	-0.9205
Aurkb	0.6248	0.1524	0.1804	-0.3425	0.177	0.4534	-0.6925	-2.0993	0.8764	0.6697
Top2a	0.7464	0.3306	0.4023	-0.232	0.0966	0.2876	-0.9133	-2.1015	0.8695	0.5139
Vipas39	0.7653	0.8943	1.0229	1.0236	-0.1578	-0.5356	-0.4499	-0.9108	-0.8014	-0.8507
Rab15	0.0333	-0.0885	1.9372	1.6643	-0.9821	-1.2632	-0.1184	-0.275	-0.4638	-0.4437
Zfp36l1	1.2006	1.1653	0.3403	0.3008	-0.2084	0.1477	-0.6601	-0.9822	-0.9216	-0.3824
Evl	0.1652	0.333	0.1218	0.526	0.876	0.7974	0.0542	-0.6691	-1.1082	-1.0962
Aoah	-0.5804	-0.3334	-0.8849	-0.8849	0.5059	0.166	0.8458	1.3746	-0.3166	0.108
Serpinb9b	0.2003	0.3984	1.1406	1.1008	-1.3538	-0.9265	-1.1512	-0.5086	0.5044	0.5956
Ctsl	-0.1726	0.1231	0.974	1.6328	-0.2411	0.0733	-0.2286	-0.2005	-0.7802	-1.1802
Mxd3	0.6462	0.6748	0.5848	0.3017	-0.5151	0.1378	-1.0558	-2.0791	0.5516	0.7532
Lpcat1	-0.4807	-0.4884	-0.7558	-0.7781	-0.2172	-0.2256	-0.1354	-0.2807	1.8762	1.4856
F2rl2	-0.8483	-0.8483	-0.0464	0.1231	-0.503	-0.8483	-0.5176	-0.5234	1.966	2.0462
Plk2	-0.5779	-0.0264	0.1646	0.6276	0.4905	0.0804	0.9569	0.9285	-0.955	-1.6894
Rnase4	1.1651	0.6528	1.3977	0.6327	-0.0988	0.1559	-0.6343	-2.0244	-0.7893	-0.4574
Rnase6	1.8724	1.6493	0.2542	0.3789	-0.285	-0.5661	-0.5779	-0.9086	-0.9086	-0.9086
Gpr65	0.458	0.7541	-0.1205	0.1649	0.5066	0.9308	-1.7802	-1.786	0.2404	0.6318
Sh3bp5	0.2437	0.0665	0.303	0.1864	1.2423	1.0876	-0.5088	-1.0434	-0.8822	-0.695
Tsc22d1	-0.6918	-0.7035	0.2183	0.814	-1.0208	-1.2267	-0.169	-0.3297	1.7256	1.3836
Pbk	0.4965	0.0481	0.2716	-0.3258	-0.119	0.4164	-0.9408	-1.6641	1.0096	0.8073
Sorbs3	-0.9922	-1.2459	-0.0966	-0.2604	-0.9243	-0.9288	-0.526	-0.2171	2.4489	2.7423
Dok2	0.6059	0.462	0.5635	0.2654	0.7254	1.1027	-1.4567	-2.6892	0.2253	0.1957
Dab2	1.2002	1.1595	0.2745	0.39	1.553	1.5026	-0.7337	-1.4965	-1.7487	-2.1008
Slc7a8	0.6693	0.6029	0.0734	0.3372	0.8836	0.704	-0.4433	-0.6692	-1.2316	-0.9263
Syngr1	0.7634	0.5954	0.9937	0.6377	0.0228	0.0461	-2.2428	-2.4297	0.8546	0.7588
Parvg	0.6057	0.6891	-0.0929	-0.1754	-1.9353	-1.9427	1.0013	0.7754	0.3991	0.6756
C1qtnf6	0.0302	0.8165	1.0857	1.6585	1.5209	1.58	-1.5724	-1.3132	-1.9031	-1.9031
Rogdi	0.8625	0.5545	0.6303	0.2165	0.6204	0.5474	0.2975	-0.2415	-1.7474	-1.7402
Ly6e	0.1696	-0.0296	-0.1611	-0.6433	2.3939	2.3824	-0.5099	-0.3695	-1.8594	-1.373
Slc7a4	0.1424	-0.0693	0.8137	0.5032	0.8532	0.7032	0.3335	0.1186	-1.6992	-1.6992
Tfrc	-0.1037	0.251	0.339	1.7289	0.0409	0.3165	-0.6553	0.0379	-0.9948	-0.9604
Fstl1	-0.5227	0.6119	0.5118	2.5332	-1.4786	-1.4786	0.36	0.1162	-0.3366	-0.3166
Ap2m1	-0.0367	0.1825	-0.0043	-0.0446	0.1089	0.0208	-1.6641	-1.6835	1.5676	1.5534
Ets2	-0.6671	-0.3191	-1.0863	-1.0523	2.3494	2.0125	-0.0011	0.1072	-0.7404	-0.6029
Cbr3	0.3174	0.1492	0.7141	0.552	1.1451	1.358	-0.8383	-1.0466	-1.292	-1.059
Nckap5l	-0.0129	0.1803	0.4259	0.7604	-0.795	-1.3093	-0.8257	-1.062	1.2582	1.38
Slc11a2	-1.1161	-0.3658	-0.8238	-0.186	0.777	0.4796	0.189	1.3703	-0.4238	0.0996
Cdkn1a	0.4891	0.2153	-0.0165	-0.1887	1.7129	1.6838	-1.162	-0.711	-0.9678	-1.055
Parp3	0.4857	0.3247	-0.2435	-0.5045	0.4712	0.2537	0.7881	1.0276	-1.2308	-1.3722
Acy1	-0.5533	-0.3735	-0.7422	-0.3516	-0.4661	-0.2721	-0.7233	0.4949	1.2784	1.7088
Mx2	-0.4743	-0.4743	-0.155	-0.4743	1.4146	1.4051	-0.1436	-0.1495	-0.4743	-0.4743
Tmem176a	-0.339	0.5	-0.5754	-0.5842	1.5182	1.5077	-0.564	-0.3049	-0.5828	-0.5757
Cdca3	1.1063	0.4678	0.2972	-0.4804	-0.6386	-0.0108	-0.5349	-2.1056	1.1826	0.7165
Pisd-ps2	-0.0181	0.1907	0.1477	0.2224	-0.1531	-0.1611	1.3008	0.9275	-1.232	-1.2248
Paqr4	0.7983	0.4017	0.339	0.0453	0.5801	0.9053	-0.7191	-1.7458	-0.1801	-0.4247
Nfkbie	-1.3677	-0.6214	-1.1054	-0.6247	-0.1944	-0.5305	0.6707	1.1099	1.2514	1.4121
Vegfa	1.0605	1.3757	-0.4532	-0.1879	-0.754	-0.3743	1.0231	1.2948	-1.8328	-1.1519
Enpp5	-0.5964	-0.5964	-0.0157	0.3749	1.2925	1.283	-0.5964	-0.2716	-0.5964	-0.2774
Enpp4	-1.1274	-1.1316	-0.6895	-0.2602	2.2294	1.932	0.2558	0.7883	-1.1149	-0.8819
Guca1a	1.1884	0.9588	1.3172	1.2805	-0.7865	-1.1317	-0.801	-1.1317	-0.5635	-0.3305
Fgd2	0.9162	0.697	-0.6684	-0.9044	1.3813	1.5237	-1.1396	-1.4703	-0.1786	-0.157
Sik1	0.366	0.0834	-1.7645	-1.7734	0.1746	-0.0082	0.9542	0.6289	0.6278	0.7112
Eif2ak2	0.0851	-0.1561	0.2164	-0.1221	1.4296	1.3176	-0.2266	-0.3477	-1.0236	-1.1727
Epas1	0.3218	0.1798	0.6104	1.2644	-0.736	-0.7387	0.5329	0.0969	-0.7693	-0.7621
Nme4	0.9613	0.7811	0.5604	0.4077	1.2202	1.7185	-1.5296	-1.8043	-0.9873	-1.328
Tmem8	0.4859	0.474	-0.0116	-0.1602	0.9631	1.1448	-0.5518	-0.838	-0.5477	-0.9585
Pkdcc	0.3428	0.5698	0.6314	1.7967	-0.4366	-0.4411	-0.4606	0.1179	-1.0602	-1.0602
Aif1	-0.258	-0.4294	-0.7981	-1.0683	2.7498	2.8241	-0.3569	-1.0539	-0.8106	-0.7986
Tnf	-1.0247	0.1198	-1.0629	-0.67	1.153	0.4575	-0.1456	0.6609	0.2813	0.2307
Cd74	0.662	1.1193	0.7993	2.144	-1.299	-1.2382	-1.0907	-0.3769	-0.8019	0.082
Rab3il1	1.2662	1.0712	0.3605	0.1412	1.2969	1.4228	-0.8772	-1.385	-1.5738	-1.7229
Fads3	-0.5761	-0.7943	-0.765	-0.5629	-0.112	-0.4946	0.5932	0.3649	1.3119	1.035
Ms4a4c	-0.4066	-0.4066	-0.4066	-0.4066	1.6789	1.5743	-0.4066	-0.4066	-0.4066	-0.4066
Ms4a6d	-0.2436	-0.303	0.1026	0.1348	2.047	2.0124	-0.6824	-0.6414	-1.2998	-1.1266
Tmem132a	0.404	0.242	0.7808	1.0002	0.7967	0.4729	-0.1961	0.163	-1.802	-1.8615
Slc15a3	-0.1705	-0.0558	0.0189	0.6041	0.986	0.9801	-0.1392	0.4325	-1.6366	-1.0196
Lipo3	-0.1494	-0.1549	-0.1172	-0.3531	0.1385	-0.068	1.2018	1.3404	-0.919	-0.919
Ehd1	-0.64	-0.454	-0.8975	-0.9721	0.8957	0.9247	-0.5169	0.5475	0.4844	0.6282
Cdca5	0.5281	0.2482	0.147	-0.0431	0.3042	0.6635	-0.8099	-1.7415	0.3356	0.3678
Msr1	-0.7378	-0.6909	0.5594	0.498	1.7964	1.662	-1.4063	-1.9832	0.0426	0.2598
Gsto1	-0.1429	-0.0575	-0.2124	-0.255	-0.4788	-0.5665	1.5758	1.5189	-0.6563	-0.7254
Cbr2	0.2103	0.0374	-0.5301	0.1852	1.3121	0.9626	1.4509	0.2994	-2.2086	-1.7193
Arhgap19	0.9923	1.1003	-0.2947	-0.4862	0.4314	0.4219	-0.8579	-1.1327	-0.0302	-0.1442
Scd2	-0.1407	0.2927	-0.3315	0.8764	2.3189	1.7454	-0.9751	-1.2304	-2.5497	-0.006
Mfsd13a	0.4633	0.5541	0.5284	0.7339	-0.225	-0.6917	0.6799	0.4406	-1.4298	-1.0536
Rps24	-0.3941	-1.0965	-0.3599	-1.1503	0.2931	0.5951	1.428	1.245	-0.1794	-0.381
Esyt1	0.5099	0.3953	0.5755	0.4915	0.1373	-0.0235	0.4023	0.1793	-1.2665	-1.4012
Adam8	1.0011	0.8447	0.2495	0.135	1.9368	1.6817	-0.6986	-2.3193	-1.2734	-1.5574
Urah	-0.6973	-0.3953	-0.6973	-0.6973	2.4903	2.7858	-0.6973	-0.6973	-0.6973	-0.6973
Pnpla2	-0.664	-0.4228	-0.6546	-0.2868	-0.8431	-1.1662	0.9271	1.1586	0.8568	1.095
Tk1	0.7872	0.0919	0.2076	-0.3162	0.3893	0.7012	-0.8908	-1.8424	0.5348	0.3373
Nptx1	0.7198	0.0593	-0.1436	-1.1473	-0.4003	-0.407	-0.8582	-1.4578	3.6426	-0.0075
Sdc3	0.6522	0.7233	0.4051	0.8029	1.8315	1.7942	-1.9943	-2.3081	-1.2868	-0.6201
Slc25a10	0.2068	-0.1311	0.0242	-0.1643	1.0112	0.9729	-1.1807	-1.4466	0.3913	0.3163
Ccr1	0.0823	0.6813	-0.4171	0.6651	-2.3927	-1.0478	1.0831	1.1183	-0.286	0.5136
Casp1	0.1318	0.1884	0.2727	0.1377	1.3366	1.2763	-0.8706	-0.658	-0.6726	-1.1423
Slc40a1	1.1912	1.8265	0.1519	0.4172	0.4509	-0.3133	-1.2089	-1.2148	-0.7538	-0.5468
Cd28	1.1725	1.5823	0.1645	0.5999	-0.2159	-0.7691	0.685	0.7719	-1.9955	-1.9955
Stat1	-0.1717	-0.1829	-0.4016	-0.4383	1.9019	1.6372	-0.4938	-0.5169	-0.72	-0.6139
Nabp1	-0.8337	-0.8444	-0.7713	-0.9444	-0.3155	0.039	-0.3755	-0.3006	2.3811	1.9655
Dst	-0.7168	-0.4698	-0.4405	-0.4553	0.9693	0.5026	0.7094	1.3124	-0.7093	-0.7022
Slc11a1	-0.3643	-0.1083	-0.4001	-0.3394	0.7844	0.6945	0.4667	1.3441	-1.383	-0.6948
Fn1	-0.5817	-0.5817	-0.5817	-0.2712	-0.5817	-0.5817	-0.5817	-0.5817	0.7099	3.6335
Speg	1.1024	1.0067	1.2127	1.1775	0.1754	0.0827	0.3097	-0.105	-2.2713	-2.6908
Sp100	0.1461	-0.0807	-0.0214	-0.0512	1.4074	1.3961	-0.4036	-0.7842	-0.812	-0.7966
Htr2b	0.0324	0.3387	0.8183	0.709	0.1678	-0.2671	0.8634	0.3244	-1.4934	-1.4934
Serpine2	-0.5167	-0.5167	-0.5167	-0.5167	-0.5167	-0.5167	1.4222	2.0805	-0.2048	-0.1976
Gpr35	-0.4238	-0.4293	-0.6127	-0.4106	-0.5698	-0.3424	2.2723	1.278	-0.8815	0.1199
Bok	-0.5133	-0.5133	-0.5133	-0.2027	0.1103	-0.1708	-0.5133	-0.5133	2.0295	0.8001
Rab17	-0.4044	-0.4044	-0.4044	-0.4044	-0.4044	-0.4044	1.6283	1.6066	-0.4044	-0.4044
Rgs1	-0.6963	-0.9608	0.4568	-0.0481	-0.7984	-0.4342	1.0356	0.4938	0.9769	-0.0253
Slamf9	0.4071	-0.1183	-0.9143	-1.2468	1.9088	2.1525	-0.6518	-1.9694	0.1048	0.3274
Ccdc181	0.0235	-0.0904	0.4396	0.3231	-0.4866	-0.8693	1.3177	0.8153	-0.7455	-0.7275
Cr2	-0.3848	-0.3848	-0.3848	-0.3848	-0.3848	-0.3848	-0.3848	-0.3848	1.3865	1.6917
Mcm10	0.3334	-0.026	0.0435	-0.2518	0.501	0.724	-0.9223	-1.5266	0.7936	0.3312
Prdx6	-0.393	-0.1786	-0.4185	-0.3256	-0.6698	-0.7084	1.1012	2.3039	-0.5164	-0.1948
Mrc1	0.6619	0.7492	-0.2707	0.2767	0.0166	-0.1894	-1.4693	-1.744	0.8412	1.1277
4930562F07Rik	0.3111	0.1583	-1.2071	-2.009	-0.3478	0.1555	-0.8148	-1.0017	2.352	2.4035
Ak1	-0.4881	-0.7323	-0.2296	-0.2624	1.3328	1.1719	-0.3964	-0.7963	0.2909	0.1095
Ralgds	-1.1631	-0.5687	-1.285	-0.7703	-0.4432	-0.78	1.1066	1.6518	1.1442	1.1076
Lcn2	-0.1353	-0.2904	-1.0847	-1.404	1.1484	0.6716	0.9527	2.9497	-1.404	-1.404
Gbgt1	-0.596	-0.349	-0.9005	-0.9005	0.7607	0.6234	1.6591	1.5037	-0.9005	-0.9005
Traf1	-0.8058	-0.626	-0.7735	-0.6041	0.8375	0.3041	0.7814	1.2952	-0.2837	-0.1251
Fcna	0.805	0.3038	2.0638	1.4906	-0.1733	0.9631	-1.7056	-1.7056	-1.1374	-0.9044
Sapcd2	0.6495	-0.0873	0.6549	-0.2588	-0.8619	-0.3955	-0.4322	-1.1058	1.2448	0.5923
Uap1l1	0.4245	0.3557	0.6359	0.4081	0.126	-0.1228	0.5518	0.6654	-1.4703	-1.5742
Ly75	-0.9048	-0.6029	-0.9048	-0.122	-0.5596	-0.9048	1.216	2.3562	-0.119	0.5455
Cwc22	-0.4019	-0.4074	-0.5908	-0.6056	-0.5479	-0.5525	-0.5719	-0.5817	2.2741	1.9856
Dhrs9	0.8978	1.1569	1.4633	1.8264	-1.2676	-1.2703	-1.0132	-1.023	-0.4709	-0.2995
Ube2l6	-0.2378	-0.1172	0.3335	0.1557	1.7225	1.71	-0.9104	-0.6428	-0.6963	-1.3171
Itga6	1.7032	1.3128	0.0365	-0.1549	0.1075	0.2565	-0.5267	-0.8014	-1.1263	-0.8072
Gatm	0.3941	0.3183	0.8944	0.7313	0.6709	0.8265	-1.3171	-1.8697	-0.4465	-0.2022
Pcna	1.0716	0.7644	0.8932	0.4443	0.3638	0.7849	-0.976	-1.1608	-0.9117	-1.2738
Il1b	-0.8439	-0.8464	-0.5676	-1.1483	1.1102	1.0163	-0.5487	-0.3346	0.623	1.54
Il1a	-0.3688	-0.3713	-0.6733	-0.1073	-0.6733	-0.6733	-0.3425	0.3341	0.754	2.1218
Helz2	0.0641	-0.0565	-0.1224	-0.0151	2.0763	1.8728	-1.013	-0.8144	-1.1526	-0.8392
Procr	-0.1504	-0.2989	-0.1478	-0.579	-0.0337	0.0221	0.7221	1.7711	-0.2886	-1.0168
Samhd1	-0.1401	0.0022	-0.0705	-0.0474	1.3852	1.1925	-0.3924	-0.5513	-0.7543	-0.6238
Ccna2	0.697	0.3989	0.32	-0.2224	0.0355	0.5044	-0.9783	-2.1184	0.8189	0.5445
Slc7a11	-0.8773	-0.6302	-0.601	-0.2103	-0.1241	-0.5626	1.3779	3.099	-0.8698	-0.6015
Olfml3	0.4181	-0.683	0.3293	-0.419	1.4995	2.009	-0.9849	-0.9849	-0.1991	-0.9849
Cd2	-0.1338	-0.4382	1.8734	1.328	-0.4382	-0.4382	-0.4382	-0.4382	-0.4382	-0.4382
Gstm4	-0.7662	-0.6156	-0.0987	-0.1772	-1.0767	-1.4557	0.2592	-0.1522	1.9728	2.1102
S100a11	0.7433	1.1442	0.8885	1.0684	-0.3267	0.0815	-1.9845	-2.6815	0.3054	0.7616
Tpm3	1.1855	0.9513	-1.159	-1.1932	0.1505	0.1756	-0.7416	-1.0553	0.982	0.7041
Fam198b	0.6834	0.7332	0.6825	0.9393	-0.5327	-0.7156	0.7931	0.6377	-1.4545	-1.7664
Tlr2	-1.3292	-0.9584	-2	-1.7675	0.9257	0.8184	0.6671	1.7188	0.9446	0.9806
Ifi44	-1.0309	-1.0309	1.129	0.6297	2.1988	2.2282	-1.0309	-1.0309	-1.0309	-1.0309
Cks1b	0.8724	0.4021	0.3691	0.0601	0.627	0.9513	-0.6569	-1.3203	-0.5459	-0.7589
Rps3a1	0.3699	-0.1046	1.9083	1.1958	0.1456	0.227	-0.2422	-0.4275	-1.5157	-1.5566
Gclm	0.6127	0.6916	-0.1164	-0.2407	0.5982	0.2137	-0.1085	0.8668	-1.2723	-1.2451
Ccne2	0.5048	0.3256	0.0637	-0.3094	0.8312	1.002	-0.9799	-1.3604	0.1073	-0.1849
Atp6v0d2	0.1578	0.7938	0.5555	1.696	-2.0355	-1.666	0.2755	0.2499	-0.0293	0.0021
Gbp3	-0.5267	-0.531	-0.5017	-0.7719	2.3047	2.2165	-0.7517	0.0956	-0.7705	-0.7634
Gbp2	-0.6975	-0.7039	-0.6597	-0.682	1.5764	1.3883	-0.3052	1.447	-0.5114	-0.8521
Rragd	-0.3662	-0.1575	0.6823	0.9648	-0.3597	-0.8412	0.603	1.2909	-0.9172	-0.8992
Coro2a	0.9277	0.9403	-0.2478	-0.2266	0.6728	0.6952	-0.7012	-1.0042	-0.4707	-0.5854
Ptgr1	-0.3232	-0.5194	-0.0151	-0.2109	-0.236	-0.2012	0.9419	1.9826	-0.5773	-0.8414
Tal2	-0.4595	-0.4595	-0.4595	-0.1489	1.626	1.42	-0.4595	-0.4595	-0.4595	-0.1404
Tesk1	0.2997	-0.0061	0.2537	-0.0148	1.2736	1.1139	0.1376	-0.2095	-1.305	-1.5431
Cdkn2c	0.9737	0.2809	0.7576	-0.0096	-0.1613	0.4131	-0.5793	-2.0064	0.3311	0.0003
Pdpn	-0.5737	-0.0157	0.1849	1.2829	-0.7841	-0.5103	1.0745	0.9693	-0.8174	-0.8103
Ndufs5	-0.5045	-0.6004	-0.4463	-0.4805	-0.635	-0.8715	0.9418	0.7746	1.0733	0.7486
Prdx1	0.1084	0.4668	-0.29	-0.0733	0.7642	0.6464	0.4292	1.6667	-1.8202	-1.8982
Pdzk1ip1	0.2372	0.1301	0.9085	1.1012	0.5701	0.0479	0.0096	-0.4264	-1.2926	-1.2854
Abcb1b	0.8207	0.6989	0.8734	0.7284	0.0386	-0.1991	-0.8182	-0.8182	-0.5063	-0.8182
Car6	-0.3859	-0.3859	-0.3859	-0.3859	-0.3859	-0.3859	-0.3859	-0.3859	1.4839	1.6033
Angptl7	-0.478	-0.478	-0.478	-0.478	1.3016	1.5977	0.1216	-0.1531	-0.478	-0.478
Pex10	-0.6261	-0.7273	-0.1775	-0.2836	-0.5689	-0.5785	1.5258	1.209	0.0982	0.1289
Bst1	-1.0179	-1.0257	0.0952	0.1255	-0.6255	-0.1222	-0.3478	0.3104	1.1266	1.4813
Lrpap1	-0.6817	-0.5656	0.2801	0.4362	-1.7862	-1.8747	1.1427	0.8243	1.4727	0.7523
Mapre3	-0.8943	-0.8061	-0.0639	0.1197	-0.4636	-0.5626	0.2573	0.1291	0.9589	1.3256
Cenpa	1.0781	0.4498	0.7543	0.0849	-0.4132	0.2832	-0.6048	-1.8251	0.2638	-0.0711
Apbb2	0.1108	0.4574	0.5269	0.8429	0.3575	0.0193	-1.3023	-1.3082	0.0324	0.2633
Uchl1	1.9469	2.1503	-0.6022	-0.617	0.2078	-0.132	-0.5833	-0.0048	-1.1829	-1.1829
Stap1	-0.6862	-0.6958	0.0464	-0.3255	1.4102	1.3725	-0.6894	-0.9332	0.2864	0.2147
Spp1	0.091	-0.0895	-0.1189	-0.6808	2.3024	2.5479	-0.3547	-0.8218	-1.2308	-1.6448
Dck	0.4103	0.3621	-0.0348	-0.3553	1.9356	1.9793	-0.9927	-1.5005	-0.8692	-0.9349
Cxcl1	-1.3777	-1.1508	-0.9825	-1.1201	0.7141	0.0048	-1.0501	0.8176	1.7999	2.3448
Tmed2	0.0833	0.3687	-0.6441	-0.196	0.0108	0.0001	-1.0544	-0.831	1.2937	0.9688
Cdk2ap1	-0.575	-0.706	-0.6495	-0.5541	-0.4395	-0.3304	1.1078	0.4964	0.8093	0.8409
Naaa	0.1803	0.1695	0.5773	0.849	-0.279	-0.105	0.6259	0.3865	-1.1277	-1.2768
Rpl6	0.3805	0.1231	0.3639	0.0808	0.1508	0.3552	1.6089	1.3995	-2.2439	-2.2188
Cdk8	-0.0095	-0.9422	0.6586	-0.3342	1.8766	1.8449	-0.4266	-0.8646	-0.7939	-1.009
Slc46a3	0.0138	0.2069	-0.6316	-0.3377	-1.0016	-0.7741	0.3137	-0.1564	0.9175	1.4496
Mcm7	0.8121	0.2232	0.2458	-0.1551	0.5998	0.6581	-0.7038	-1.6483	0.0299	-0.0616
Asns	-0.0247	0.503	-0.4417	-0.2179	-0.5904	-0.533	0.8484	1.6942	-0.4735	-0.7644
Akr1b8	-0.5299	-0.5416	-1.3159	-1.4954	-0.5103	-0.7532	0.5722	0.6015	2.427	1.5456
Tmem176b	0.1009	0.8652	-0.9827	-0.9916	1.842	1.7396	-0.476	-0.124	-0.9902	-0.983
Gpnmb	-0.3345	-0.0538	-0.1886	0.1566	-1.1615	-1.5652	1.0281	1.1426	0.3842	0.5919
Gstk1	-0.4032	-0.4132	-0.0406	-0.3792	-0.3371	-0.258	-0.584	-0.9538	1.5958	1.7733
Mad2l1	0.5226	0.1922	0.3101	-0.2173	0.0297	0.5253	-0.8986	-1.714	0.8945	0.3554
Clec5a	-0.6787	-0.691	-0.5154	-0.9938	0.3645	0.1552	-0.1269	-0.8118	1.6529	1.6449
Plxna1	-0.0479	0.3088	0.1125	0.7311	-0.2966	-0.9366	1.2532	1.6582	-1.5632	-1.2196
Bhlhe40	-0.342	-0.2516	0.2236	-0.029	-2.0403	-2.1653	0.5785	0.8811	1.419	1.726
Usp18	-0.8091	-0.8155	-0.7714	-0.7936	2.04	1.9418	-1.4343	-0.7577	0.653	0.7467
Slc6a12	-1.8072	-1.5987	-1.0486	-0.5966	0.7812	0.6788	0.6752	0.7375	0.7215	1.4567
Tuba8	-0.3932	-0.3932	-0.3932	-0.3932	-0.3932	-0.3932	-0.3932	-0.3932	1.1581	1.9875
Clec4a2	-0.5672	-0.2416	-1.0946	-0.986	1.5293	1.9148	-0.3762	-0.6983	0.1338	0.3861
Clec2d	-0.0432	0.5614	-0.9766	-0.0166	0.0115	0.2764	-0.8297	-1.1994	1.0397	1.1764
Emp1	-0.0338	-0.0131	0.6928	0.473	-1.5566	-1.224	0.5206	-0.1392	0.7557	0.5244
Bhlhe41	-0.6736	-0.5083	-0.2829	0.0007	-0.8639	-1.2323	0.6921	0.9158	0.9322	1.0203
Pianp	-1.5276	-1.4061	1.4775	1.8898	-0.1727	0.0334	-1.273	-1.4694	1.2277	1.2203
Clec2i	-0.0666	-0.0752	-0.016	0.3644	-0.7355	-0.5415	-1.2617	-1.2675	1.4503	2.1492
Vasp	-0.8397	-0.7676	-0.8347	-0.8319	1.2654	0.9635	-0.2506	-0.0444	0.5767	0.7634
Dmpk	2.3185	1.6909	-0.1211	-0.357	-0.2994	0.4598	-0.9229	-0.9229	-0.9229	-0.9229
Dmwd	2.1089	1.7591	-0.0654	-0.2762	-0.0015	0.7114	-1.059	-1.059	-1.059	-1.059
Rpl28	-1.3807	-1.3509	0.4686	-0.9501	-1.04	-1.3015	1.1289	0.9737	1.7894	1.6626
Sbk2	-0.1037	-0.1109	1.0872	1.1211	-0.6009	-0.882	0.614	0.6931	-0.9126	-0.9054
Furin	0.3176	0.1786	0.5235	0.3961	-1.7293	-1.7409	0.9528	0.643	0.1938	0.2649
Hddc3	-1.1629	-1.4071	0.6128	0.2763	-0.2494	-0.1952	0.7925	0.6377	0.5099	0.1856
Calcb	-0.6204	-0.9249	0.2379	-0.6143	0.3089	0.4579	-0.3253	-0.6	0.8464	1.2339
Slc5a2	0.5048	0.5573	0.5002	0.2434	0.1088	0.0992	-1.2821	-1.5568	0.3262	0.499
Itgam	0.2189	0.4603	-0.0174	0.165	0.8121	0.6828	-1.0724	-1.8955	0.1006	0.5454
Itgax	-0.6941	-0.6352	0.3291	1.067	-1.711	-1.562	1.3819	1.3911	0.5325	-0.0992
Itgal	0.5405	0.2913	0.4899	0.3278	1.6343	1.4988	-0.8902	-0.6157	-1.7725	-1.5042
Plk1	0.8342	0.2917	0.3112	-0.2651	-0.3174	0.2065	-0.7414	-1.8383	0.9729	0.5456
Trim30a	-0.1814	-0.1904	-0.0222	-0.0541	1.8984	1.7303	-0.2063	-0.2256	-1.5085	-1.2402
Knop1	-0.006	0.186	0.5644	0.7532	-0.9807	-1.1541	0.6545	0.844	-0.4004	-0.4609
Mki67	0.7318	0.2189	0.4196	-0.0178	-0.0577	0.1468	-0.7955	-2.1679	0.8243	0.6976
Pim2	-0.6019	-0.3279	-0.5598	-0.7513	1.5481	1.0628	-0.1086	0.0952	-0.431	0.0744
Gla	0.0815	0.1804	0.5936	0.6266	0.1378	-0.1704	0.7572	1.0373	-1.6538	-1.5902
Dusp9	0.7579	0.5568	0.8216	0.4497	-0.6952	-0.37	0.4511	0.4286	-0.9669	-1.4337
Arhgap4	0.0433	-0.1957	-0.2757	-0.6197	0.7827	1.195	-0.2849	-1.3706	0.3464	0.3792
L1cam	-0.0599	-0.412	1.0065	0.445	0.5032	0.3864	0.8973	0.0745	-0.9771	-1.8639
F7	0.4578	0.1498	-0.6659	-0.5073	-2.1188	-1.845	1.4093	1.1039	0.6608	1.3555
Rab11fip1	-0.6873	-0.6938	-0.6496	-0.6719	-0.4095	-0.4169	0.0875	0.4555	1.3566	1.6293
Fgfr1	-0.7382	-0.4727	-0.3221	0.0548	-0.9498	-0.9582	1.0494	0.6601	1.1715	0.5053
Slc7a2	-1.015	-1.0221	0.8073	1.5656	-0.902	-1.0849	-0.5217	0.6841	0.1457	1.343
Tlr3	-0.3064	0.0251	-0.0179	0.1552	1.4781	1.0189	-1.1099	-1.3846	0.1604	-0.0189
Hp	-0.6161	-0.6215	-1.0663	-0.8197	0.3939	-0.0029	1.6524	1.7147	-0.4108	-0.2237
B3gnt3	1.2177	1.086	0.038	0.3077	0.9268	0.9938	0.0129	-0.5261	-2.032	-2.0248
Gins2	0.7321	0.2534	0.4408	-0.1317	0.6871	0.9344	-1.1014	-1.7619	0.1444	-0.1973
Cmtm3	0.5464	0.6125	0.5693	0.6271	0.6157	0.7103	-0.5449	-0.8589	-1.24	-1.0375
Ctrl	-0.5949	-0.5974	-0.5799	-0.5888	-0.0425	-0.2802	1.838	1.7569	-0.3311	-0.5802
Ldhd	-0.4429	-0.7474	-0.428	-0.4368	-0.4021	-0.4049	-0.1478	-0.1575	1.5341	1.6333
Ccnb2	0.9299	0.2156	0.5713	-0.2349	-0.3881	0.1473	-0.4455	-1.6099	0.5979	0.2166
Irak1bp1	-0.5311	-0.5353	-0.2849	-0.304	1.4657	1.2406	-0.4872	0.2439	-0.301	-0.5066
Kif23	0.87	0.4889	0.6899	0.1976	-0.0238	0.1606	-0.7775	-1.6945	0.1494	-0.0605
Pstpip1	-0.2861	-0.1354	-0.406	-0.3791	-0.3706	-0.2483	-0.4274	-0.844	1.556	1.5407
Nck1	-0.9436	-0.6948	-0.4033	-0.2484	-0.7947	-0.6207	-0.4285	-0.1291	2.1081	2.155
Nradd	0.7057	0.3278	-0.6139	-0.3674	1.3252	1.3942	-0.6026	-0.9333	-0.6214	-0.6142
Trf	0.6793	1.0665	0.1863	0.7064	-0.1626	-0.2811	0.7932	0.4841	-1.7396	-1.7324
Uba7	0.3713	0.2722	0.2615	0.1214	2.2491	2.0284	-1.0148	-1.2077	-1.5532	-1.5282
Fam189b	0.2047	0.1332	0.5899	0.3457	0.5457	0.3629	0.6387	0.2298	-1.7377	-1.313
Malt1	-0.8193	-0.7151	-0.1073	0.1308	-1.1114	-1.1188	0.647	0.7122	1.2806	1.1013
Oas2	0.307	0.1999	0.3628	0.1259	2.3517	2.2014	-1.5347	-0.9448	-1.5347	-1.5347
Syde1	-0.604	-0.6083	-0.579	-0.1884	-0.5361	-0.3087	0.0345	-0.1524	1.6545	1.2879
Trib3	0.3545	1.0833	-0.4163	-0.7895	-0.1697	-0.4058	0.338	1.7521	-0.9887	-0.7578
Inppl1	0.2075	-0.0025	0.4452	0.3491	1.2849	1.1477	-0.8239	-1.1347	-0.7883	-0.6851
Tpcn1	0.4403	0.4983	0.5448	0.5727	-0.5427	-0.4737	-1.0705	-1.6231	0.8245	0.8295
Gng11	0.3973	0.5834	0.877	1.2801	0.3982	0.559	0.278	0.1899	-2.2815	-2.2815
Pdxk	0.3683	0.5208	0.3782	0.6926	0.9384	0.526	-0.4194	-0.4229	-1.2659	-1.316
Pebp1	-0.1941	-0.0267	0.1602	0.1945	-0.2987	-0.3107	1.1333	1.2256	-0.8533	-1.03
Calhm2	0.9636	0.3881	0.6945	0.3241	0.2981	0.5119	-1.782	-2.0567	0.5284	0.1301
Gas7	-0.5031	-0.0246	-0.0426	0.1886	0.6053	0.3696	-0.5328	-1.8822	0.9699	0.852
Wnt6	-0.7763	-0.4744	-0.7763	-0.7763	-0.7763	-0.1573	0.7109	0.4017	0.8891	1.7354
Mif	-0.8419	0.0615	-0.5447	0.058	-0.4603	-0.7395	-0.6511	0.1774	1.0936	1.847
Gstt2	0.2296	0.1285	1.2394	1.29	0.0759	-0.0513	-1.1041	-1.1138	-0.1524	-0.5417
Chst2	-0.4454	-0.4454	-0.4454	-0.4454	-0.4454	-0.4454	-0.4454	-0.4454	2.3185	1.2451
Lpar6	0.8612	0.3214	0.5987	0.1177	-0.084	0.4054	0.634	0.1606	-1.293	-1.7218
Armcx1	-0.6769	-0.4299	0.1815	0.6793	-0.1245	-0.3623	1.5782	1.1173	-0.9813	-0.9813
Ucp2	0.1088	-0.1308	0.7169	0.8502	0.1731	0.002	-0.7659	-1.9385	0.4447	0.5395
Tlr13	0.5289	0.4656	0.8539	0.8607	0.4026	0.3264	0.9954	0.5019	-2.4833	-2.4521
Lgals3bp	-0.49	-0.3687	-0.573	-0.3501	1.2959	1.0923	0.4536	1.5444	-1.5633	-1.0411
Gde1	-0.3644	-0.2007	-0.6478	-0.5728	-0.4958	-0.6737	1.03	1.5117	0.1461	0.2676
Gpc1	-0.1987	0.1976	-0.7388	0.1034	-0.2619	0.0632	0.8013	1.7809	-1.0076	-0.7393
Rhov	-0.2757	-0.8253	1.0916	0.3155	-0.2968	-0.4238	1.1946	0.6293	-0.2985	-1.1109
Iqsec1	-0.5418	-0.2925	-0.2952	0.2194	-0.9584	-1.2068	0.7357	0.7085	0.7305	0.9005
Parp14	-0.2372	-0.2479	-0.3858	-0.4212	2.3925	1.9957	-0.5028	-0.088	-1.332	-1.1733
Cyb561a3	-0.6347	-0.2627	-0.5157	-0.3558	-1.0012	-0.8572	0.4809	0.7764	1.1676	1.2023
Caskin2	0.6924	0.3679	0.5423	0.3974	0.7396	0.6211	-0.5497	-0.8244	-0.8374	-1.1493
Rasd2	-0.0427	-0.2964	-0.279	-0.5984	-0.5984	-0.5984	1.2402	2.0578	-0.2864	-0.5984
Cd207	0.3183	-0.0861	0.1643	-0.6376	1.4479	1.3433	-0.6376	-0.6376	-0.6376	-0.6376
Art3	-0.3643	-0.3643	-0.3643	-0.3643	1.6263	1.2881	-0.3643	-0.3643	-0.3643	-0.3643
Ccl5	-0.3641	-0.1557	0.0738	-0.137	1.9848	1.6219	-0.5891	-0.595	-0.9198	-0.9198
Dcbld2	-1.0272	-0.8187	-0.5893	-0.0362	-0.726	-0.7318	0.356	0.8885	1.2801	1.4046
Zc3h12c	-0.8228	-0.429	-0.7977	-0.5956	0.9593	0.6024	0.1088	1.7638	-0.4036	-0.3856
Kcne3	-0.3652	-0.3694	0.0727	-0.138	-0.064	-0.3018	-0.5901	-0.9209	1.2871	1.3896
Slc24a5	-0.5984	-0.4307	-0.1284	0.0968	1.2487	0.6925	0.2403	0.895	-0.8888	-1.1268
Slfn8	0.4882	0.0413	0.0978	-0.2154	2.0336	1.7791	-0.7539	-0.7636	-1.3535	-1.3535
Ccdc106	-0.7851	-0.7893	-0.178	-0.7749	-0.2832	0.3116	0.0074	-0.3335	1.4231	1.4019
Ssc5d	-0.5325	-0.535	-0.2563	-0.271	-0.2134	-0.2179	-0.5062	-0.5121	1.6448	1.3996
Nfkbiz	-1.288	-0.3994	-1.4152	-0.7482	2.0739	1.7941	-0.4699	1.0307	-0.8575	0.2795
Ccl2	0.2774	0.396	-0.1508	-0.3404	1.9263	1.6106	-0.3312	-1.7621	-0.4542	-1.1716
Tmem98	-0.9006	-0.9006	-0.5812	-0.9006	1.3579	1.4268	-0.5699	-0.5757	0.9692	0.6748
Myo1d	-0.9165	-0.9165	-0.5971	-0.606	-0.2929	-0.2974	0.1054	0.2616	1.7952	1.4642
Fignl1	0.7494	0.4647	0.0273	-0.5927	0.7585	0.9792	-0.9296	-1.6904	0.2564	-0.0229
Tgfbi	1.2435	0.9366	0.306	-0.0031	0.0623	0.5738	0.9362	0.619	-2.4228	-2.2514
Capn5	0.4083	0.167	0.148	0.1144	-0.3101	-0.3185	-1.8424	-1.8424	1.6033	1.8723
Aldh1b1	0.0773	0.0141	0.2422	0.2503	0.7335	0.6056	-1.4594	-1.4755	0.549	0.463
Cd276	-0.7101	-0.9748	-0.9216	-0.9484	-0.0613	-0.4655	0.1917	0.477	1.5749	1.8381
H2-Q4	-0.6441	-0.8081	0.2461	-0.03	1.2526	1.3366	0.6044	1.1887	-1.6784	-1.4678
Colec12	-1.1229	-1.1254	1.147	0.9849	0.6582	0.7372	-0.8277	-0.8375	0.2381	0.1481
Hist1h1c	0.237	0.1605	0.7427	0.5726	-1.7835	-0.9817	0.7772	0.134	-0.473	0.6141
Igfbp7	-0.3821	-0.3821	-0.3821	-0.3821	-0.3821	-0.3821	-0.3821	-0.3821	1.7485	1.3084
C530008M17Rik	-0.5216	-0.5216	-0.5216	-0.5216	-0.5216	-0.5216	2.038	2.1346	-0.5216	-0.5216
Gadd45a	0.5916	0.6568	0.0794	0.335	-0.1444	-0.6533	1.3163	0.86	-1.624	-1.4173
Ndrg4	-0.8487	-0.4196	-1.4498	-1.6858	0.7041	0.2221	0.4856	1.0834	1.8501	0.0587
Fut7	0.3701	-0.2437	0.5779	0.0013	-0.0731	0.1308	-1.0628	-1.8211	0.9008	1.2197
H2-Aa	0.8263	1.1713	0.799	1.9139	-1.992	-1.7645	-1.0015	0.1517	-0.3342	0.23
Psenen	-0.4215	-0.7986	-0.1749	-0.6829	-0.9191	-0.4805	0.4006	0.1116	1.4293	1.5359
Hspb6	0.1427	-0.1115	-0.1461	-0.7358	-0.5207	-0.8997	1.7702	1.774	-0.7304	-0.5426
Fzd8	-1.3473	-1.0453	0.8906	1.1286	0.4323	0.1766	-0.5211	-0.3399	0.5225	0.103
Scd1	-0.6795	-0.1215	-0.9158	0.4254	0.2971	-0.1843	-0.2133	-0.4215	-0.2604	2.0738
Tap1	0.1743	0.0105	0.0001	-0.2235	1.2162	1.3141	-0.3391	-0.2133	-1.0563	-0.8831
Capn15	-0.6795	-0.8525	-0.7207	-0.2524	-0.3573	-0.5698	0.6749	0.9611	0.9164	0.8798
Map4k1	-0.0852	-0.1991	0.9149	0.6468	-0.7715	-0.7782	-0.6349	-1.2392	1.0339	1.1126
Icam1	-1.0339	-0.8594	-0.9659	-0.7175	0.9623	0.6723	-0.4405	0.3325	1.1115	0.9385
Endod1	0.5124	0.2967	0.4269	0.1588	0.4794	0.5234	-1.1229	-1.5035	0.0342	0.1946
Zdhhc18	-1.0914	-1.102	-0.0656	-0.1061	-0.3585	-0.5181	1.2151	1.4729	0.4238	0.1299
Clba1	-0.7591	-0.7673	-0.5857	-0.7393	-0.7714	-0.7794	1.606	1.6844	0.7008	0.4109
Cldn11	0.037	0.0306	1.1588	2.1593	-0.5736	-0.9188	-0.0927	-0.594	-0.6069	-0.5998
Cdkn1c	-0.385	-0.2056	1.0523	1.3638	-2.1608	-2.2776	1.3277	0.8124	0.288	0.1848
Cd81	0.8397	0.7298	0.2817	-0.3289	0.7346	0.8576	-0.7501	-0.7423	-1.182	-0.4402
Themis2	0.2668	0.2204	-0.0115	0.074	1.0387	0.6622	-0.8408	-1.7139	0.0398	0.2644
Mrpl23	-0.2762	-0.6329	-0.5951	-0.6142	-0.7734	-0.5459	0.6357	0.614	1.2043	0.9837
Rpl10a	-0.7859	-0.9497	-0.7767	-0.8626	-0.6368	-0.7596	1.2007	0.2495	1.9133	1.4077
Cpe	-0.3657	-0.1187	-0.3508	-0.3596	-0.3249	-0.6702	-0.3394	-0.3453	1.7478	1.1269
Egr2	-1.1274	-0.7472	0.0757	0.3963	-1.3145	-0.8312	0.6663	-0.0065	1.6681	1.2204
Zc3h7a	0.1003	-0.9021	0.4382	-0.6263	1.385	1.227	-0.152	-0.7422	0.1024	-0.8302
Snn	-0.5608	-0.7526	-0.5231	-0.2292	-0.126	-0.6656	-0.6906	-0.7031	2.0805	2.1705
Slamf7	1.1045	1.4949	-0.7388	-0.6229	0.4506	-0.0052	0.8138	1.5246	-1.9239	-2.0975
Scarf1	-0.3464	-0.1195	-0.5866	-0.6114	1.7796	1.8012	-1.1498	-0.9358	0.0218	0.1469
Tlcd2	-0.4487	-0.6405	1.1084	0.5522	0.6809	0.9228	-0.5785	0.0641	-0.8364	-0.8244
2410017I17Rik	-0.9114	-0.9114	0.4029	-0.1285	1.3471	1.4911	0.4368	0.096	-0.9114	-0.9114
Arl5c	0.1051	0.724	0.2422	0.7623	1.9426	1.6813	-0.8014	-0.6649	-1.9956	-1.9956
Pcp4l1	0.943	0.5737	0.6461	-0.1892	1.1158	1.2087	-0.2486	-1.146	-1.1676	-1.7358
Txnip	0.2601	0.2352	0.4048	0.1946	0.7725	0.7816	-1.6453	-2.2343	0.5719	0.6588
Egr1	-0.2005	0.0478	-0.4757	-0.0465	-0.8457	-0.8503	-0.4474	-0.462	1.4407	1.8397
Parp12	0.0806	0.0702	0.0678	-0.0449	1.9361	1.9011	-0.6828	-0.5753	-1.3842	-1.3688
Gdf15	1.2367	0.7019	-1.674	-2.4701	0.6401	-0.1181	0.6624	0.6805	0.421	-0.0804
1700003F12Rik	0.3116	0.0674	0.9105	1.4305	0.2049	-0.101	-0.7278	-1.0025	-0.7591	-0.3345
Atf5	0.2872	0.8488	-0.321	0.2951	-1.0338	-1.2042	0.5823	1.745	-0.6452	-0.5542
Tctn1	-0.4424	-0.3123	0.13	0.3572	-1.3279	-1.5429	0.588	1.5036	0.5139	0.5328
Ctss	1.1278	0.9261	1.312	1.0463	-0.8784	-0.8023	0.5675	0.4394	-1.9807	-1.7577
A230050P20Rik	0.1818	-0.0169	0.4085	0.292	0.866	1.1931	-0.4033	-0.5734	-0.7766	-1.1713
Man2a2	0.0025	-0.2467	0.3663	0.8483	-1.0902	-1.0986	-0.0012	-0.6115	0.9747	0.8563
Rpl12	-0.4032	-0.6889	-0.3973	-0.9882	-0.1869	-0.23	-1.2238	-1.1323	3.1269	2.1238
Slco4a1	-0.9908	-0.892	-0.9266	-1.3572	1.5834	1.0439	1.0211	1.1686	-0.2479	-0.4025
Rps21	0.2097	-0.1466	0.0383	-0.5049	0.4315	0.7436	0.8686	0.5724	-1.3937	-0.8187
Ifi44l	-0.3413	-0.3413	1.6491	1.0815	-0.3413	-0.3413	-0.3413	-0.3413	-0.3413	-0.3413
Orm1	-0.7016	-0.7016	-0.7016	-0.1357	-0.7016	-0.7016	1.5807	2.8353	-0.3897	-0.3825
Isg20	-0.3641	-0.6178	-0.3391	-0.6092	1.9319	2.1219	-0.3202	-0.5949	-0.6078	-0.6007
Mreg	-1.0399	-0.738	-0.7205	-0.7294	-1.0399	-1.0399	1.0809	2.0173	1.0906	1.1188
Wfs1	-0.1265	-0.1337	-0.4455	-0.276	-0.3905	-0.3963	-0.4212	-0.4337	0.8832	1.7401
Tspyl4	0.5657	0.8648	0.9102	0.8697	-0.6207	-0.7478	0.2211	-0.3892	-0.8489	-0.8248
Znfx1	-0.2058	-0.1936	-0.3796	-0.28	1.6065	1.2391	-0.2667	-0.1053	-0.7524	-0.6621
Galnt12	-0.3829	-0.5747	-0.5369	-0.7729	-0.2812	-0.4877	-0.1446	-0.3315	1.8638	1.6486
Tbc1d2	-0.5306	-0.5404	0.1692	0.2418	-1.4064	-1.6128	0.8229	0.7971	0.9817	1.0775
Dtx4	0.0557	0.076	-0.2045	-0.017	-0.9094	-0.995	1.1785	1.703	-0.4594	-0.428
Timeless	0.4438	-0.0569	0.0804	-0.3075	0.9913	1.0155	-0.5941	-1.619	0.1687	-0.1222
Ifi203	-0.3543	-0.2501	0.2799	0.1633	1.9525	1.9405	-0.6859	-0.8728	-1.0943	-1.0789
Stat2	-0.2115	-0.6131	-0.2674	-0.3681	2.0699	1.7581	-0.5766	-0.9626	-0.4291	-0.3997
Pclaf	1.0638	0.5811	-0.186	-0.633	0.3539	0.6783	-0.8836	-1.6841	0.4123	0.2973
Tbc1d10c	-0.7132	-0.7157	-0.6983	-0.7071	-1.0177	-1.0177	1.7196	1.081	1.1903	0.8787
Gbp7	-0.4896	-0.2811	-0.7259	-0.4793	1.96	1.6831	-0.7145	-0.2316	-0.477	-0.244
Hey1	-0.0143	-0.0197	-0.4645	-0.2179	-0.4386	-0.7839	-0.7839	-0.7839	1.98	1.5266
Ddx58	-0.3219	-0.095	-0.2736	-0.3021	2.1077	1.8902	-0.5307	-0.3942	-1.1567	-0.9237
Xaf1	-0.5351	-0.5438	-0.3694	-0.6381	1.744	1.4897	-0.0282	0.4105	-0.919	-0.6106
Tlr8	0.1078	0.0597	0.0249	0.3372	1.3664	1.4049	-1.1009	-2.1263	-0.3194	0.2457
C3ar1	0.4549	0.8219	0.3554	0.7395	1.551	1.3172	-0.5418	-1.7521	-1.9375	-1.0086
Clcf1	-0.3832	-0.3857	-0.6876	-0.3771	-0.6876	-0.6876	0.3343	0.4905	1.2745	1.1095
Limd2	-0.2314	-0.4838	-0.5683	-1.2094	1.1026	0.9699	-0.0005	-0.421	0.5594	0.2826
Cyp2s1	-0.337	-0.337	-0.337	-0.337	-0.337	-0.337	-0.337	-0.337	1.871	0.825
Creg1	0.0734	0.0602	0.3453	0.3882	-0.0571	-0.2864	1.1336	1.5813	-1.3704	-1.8682
Kcna2	-0.7093	-0.7093	-0.7093	-0.7093	-0.7093	-0.7093	-0.7093	-0.3844	2.2906	3.0588
Chil3	1.5898	2.1177	-0.6014	1.7308	-0.5756	-0.5783	-0.9208	-0.9208	-0.9208	-0.9208
Zmynd15	-0.8396	-0.3304	-0.7976	-0.6729	1.2693	1.2988	-0.2297	0.6368	-0.5331	0.1984
Atp1a3	-0.5527	-0.5089	-0.1545	-0.0941	-1.008	-1.1795	0.8376	0.5748	1.0347	1.0507
Mgl2	0.3562	0.3498	-0.0189	1.9372	-0.5996	-0.2571	-0.5996	-0.5996	-0.2877	-0.2806
Rps19	1.4328	0.7418	1.382	0.6994	0.2963	0.0533	-0.8585	-0.4198	-1.7493	-1.5779
Fzd7	0.1656	-0.0778	0.9843	0.7074	-1.1536	-1.0199	-0.7078	-1.1323	1.2673	0.9668
Inhba	-0.7862	-0.4843	-0.7862	-0.4757	-0.441	-0.7862	1.0523	2.7189	-0.218	0.2066
Kctd12b	0.3379	0.8569	0.6002	1.1238	0.6397	0.3356	-1.3132	-1.5879	-0.7708	-0.2222
Kcnj2	-0.7253	-0.2557	0.0865	0.0458	0.5384	0.3521	1.1395	0.9094	-0.6929	-1.3978
Phlda3	0.4456	0.1303	0.2697	0.8988	1.904	2.0853	-1.1574	-0.8486	-1.8674	-1.8602
Oasl1	-0.6113	-0.9157	0.3985	-0.1329	1.7017	2.0782	-0.585	-0.1021	-0.9157	-0.9157
Rpl37	-0.6389	-1.0253	-0.3282	-1.0152	-0.1695	0.0358	0.7161	0.4824	0.8653	1.0774
Arsb	-0.4203	-0.4274	0.8409	0.7348	-0.4835	-0.4902	-0.9415	-0.9512	1.369	0.7694
Rassf4	-1.0024	-0.3437	-1.1648	-0.8007	0.911	0.5875	0.3215	0.9903	-0.0319	0.5332
Mustn1	-0.1402	-0.1427	-0.4446	-0.4446	-0.4446	-0.4446	0.7496	1.889	-0.1327	-0.4446
Golga7b	-0.7169	-0.7169	-0.3975	-0.4064	-0.7169	-0.7169	2.6799	2.4253	-0.7169	-0.7169
Zc3h12a	-1.1456	-0.3659	-0.9059	-0.2217	0.4645	0.1975	0.1451	1.3012	-0.3193	0.8502
Hebp1	-0.3529	-0.2711	0.0432	-0.2378	-1.1371	-0.9683	0.3005	0.2768	0.9696	1.3772
Fgf11	0.0483	-0.1434	1.1701	0.9571	0.3262	0.6163	-0.5768	-0.5827	-0.9076	-0.9076
Serpinb6b	0.1968	0.4116	1.0888	0.7083	-0.1737	-0.1251	-2.0272	-2.0397	1.5411	0.4191
Ptgir	-0.4215	-0.3917	-0.307	-0.5267	-1.0541	-1.0657	1.7479	2.2476	-0.0595	-0.1692
Ifi209	-0.0272	-0.0314	-0.5829	-0.5829	1.4077	1.4928	-0.2522	-0.258	-0.5829	-0.5829
Hilpda	0.0554	0.1322	0.8198	0.8541	-1.3485	-0.8073	0.6913	0.6105	-0.5769	-0.4304
Tmem221	0.0891	0.4206	-0.3204	-0.3426	1.099	0.7617	0.4167	0.5038	-1.314	-1.314
B430306N03Rik	0.4761	0.5631	-0.3223	0.0686	1.1773	1.325	-2.0092	-1.3665	-0.234	0.3219
Prr33	0.7384	0.6471	0.3601	-0.228	-0.9953	-0.8213	1.3032	0.0714	-0.7779	-0.2976
Adamtsl5	-0.0823	-0.0727	0.7999	0.9893	-0.0825	-0.4055	-1.2287	-1.1011	0.3233	0.8603
Ccrl2	-1.6535	-1.5242	-0.5638	-0.0467	-0.5481	-0.9172	1.7783	2.2977	0.5386	0.639
Als2cl	0.815	0.6897	1.2662	1.1395	0.2755	0.2657	-0.9838	-0.9963	-1.2417	-1.2298
S100a1	-0.7981	-0.7096	0.7008	0.7862	-0.9638	-0.9293	-0.1218	-0.2883	1.0512	1.2726
Il1f9	-0.5658	-0.5658	-0.5658	-0.5658	-0.5658	-0.5658	1.555	2.9711	-0.5658	-0.5658
E130201H02Rik	0.3891	0.6964	0.7128	0.9954	0.397	0.8668	-1.0354	-0.8542	-0.8867	-1.2813
Tnip3	-0.5219	0.0064	-0.8466	-0.3946	1.1885	1.4224	0.043	-0.2432	-0.3896	-0.2645
Cdc25c	-0.0523	-0.4644	-0.2638	-0.6067	-0.3443	-0.3518	-1.2474	-1.5781	2.7998	2.1091
Gm1821	0.6615	0.4057	0.6449	0.2691	0.4218	0.499	-1.1519	-2.1805	0.3652	0.0652
Marveld1	-0.5575	-0.7233	-0.3814	-0.4623	-0.1186	-0.26	0.2869	-0.7497	1.4314	1.5343
Lacc1	0.0017	0.4857	-1.6165	-1.1187	1.8045	1.6736	-1.0486	-0.7683	0.1308	0.4558
Klk1b11	1.3015	1.3571	0.8789	1.6871	-1.0186	-1.0186	-1.0186	-1.0186	-0.4504	-0.6996
Rps2	0.7765	1.7301	1.3662	0.8147	-0.4845	-0.3307	-0.9277	-0.4473	-1.0408	-1.4564
Serpinb1a	0.1646	-0.416	-0.2258	-0.8942	-1.3318	-1.3346	-0.063	-0.499	2.9324	1.6675
Hjurp	0.846	0.6512	0.5713	0.3431	-0.2313	-0.1233	0.4374	-0.0903	-1.1796	-1.2245
Tlr1	-0.3966	-0.2394	-0.4324	0.207	1.0195	0.8028	-1.308	-0.6193	-0.0484	1.0147
H1fx	-0.4098	-0.2385	-0.4419	-0.5917	-0.9914	-0.5697	1.0995	0.8986	0.6713	0.5735
Tst	-0.8231	-0.4915	0.1559	1.2756	-1.3693	-1.375	1.7688	1.5688	-0.5606	-0.1496
Lrfn4	0.5364	-0.1358	0.89	0.2524	0.4051	0.3537	0.5935	0.1517	-1.1343	-1.9127
S1pr1	0.5948	0.354	0.9014	1.0282	0.4513	0.616	-0.1998	-0.937	-1.6371	-1.1718
Tubb2b	-1.0093	-1.0157	-0.0677	-0.1989	-0.0763	-0.5824	1.5981	1.2573	0.7466	-0.6518
Lhfpl2	-0.5556	-0.6959	-0.3159	-0.1016	-0.453	-0.5317	-0.2135	0.0518	1.5308	1.2847
Tlr9	-0.2633	0.0221	-1.3118	-1.122	0.9167	0.8479	0.7664	1.2548	-1.117	0.0062
Cxcr4	-0.1858	-0.6794	0.6083	0.0414	-1.1965	-1.2215	1.4226	1.12	0.1036	-0.0129
Eid2	-0.9	-1.0602	0.0473	0.1894	-0.471	-0.4224	1.5493	1.13	0.0135	-0.0759
Cep295	-0.2197	-0.3507	-0.1691	-0.458	-0.5118	-0.3628	0.093	-0.0349	1.9624	0.0516
E2f8	0.5178	0.1631	0.0782	-0.2492	0.0981	0.1329	-0.8341	-1.9476	1.1265	0.9143
Cd109	-0.4991	-0.5055	0.3432	0.3113	-1.1098	-1.1125	-0.2608	-0.1243	1.6699	1.2877
Pilra	-0.9498	-0.6058	-1.1387	-1.4089	1.9694	1.9269	-1.1198	-1.1295	0.7623	1.6938
Ankle1	0.8972	0.3773	0.4496	0.0245	0.4055	0.9082	-0.9104	-1.6074	-0.0625	-0.482
Rpl37a	0.2267	-1.4099	0.3159	0.0874	0.8366	1.2489	0.1284	-0.9967	0.8479	-1.2852
Rpl27a	-0.2969	-0.0743	-0.2926	-0.0602	-0.8026	-0.5746	-0.4986	-0.4462	1.7899	1.2561
Bst2	-0.7345	-0.6974	-0.9089	-0.8273	1.9448	2.0461	-0.7566	-0.391	0.0735	0.2514
Fbl	-0.4375	-0.6913	-0.4125	-0.4273	-0.648	-0.1421	-0.3936	-0.4033	1.9169	1.6386
Irgm1	-0.0202	0.0693	0.073	-0.0117	2.1046	1.9698	-1.2314	-0.8009	-1.0236	-1.129
Neurl3	0.3142	0.3288	-0.5347	-1.206	0.4457	0.5694	1.3972	0.6826	-1.4613	-0.536
Rpl9	-0.499	-0.63	-0.7105	-0.6019	-0.0342	0.3027	-0.1863	-0.207	1.1778	1.3885
Mageh1	-0.4606	-0.0216	1.0325	1.179	0.5741	0.6592	-0.8168	-1.0916	-0.6306	-0.4236
Ptgs1	0.9755	1.1074	0.3743	0.7547	-1.2021	-0.8596	-0.8714	-0.8773	0.2252	0.3733
Sfn	0.4777	0.4664	-1.1405	-0.6427	-1.4465	-1.4523	0.8225	0.9192	1.1423	0.8538
Gpr68	-0.5834	-0.3364	-0.5685	-0.5773	-0.5426	-0.5454	0.9507	1.8795	-0.1021	0.4255
Nxpe5	-0.2046	0.0039	-0.7603	-0.4497	-0.1367	-0.4178	-0.7603	-0.7603	1.011	2.4748
Paxx	-0.3124	-0.6948	-0.0521	-0.3689	-0.9495	-0.96	0.6089	0.2359	1.3301	1.1629
Fgfbp3	0.6172	0.2206	0.746	0.5729	1.0364	0.4616	-1.1033	-1.1131	-0.7281	-0.7101
Trpt1	-0.1513	-0.4407	-0.103	-0.7715	1.4987	1.7446	-0.5324	-0.7407	-0.2627	-0.241
Rps8	-0.3992	-1.2345	-0.2415	-1.2506	0.0103	0.4783	0.9342	0.5875	0.5884	0.5271
Samd9l	0.0094	0.1487	0.1775	-0.2572	1.6665	1.6542	-0.3127	-0.4881	-1.2421	-1.3561
Ccdc88b	0.3374	0.2939	0.2762	0.3024	0.458	0.1137	0.4899	0.5814	-1.439	-1.414
Gpr157	-0.0822	-0.3089	-0.2497	-0.4032	-0.0465	0.0534	1.2998	1.6135	-0.8513	-1.0249
A4galt	-0.3548	-0.3548	-0.3548	-0.3548	-0.3548	-0.3548	1.3758	1.463	-0.3548	-0.3548
Cracr2b	-0.3026	-0.5944	-0.6515	-0.9083	-0.7749	-0.4917	1.3298	0.3721	1.0684	0.9531
Gpr85	-0.0539	0.0864	-0.0119	0.372	1.2383	1.2991	-0.844	-0.8498	-0.8628	-0.3735
F2r	-0.7636	-0.7636	-0.4443	-0.4531	-0.7636	-0.4212	-0.4329	0.2437	2.0506	1.7481
Cd300e	0.4168	0.0677	-0.3334	-0.7611	2.1328	2.0852	-0.9963	-1.327	-0.7588	-0.5258
Gm6377	-0.7401	-0.1427	-0.344	-0.3794	1.0133	1.0951	1.1307	1.0755	-1.4399	-1.2685
P2ry6	0.5419	0.5301	0.007	-0.0307	1.0009	0.9571	-0.0666	-0.2925	-1.3344	-1.3128
Bmyc	0.9312	0.7957	1.2682	0.8101	-0.4532	-0.1806	-1.3362	-1.2924	-0.2253	-0.3174
Ccr2	1.6144	1.4526	0.3613	-0.6492	-0.3583	0.0112	0.6234	-0.6253	-1.2151	-1.2151
Fut4	0.47	0.6496	0.5244	0.683	1.4058	0.707	-0.9431	-0.949	-1.2739	-1.2739
Dtx3l	-0.1726	0.0069	-0.3758	-0.3659	1.3932	1.265	-0.6015	-0.2558	-0.5652	-0.3283
Tifab	0.2083	0.1101	0.9531	1.3662	-0.6718	-0.5568	-0.8238	-1.8983	0.5281	0.785
Morn4	-0.5022	-0.6939	0.1184	0.0886	0.8798	1.0158	0.6628	0.4596	-0.8898	-1.139
Nlrp10	-0.9908	-0.8505	-0.7973	-0.8241	0.4409	0.1367	1.4199	0.759	0.3701	0.3361
Prss46	0.3895	0.5298	1.1662	1.6144	-0.386	-0.3888	-0.7313	-0.7313	-0.7313	-0.7313
Mmp12	-0.026	0.3772	0.6822	1.007	-1.7629	-2.2231	1.1831	0.3775	0.0711	0.3139
Trex1	-0.3233	-0.2819	-0.7013	-1.01	2.3231	2.2177	-0.8777	-0.9971	-0.4253	0.0758
Tmsb4x	0.3827	-0.29	0.3034	-0.5415	1.018	1.4113	-0.5655	-1.3891	-0.1205	-0.2088
Fzd4	-0.2999	-0.3025	-0.285	-0.2938	-0.2591	-0.2619	-0.6044	-0.6044	1.5262	1.3849
Ceacam19	-0.8411	-0.8436	-0.8261	-0.5796	1.7591	1.3962	0.4686	0.8655	-0.8336	-0.5653
Suox	0.4851	0.4219	0.6973	0.8728	0.092	-0.1701	0.111	0.0137	-1.2709	-1.2529
2810025M15Rik	-0.689	-1.1359	0.1589	-0.0548	-0.1929	0.3098	-0.4099	-0.8201	1.6501	1.1839
Lrrc25	0.2492	0.2034	-0.7416	-0.7185	1.5856	1.5031	-0.0572	-1.1765	-0.7248	-0.1225
Amz1	0.4053	0.1756	1.5329	1.2037	-0.6811	-0.864	-0.0763	-0.3201	-0.6232	-0.7529
Eva1b	-0.8715	-0.8779	-1.0255	-0.6893	1.3167	1.3487	0.2053	0.5063	-0.1619	0.2491
Cxcr3	0.7423	0.7308	1.1763	0.7227	-0.3546	0.1933	0.1482	-1.5443	-0.8425	-0.9722
Il31ra	0.4747	-0.6264	0.8699	-0.3624	0.8512	0.9512	-0.9283	-0.9283	0.0465	-0.3481
C77080	0.6442	0.8554	0.8014	1.0452	-0.9867	-1.6132	-0.4727	-0.474	0.1628	0.0376
Tcf19	0.1503	-0.1792	0.3882	-0.0049	0.6573	0.8137	-0.588	-1.9383	0.4474	0.2535
Fam167b	-0.2678	-0.2703	-0.2529	-0.2617	1.2073	1.5034	-0.5722	-0.5722	-0.2603	-0.2532
Ftl1	0.7413	0.4219	0.7959	0.5282	0.4733	0.2257	-0.6141	-1.2815	-0.7922	-0.4986
Sgms2	-0.5396	-0.3818	-0.3327	-0.208	-0.6386	-0.6444	1.6724	1.4715	-0.3536	-0.0452
Gja1	0.2007	-0.0174	-0.2495	-0.2584	1.5166	1.0835	-0.5689	-0.5689	-0.5689	-0.5689
Insl6	0.551	0.5404	1.0272	0.5066	0.6438	0.3954	-0.5749	-0.4384	-1.2009	-1.4501
Gpr183	0.0904	0.0135	0.5509	0.3556	-0.5165	-0.4166	-0.5654	-1.7062	1.1812	1.013
Cd14	-1.3189	-1.6559	-0.4396	-1.3333	2.6006	2.6628	0.2184	0.0303	-0.6199	-0.1446
Spn	0.7708	0.1895	0.6992	-0.2291	0.7796	0.9119	0.2243	-0.5108	-1.3141	-1.5213
Arhgef39	1.0385	0.5288	0.837	0.1207	0.4936	0.4399	-0.5323	-1.5581	-0.5282	-0.8398
E230016K23Rik	1.3174	1.2643	0.345	0.6129	0.5258	0.5947	-0.9066	-0.9191	-1.4208	-1.4136
Gnpda1	0.5961	0.8236	0.7684	0.9517	-1.3228	-1.4499	-0.5428	-0.4462	0.311	0.3109
Rps10	0.2728	-1.2746	0.1098	-1.2371	-0.8272	-0.8385	1.1521	0.2036	1.0957	1.3434
Pld4	0.175	0.0338	0.1155	-0.3752	0.5423	0.6751	-1.4639	-2.6006	1.3887	1.5093
Fpr2	-1.001	-1.001	-1.001	-1.001	2.2697	2.5822	-0.1749	1.01	-1.001	-0.6819
B630019K06Rik	0.7646	0.5549	0.6967	0.5905	0.0943	0.2956	-1.3545	-1.3604	-0.3936	0.1118
Tmem171	0.7345	0.7934	-0.2019	-0.0933	1.2804	0.8863	-0.0289	-0.3381	-1.5162	-1.5162
Clec12a	0.457	0.8257	0.3518	0.3955	0.5614	0.7563	-0.9812	-1.9797	-0.2919	-0.095
Socs3	-0.7835	-0.5171	-0.821	-0.8986	0.7143	0.2856	-0.808	-0.2484	1.4992	1.5775
Gtsf2	-0.7121	-0.4102	-0.7121	-0.4016	0.9491	0.9403	-0.3814	-0.7121	0.8391	0.6012
Zfand2a	-0.7431	-0.6151	-0.516	-0.5002	-0.951	-1.0556	0.8194	1.381	0.9565	1.224
Dpep2	-0.4023	-0.5791	-0.412	-1.0595	-0.5551	-0.3217	0.7992	0.1572	1.2348	1.1385
Bcl2a1c	0.3779	0.2227	-0.8909	0.0804	-0.8909	-0.8909	-0.2913	1.0267	0.251	1.0054
H2-T24	-0.974	-1.116	0.8594	0.5269	1.2812	1.1736	-0.3443	0.0271	-0.5072	-0.9267
Slfn5	-0.2839	-0.2025	0.2932	0.381	2.0953	1.7827	-0.5353	0.1599	-2.1273	-1.5631
Pm20d2	-0.4573	-0.4573	-0.4573	-0.4573	-0.4573	-0.4573	-0.1266	0.1325	1.5047	1.2332
Tmem119	-0.5916	-0.5941	-0.5766	-0.5855	-0.2724	-0.0449	2.5697	1.5754	-0.5841	-0.896
Hmgb2	0.2945	-0.1071	0.2999	-0.5081	-0.4948	-0.504	-0.2417	-1.6845	1.807	1.1388
Tns1	0.1656	0.0585	0.1221	0.3673	-1.3308	-1.3336	0.3566	0.5052	0.4545	0.6344
Maf	0.6855	0.8548	-0.2929	0.1239	1.9762	1.9899	-1.7831	-2.3457	-1.2813	0.0727
S100a8	-0.5229	-0.4514	-1.6355	-1.8086	-0.4262	-0.5338	1.3243	1.3307	1.2147	1.5088
St3gal5	0.5894	0.4092	0.4877	0.2046	-0.2426	-0.1737	-1.0139	-1.6875	0.5833	0.8435
H2-T22	1.0712	0.9074	1.0367	0.8793	0.1704	0.2445	-0.2364	0.2873	-2.1879	-2.1725
B4galt6	0.346	0.6421	0.0888	0.3725	0.9647	0.9953	-0.8747	-1.2156	-0.6716	-0.6475
Npm3	0.9996	0.3657	0.817	-0.047	0.7346	0.7225	-1.1863	-1.5304	-0.2622	-0.6135
Ncoa4	-0.2919	-0.3011	-0.1382	-0.2695	-0.802	-0.9849	-0.003	-0.2179	1.4724	1.5361
Tmem154	0.8468	0.9411	1.2148	1.3694	-0.6972	-0.706	0.4863	0.113	-1.7902	-1.7782
Retsat	-0.7459	-0.9616	-0.6324	-0.98	0.7014	0.7863	0.3478	0.4607	0.5466	0.4772
Glipr1	-0.0778	-0.0329	-0.0953	-0.4325	1.3993	1.0839	0.8953	0.4188	-1.2948	-1.8639
Trim12c	0.5754	0.6572	0.9716	0.8589	-0.6427	-0.9238	-1.2663	-1.2663	0.505	0.5309
Fam173a	0.5852	0.2355	0.866	0.4771	0.6237	0.4763	-0.7286	-0.8812	-0.9418	-0.7123
Gm10012	-0.3322	-0.586	-0.5685	-0.322	0.1696	0.1629	-0.8879	-0.0743	1.876	0.5624
Rpl36	-0.0764	-0.0012	-1.0078	-1.0414	-0.7397	-0.5957	-0.3769	-0.0786	1.9299	1.9879
1700084J12Rik	0.6835	-0.5853	-0.2659	-0.5853	-0.5853	-0.5853	0.2409	1.7484	0.2005	-0.2662
Gstm1	-0.0795	0.2081	0.2564	0.5815	-1.1798	-1.5773	1.2004	1.6604	-0.596	-0.4743
Gm5431	-0.0725	0.1074	-0.2614	-0.0593	1.9545	1.6997	-0.8421	-0.8421	-0.8421	-0.8421
Idi1	-0.2505	-0.4686	-0.4394	-0.4542	0.2136	0.0308	-0.6894	-0.6952	1.2613	1.4916
Rpl5	-0.4177	-0.4277	-0.3594	-0.4803	-0.2625	-0.1888	-0.4044	-0.4261	1.5596	1.4075
Eno1b	0.1872	0.6819	0.2153	-0.0616	-0.4628	-0.2804	-1.773	-2.011	1.3252	2.1793
Fcgr4	-0.1136	0.0259	-0.1366	0.0615	1.3481	1.3689	-0.4837	-0.8836	-0.663	-0.5238
Wdr83os	0.5565	0.7218	-0.1322	0.3312	0.248	-0.2515	-1.5233	-1.185	0.6052	0.6293
Hadhb	-0.5613	-0.5638	-0.285	-0.2998	-0.5205	-0.5232	-0.0396	-0.0521	1.5523	1.293
B3gnt8	0.8041	0.5465	0.5982	0.3899	0.2425	0.3393	-1.3419	-2.2837	0.0937	0.6114
Ndufs8	-0.3823	-0.5767	-0.5019	-0.813	-0.6343	-0.3928	0.5034	0.3426	1.3457	1.1095
Nrm	1.0012	0.8536	0.766	0.5545	0.3298	0.4471	-1.1665	-2.1919	-0.3363	-0.2575
Eif4a1	-0.1345	-0.7645	-0.0268	-0.6334	-0.8303	-0.7717	0.6432	0.5463	1.0489	0.9228
Tpt1	0.4158	-0.0634	0.1324	-0.2381	-1.7072	-1.256	-0.2255	0.5468	1.0763	1.3188
Serpinb6a	0.9647	1.0184	0.6136	0.4847	0.3597	0.6577	-1.0437	-1.446	-0.7852	-0.8239
Tor3a	-0.7017	-0.7134	0.5355	0.7523	1.0849	0.9037	-0.4677	-0.0507	-0.7078	-0.635
H2-Q7	-0.8714	-0.5273	-0.4782	0.0196	2.3224	2.7208	-0.6191	-0.1722	-1.0728	-1.3219
H2-Eb1	0.6509	0.9975	0.9847	1.7639	-0.7478	-0.7505	-1.093	-0.7681	-0.5248	-0.5128
Ifitm2	0.1361	0.3964	0.3462	0.4896	0.9456	0.9713	0.2237	-0.387	-1.8712	-1.2507
Hist1h4i	0.9728	0.7497	1.1348	1.9196	0.6762	0.1727	-1.2086	-0.8009	-1.8082	-1.8082
Gmfg	-0.6927	-0.2636	-0.7814	-0.9576	-0.3162	-0.0201	0.2611	-0.1781	1.4724	1.4761
Ube2s	-0.4596	-0.7422	-0.5978	-0.9527	-0.651	-0.1812	0.0826	0.0101	1.9721	1.5197
Sap18b	-0.5912	-0.3828	-0.345	-0.3641	-0.0893	-0.5278	-0.5473	-0.557	1.8087	1.5958
Prcp	-0.2408	-0.1525	-0.5334	-0.5618	-0.5939	-0.7583	0.1362	-0.2741	1.3618	1.6169
Naca	-0.1659	0.2538	-0.0253	0.1604	-0.0998	0.2885	-1.5857	-1.5954	1.3828	1.3865
Cox5b	0.4635	0.2318	0.3884	0.3105	0.3024	0.3298	-1.6176	-2.1566	1.1361	0.6117
Orm2	-0.2781	-0.5826	-0.5826	-0.272	1.5029	1.3983	-0.2518	0.2311	-0.5826	-0.5826
Akr1b10	-0.3866	-0.5725	-0.0228	-0.4747	-0.0557	0.0301	-0.9788	-1.1937	2.2876	1.3671
Sphk1	-0.5598	-0.3127	-0.0623	-0.5537	-0.8642	-0.8642	0.484	0.6045	1.4172	0.7112
Pgk1	-0.701	0.2228	-0.5474	0.092	-0.2703	-0.1966	-1.0968	-1.1142	1.263	2.3486
Cd200r4	0.7188	0.9348	0.8336	0.8873	-1.4386	-1.4431	-0.2237	-0.3516	0.0684	0.0143
Ifit3b	-0.4401	-0.4426	-0.4252	-0.7445	2.6426	2.3881	-0.7445	-0.7445	-0.7445	-0.7445
Atp5g2	-1.0645	-1.0709	-1.0267	-1.049	0.6593	0.5214	0.8752	1.08	0.5224	0.5527
Actg1	-0.752	-1.443	-0.6184	-1.0749	-0.0679	-0.5117	1.1307	0.7057	1.2875	1.344
Aldoart2	0.662	-0.929	0.7814	-1.2349	-1.3239	-0.8908	0.858	0.4293	0.605	1.0429
Rps4l	1.0967	1.3664	-0.1904	0.4131	0.5357	1.0493	-1.3532	-1.3532	-0.2113	-1.3532
Cd300lb	0.2501	0.0118	0.8368	0.653	0.1526	0.1479	-0.7356	-1.8216	0.2685	0.2366
Gpr84	-1.1206	-0.2194	-2.4963	-1.532	2.0502	1.4562	0.5751	1.4841	-0.0957	-0.1016
Eno1	0.1464	0.6571	0.0024	-0.1163	-0.5168	-0.3971	-1.6554	-1.4171	1.2142	2.0827
Hist2h2ab	-0.4675	-0.1656	-0.4675	-0.157	-0.4675	-0.4675	-0.4675	-0.4675	1.0837	2.0442
Ifi27	1.1563	1.5676	1.3088	1.5797	-0.3361	-0.103	-1.1579	-1.0707	-1.7466	-1.198
Chil1	-0.7261	-0.7261	-0.7261	-0.7261	-0.3809	-0.3836	0.7611	1.8096	0.2487	0.8493
Hvcn1	-0.4246	-0.3	0.1515	0.4016	-1.4337	-1.5836	0.6405	1.5517	0.5044	0.492
Selenop	0.705	0.8863	0.3973	0.4804	0.7454	0.4324	0.0109	-0.7323	-1.8732	-1.0523
Slc31a2	-0.5404	-0.0734	-0.8049	0.0075	1.6667	1.5418	-0.7888	0.5149	-0.9094	-0.6139
Pilrb1	-0.5415	-0.2944	-0.8459	-0.5354	1.3287	1.0336	-0.5152	-0.521	-0.0601	0.9512
Oas1g	-0.0471	-0.2184	-0.366	-0.385	1.9762	2.0503	-0.8371	0.1628	-1.1679	-1.1679
H2-K2	-1.4722	-1.3904	1.1657	2.0971	1.7023	1.5374	-0.9571	-0.7167	-0.9626	-1.0035
H2-T23	0.0715	-0.1368	0.9128	0.4208	-0.17	-0.1632	0.8103	1.2218	-1.3763	-1.5907
Rplp0	0.8009	0.6721	0.6844	0.5699	0.5298	0.661	0.1789	0.0244	-1.8319	-2.2896
Rps28	-0.905	-0.5998	-0.698	-0.2002	2.5503	2.1636	-0.5127	-0.5301	-0.5692	-0.6989
Klra3	-0.4389	-0.4414	1.1542	1.0229	-0.3981	-0.7433	0.7439	0.5874	-0.7433	-0.7433
Cst7	0.066	0.2063	-0.2529	-0.0834	-0.7096	-0.7123	1.6256	1.658	-0.7429	-1.0548
Phf11d	-0.4211	-0.4253	-0.3961	-0.6663	1.5757	1.8087	-0.6461	-0.6519	-0.002	-0.1756
Gng5	0.3312	0.4627	0.4371	0.634	0.393	0.4622	-2.0106	-2.0231	0.6714	0.642
Zfp467	0.0646	0.1906	-0.0413	-0.0661	1.5924	1.7898	-0.8734	-0.8793	-0.8922	-0.8851
Mybphl	-0.4515	-0.4515	-0.4515	-0.4515	-0.4515	-0.4515	-0.1207	-0.1266	1.4183	1.5378
Hist2h2be	0.6518	1.1283	0.6257	1.1369	-1.2125	-0.2892	0.0123	-0.4522	-1.1281	-0.4729
Lyz2	-0.2489	-0.0936	0.2873	0.1693	1.8994	1.8624	-1.7214	-1.9551	-0.5764	0.377
Slfn9	0.2855	0.005	0.0317	-0.0068	1.4713	1.723	-1.4165	-1.951	0.0496	-0.1917
Sat2	0.2411	-0.0031	0.9138	0.6455	0.2634	0.3725	-1.0671	-1.3979	0.2676	-0.2359
Irgm2	0.3602	0.2932	-0.2743	-0.4985	1.6734	1.4714	-0.5341	-0.5541	-1.1228	-0.8144
Fcho1	0.8151	0.5558	0.8205	0.8416	0.1351	0.0166	-0.0231	-0.285	-1.4419	-1.4347
Sp110	0.1624	-0.1024	0.0879	-0.0759	1.3162	1.3054	-0.3415	-0.7736	-0.7952	-0.7832
Ccnd1	0.9124	0.4148	0.2408	-0.0645	1.1134	1.1065	-0.8074	-2.2983	0.0009	-0.6185
Il18bp	-0.2795	-0.1753	-0.8117	-0.3824	1.294	1.4937	-0.1912	0.5283	-0.6634	-0.8125
Gm1673	0.452	0.1672	1.8134	0.9695	0.6911	0.7601	-0.7412	-0.9775	-1.5673	-1.5673
Rasgrp3	-0.0096	-0.0174	0.298	0.009	-0.6548	-0.6594	-0.6788	-0.9536	1.4333	1.2333
Rpl23	0.3686	-0.3335	0.4697	-0.2264	-0.4268	-0.2834	-1.3148	-1.4921	1.8901	1.3485
Nt5dc2	0.776	0.5224	0.2138	-0.0559	1.0439	1.0083	0.1256	-0.8493	-1.2978	-1.487
Cebpd	-0.1133	-0.3942	-0.3848	-0.8544	1.643	1.7974	-0.3913	-0.7612	-0.1549	-0.3863
Eef1g	-0.1087	-0.2268	-1.2602	-1.295	-0.033	0.0971	0.961	0.9336	0.3656	0.5664
Csf2rb	-0.1232	0.4437	-0.0992	0.651	-2.0554	-2.1215	0.7576	1.3789	0.5271	0.6411
Csf2rb2	0.5728	1.1271	0.056	0.8113	-1.7857	-1.8712	0.4577	1.054	-0.4384	0.0165
Gspt2	0.641	1.0213	-0.0853	-0.1137	1.1431	1.1917	-0.5147	-0.5293	-1.5366	-1.2175
Nanos1	1.3732	0.9345	0.0086	-0.7397	0.3556	0.77	-0.4795	-0.9808	-0.7374	-0.5044
Ppp1r3e	1.2591	1.2754	-0.312	-0.259	-0.6412	-0.532	-0.5718	-0.7077	0.0489	0.4402
Gm7457	-0.4628	-0.4628	-0.4628	-0.4628	-0.4628	-0.4628	-0.1321	-0.4628	1.2027	2.169
1500011B03Rik	-0.6034	-0.6135	0.9566	0.6698	0.9848	0.7441	1.4244	0.9533	-2.3921	-2.1238
Acot1	-0.0734	-0.3927	-0.1794	-0.5594	-0.7186	-0.7231	0.006	-0.3349	1.4721	1.5034
Dnmt3aos	-0.5091	-0.5181	-0.1576	0.3279	-0.7573	-0.4956	-0.7999	-1.1407	1.6122	2.4381
H2-T-ps	-1.024	-1.0344	0.7406	1.0472	0.6847	0.349	-0.5804	-0.0187	-0.1589	-0.005
H2-Ab1	0.5328	1.0874	0.7255	1.9212	-1.5762	-1.582	-1.0849	-0.2517	-0.0817	0.3096
Ifi204	0.7145	0.324	-0.6637	-1.1437	2.1817	2.1293	-1.2889	-1.1077	-0.3438	-0.8017
E330020D12Rik	-0.8445	-0.847	-0.8295	-0.8384	0.5123	1.0156	-0.5493	-0.824	1.6654	1.5394
Rpl31	-0.8728	-0.9379	-0.7048	-0.7435	-1.4662	-0.8234	1.3231	1.5069	1.3299	1.3886
Tufm	-0.4691	-0.5525	-0.482	-0.8551	-0.1673	-0.3923	-0.4374	-0.8021	2.15	2.0079
Il11ra1	0.7477	0.6845	0.9599	1.3569	-1.1263	-0.6004	0.0496	0.1155	-1.1973	-0.9903
Osgin1	0.3399	0.3283	0.0752	-0.393	-0.8892	-1.1449	0.7281	1.4743	-0.5382	0.0195
Nlrc5	-0.1266	-0.446	-0.5936	-0.6126	1.2842	1.0784	0.4431	0.6155	-0.8272	-0.8152
Zfp791	-0.5938	-0.5938	1.7881	-0.2833	0.9385	0.7889	-0.2631	-0.5938	-0.5938	-0.5938
2210011C24Rik	1.096	0.6993	-0.2306	-0.6583	-0.3674	-1.2242	2.0241	1.1094	-1.2242	-1.2242
D930028M14Rik	-0.2948	-0.2973	-0.0186	-0.0333	-0.5993	-0.5993	-0.5993	-0.5993	0.952	2.089
C5ar2	0.8175	0.493	-0.7048	-1.0241	0.2096	0.6282	1.1797	-0.6993	-0.4559	-0.444
Gm15441	0.2398	0.2161	0.3779	0.1812	0.748	0.7528	-1.5607	-2.1314	0.5438	0.6324
Hist2h3b	-0.4537	-0.1518	0.127	-0.4537	-0.4537	-0.4537	-0.4537	-0.4537	1.2117	1.5355
Spc24	0.6275	-0.0002	0.1824	-0.2683	0.0035	0.4739	-0.6751	-1.8003	0.9541	0.5026
Mgst2	-0.4637	-0.468	-0.4387	-0.2366	-0.6742	-0.1684	-0.4198	-0.4296	1.5233	1.7756
Fndc10	-0.716	-0.7253	-0.011	0.016	-1.4024	-0.936	1.3618	1.5311	0.3544	0.5275
AW112010	-0.156	0.1491	-0.31	-0.3291	1.1466	1.4299	-0.5123	0.8057	-1.1119	-1.1119
Ttc30b	-0.1453	0.0887	-0.0009	0.2671	-0.5463	-1.4595	0.9595	1.0637	-0.3073	0.0802
H60b	-0.8998	-0.904	-0.2927	-0.3174	-0.2217	-0.4046	-0.8559	-0.6418	2.2788	2.2592
Gm13375	-0.7616	-0.7723	-0.6351	-0.2442	-1.2592	-0.6743	1.0629	0.2574	1.5445	1.482
Gm11545	-0.0784	-0.2497	0.2521	-0.2278	-1.1992	-0.5801	-0.8684	-1.1992	2.0407	2.1098
Msrb1	0.1757	0.0531	0.78	0.8556	0.3955	0.3271	0.5684	0.4311	-1.9941	-1.5925
Sox4	0.8458	0.5187	0.2868	-0.2668	-1.0596	-0.3539	0.952	0.9994	-0.8366	-1.0857
F630028O10Rik	1.0299	0.7512	0.1265	0.0389	0.9195	1.5735	-1.2821	-2.1794	-0.7205	-0.2576
Ankrd63	-0.6483	-0.3463	-0.6483	-0.6483	-0.6483	-0.6483	2.5196	2.3645	-0.6483	-0.6483
Psme2b	-0.2865	-0.5498	-0.3169	-0.5343	1.1656	1.3945	-0.9181	-0.4922	0.3278	0.21
Smim24	-0.1667	-0.3935	0.8334	0.8473	-1.287	-0.8597	0.7698	0.423	-0.2452	0.0786
Plekhn1	0.1271	0.1699	-0.8062	-0.9512	1.0312	1.0194	0.899	0.4218	-0.7266	-1.1845
Igtp	-0.0819	-0.3115	-0.2421	-0.6358	1.7487	1.5984	-0.6714	-0.8073	-0.2715	-0.3256
Ifi47	-0.15	-0.159	-0.2125	-0.3661	2.1492	2.3714	-0.9628	-0.4582	-1.0032	-1.2088
Serpinb1c	0.1839	0.2657	0.9753	0.9938	-0.801	-1.0388	-1.0582	-1.068	0.6935	0.8539
Psme2	0.1411	-0.2255	0.1006	-0.2319	1.3293	1.2446	-0.1912	-0.0786	-1.5845	-0.504
Clec7a	0.0691	0.9141	0.633	1.249	-1.0505	-0.7352	-0.9039	-1.5459	0.3718	0.9985
Ifit1bl1	-0.2312	-0.5356	-0.2162	-0.5356	1.7229	1.9382	-0.5356	-0.5356	-0.5356	-0.5356
Ms4a6c	0.0395	-0.2664	-0.0005	-0.0134	2.1577	2.2795	-1.0113	-1.8148	-1.1509	-0.2193
Rpl36a	-0.9264	-1.0977	-1.2453	-1.2644	-0.8134	-0.8209	2.0812	1.8244	1.0372	1.2253
St6galnac4	-0.1761	-0.2942	0.3079	0.4582	-0.8079	-0.8809	1.3999	1.6247	-0.7758	-0.8558
B3gnt7	-0.3765	-0.3843	-0.194	0.2193	-1.0217	-1.6453	-0.4511	-0.638	2.5354	1.9562
Phyhd1	-0.6085	-0.2645	-0.5763	-0.4068	-0.7546	-0.5271	-0.03	0.4397	1.1646	1.5635
H2-T10	-1.7653	-2.0847	1.3966	1.4341	1.4133	1.6618	-1.0014	-0.63	-0.0785	-0.3458
Rpl39	0.7926	0.586	1.0581	0.922	0.4248	0.4457	0.5763	0.5486	-2.558	-2.796
Spaca6	-0.4596	-0.2125	-0.4446	-0.4535	1.3215	1.4843	-0.1644	-0.1741	-0.4521	-0.4449
Nap1l2	-0.4644	-0.2173	-0.1881	0.014	1.0107	1.6337	-0.4381	-0.4439	-0.4569	-0.4497
Gm12250	0.0058	-0.0014	-0.5343	-0.8045	2.3798	2.7593	-0.7843	-0.7902	-1.115	-1.115
AA414768	-0.5253	-0.1102	-0.3421	0.103	0.2546	0.5755	-1.0363	-1.0575	0.9773	1.161
Rasl2-9	-0.2658	-0.2713	-0.4547	-0.4695	0.1983	-1.0354	2.1732	1.8841	-0.7235	-1.0354
Gm14023	-0.3955	-0.398	-0.3806	-0.134	-0.7	-0.7	-0.3692	0.3074	0.7273	2.0427
2610507I01Rik	1.2011	1.1906	-0.7302	-0.739	-0.7043	-0.7071	1.378	1.2099	-1.0495	-1.0495
Slfn5os	-0.3702	-0.1818	0.1755	0.2831	1.7903	1.4731	-0.5	0.1465	-1.646	-1.1705
AI662270	0.3428	0.4228	0.1734	0.2742	0.9145	0.9506	-1.8551	-1.7275	0.2345	0.2697
E130215H24Rik	0.0727	-0.0284	0.1298	-0.0943	0.3979	0.6812	1.3877	0.5436	-1.5487	-1.5415
Gm13031	0.69	0.6785	-0.5402	-1.0937	-0.6995	-1.0055	0.936	0.4243	0.8526	-0.2426
Rmrp	0.5237	-0.4432	0.2485	-0.7451	1.5927	1.2358	-0.7451	-0.7451	-0.1769	-0.7451
Cbx6	0.5426	0.1944	0.886	0.5374	0.8862	1.0978	0.7289	0.4199	-2.4907	-2.8026
Ier5l	0.5686	-0.4115	1.1465	0.2581	-1.4016	-1.4107	1.0888	0.4172	0.1306	-0.3861
Pira2	0.614	0.7873	-1.0042	-0.7442	-0.7763	-1.1162	0.1153	-0.5723	0.8328	1.8639
Uba52	0.2439	-0.6145	-0.6862	-1.3774	-0.0724	0.869	-1.1934	-1.1062	2.2457	1.6915
Cfb	-0.7822	-0.3859	-0.5888	-0.3564	1.3677	1.3561	-0.2889	1.5365	-1.1172	-0.741
Mndal	0.3658	0.2519	0.1984	-0.0906	1.3612	1.2907	-1.3781	-1.3781	-0.2361	-0.3852
Hspa1b	-0.7825	-0.785	-0.285	-0.7764	2.6318	2.5282	-0.4873	-0.7621	-0.775	-0.5067
Eid1	0.8325	0.7758	0.4546	-0.0741	0.6408	0.9459	-0.3648	-1.4439	-0.8334	-0.9333
Gm6548	1.7764	1.3075	0.5667	-0.6927	1.3331	1.2419	-1.3476	-1.0787	-1.3399	-1.7667
Phf11b	-0.1315	-0.3853	-0.3678	-0.3767	1.4874	1.5611	-0.3565	-0.6872	-0.3753	-0.3681
Inafm1	-0.091	0.0031	-0.435	-0.4753	-0.7531	-0.8684	0.7588	-0.3738	1.1247	1.1101
Hspa1a	-0.4803	-0.4846	-0.2342	-0.0647	1.8686	1.2123	0.1582	-0.2224	-1.036	-0.717
Malat1	-0.0834	-0.4238	-0.2471	0.102	1.4	1.0826	-1.1743	-1.3203	0.1307	0.5337
Platr17	-0.2502	-0.5039	-0.8058	-0.8058	-0.1823	0.4205	1.8154	1.2928	-0.4939	-0.4868
Rpph1	0.8595	1.1664	-0.4931	-1.0738	-1.0738	1.1745	-1.0738	-0.7489	1.3442	-0.081
Dynlt1f	0.5408	0.5326	0.8294	0.5606	0.1953	0.7902	-0.8622	-0.8622	-0.8622	-0.8622
H1f0	0.5652	0.5681	1.0344	0.4544	-1.7207	-0.8047	0.2548	-0.2653	-0.3608	0.2745
Dynlt1b	-0.6367	-0.6367	-0.3174	-0.3262	-0.2915	-0.2942	-0.0371	-0.3119	1.412	1.4397
Cdkn2d	0.3345	0.2893	0.3434	-0.0245	0.1114	0.486	-1.0008	-1.8355	0.617	0.6793
2500002B13Rik	-0.919	-0.5874	-0.7455	-0.6614	2.5148	2.6817	-0.4835	-0.5042	-0.7707	-0.5249
1700086O06Rik	0.0309	-0.3735	0.0686	0.0464	-0.925	-0.5825	-0.5942	-0.6001	1.6178	1.3116
Gm16907	1.2946	1.4226	0.3273	-0.1443	-0.0217	-0.3867	0.0283	0.0071	-0.9357	-1.5915
1700007L15Rik	0.5272	0.3154	0.2619	0.2321	-0.6909	0.3379	1.0423	0.6031	-1.3145	-1.3145
E030030I06Rik	-1.7582	-1.7646	1.2282	1.1147	0.4735	0.3739	1.3492	0.7587	-0.752	-1.0235
Tnfsf12	0.1538	-0.0757	0.7193	0.5398	-1.0591	-1.4353	0.6657	0.3783	0.158	-0.0448
C920009B18Rik	0.4185	0.832	-0.216	-0.004	-0.1209	-0.2255	-1.3803	-1.6166	1.14	1.1729
1700101I11Rik	0.5646	0.1986	0.3615	0.6664	-1.536	-1.1935	-0.3418	0.1746	0.7454	0.3603
Gpr137b-ps	0.3546	0.6151	0.9282	1.1046	0.1535	-0.2623	-0.3101	-0.1707	-1.2193	-1.1935
Kctd12	-0.0314	0.1475	0.1253	0.4409	1.4668	1.3866	-0.5523	-1.1656	-1.2087	-0.609
Bcl2a1d	-0.4858	-0.1839	-0.4858	-0.4858	-0.4858	-0.1434	1.5469	1.6955	-0.4858	-0.4858
Bcl2a1a	-0.6128	-0.6128	-0.6128	-0.6128	-0.6128	-0.2703	-0.6128	-0.6128	2.4299	2.1299
Sh2d1b1	1.1697	0.8103	1.1687	0.6766	-1.2802	-1.2802	0.207	-0.4666	-0.3054	-0.7
Gm6525	-0.5783	-0.2763	-0.5783	-0.2677	-0.5783	-0.5783	1.1524	2.8613	-0.5783	-0.5783
AI506816	1.943	1.6985	-0.3049	-0.3271	0.0923	0.0843	-0.1043	-0.4848	-1.2985	-1.2985
AI839979	0.3335	1.1595	0.4822	0.0385	0.8296	1.3853	-1.1774	-1.1833	-0.9399	-0.928
Lilr4b	0.1823	0.2902	0.4865	0.4264	0.6083	0.1309	-1.6762	-1.2853	0.5837	0.2532
Tyms-ps	0.2482	-0.7388	-0.1609	-1.0696	-0.1913	0.3958	-0.5043	-1.0388	1.7156	1.3442
5033406O09Rik	0.4113	-0.0933	0.3054	-0.0746	1.228	1.022	-0.8575	-0.8575	-0.5455	-0.5384
AU022793	0.6213	0.94	0.82	0.961	0.5443	0.4324	-0.2587	-0.7913	-1.9088	-1.3602
FAM132A	1.0817	0.961	-0.2048	-0.3305	0.5441	0.7988	0.7003	0.209	-1.8833	-1.8761
FAM46C	0.004	-0.0831	0.4006	0.3633	-0.3941	-0.7909	0.771	1.6213	-1.0317	-0.8603
FAM64A	1.0258	0.4023	0.7212	0.0306	-0.1287	0.5718	-0.9081	-2.2578	0.4722	0.0707
GM12060	0.6689	-0.818	0.9191	-0.7847	-0.7509	0.6707	0.6553	-0.482	0.7667	-0.8451
GM4013	-0.2696	-0.2774	-0.2242	-0.1156	-1.5384	-0.3121	0.3001	0.721	0.743	0.9733
GM6194	0.2624	0.4227	0.8437	0.7355	0.1002	-0.2657	0.1508	0.1952	-1.5449	-0.8999
GSG2	0.6789	0.0842	0.1945	-0.1815	0.1055	0.4298	-0.6768	-1.8109	0.7341	0.4423
H2-Q9	-0.8884	-0.5443	-0.3437	0.0026	2.3054	2.7225	-0.6361	-0.1892	-1.0898	-1.3389
H2-T9	1.0712	0.9074	1.0367	0.8793	0.1704	0.2445	-0.2364	0.2873	-2.1879	-2.1725
HMGA2-PS1	1.0804	0.4626	1.4085	0.8147	0.7212	1.2056	-0.2176	-0.9973	-2.2963	-2.1819
LDOC1L	-0.7779	-0.6377	-0.5845	0.0581	-0.508	-0.6724	0.8386	0.5727	0.4526	1.2584
MIR1A-1HG	-0.9734	-0.9734	-0.3927	-0.6628	0.9155	0.4094	-0.3738	-0.3835	0.8964	1.5383
MIRA	1.3037	1.1509	-0.4357	-0.0451	-0.1596	-1.0164	0.4708	0.4523	-0.7045	-1.0164
NHP2L1	-0.1227	-0.1313	0.5894	0.6273	-0.1162	-0.2657	-1.6485	-1.3236	1.3514	1.0398
ORAOV1	0.6407	0.3124	0.1662	0.0096	0.8703	0.9127	-0.5778	-1.4237	-0.2825	-0.6279
PTRF	-0.5359	-0.5431	0.0349	0.3001	0.0045	-0.0043	-1.326	-1.3318	1.4277	1.9739
RN45S	0.1332	-1.2386	0.799	-0.3963	1.7116	1.7726	-0.2417	-0.9211	-0.5858	-1.0328
WBSCR27	0.1873	-0.0569	0.626	0.3146	-0.3941	-0.4008	1.0434	0.9525	-1.1397	-1.1326

## Sheet: DEGs at Basal macrophage
Comparisons	Up-Regulated Genes	Down-Regulated Genes
SPRET-PWK	222	219
SPRET-NOD	261	341
PWK-NOD	228	332
SPRET-BALB	189	221
PWK-BALB	143	168
NOD-BALB	176	110
SPRET-C57	216	208
PWK-C57	172	187
NOD-C57	172	73
C57-BALB	21	34
