# Supplementary material for: Transcriptional circuitry atlas of genetic diverse unstimulated murine and human macrophages define disparity in population-wide innate immunity
Source: Sci Rep. 2021 Apr 1;11:7373. doi: 10.1038/s41598-021-86742-w (PMC8016976; doi:10.1038/s41598-021-86742-w)
Supplement: Supplementary file 3 — Supplementary Table S2. [file 41598_2021_86742_MOESM3_ESM.xlsx]

## Sheet: Table S2
Table S2. Gene co-expression network construction and analysis of unstimulated macrophage across diverse murine strains
Worksheet No.	Details of Sheets
1	BMDM basal homeostasis gene co-expression network
2	BMDM basal homeostasis gene co-expression network node properties
3	Random and BMDM network degree distribution
4	Module TFs and Genes distibution
5	Average centralities enrichment of TFs and Genes/Other
6	Hub50 functional enrichment
7	High connectivity (>129) genes functional enrichment
8	High connectivity (>130) TFs functional enrichment

## Sheet: co-expression network
IDA	IDB	Weight
Cd300ld4	Cd300ld5	1
Gm8580	Hist1h3h	1
Gm8580	Tcstv1	1
Hist1h3h	Tcstv1	1
Ear12	Ear3	1
4930515G16Rik	Ascl5	1
4930515G16Rik	BC018473	1
Ascl5	BC018473	1
Hist1h2bn	Prm1	1
Hist1h2bn	Ccl20	1
Hist1h2bn	Csf2	1
Prm1	Ccl20	1
Prm1	Csf2	1
Ccl20	Csf2	1
Gm5803	Olfr1246	1
Rpl34-ps1	Rpl34	1
H2-T9	H2-T22	1
Amd2	Amd1	1
H2-Q6	H2-Q8	1
Gm15772	Rpl26	1
Pira11	Pira4	1
H2-Q9	H2-Q7	0.999999
Egfbp2	Klk1b26	0.999999
Xist	Tsix	0.999996
Ugt1a9	Ugt1a10	0.999995
Eif3j1	Eif3j2	0.999992
Gm38666	Gm37013	0.999986
Rpl30	Gm12191	0.999983
Gm38667	Gm38666	0.999971
Gm38667	Gm37013	0.99997
Raet1b	Raet1c	0.999966
Txnip	Gm15441	0.99996
Atp6v0c-ps2	Atp6v0c	0.999951
Pira4	Pira7	0.999948
Hmga1-rs1	Hmga1	0.999947
Pira11	Pira7	0.999946
Pcdhgb1	Pcdhga3	0.999921
Ugt1a2	Ugt1a5	0.999869
Pcdhga4	Pcdhgb1	0.999852
Pcdhga12	Pcdhgb8	0.999823
Pcdhga7	Pcdhga6	0.999818
Ugt1a1	Ugt1a2	0.999817
Pcdhgb2	Pcdhga4	0.999787
Pcdhga4	Pcdhga3	0.999774
Pcdhgb4	Pcdhga7	0.999763
Capn10	9430060I03Rik	0.999737
Pcdhga3	Pcdhga2	0.999674
Pcdhgb2	Pcdhgb1	0.999674
Raet1c	Raet1a	0.999635
Hist2h2aa1	Hist2h2aa2	0.999554
Raet1b	Raet1a	0.999537
Pcdhgb2	Pcdhga3	0.999489
Pcdhgb1	Pcdhga2	0.999482
Ugt1a1	Ugt1a5	0.999449
Prnp	Prn	0.999319
Pcdhgb4	Pcdhga6	0.999257
Pcdhgb5	Pcdhga8	0.999253
Ugt1a7c	Ugt1a9	0.999119
Ugt1a7c	Ugt1a10	0.999066
B2m	Patl2	0.999059
Bak1	Ggnbp1	0.998998
5430416O09Rik	Krt6b	0.998961
Pcdhga4	Pcdhga2	0.99893
1700018G05Rik	Il23a	0.998863
Dynlt1c	Dynlt1f	0.998823
Rps27rt	Rps27	0.998819
Pcdhgb2	Pcdhga2	0.998651
Pcdhgc3	Pcdhga12	0.998614
Tor2a	Ttc16	0.998612
Pcdhga5	Pcdhgb1	0.998603
Gm6644	Akr1b3	0.998489
Pcdhga9	Pcdhga8	0.99847
Pcdhga5	Pcdhga4	0.998456
Pcdhga5	Pcdhga3	0.998448
Pcdhga5	Pcdhgb2	0.998395
Ugt1a5	Ugt1a6a	0.998337
Pmp22	Mir6354	0.998253
Pcdhgb8	Pcdhga10	0.998253
Pcdhga9	Pcdhgb5	0.998235
Pcdhga11	Pcdhgb7	0.998119
Pcdhga6	Pcdhga5	0.998115
Pcdhgb6	Pcdhga9	0.99811
Ugt1a6a	Ugt1a6b	0.998089
Ugt1a2	Ugt1a6a	0.997974
Pcdhga5	Pcdhga2	0.997891
H2-M11	Il23a	0.997869
Pcdhgc3	Pcdhgb8	0.997867
5430416O09Rik	Olfr128	0.997798
Pcdhga12	Pcdhga10	0.997759
Pcdhgb8	Pcdhgb7	0.997661
Scara3	Wbscr25	0.997562
Ugt1a1	Ugt1a6a	0.997383
Pcdhga7	Pcdhga5	0.997285
Pcdhga12	Pcdhgb7	0.997056
Pcdhgb7	Pcdhga10	0.996722
Pcdhga6	Pcdhgb2	0.996352
Agbl2	Cxcl15	0.996319
Cd300lf	Rab37	0.996101
Pcdhgc3	Pcdhga10	0.996005
Gm7367	Ubald2	0.995999
Pcdhga6	Pcdhga4	0.995991
Ugt1a5	Ugt1a6b	0.995964
Htr1f	Cxcl15	0.995952
Pcdhgb4	Pcdhga5	0.995775
Agbl2	Htr1f	0.995728
Pcdhgb6	Pcdhgb5	0.995728
Il1a	Gm14023	0.9956
Pcdhga7	Pcdhgb2	0.995594
Pcdhga6	Pcdhgb1	0.995549
Pcdhgb8	Pcdhga11	0.995479
Pcdhga10	Pcdhgb5	0.995218
Htr1f	Gm13286	0.995181
Ugt1a2	Ugt1a6b	0.99499
Pcdhga10	Pcdhgb6	0.994892
Pcdhgb6	Pcdhga8	0.994888
Pcdhga6	Pcdhga3	0.994886
Pcdhga7	Pcdhga4	0.994871
Pcdhga10	Pcdhga9	0.994779
Pcdhga11	Pcdhga10	0.994727
Pcdhga7	Pcdhgb1	0.994437
Srp54c	Srp54b	0.994309
Hist2h3c2	Hist2h3c1	0.994308
Vsir	Cdh23	0.994138
Nucb1	Tulp2	0.994106
Pcdhga12	Pcdhga11	0.994102
Gm5424	Ass1	0.994006
Cfap57	Tex19.1	0.99396
Krt6b	Olfr128	0.993748
Ugt1a1	Ugt1a6b	0.993695
Pcdhga7	Pcdhga3	0.993651
1700018G05Rik	H2-M11	0.993632
Pcdhgb4	Pcdhgb2	0.993624
Pcdhgb8	Pcdhgb5	0.993274
Pcdhga6	Pcdhga2	0.993191
Zfp91	Gm44505	0.993187
Pcdhgb8	Pcdhgb6	0.992918
Pcdhga12	Pcdhgb6	0.992913
Pcdhgc3	Pcdhgb7	0.992863
Pcdhgb8	Pcdhga9	0.99272
Pcdhga10	Pcdhga8	0.992717
Pcdhga12	Pcdhgb5	0.992688
Pcdhgb4	Pcdhga4	0.992622
Kcnip1	Mgat4d	0.992521
Pcdhga12	Pcdhga9	0.992449
Pcdhga2	Pcdhga1	0.992221
Pcdhgb7	Pcdhga9	0.992157
Pcdhgb4	Pcdhgb1	0.99215
Pcdhgb7	Pcdhgb6	0.992103
Pcdhgc3	Pcdhgb6	0.991933
Pcdhga7	Pcdhga2	0.991917
Pcdhgb7	Pcdhgb5	0.99186
Chst2	Hist1h4f	0.991768
Lcp1	Mir466f-3	0.99169
Pcdhga8	Pcdhgb4	0.991527
Pcdhgb4	Pcdhga3	0.991179
Akap2	Pakap	0.991137
1700018G05Rik	Gm5126	0.991128
Scpep1	Scpep1os	0.991087
Klra17	Dmrtb1	0.991083
Dmrtb1	Scara3	0.990959
Pcdhgc3	Pcdhga9	0.990823
Pcdhgc3	Pcdhgb5	0.990817
Pigc	4930558K02Rik	0.990596
Pcdhga8	Pcdhga7	0.990054
Pcdhgb8	Pcdhga8	0.989978
Pcdhga3	Pcdhga1	0.989745
Pcdhga11	Pcdhgb5	0.989717
Pcdhgb7	Pcdhga8	0.989563
Pcdhgc3	Pcdhga11	0.989398
Btla	Gm13286	0.989385
Gm2061	Wbscr25	0.989374
Pcdhgb4	Pcdhga2	0.98926
Pcdhga12	Pcdhga8	0.989237
Agbl2	Gm13286	0.989134
Pcdhgb1	Pcdhga1	0.988902
Pcdhga8	Pcdhga6	0.988863
Dmrtb1	Wbscr25	0.988856
Pcdhga11	Pcdhgb6	0.988847
Gm4984	Wbscr25	0.988539
Hvcn1	Tctn1	0.988471
Cr2	Wbscr25	0.988415
Apol9b	Ifi214	0.988221
Ifi214	Gm15698	0.98818
Pcdhga11	Pcdhga9	0.987844
Pcdhgb5	Pcdhgb4	0.987638
Muc5b	1700018G05Rik	0.987476
Muc5b	Il23a	0.987469
Ptgds	Tex19.1	0.987452
Gm2061	Gm4984	0.987061
Pcdhga4	Pcdhga1	0.987031
Pcdhgc3	Pcdhga8	0.986899
Pcdhgc5	Pcdhgc4	0.986826
Pcdhga11	Pcdhga8	0.986777
Cxcl15	Gm13286	0.986624
Scara3	Gm2061	0.985707
Pcdhgb5	Pcdhga7	0.985651
Apol9b	Gm15698	0.985625
Pcdhga5	Pcdhga1	0.985565
Pcdhga9	Pcdhgb4	0.985559
Fbxl14	Wnt5b	0.985268
Clrn3	Olfr128	0.985215
Pcdhgb2	Pcdhga1	0.985177
Mfsd7b	A230020J21Rik	0.985011
Eid1	Shc4	0.984457
Pcdhgb5	Pcdhga6	0.984167
A630077J23Rik	Pax7	0.984011
Pcdhga9	Pcdhga7	0.983896
Muc5b	H2-M11	0.98382
Gm5126	Il23a	0.983712
Cr2	Scara3	0.983668
Car6	Scara3	0.983665
Rplp2-ps1	Wdr89	0.983372
Cfap57	Ptgds	0.983075
Gm9855	Tdg	0.983063
Slfn5	Slfn5os	0.983036
Pcdhga9	Pcdhga6	0.982892
Cr2	Gm4984	0.982345
Car6	Dmrtb1	0.982329
Car6	Wbscr25	0.982034
Clrn3	5430416O09Rik	0.981905
Il18r1	Cyp2d37-ps	0.981689
Gm13286	Tex19.1	0.98159
Chst2	Cfap57	0.9806
Krt6b	Odf3	0.980555
BC028528	C920021L13Rik	0.980547
Car6	Aplnr	0.980458
Btla	Tex19.1	0.980447
Hhipl1	Olfr31	0.980311
Scara3	Gm4984	0.98004
Gm8615	5730422E09Rik	0.980036
Grhl3	Odf3	0.979809
Pcdhga8	Pcdhga5	0.978788
5430416O09Rik	Odf3	0.978431
F420014N23Rik	Pip4k2c	0.978323
Rab17	Serpinb9g	0.97747
Pcdhga8	Pcdhgb2	0.977435
Gm38426	Mast1	0.97727
Clrn3	Krt6b	0.977138
Clu	Car6	0.97707
Pcdhgb6	Pcdhgb4	0.976933
Cfap57	Hist1h4f	0.976822
Celsr1	Odf3	0.976353
Klra17	Scara3	0.976274
Btla	Htr1f	0.976252
Pcdhga8	Pcdhga4	0.976204
A330040F15Rik	Fam111a	0.9761
Tmem114	H2-M11	0.975964
Aplnr	Wbscr25	0.975749
Map7	Cxcl15	0.97574
Muc5b	Gm5126	0.975624
Gm14164	Stfa1	0.975391
Nox3	Serpinb9g	0.975301
Tgfb1i1	Car6	0.975287
Ifi208	Mgat4d	0.975198
Pcdhgb6	Pcdhga7	0.975168
Pcdhga6	Pcdhga1	0.974525
Aplnr	Scara3	0.974457
Pcdhga8	Pcdhgb1	0.974374
Pcdhgb6	Pcdhga6	0.974256
Chst2	Steap1	0.974143
Igfbp7	Htr1f	0.974137
Pcdhga10	Pcdhgb4	0.973977
Sla	Tg	0.973959
Tgfb1i1	Dmrtb1	0.973806
Cr2	Dmrtb1	0.973527
St8sia1	Pabpc2	0.973265
A530099J19Rik	Hist1h1t	0.973223
Gm13286	Ptgds	0.972701
Pcdhga8	Pcdhga3	0.972538
Car6	Map7	0.9725
Pcdhgb5	Pcdhga5	0.972163
Hist1h4f	Tex19.1	0.972101
Igfbp7	Gm13286	0.972087
Odf3	Olfr128	0.971727
Pcdhga7	Pcdhga1	0.971666
Btla	Cfap57	0.97158
Pcdhga9	Pcdhga5	0.97151
Cr2	Gm2061	0.971332
Pcdhgb7	Pcdhgb4	0.971066
A4galt	Serpinb9g	0.971009
Grhl3	Krt6b	0.970999
Otoa	Krt6b	0.970663
Klra17	Wbscr25	0.970614
Pcdhgb5	Pcdhgb2	0.97057
Grhl3	5430416O09Rik	0.970549
Cdca8	Ccnf	0.970484
Pcdhga10	Pcdhga7	0.970406
Pcdhga11	Pcdhgb4	0.970305
Pcdhga9	Pcdhgb2	0.970109
Gm5126	H2-M11	0.970055
Dmrtb1	Gm2061	0.969899
Btla	Agbl2	0.969679
Chst2	Tex19.1	0.969511
Tgfb1i1	Agbl2	0.969343
Tgfb1i1	Cxcl15	0.969269
Adam15	Mreg	0.969267
Pcdhgb5	Pcdhga4	0.969246
Pcdhga9	Pcdhga4	0.969209
Rfc5	Cenpk	0.969159
Car6	Cxcl15	0.968936
A4galt	Nox3	0.968931
Il1f9	Muc5b	0.968909
Sgsm1	Pax7	0.968874
Chkb	Gm44502	0.968767
Pcdhgb8	Pcdhgb4	0.968665
Aplnr	Dmrtb1	0.968634
Gm10785	Cryzl1	0.968548
Cyp2d37-ps	Stfa1	0.968412
Btla	Cxcl15	0.968282
Pcdhga8	Pcdhga2	0.968275
Pcdhga10	Pcdhga6	0.968243
Ccnf	Cenpe	0.968212
Clec5a	Mir1950	0.968106
Sftpb	Gm4984	0.967746
Pcdhgb4	Pcdhga1	0.967331
6430706D22Rik	Hjurp	0.967306
Pcdhgb5	Pcdhgb1	0.967155
Tgfb1i1	Map7	0.967146
Msr1	Mir669e	0.967126
Pcdhgb7	Pcdhga7	0.967082
Cfap57	Gm13286	0.967077
Pcdhga9	Pcdhgb1	0.966963
Tmem114	Il23a	0.96675
Grhl3	Olfr128	0.966295
Pcdhga11	Pcdhga7	0.966184
Pcdhga12	Pcdhgb4	0.966114
Muc5b	Tmem114	0.965748
Slc30a4	Zfp389	0.965741
Ms4a4c	Mgat4d	0.965422
4930522O17Rik	Hist1h3f	0.965372
Chst2	Ptgds	0.965181
Pcdhgb5	Pcdhga3	0.965012
Clu	Tgfb1i1	0.964994
Pcdhga9	Pcdhga3	0.964938
Pcdhgb8	Pcdhga7	0.964716
Il1f9	Gm5126	0.964394
Pcdhgb7	Pcdhga6	0.964205
Stxbp4	Klra17	0.964181
Clu	Dmrtb1	0.964179
Nup62	Gm21948	0.96405
Tgfb1i1	Aplnr	0.963953
Ifi208	Kcnip1	0.96393
Map7	Agbl2	0.963458
Dmrtb1	Gm4984	0.963179
Sftpb	Olfr128	0.963122
Steap1	Hist1h4f	0.963084
Pcdhga11	Pcdhga6	0.963009
Muc5b	Egfbp2	0.96273
Btla	Ptgds	0.962714
Cln6	Gm10653	0.962477
Muc5b	Klk1b26	0.962476
C530008M17Rik	Nox3	0.962461
Plekha4	Ms4a4c	0.96236
Pcdhga12	Pcdhga7	0.962179
Gm4984	Olfr128	0.962066
Sgsm1	A630077J23Rik	0.961951
Tuba8	Olfr128	0.961916
Pcdhgb8	Pcdhga6	0.961889
1810009A15Rik	Lbhd1	0.961844
Steap1	Ptgds	0.961767
Sftpb	Gm2061	0.961665
Mybphl	Hhipl1	0.961541
Tuba8	5430416O09Rik	0.961512
Ms4a4c	Kcnip1	0.961366
Car6	Klra17	0.961263
Rpl11	Cwc22	0.961007
Pcdhgb6	Pcdhga5	0.960988
Shisa2	Tmem30b	0.960871
Pcdhgc3	Pcdhgb4	0.960752
Tgfb1i1	Klra17	0.960722
Htr1f	Tex19.1	0.960638
Clu	Cxcl15	0.960573
Igfbp7	Agbl2	0.96057
Pcdhgb6	Pcdhgb2	0.960355
Igfbp7	Tex19.1	0.960277
Pcdhgb5	Pcdhga2	0.960172
Mast1	Mir1950	0.960051
Pcdhga9	Pcdhga2	0.959962
Dmrtb1	Cxcl15	0.959868
Map7	Htr1f	0.959735
Pcdhgb6	Pcdhga4	0.959684
Otoa	5430416O09Rik	0.959516
Pcdhga12	Pcdhga6	0.959363
Prkar1b	Sftpb	0.959253
Tuba8	Krt6b	0.958783
Il1f9	1700018G05Rik	0.958779
Cdk1	Smc2	0.958311
Rpl7	Stard13	0.958127
Mmrn1	Tmem114	0.958099
Aplnr	Gm4984	0.957926
Gstp2	Klhl30	0.957817
Clu	Map7	0.957637
Car6	Gm2061	0.957573
Tmem114	1700018G05Rik	0.957486
Stxbp4	Cxcl15	0.957435
Hhipl1	1700034I23Rik	0.957329
Pcdhgc3	Pcdhga7	0.957091
Stxbp4	Tgfb1i1	0.956834
Nat6	Hyal3	0.956832
Aplnr	Gm2061	0.956682
Stxbp4	Agbl2	0.956573
Tgfb1i1	Wbscr25	0.956547
Pcdhgb6	Pcdhgb1	0.956456
Car6	Cr2	0.956401
Clu	Agbl2	0.956283
Tuba8	Mfap2	0.956225
Tgfb1i1	Scara3	0.95583
Otoa	Odf3	0.955807
Hist1h4f	Ptgds	0.955729
Map7	Dmrtb1	0.955601
Map7	Scara3	0.955359
Htr1f	Ptgds	0.95523
Il18r1	Stfa1	0.955064
Pcdhgc3	Pcdhga6	0.954512
Klra17	Stard13	0.954494
Slc5a2	BC017158	0.954479
Pcdhgb6	Pcdhga3	0.954455
Iigp1	Ifi205	0.95426
Car6	Agbl2	0.954175
Sall3	Serpinb9g	0.953925
Igfbp7	Cxcl15	0.953907
Rab17	Nox3	0.953886
Ddx60	Phf11a	0.953881
A4galt	C530008M17Rik	0.953659
Stxbp4	Dmrtb1	0.953654
Epb41l3	H2-M11	0.953586
Clrn3	Odf3	0.953083
Cyp2s1	Fhad1	0.952901
Grhl3	Clrn3	0.952887
Cwc22	Map7	0.952771
Il1f9	Il23a	0.952651
Dmrtb1	Agbl2	0.952624
Stxbp4	Htr1f	0.952516
Clrn3	Gm4984	0.952471
Pcdhga10	Pcdhga5	0.952336
Klra17	Gm2061	0.952318
Ms4a8a	Pax7	0.952109
Igfbp7	Ptgds	0.951931
Cr2	Klra17	0.95171
Egfbp2	Gm5126	0.951672
Tgfb1i1	Htr1f	0.951504
Klra17	Cxcl15	0.951478
Gm5126	Klk1b26	0.951478
Naip1	Pabpc2	0.951336
Sftpb	5430416O09Rik	0.951077
Clu	Gstp2	0.950972
A4galt	Sall3	0.95048
4921511I17Rik	Fam49a	0.950444
Mmrn1	Myo16	0.950432
1700018G05Rik	Egfbp2	0.950218
Clu	Aplnr	0.950198
Gcnt1	Tgfb1i1	0.95007
Cfap57	Steap1	0.95004
Map7	Wbscr25	0.950015
Car6	Gm4984	0.949958
1700018G05Rik	Klk1b26	0.949918
Traf3ip2	E130307A14Rik	0.949885
Pigf	Rhoq	0.949675
Plekha4	Mgat4d	0.949594
Cr2	Aplnr	0.949338
Zfp322a	4930586N03Rik	0.949203
Scara3	Cxcl15	0.948808
Irak1	Rubcnl	0.948693
Mcoln3	Ifi203	0.948566
Pcdhga10	Pcdhgb2	0.948308
Pcdhgb7	Pcdhga5	0.948258
Gstp2	Dmrtb1	0.94824
Pole	Pask	0.948236
Pcdhgb6	Pcdhga2	0.948162
Stat5a	Skap2	0.948142
Klhl30	Cxcl15	0.947976
Grhl3	Otoa	0.947934
Dmrtb1	Stard13	0.947726
Agbl2	Ptgds	0.947695
C330024D21Rik	Ptgds	0.947618
Agbl2	Tex19.1	0.947564
Iigp1	Has1	0.947523
Klhl30	Gm13286	0.947448
Prkar1b	Olfr128	0.947386
Prkar1b	5430416O09Rik	0.947384
Fhad1	Hist1h4a	0.947048
Asf1b	Ect2	0.946972
Pcdhgb7	Pcdhgb2	0.946855
Gstp2	Klra17	0.946662
Clu	Scara3	0.946558
Pcdhga10	Pcdhga4	0.946556
Pcdhga11	Pcdhga5	0.946531
Tufm	Klhl22	0.946529
Clu	Wbscr25	0.946341
Tspan31	Zfp804b	0.94627
Map7	Gm13286	0.946118
Stxbp4	Map7	0.945893
Tmem114	Egfbp2	0.945856
Igfbp7	Btla	0.945781
Car6	Htr1f	0.945777
Epb41l3	Il23a	0.94563
Egfbp2	Il23a	0.945602
Klra17	Agbl2	0.94559
Foxo4	Ipo7	0.945564
Foxm1	Anln	0.945563
Ifit2	Ifit3	0.945529
Tmem114	Klk1b26	0.945518
Xndc1	Xntrpc	0.945394
Pcdhga11	Pcdhgb2	0.945379
Prkaca	Mboat7	0.945308
Il23a	Klk1b26	0.945266
Plekha4	Kcnip1	0.945139
Cdca8	Cenpe	0.945043
Prkar1b	Krt6b	0.944966
Klhl30	Htr1f	0.944888
Pcdhgb8	Pcdhga5	0.944838
Dcstamp	Car6	0.944591
Tuba8	Alox8	0.94442
Pcdhgb7	Pcdhga4	0.944099
Angptl2	Ralgps1	0.94394
Ipcef1	Eva1c	0.943828
Pcdhga10	Pcdhgb1	0.943788
Col15a1	Sdsl	0.943742
Tuba8	Clrn3	0.943544
Aplnr	Klra17	0.943437
Cwc22	Btla	0.943395
Cdca8	Dlgap5	0.943376
Gstp2	Car6	0.94336
Dcstamp	Clu	0.943324
Spag5	Tpx2	0.943177
Tuba8	Odf3	0.943163
Steap1	Tex19.1	0.942688
Map7	Klra17	0.942501
Ddx60	Ifit1bl1	0.942453
5430416O09Rik	Gm4984	0.942357
Pcdhga11	Pcdhga4	0.942336
Stard13	Scara3	0.942268
Uap1l1	Gpx3	0.942221
Pcdhgb8	Pcdhgb2	0.94209
Ddx60	Art3	0.942011
Tgfb1i1	Cr2	0.941989
Cenpn	Kif4	0.94198
Ilvbl	Fcgr1	0.941924
Pcdhga12	Pcdhga5	0.94192
Gcnt1	Cr2	0.941914
Clu	Klra17	0.941557
Klra17	Gm4984	0.941488
Pcdhgb7	Pcdhgb1	0.941316
Pcdhga10	Pcdhga3	0.941259
Cfap57	Htr1f	0.941172
Slfn4	Apol9b	0.941031
Sftpb	Clrn3	0.94099
Il1f9	H2-M11	0.940841
Gstp2	Cxcl15	0.940814
Ankrd63	Rab17	0.940529
Sftpb	Krt6b	0.940481
Stxbp4	Car6	0.940157
Cfap69	Tcstv3	0.940116
Mx1	Ifi208	0.940014
Otoa	Olfr128	0.939998
Stxbp4	Stard13	0.939883
Pcdhgb8	Pcdhga4	0.939817
Rrp7a	Mybphl	0.939811
Klhl30	Agbl2	0.939559
Pcdhga12	Pcdhgb2	0.939468
Pcdhga11	Pcdhgb1	0.939221
Kif22	Iqgap3	0.939212
Clu	Htr1f	0.939146
Sftpb	Wbscr25	0.939107
Stard13	Cxcl15	0.938615
Stard13	Htr1f	0.938615
Map7	Btla	0.938614
Pcdhgb7	Pcdhga3	0.938452
Cxcl15	Tex19.1	0.938249
Rpl5	Agbl2	0.938246
Dmrtb1	Htr1f	0.938131
Epb41l3	Muc5b	0.937868
Hjurp	A730008H23Rik	0.937738
Rpl5	Cxcl15	0.937555
Pdxk	Atp8a1	0.937499
Epb41l3	1700018G05Rik	0.937326
Cxcl15	Wbscr25	0.93725
Pcdhga12	Pcdhga4	0.937233
Gstp2	Scara3	0.937224
Sumo2	C330024D21Rik	0.937144
Sftpb	Ipcef1	0.93714
Ms4a4c	Ifi208	0.937105
Pcdhgb8	Pcdhgb1	0.937072
Cwc22	Cxcl15	0.937054
Mx1	Ddx60	0.936962
Kcna2	1700034I23Rik	0.936925
Stxbp4	Gm13286	0.936882
Cd34	Gm16897	0.936865
Ppia	Alox8	0.936828
Tuba8	Grhl3	0.936742
Stat5a	Smpdl3b	0.936739
Cwc22	Gm13286	0.936573
Pcdhga11	Pcdhga3	0.936547
Cwc22	Stxbp4	0.936258
Pcdhga8	Pcdhga1	0.936247
Pax7	Nox3	0.936235
Pcdhgc3	Pcdhga5	0.935996
St8sia1	Otoa	0.935924
Egfbp2	H2-M11	0.935854
Itga3	Stfa1	0.935789
Rpl5	Htr1f	0.935726
Rpl5	Tgfb1i1	0.935642
H2-M11	Klk1b26	0.93547
Myo16	Tmem114	0.935438
Rpl5	Btla	0.935354
Pcdhga10	Pcdhga2	0.935181
Cbx6	Npcd	0.935142
Map7	Aplnr	0.935
Sestd1	Hsd17b14	0.934895
Plk1	Tpx2	0.934877
Grhl3	Celsr1	0.934833
Mybphl	1700034I23Rik	0.934689
Atp9a	Serpinb9g	0.934673
Cwc22	Clu	0.934647
Gm38426	Mir1950	0.934601
Stard13	Agbl2	0.934586
Pcdhga12	Pcdhgb1	0.934436
Asf1b	Espl1	0.934367
Pcdhgb8	Pcdhga3	0.934255
Ccl6	E230016K23Rik	0.934153
Tgfb1i1	Gm13286	0.934062
Pcdhgc3	Pcdhgb2	0.933628
Gstp2	Gm2061	0.933559
Klra17	Htr1f	0.93338
Map7	Cr2	0.933268
Igfbp7	Cfap57	0.933258
Rpl35	Clu	0.932925
Prkar1b	Ipcef1	0.932872
Vps39	Zkscan5	0.932753
C530008M17Rik	Serpinb9g	0.932751
Rrm1	Ercc6l	0.932648
Cxcl15	Ptgds	0.932561
Igfbp7	Stard13	0.932498
Dcstamp	Map7	0.93245
Cr2	Alox8	0.932363
Rpl35	Agbl2	0.932312
Rpl5	Gm13286	0.932209
Pcdhgb7	Pcdhga2	0.932205
Scara3	Agbl2	0.932153
Cwc22	Htr1f	0.932024
Gstp2	Wbscr25	0.931973
Stxbp4	Clu	0.931902
Pcdhgc3	Pcdhga4	0.931769
Aox1	Ccnb1ip1	0.93163
Pcdhga12	Pcdhga3	0.93153
Gstp2	Agbl2	0.931403
Rnpepl1	Isg15	0.931081
Ddx5	Abcd3	0.930944
C330024D21Rik	Steap1	0.93092
Rpl7	Cr2	0.93079
B230206H07Rik	Axin2	0.930729
Cd151	Wfdc17	0.930505
A630077J23Rik	Ms4a8a	0.930386
Slfn4	Ifi214	0.930378
Pcdhga11	Pcdhga2	0.929975
Plk1	Spag5	0.929951
Cwc22	Agbl2	0.929908
Celsr1	Krt6b	0.929756
Aplnr	Cxcl15	0.929634
Ccna2	Kif2c	0.92943
Pcdhgc3	Pcdhgb1	0.928816
Sp100	Sp110	0.928815
Sftpb	Odf3	0.928674
Stxbp4	Scara3	0.928638
Rpl11	Sumo2	0.928574
Cdca8	Kif2c	0.928546
Cfap57	Agbl2	0.928459
Car2	Tspan12	0.928346
Chst2	Btla	0.928194
Pcdhgb8	Pcdhga2	0.928153
Clrn3	Otoa	0.928007
St8sia1	Celsr1	0.927961
Paqr4	Ankle1	0.927947
Celsr1	Otoa	0.927861
Rpl7	Dmrtb1	0.927742
Clu	Gm2061	0.927714
Alox8	Gm4984	0.927631
Pold1	Nek2	0.927451
Hk3	Arhgef10	0.927445
Ms4a8a	Nox3	0.927091
Slfn1	Ifi214	0.927041
Ifit1bl1	Tgtp2	0.92698
Col15a1	Aplnr	0.926935
Pcdhga9	Pcdhga1	0.926918
Ifi35	Arid3a	0.926882
Gm14164	Cyp2d37-ps	0.926846
Npcd	Gm16548	0.926767
Rbl1	Bora	0.926756
Gm4984	Krt6b	0.92667
Gcnt1	Dmrtb1	0.926625
Pcnp	Stard3nl	0.926505
Gcnt1	Rpl5	0.926448
Clu	Gm13286	0.926408
Gsg2	Kif2c	0.926171
Iigp1	Serpina3h	0.926134
Atp9a	A4galt	0.926126
Pcdhgb5	Pcdhga1	0.925918
Pcdhgc3	Pcdhga3	0.925904
Atp9a	Sall3	0.925849
Plekha4	Ifi208	0.925798
Gm2061	Olfr128	0.925757
Gsg2	Spc24	0.925687
Rhbdf1	Arhgef10	0.925669
Epb41l3	Tmem114	0.925652
Kcna2	Eva1c	0.925581
Sftpb	Scara3	0.925421
1700020N01Rik	Olfr31	0.925408
Art3	Phf11a	0.925385
Stxbp4	Btla	0.925368
Pcdhga12	Pcdhga2	0.92532
Btla	Klhl30	0.925219
Cbx6	Car6	0.925064
Chmp1b	Gnal	0.924915
Skap2	Smpdl3b	0.924873
Kif2c	Cenpe	0.924627
Smc2	Cenpq	0.924546
1700034I23Rik	Olfr31	0.924537
Gsto1	Runx2	0.924518
Tgfb1i1	Btla	0.924515
C330024D21Rik	Cfap57	0.924423
Cr2	Stard13	0.924329
Map7	Gm2061	0.924322
Cbx6	Clu	0.924151
Slfn4	Gm15698	0.92413
Rpl5	Map7	0.924091
Ccna2	Aurka	0.923896
Gcnt1	Car6	0.92384
Znfx1	Grin3b	0.923651
Stard13	Wbscr25	0.923632
Speg	Fkbp1b	0.923602
Ifit1bl1	Phf11a	0.923521
Scara3	Htr1f	0.923427
Rwdd1	Oscp1	0.923343
Gstp2	Htr1f	0.923154
Phf11b	Ifit1bl1	0.92305
Lrrc4	Ushbp1	0.922957
Emc8	Emc8-1190005i06rik	0.922922
Ms4a4c	Phf11a	0.922741
Rpl7	Mrps10	0.922554
Car6	Gm13286	0.922428
Tns1	Ifit1bl1	0.922321
Celsr1	5430416O09Rik	0.922244
Lsp1	Prr33	0.922178
Apoc2	Apoc4-apoc2	0.922078
Ddx60	Ifi208	0.922071
Gcnt1	Wbscr25	0.921569
Clu	Klhl30	0.921435
Bub1	Zwilch	0.921418
Zkscan5	Kcnip1	0.9214
Zwilch	Lctl	0.921348
Agbl2	Wbscr25	0.921103
Btla	Hist1h4f	0.921051
Slfn1	Apol9b	0.921024
Dcstamp	Cxcl15	0.920906
Tmem114	Gm5126	0.920788
Rpl7	Scara3	0.920777
Rcvrn	Chst2	0.92059
Sftpb	Grhl3	0.920529
Phkb	Dock1	0.920523
Racgap1	Kif18b	0.920211
C330024C12Rik	Gm5803	0.920201
C330024C12Rik	Olfr1246	0.920201
Ppia	Gapdh	0.92018
Dcstamp	Scara3	0.920179
Rpl7	Klra17	0.920162
Ipcef1	Gm2061	0.920155
Ccna2	Top2a	0.920137
Tgfb1i1	Gm2061	0.920043
Tacc3	Kif4	0.920021
Thap3	Zfp677	0.919988
Alox8	Olfr128	0.919847
Rpl35	Tgfb1i1	0.919732
Itga3	Gm14164	0.919578
Pcdhgc3	Pcdhga2	0.919505
Clrn3	Gm2061	0.91926
Ppia	Cr2	0.919204
Klhl22	Zfp804b	0.918963
Cr2	Sftpb	0.918874
Gm7457	Eva1c	0.918804
Dcstamp	Wbscr25	0.918633
Slc9a4	Cyp2j9	0.918627
Tuba8	Gm4984	0.918528
Gm19345	Ceacam16	0.918405
BC035044	Col15a1	0.918312
Tmbim1	Pnkd	0.918228
Gm14164	Il18r1	0.918227
Prkar1b	Clrn3	0.918157
Arhgef10	Bcl2a1a	0.918068
Cyb5r3	Aasdh	0.918062
Tgfbi	H60b	0.918059
Rab17	Pax7	0.918023
Kif1a	Celsr1	0.917875
Rab11fip1	BC051019	0.917739
Mx1	Art3	0.917608
Rcvrn	Cfap57	0.917505
Rab17	A4galt	0.917474
Bambi	Lrp5	0.917469
Cfap57	Cxcl15	0.917421
Gas6	Nck2	0.917345
Stxbp4	Aplnr	0.917233
Hk3	Rps17	0.917194
Rrp7a	Gstp2	0.917139
Shisa5	Hspbap1	0.917121
Rims2	Pax7	0.917027
Cxcl10	Ifit2	0.916904
Mybphl	Olfr31	0.91687
Rpl7	Alox8	0.916368
Prkar1b	Odf3	0.916284
Gcnt1	Scara3	0.916065
Atp9a	Tmem114	0.915855
Kdm5c	Cnot4	0.915384
Rrp7a	Tmem30b	0.915345
Sgsm1	Ms4a8a	0.915339
Fn1	Hist1h3f	0.914986
1810011O10Rik	Ifi44l	0.914978
Rpl11	Clu	0.914973
Tgfb1i1	Gm4984	0.914928
Cr2	Olfr128	0.914892
Klhl30	Tex19.1	0.914796
Rcvrn	Hist1h4f	0.914701
Rpl11	Map7	0.91469
Aplnr	Agbl2	0.914672
Cr2	Cxcl15	0.914651
Rab17	Sall3	0.914507
Atp2a3	Ifi47	0.914302
Defb36	Cyp2d37-ps	0.914293
C330024D21Rik	Tex19.1	0.91425
Rims2	A630077J23Rik	0.914128
Hmmr	Sgol2a	0.914106
Nkiras2	Zfp385c	0.914026
Mpdu1	Zfp979	0.913951
Art3	Kcnip1	0.913879
Stxbp4	Wbscr25	0.913726
Aurka	Fanci	0.913536
Tns1	Ddx60	0.913449
Car6	Stard13	0.913387
Mcm4	Rad51	0.913186
Ipcef1	Olfr128	0.913147
Gcnt1	Agbl2	0.913124
Tuba8	Otoa	0.913091
Chst2	Gm13286	0.913052
Pkmyt1	Rad51ap1	0.912964
Gcnt1	Aplnr	0.912956
C330024D21Rik	Gm13286	0.912795
Nup107	Cenpk	0.912384
Ddx60	Ms4a4c	0.912271
Tgfb1i1	Stard13	0.912221
Pmf1	Fam166a	0.911919
Speg	Fcho1	0.911897
Naip1	St8sia1	0.911768
Art3	Ms4a4c	0.911697
Olfr128	Wbscr25	0.911616
Oas3	Oas2	0.911602
Pcdhgb6	Pcdhga1	0.9116
Mx1	Kcnip1	0.911599
Hist1h4a	Hist1h4f	0.911552
Cwc22	Fzd4	0.911478
Gm13286	Hist1h4f	0.911326
Clec5a	Mast1	0.910974
Uap1l1	Gm14085	0.910839
Rpl35	Cxcl15	0.910694
1700034I23Rik	Hist1h1t	0.910637
Nox3	Sall3	0.910528
Clu	Cr2	0.910509
Rpl7	Wbscr25	0.910473
Rpl11	Cxcl15	0.91039
Rab17	A630077J23Rik	0.910254
Racgap1	Kif11	0.910207
Gcnt1	Cxcl15	0.910134
BC035044	Gm4984	0.910024
Cd72	Ext1	0.910018
Cr2	Clrn3	0.909988
Cwc22	Car6	0.909867
Cd68	Hs1bp3	0.9098
Cbx6	Gstp2	0.909719
Zfand2a	Prkcsh	0.909708
Top2a	Kif2c	0.909587
Ddx60	Kcnip1	0.909557
Zbp1	Olfr56	0.909468
Hint2	Slfn1	0.909381
Borcs8	2310045n01rik-mef2b	0.90933
Nup205	Sgms2	0.909257
BC035044	Sdsl	0.909255
Tdrd3	Liph	0.909255
BC035044	Aplnr	0.90916
Atp9a	Trim75	0.909157
Foxm1	E2f8	0.909067
B230206H07Rik	Ms4a8a	0.908914
Aurkb	Spc24	0.908875
Tap1	Oasl2	0.908814
Sirt2	Scarf1	0.90879
Gstp2	Map7	0.908744
Il1f9	Egfbp2	0.908737
Rfc5	Rfc4	0.908688
Il1f9	Klk1b26	0.908507
Prc1	Kif22	0.908356
Kif20a	Kif2c	0.908339
Tgfb1i1	Gstp2	0.908245
Clu	Btla	0.908121
Rpl35	Gm13286	0.908025
Celsr1	Olfr128	0.908023
Nuf2	Zwilch	0.907859
Sftpb	Eva1c	0.907844
Ccna2	Birc5	0.907775
Htr1f	Wbscr25	0.907761
Rpl5	Car6	0.907706
Rpl11	Htr1f	0.907584
Alox8	5430416O09Rik	0.907553
BC035044	Cr2	0.907522
BC035044	Wbscr25	0.907334
B230112J18Rik	Apol9b	0.907292
Cxcl15	Gm2061	0.907264
Birc5	Slc7a11	0.907221
Myo16	Serpinb9g	0.907128
Dmrtb1	Gm13286	0.906982
Rpl5	Igfbp7	0.906969
Ercc6l	Pask	0.906928
Cbx6	Dmrtb1	0.906919
Tlr13	Rhbdf1	0.906873
Dcstamp	Dmrtb1	0.906839
Ncapd3	Stil	0.90675
Bub1	Cenpi	0.906682
Cmtr1	Rnf8-cmtr1	0.906594
Atp9a	H2-M11	0.906582
Ccnf	Kif2c	0.906324
Rplp0	Ldhd	0.906246
Dab2	Rab3il1	0.906186
Dlgap5	Itgae	0.906138
Iqgap3	Tpx2	0.906109
Phf11a	Mgat4d	0.905971
Dcstamp	Gm2061	0.905962
Cdca8	Nuf2	0.90592
Rpl35	Htr1f	0.905915
Ddx60	Mgat4d	0.905784
Cd2	Zfp459	0.905742
Stard13	Gm13286	0.905713
BC035044	Dmrtb1	0.905259
Sdsl	Aplnr	0.905215
Gstp2	Gm13286	0.905078
Ipcef1	5430416O09Rik	0.905073
Map7	Klhl30	0.905041
Clrn3	Wbscr25	0.904942
Cyp2s1	Hist1h4a	0.904906
Otoa	Pabpc2	0.90483
Cwc22	Tgfb1i1	0.904757
Rpl7	Gcnt1	0.904697
Setdb2	Setdb2-phf11c	0.904653
Spag5	Iqgap3	0.904646
Ccna2	Cdca8	0.904642
Syne2	Eva1c	0.904622
Rtp4	Oas2	0.904589
Tex40	Gm16548	0.904588
Alox8	Gm2061	0.904522
Clu	Gm4984	0.904508
Phf11a	Kcnip1	0.904464
Cwc22	Tex19.1	0.904342
Ubash3a	Itga3	0.904272
Grhl3	Gm4984	0.904254
Mad2l1	Parpbp	0.903946
Cbx6	Scara3	0.903859
Dcstamp	Agbl2	0.903842
Axdnd1	Ubash3a	0.903841
Rpl11	Gm13286	0.90384
Map7	Gm4984	0.903491
Rnpepl1	Ifit1	0.903486
Klhl30	Ptgds	0.903476
Epb41l3	Gm5126	0.90345
Ipcef1	Gm4984	0.903428
Parp14	Grin3b	0.903425
B230112J18Rik	Gm15698	0.903401
Lhfpl2	Stum	0.903371
Car6	Klhl30	0.903312
Ccnf	Dlgap5	0.903212
Chtf18	Nsl1	0.903187
Klra17	Gm13286	0.90312
4930404N11Rik	Mfsd12	0.903116
Fignl1	Pmf1	0.903096
Prkar1b	Gm4984	0.903068
Inppl1	Map4k5	0.902765
Car6	Btla	0.902763
Dcstamp	Aplnr	0.902647
Kcna2	Hist1h1t	0.902429
Cbx6	Wbscr25	0.902367
Cdca8	Kif20b	0.90217
Gstp2	Aplnr	0.902137
Fgfrl1	Serpine2	0.902057
Rpl11	Agbl2	0.902044
Fzd4	Stxbp4	0.90199
Alox8	Wbscr25	0.901973
Il1f9	Epb41l3	0.90197
Malt1	Mir466p	0.901911
Alox8	Scara3	0.901887
Stxbp4	Igfbp7	0.90188
Slfn4	Rasgrf1	0.901792
Fhad1	Smtnl1	0.901781
Cr2	Agbl2	0.901706
Slc15a3	Usb1	0.9017
Tdrd3	Flt1	0.901666
Acss2os	Acss2	0.901437
Itga3	Cyp2d37-ps	0.90134
Col15a1	Gm4984	0.901273
5430416O09Rik	Gm2061	0.90127
Col15a1	Dmrtb1	0.901234
Rpl11	Dcstamp	0.901057
Msrb1	Rps7	0.900883
Tiam1	Xkr5	0.900854
Rfc5	Nup107	0.900689
Map7	Stard13	0.900659
Arfgef3	4833415N18Rik	0.900597
Sgsm1	Gm14164	0.900518
Birc5	Kif2c	0.900446
Kif22	Spag5	0.900422
Mapkapk3	Rad51d	0.900375
Ubash3a	Sgsm1	0.9003
Dcstamp	Cr2	0.90029
Dcstamp	Htr1f	0.900266
Hdc	Iigp1	0.900143
Aplnr	Htr1f	0.900101
Col15a1	Scara3	0.900072
Mybphl	Tmem30b	0.900029
Aurkb	Gsg2	0.900024
Tacc3	Nek2	0.899938
Rpl11	Klhl30	0.899904
Gm4984	Odf3	0.8999
Smarcb1	Zfp1	0.899857
Rims2	Itgad	0.899856
Cdk1	Rfc5	0.899851
Klhl30	Tmem30b	0.899643
Cxcl10	Ifit3	0.89959
Igfbp7	Klhl30	0.899589
Rpl6	Zfp28	0.899513
Xpc	Cav1	0.899394
Cyb5r3	Pcdh7	0.899347
Cd72	Gstp1	0.899283
Cbx6	Aplnr	0.899106
Tmem114	Serpinb9g	0.899062
Ndnl2	Fam189a1	0.898972
Mmrn1	H2-M11	0.898961
Mfap2	Odf3	0.898959
Gcnt1	Klra17	0.89893
Rab21	Gga3	0.898904
Cwc22	Cfap57	0.89885
Slfn1	Ifi208	0.898799
Ppia	Tuba8	0.898767
Ifit3b	Ddx60	0.898758
Igfbp7	Hist1h4f	0.898593
Kif11	Cenpn	0.898564
Ect2	Slc7a11	0.898553
Stxbp4	Ptgds	0.898489
C330024D21Rik	Btla	0.898468
Fam151a	Acot11	0.898336
6430706D22Rik	A730008H23Rik	0.898101
C330024D21Rik	Htr1f	0.898036
Ifit2	Phf11b	0.897979
Suv39h1	Topbp1	0.897966
Rrp7a	1700034I23Rik	0.897947
Gcnt1	Stard13	0.897944
St8sia1	Odf3	0.897902
4930522O17Rik	Scgb1c1	0.897846
Mcm5	Zwilch	0.89763
C330024D21Rik	Chst2	0.89757
BC035044	Scara3	0.897536
Prkar1b	Otoa	0.897469
4930519F09Rik	Cald1	0.897463
Mcm2	Orc6	0.897459
Axin2	Ms4a8a	0.897438
Nck1	Ptpn3	0.897409
Gmnn	Cenpc1	0.89736
B3gnt3	Tep1	0.897288
Ipcef1	Krt6b	0.897271
Uap1l1	E030013I19Rik	0.897266
A4galt	Ms4a8a	0.897262
Mx1	Mgat4d	0.897211
Rps17	Rhbdf1	0.897185
Alox8	Krt6b	0.896904
Sftpb	Aplnr	0.896679
Sftpb	Dmrtb1	0.896587
Mmrn1	Serpinb9g	0.896571
Rpl11	Stxbp4	0.896543
Col15a1	Wbscr25	0.896493
Defb36	Stfa1	0.896427
Dlgap5	Cenpe	0.896357
Mfap2	Olfr128	0.896169
Adamts14	Myo16	0.896147
Gsg2	Ncaph	0.896077
Hk3	Tlr13	0.89596
Rab17	Ms4a8a	0.895954
Car6	Sftpb	0.895928
Tmem114	Sall3	0.895909
Ska2	Dhfr	0.895827
Gcnt1	Htr1f	0.895799
Cfap57	Klhl30	0.895643
Rpl35	Ptgds	0.895477
Bub1	Knl1	0.895419
Nutf2	Psma8	0.895175
Ubash3a	Pax7	0.895159
Ifi205	Serpina3h	0.89505
Kif20a	Spc24	0.895035
Ppif	Ppifos	0.895
Gcnt1	Map7	0.894999
Fam50a	Mapkapk3	0.894958
Chst2	Hist1h4a	0.894918
Gmnn	Phf19	0.894823
Map7	Igfbp7	0.894822
Mfap2	5430416O09Rik	0.894802
BC035044	Tgfb1i1	0.894727
Bcl2a1a	Igfbp7	0.894702
Alox8	Clrn3	0.894702
C330024D21Rik	Agbl2	0.894699
Rpl5	Tex19.1	0.894629
BC035044	Car6	0.894587
Aplnr	Stard13	0.894577
Ldhd	Olfr31	0.894545
Pcdhga10	Pcdhga1	0.894479
Tacc3	Cenpn	0.894392
Atp9a	Rab17	0.89417
Commd10	Gm20319	0.89415
Chdh	Gm5126	0.89392
Cbx6	Col15a1	0.893911
Stard13	Gm2061	0.893807
Rab43	Edem2	0.893787
Bambi-ps1	Arhgef10	0.893736
Dcstamp	Klhl30	0.893687
Celsr1	Pabpc2	0.893626
Zdhhc9	Mlxip	0.8936
Scara3	Olfr128	0.893535
Cenpe	Kif20b	0.893518
Prkar1b	Grhl3	0.893487
Ccnf	Kif20b	0.893475
Map1s	Prkag2	0.893454
Dcstamp	Gstp2	0.893399
St8sia1	Krt6b	0.893375
Epb41l3	Mmrn1	0.893368
Troap	Pif1	0.89328
Rpl35	C330024D21Rik	0.893278
Rpl7	Gm4984	0.893264
Rps17	Arhgef10	0.89323
A630077J23Rik	Nox3	0.893208
Naip6	Naip7	0.893168
Rcvrn	Tex19.1	0.893163
Slfn1	Gm15698	0.893078
Galnt4	Setdb1	0.893068
Cep55	Kif15	0.893055
Zkscan5	Mgat4d	0.893054
Axdnd1	Gm14164	0.893025
Speg	Ptprs	0.893014
Gstp2	Gm4984	0.892848
Gm31763	Reep3	0.892701
Mcm5	Nuf2	0.892692
Rhbdd2	A530099J19Rik	0.892685
Aldh1b1	Ankrd63	0.892623
Prkar1b	Gm2061	0.892542
Nek6	Ms4a6b	0.892536
Wdtc1	Nsd1	0.892511
Pim3	Tbc1d10c	0.892391
A830082N09Rik	Tuba8	0.892389
Tuba8	Cr2	0.892385
Esyt1	Ptprs	0.892282
Plk1	Bub1b	0.892168
Pus3	Hyls1	0.891922
Rhbdd2	Hist1h1t	0.891867
Gm7457	Prkar1b	0.89177
Ckap2	Ndc80	0.891769
Mfap2	Krt6b	0.891584
Dcstamp	Tgfb1i1	0.891536
Rpl5	Aplnr	0.891439
Cwc22	Klhl30	0.891422
Sgsm1	Stfa1	0.891399
Birc5	Bub1	0.891398
Hist2h2ab	Fam78b	0.891354
Rfc4	Cenpk	0.891143
Rrp7a	Hhipl1	0.891125
Gcnt1	Gm4984	0.891113
Ubash3a	Stfa1	0.891078
Gmnn	Kif15	0.891067
Stxbp4	Gstp2	0.890949
Clu	BC035044	0.890887
Smtnl1	Hist1h4a	0.890732
Tspan31	Bdh2	0.8907
Cbx6	Gm2061	0.890647
Mfap2	Alox8	0.89062
Gm16861	Rapgef6	0.890573
Rpl7	Stxbp4	0.89054
Rims2	Ubash3a	0.890516
Cbx6	Sftpb	0.890392
Pnpla2	Manbal	0.890374
Rrm1	Nsl1	0.890326
Rcvrn	Btla	0.890294
Rrp7a	Klhl30	0.890282
Optn	Nfatc2	0.890243
Cdk1	Tk1	0.890204
N4bp1	Rragb	0.890163
Zfp90	St5	0.889988
4930431P03Rik	Celsr1	0.889902
Art3	Iigp1	0.889894
Stxbp4	Cr2	0.889786
Ska3	Fam83d	0.889649
Cbx6	Gm4984	0.889529
Hk3	Itga8	0.889448
Pcdhgb7	Pcdhga1	0.88944
Hk3	Gapdh	0.889427
Gba	Tmem50b	0.889409
Cr2	5430416O09Rik	0.889192
Rps26	Cd300c2	0.889184
Cwc22	Dcstamp	0.888995
Ms4a8a	Serpinb9g	0.88892
Rps17	Itga8	0.8889
Aurkb	Ncaph	0.888865
Steap1	Gm13286	0.888725
Adh7	0610031O16Rik	0.888669
Notch1	Chil1	0.888668
Ccdc102a	Klrb1a	0.888603
Ccrl2	Tdrkh	0.888474
C530008M17Rik	Sall3	0.888467
Cwc22	Ptgds	0.888322
Slfn1	B230112J18Rik	0.888267
Scara3	Gm13286	0.888193
Spns2	Kif1a	0.888148
Mmrn1	Muc5b	0.888079
Col15a1	Car6	0.88791
Ifi208	Apol9b	0.88784
Pax7	Serpinb9g	0.887785
Agbl2	Gm2061	0.887698
Tspan31	Rpl5	0.887466
Gstp2	Cr2	0.887419
Rnpepl1	Cmtr1	0.887332
Gm1821	Phf19	0.887243
D030028A08Rik	Sp2	0.887216
Gng5	Serpinb9g	0.88716
Armc2	B230206H07Rik	0.886997
Bcl2a1a	Agbl2	0.886976
Cr2	Htr1f	0.886821
Ifit2	Chst7	0.886701
Uba7	Sp110	0.886688
Asf1b	Gmnn	0.886683
Spns2	Celsr1	0.886671
Igfbp7	Chst2	0.886664
Birc5	Mastl	0.88664
Crip1	Ier3	0.886606
Esam	Cfap57	0.886586
Ipcef1	Clrn3	0.886489
Map1s	Sh3bp5l	0.886472
4833415N18Rik	Perp	0.886441
Il1f9	Tmem114	0.886339
Aurka	Ckap2l	0.886335
Ptprs	Fkbp1b	0.886294
Gas6	Map3k9	0.886258
Rpl35	Btla	0.886246
BC051019	St8sia6	0.886201
Cyp2s1	Smtnl1	0.886114
Actn1	Ccz1	0.886097
Cbx6	Klra17	0.885932
Ifit3	Phf11b	0.885914
Dhx58	Sp100	0.885884
Hk3	Rhbdf1	0.885884
Col23a1	Gm14164	0.885832
1700020N01Rik	Hhipl1	0.885823
Pcdhgb8	Pcdhga1	0.885816
Uba7	Ifitm6	0.885754
Zfp524	Dcaf8	0.885708
Atp9a	Il23a	0.885684
Atp11a	St8sia6	0.885671
Cd163	Emp2	0.885639
Coa3	Rsu1	0.885609
Col15a1	Klra17	0.885581
Cdca5	Espl1	0.885473
B230112J18Rik	Ifi214	0.885359
Rpl7	Car6	0.885332
Mki67	Iqgap3	0.885309
Hmmr	Kif11	0.885255
C330024D21Rik	Cxcl15	0.885238
Cav2	Zfp280b	0.885237
Timm21	Fbxo15	0.885225
Ankrd63	Serpinb9g	0.885026
Pcdhga11	Pcdhga1	0.885008
Tuba8	Sftpb	0.884913
Il1f9	Chdh	0.884818
Rpl5	Clu	0.884787
Ppia	Gm4984	0.884693
Asf1b	Ncapd3	0.884553
Hat1	Nup107	0.884486
Btla	Steap1	0.884436
Bambi-ps1	Ccnb1ip1	0.884379
Clec5a	Gm38426	0.884363
Art3	Serpina3h	0.884225
Orc6	Rad51ap1	0.884112
Celsr1	Clrn3	0.883916
5430416O09Rik	Wbscr25	0.883909
Ubb	Ifnlr1	0.883798
Cwc22	Dmrtb1	0.88377
Cbx6	Dcstamp	0.883769
BC035044	Gm2061	0.883749
Tgfb1i1	Igfbp7	0.883715
Cdkn2c	Fam64a	0.883689
Dmrtb1	Klhl30	0.883667
Gstp2	Stard13	0.883654
Ero1lb	Nudt13	0.883608
Cpt2	Nedd9	0.8836
Gng5	Nox3	0.883564
Prkar1b	St8sia1	0.883508
Atmin	2610027K06Rik	0.883493
Uhrf1	Pkmyt1	0.883188
Dcstamp	Gm13286	0.883107
Gm2a	Sh3kbp1	0.883031
Kcnj14	Gm684	0.882983
Chtf18	Rpa1	0.882824
Kif2c	Sgol2a	0.882778
Gm7457	Ccr4	0.882756
Ercc6l	Rad51ap1	0.882731
Rnf10	Parp12	0.882711
Ifit3	Olfr56	0.88268
Dcstamp	Gm4984	0.88267
Pcdhga12	Pcdhga1	0.882636
Gm2061	Krt6b	0.882548
Scara3	Clrn3	0.882547
Rpl35	Car6	0.882535
Fuz	Ddx60	0.882405
Stard13	Gm4984	0.882367
Dctn2	Parp9	0.882366
Stxbp4	Tex19.1	0.882335
H2-M11	Sall3	0.882264
Polr2g	Uqcrc2	0.882245
Trim35	Stx7	0.882175
Rad51ap1	Nsl1	0.88207
Gcnt1	Clu	0.882017
Aurkb	Lmnb1	0.881979
Ubash3a	A630077J23Rik	0.881941
Ddx60	Tgtp2	0.881929
Fam189b	C330024D21Rik	0.881918
Cyp2s1	Hist1h4f	0.881856
Serhl	Map3k9	0.881855
Rpl11	Gstp2	0.881852
Mmrn1	Il23a	0.881837
Cenpe	Sgol2a	0.88183
Phf11a	Ifi208	0.881772
Parp14	Ddx58	0.881752
Fuz	Tns1	0.881724
Tk1	Nuf2	0.881561
Map7	Tex19.1	0.881483
Rpa2	Gen1	0.881403
Gm16023	Slc35e2	0.881365
Mmrn1	Egfbp2	0.881349
Rpl11	Car6	0.881271
Clec4d	Map1s	0.88125
Pask	Bard1	0.881098
Ddx60	Plekha4	0.88106
Tgtp2	Art3	0.881045
Mmrn1	Klk1b26	0.881018
Cbx6	Gm16548	0.880928
Rrm1	Rad51ap1	0.880909
Defb36	Il18r1	0.880859
Mllt6	4930427A07Rik	0.880692
Gmnn	Nek2	0.880658
Rpl5	Dcstamp	0.880619
2500002B13Rik	Mgat4d	0.880521
Snapin	Qars	0.880354
Ifi208	Ifi214	0.880321
Rpl35	Dmrtb1	0.88022
Kcnip1	Serpina3h	0.880123
Art3	Mgat4d	0.880068
Ring1	Chst7	0.880024
Gcnt1	Bcl2a1a	0.879969
Ccna2	Ckap2l	0.879865
Mef2a	Rhoh	0.879854
Rrm2	Ptpn14	0.879823
Gng5	C530008M17Rik	0.879765
1810055G02Rik	Tcea1	0.879708
Scaf1	Neurl1a	0.879611
Lmnb1	Ncaph	0.879552
Prkar1b	Eva1c	0.879488
BC035044	Map7	0.879396
Ndufs8	Atp8a1	0.879296
Tctn1	Tbc1d20	0.879262
Fhad1	Tdrd9	0.879202
Bend6	Zfp979	0.879145
Rpl5	Cfap57	0.879133
Aplnr	Clrn3	0.879113
P2ry6	Trib1	0.879098
Ccnf	Kif18b	0.879024
Trim21	Eepd1	0.87892
Mfn2	Gdap2	0.878819
Ppia	Scara3	0.878724
Sftpb	Kcna2	0.878717
Stoml2	Gm5039	0.878693
Klhl22	Map7	0.878526
Bcl2a1a	Htr1f	0.878444
Stxbp4	Col15a1	0.878417
Rpl11	Btla	0.878395
Rpl35	Gstp2	0.878341
Fam167b	Lancl3	0.878274
Nono	Il13ra1	0.87827
Gng11	Galnt12	0.878212
Isg15	4933412E12Rik	0.878193
Desi1	Serpina3h	0.878185
Prorsd1	Ikbke	0.878066
St8sia1	5430416O09Rik	0.878058
Arhgef10	Igfbp7	0.878051
Ldhd	Mybphl	0.877743
Klra17	Klhl30	0.877723
Scara3	Klhl30	0.877698
Ifi205	Has1	0.877595
Rab17	C530008M17Rik	0.877506
2500002B13Rik	Ifi208	0.877441
Cmtm3	Zcchc14	0.877406
Selenom	Pon3	0.877346
A830082N09Rik	Olfr128	0.877324
Top2a	Cdca8	0.877264
Pisd-ps1	Lrrc42	0.877181
Cxcl15	Gm4984	0.877044
Stat3	St8sia6	0.876942
Top2a	Ckap2l	0.876895
Ets2	Slc39a11	0.87683
Gmnn	Smc2	0.876675
Nek2	Kif4	0.876495
Chmp7	Agap1	0.876466
A4galt	Tmem114	0.876405
Pla2g15	Snap29	0.876396
Rpl5	Stxbp4	0.87633
Cenpn	Ezh2	0.876291
Gng5	Rab17	0.87623
Cdk1	Cenpk	0.876217
Mcm2	Pkmyt1	0.876096
Pcdhgc3	Pcdhga1	0.876086
Fam189b	Sumo2	0.876067
Ppia	Wbscr25	0.876041
Igfbp7	Serping1	0.875976
Gcnt1	Rpl35	0.875858
Cenpn	Ect2	0.875822
Rpl35	Cfap57	0.875769
Syne2	Clec2g	0.875652
Prkar1b	Celsr1	0.875572
Chst2	Htr1f	0.875513
Atp9a	Muc5b	0.875472
Pcnp	1110002J07Rik	0.875451
Ndufs8	Trim25	0.875444
Zkscan5	Ch25h	0.875419
Nme4	Haus6	0.875393
Fuz	Ifit3b	0.875262
Ccna2	Kif20a	0.875223
Lmnb2	Dhfr	0.875191
Alox8	Stard13	0.875188
Cd300a	Cebpd	0.875165
Zkscan5	Ifi208	0.875035
Cyp4f13	S100b	0.874915
Cwc22	Klra17	0.874899
Rrp7a	Eva1c	0.874856
Csf2rb	Plekha1	0.874848
Ubxn1	Ascc3	0.8748
Mx1	Ms4a4c	0.874796
Cd200	Cd207	0.87479
Sgk1	Oas1c	0.874774
Mcm7	Cdc45	0.874654
Kif1a	Odf3	0.874651
Olfr56	Tgtp2	0.874644
Ldhd	1700034I23Rik	0.874597
Plekha4	Phf11a	0.874524
Btla	Dmrtb1	0.874486
Rrp7a	Kcna2	0.874438
Cwc22	Sumo2	0.874363
Ifit3	Zbp1	0.874353
Ccna2	Mad2l1	0.874344
Rpl35	Tex19.1	0.874282
Stxbp4	Gm2061	0.874198
Rsad2	Cmpk2	0.874166
Cenpa	Kifc1	0.874079
Has1	Serpina3h	0.873777
Armc2	Ms4a8a	0.873774
BC035044	Klra17	0.873758
Gcnt1	Stxbp4	0.873737
Bambi	Cited4	0.873706
Rpl5	Dmrtb1	0.873543
Psmd8	2900097C17Rik	0.87353
Htr1f	Hist1h4f	0.873526
Prdx6	Suco	0.873486
Gsg2	Nuf2	0.873483
Dmrtb1	Alox8	0.873464
Tgfb1i1	Klhl30	0.873402
Rpl11	Dmrtb1	0.87338
Sgsm1	1700125H03Rik	0.873327
Rpl7	Tgfb1i1	0.873253
Tlr13	Cd99l2	0.873202
Htr1f	Gm2061	0.8732
Nck1	Kcnj14	0.873175
Ccdc34	Kdm5b	0.873167
1190002N15Rik	Arhgef6	0.873149
Igfbp7	Klra17	0.873036
Nox1	Ms4a4c	0.872979
Snx33	Zfp28	0.872971
Tns1	Phf11b	0.87297
Col15a1	Gm2061	0.872926
Plekha4	Art3	0.872893
Cenpe	Gpsm2	0.872834
Gmnn	Ect2	0.872802
Pitrm1	Fam206a	0.872721
Tlr13	Gapdh	0.872706
Ifi203	Ccl5	0.872538
Zfp36l1	Tmem173	0.872523
Mcm3	Tk1	0.872505
Rpl5	Cwc22	0.872326
Rogdi	Ldhd	0.87231
Phf19	Acat1	0.872302
Aplnr	Olfr128	0.872226
Igf1	Ptgdr2	0.872184
Akr1c13	Vwa9	0.872179
Rims2	Sgsm1	0.872083
Tmx1	Mir466o	0.872078
Mir466p	6720489N17Rik	0.87205
Rpl7	Ppia	0.872041
Ect2	Ezh2	0.872017
Kif20a	Gsg2	0.871992
Btla	Klra17	0.871985
Gapdh	Itga8	0.871958
Syne2	Ipcef1	0.871941
Gpr137b	Cog6	0.871768
Ldhd	Hhipl1	0.871713
Rpl7	Gm2061	0.871601
Maea	Tbc1d22a	0.871538
Cdkn1a	Sun1	0.871524
Col15a1	Cr2	0.871495
Gm13286	Wbscr25	0.871465
A530099J19Rik	1700034I23Rik	0.871318
Plekho1	Galns	0.871264
Mx1	Urah	0.871222
Rpl7	Col15a1	0.871193
Kif11	Kif18b	0.871125
Gcnt1	Ccdc88b	0.870986
Tuba8	Celsr1	0.870972
Rapgef5	4933412E12Rik	0.870969
Aplnr	Gm13286	0.870922
Prc1	Nusap1	0.87085
Brca1	Atad5	0.870834
Bcl2a1a	Cxcl15	0.870791
Kif2c	Dlgap5	0.870713
Slfn4	Ifi208	0.87068
Coprs	Traf5	0.870664
Tgtp2	Phf11a	0.870646
Sftpb	Celsr1	0.870621
Igfbp7	Dmrtb1	0.87061
Kitl	Zfp608	0.870593
Sftpb	Alox8	0.870542
Epb41l3	Serpinb9g	0.87054
Rrp7a	Bambi-ps1	0.870489
A830082N09Rik	Clrn3	0.870435
Asf1b	Neil3	0.870338
C330024D21Rik	Hist1h4f	0.870281
Bambi-ps1	Aox1	0.870253
Kif22	Racgap1	0.870246
Hadhb	Pm20d2	0.87023
Gm5803	Shisa3	0.870222
Olfr1246	Shisa3	0.870222
Lrrc4	Slc39a5	0.870159
Rpl5	Scara3	0.870079
Ccna2	Sgol2a	0.870067
Hmmr	Cenpe	0.870004
Sftpb	Klra17	0.869967
Stxbp4	Cfap57	0.869946
Ercc6l	Gen1	0.869937
A830082N09Rik	5430416O09Rik	0.869936
9430015G10Rik	Ermard	0.869904
Stxbp4	C330024D21Rik	0.869899
Tspan3	Gbx2	0.869856
Esam	C330024D21Rik	0.869824
BC035044	Sftpb	0.869778
Cr2	Krt6b	0.869711
P2ry6	Tmem171	0.869549
Ppp1r7	Gm6377	0.869444
Bub1	Mastl	0.869423
Txnip	Ubxn4	0.869333
Mpdu1	Bend6	0.869289
Ipcef1	Wbscr25	0.869289
Clu	Stard13	0.869282
Rhbdd2	1700034I23Rik	0.86927
A730063M14Rik	Nvl	0.869194
Ipcef1	Odf3	0.869186
Gcnt1	Gm2061	0.869044
Ccnf	Cenpm	0.869014
Golga4	Tom1	0.868976
Rad18	Slc7a11	0.868873
Eva1c	Celsr1	0.868866
Rpl7	Aplnr	0.868843
Fam64a	Tacc3	0.86878
Rpl7	Cxcl15	0.868773
Hint2	Urah	0.868749
Epb41l3	Egfbp2	0.868647
Gsg2	Cdca8	0.868621
Ifitm3	Tmcc3	0.868616
Cwc22	Scara3	0.868601
Sumo2	Ptgds	0.868552
4930552N02Rik	Map7	0.868517
Atp9a	1700018G05Rik	0.868362
Rab11fip1	4933416M07Rik	0.868362
Mx1	Phf11a	0.868299
Wdr91	Dennd4c	0.868295
Trim75	A4galt	0.868292
Urah	Ifi208	0.868268
Nfxl1	Olfr56	0.868221
Epb41l3	Klk1b26	0.868202
Gm15441	Ubxn4	0.868093
Fam169a	Acaa1b	0.868041
Nox1	Plekha4	0.867995
Stat1	Nfxl1	0.86796
Mybphl	Kcna2	0.867919
Epb41l3	Myo16	0.867915
Myo16	H2-M11	0.867841
Ccm2	Itgae	0.867812
Pon3	Espnl	0.867799
Plk1	Iqgap3	0.867783
Rpl11	Fzd4	0.867777
Chdh	Muc5b	0.867769
Thap3	Sccpdh	0.867758
Kidins220	B3gnt7	0.867714
Psmd8	Slc27a1	0.867699
Rpl5	Rpl35	0.867619
Ccdc88b	Rpl5	0.867536
Bub1	Nuf2	0.867524
Tgfb1i1	Ptgds	0.867494
Kif2c	Nuf2	0.867475
H2-M11	Serpinb9g	0.867425
Map7	Ptgds	0.867406
Bambi-ps1	Bcl2a1a	0.86735
Trim26	Eva1c	0.867347
Gsg2	Dlgap5	0.867319
Mmrn1	Adamts14	0.867302
Esam	Chst2	0.867296
Hdc	Ifi205	0.867282
Top2a	Gsg2	0.867278
Msh6	Pask	0.867249
Mmrn1	1700018G05Rik	0.86718
Nutf2	Nutf2-ps1	0.867146
Eva1c	Gm2061	0.867007
Steap1	Hist1h4a	0.867001
Gstp2	Btla	0.866916
Gcnt1	Gm13286	0.866822
Rarg	Egr1	0.8668
Tuba8	Wbscr25	0.866791
Cbx5	Ctgf	0.866705
Bambi-ps1	Stard13	0.866693
A830082N09Rik	Gm4984	0.866442
Ankrd63	A630077J23Rik	0.866424
Pim3	Cyp20a1	0.866368
Ubash3a	Gm14164	0.866326
Rpl35	Stxbp4	0.866282
H60b	Tcaf2	0.866221
Ncaph	Dlgap5	0.86618
Fgr	1700010I14Rik	0.86618
Cwc22	C330024D21Rik	0.865943
Cwc22	Igfbp7	0.865888
Tmem158	2900026A02Rik	0.865881
Rpl11	Tex19.1	0.865872
Bambi-ps1	Gstp2	0.865864
Ube2s	Il15ra	0.865839
Ifi47	Ifit1	0.865797
Spp1	Ifi35	0.865769
Smtnl1	Hist1h4f	0.865634
Prc1	Racgap1	0.865588
Galnt2	Pola1	0.865516
Cenpq	Ndc80	0.865502
Chdh	1700018G05Rik	0.865498
Herc6	Chst7	0.865456
Sap18b	Stard13	0.865448
Gm7457	St8sia1	0.865441
Akap6	Hhla1	0.865438
Isca1	Stambpl1	0.865384
Myo16	Nox3	0.865377
Hn1	Kntc1	0.865369
2500002B13Rik	Kcnip1	0.865296
Nceh1	Grhl3	0.865279
Rabl6	C3	0.86527
Pigq	Camk1d	0.86527
Aox1	Igfbp7	0.865234
Ugt1a1	Ugt1a7c	0.865152
Ccnf	Sgol2a	0.865147
Art3	Ifi208	0.865129
Rpl11	Klra17	0.86499
Apobec1	Pex16	0.864985
Ugt1a5	Ugt1a7c	0.864881
Rpl7	Agbl2	0.864831
Gins2	Lbr	0.864831
Igfbp7	Steap1	0.864728
Mfap2	Clrn3	0.864687
Ube2c	Pmch	0.864635
Ugt1a2	Ugt1a7c	0.864617
Prr11	Ect2	0.864595
Car6	Igfbp7	0.864556
Atad2	Ccne2	0.864409
Dmrtb1	Olfr128	0.864374
Emb	Cdc25c	0.864366
Cwc22	Aplnr	0.864322
Gcnt1	Mrps10	0.864243
Sumo2	Gm13286	0.864216
Col23a1	Stfa1	0.864154
Pf4	Ints6l	0.864126
Ercc6l	Pole	0.864116
Sdsl	Gm4984	0.864013
Scara3	5430416O09Rik	0.864005
Dusp4	Tmem50b	0.863971
Tgfb1i1	Tex19.1	0.863928
Rpl5	Wbscr25	0.863885
Rad21	Sgol1	0.863766
St8sia1	Grhl3	0.863757
Ckap2	Kif20b	0.863697
Stxbp4	BC035044	0.863649
Klhl30	Wbscr25	0.86362
Bcl2a1a	Gm13286	0.863563
Rpl13	Arid3b	0.863515
Gng5	Epb41l3	0.863392
Pisd-ps1	Zfp28	0.863372
4930431P03Rik	St8sia1	0.863358
Sfn	Ifi44	0.863327
Traf5	Klhl30	0.863308
Mcm5	Bub1	0.863298
Rpl5	Cr2	0.86328
Cmtr1	Xpc	0.863265
Pars2	Mfsd6	0.863234
Rab17	Myo16	0.863213
Abcc3	Pm20d2	0.863201
Krt6b	Wbscr25	0.863131
Samd9l	Parp12	0.863121
Tuba8	Gm2061	0.863014
Cr2	Grhl3	0.862992
Gm14164	A630077J23Rik	0.862963
Rpl35	Bcl2a1a	0.862943
Sdsl	Tgfb1i1	0.862917
Rpl35	Klhl30	0.86291
Tmem261	Sgk3	0.862895
Klhl30	Gm2061	0.86288
Btla	Stard13	0.862742
Rpl39	Bambi-ps1	0.862718
A830082N09Rik	Krt6b	0.86269
Tlr13	Arhgef10	0.862676
Rpl35	Map7	0.862657
Pcnp	Lppos	0.862439
Uqcr11	F5	0.862121
Esam	Rcvrn	0.862115
Asf1b	Kif15	0.862031
Dok2	Ifnlr1	0.861973
Aox1	Klhl30	0.861888
Cdca8	Sgol2a	0.861873
Ptpn18	Traip	0.861867
Sgsm1	Nox3	0.86186
BC035044	Olfr128	0.861854
Aox1	Gm13286	0.861829
Zfp287	1600020E01Rik	0.861806
Gtse1	Rad51	0.861734
Stxbp4	Klhl30	0.861728
Stxbp4	Gm4984	0.861629
Mxd3	H2-T3	0.861586
Kif18b	Kif4	0.861561
Asah1	Vapa	0.861532
Slfn4	Mgat4d	0.861488
Ugt1a7c	Ugt1a6a	0.86148
Sdsl	Dmrtb1	0.861421
Alox8	Grhl3	0.861419
Rpl11	Ptgds	0.861406
Uhrf1	Rad51ap1	0.861349
Zfp932	Zfyve28	0.861306
Dhx37	Usp31	0.861292
Bambi-ps1	Scara3	0.861282
Gmnn	Clspn	0.861255
Cmtm3	Pon3	0.861225
Abhd4	Rab11fip3	0.861187
Trim75	H2-M11	0.86115
Gsta4	Grik3	0.86112
Cdk1	Cenpq	0.861043
Gstp2	Sftpb	0.861001
Mcm3	Uhrf1	0.860969
Apol9b	Rasgrf1	0.860923
Elf2	Mef2a	0.860894
Col15a1	Tgfb1i1	0.860833
Dcstamp	Sftpb	0.860771
Gm14164	Pax7	0.860707
Epb41l3	C530008M17Rik	0.860689
Zfp511	Dnajb12	0.860667
Atp9a	Nox3	0.860625
Rrm2	Cdca5	0.860615
Pcgf2	1110002J07Rik	0.86059
Clu	Sftpb	0.860546
Asf1b	Smc2	0.860543
Klrg2	Espnl	0.860442
Cbr3	Ext1	0.860441
Uhrf1	Brca1	0.860326
Eva1c	Odf3	0.86031
Kcnn4	Slc7a11	0.860293
Mcm5	Tk1	0.86026
Ccna2	Gsg2	0.860254
Aox1	Htr1f	0.860149
Armc2	Golga7b	0.860125
Fcgr1	Tacc2	0.86012
Rpl7	Htr1f	0.860094
Tmc6	Ddx60	0.860094
Tacc3	Kif11	0.860071
Mrpl30	Pmel	0.860033
Pcgf2	Agpat3	0.860006
Chst2	Agbl2	0.860003
BC002163	Fignl2	0.859967
Lilr4b	1700125H03Rik	0.859953
Dbp	Fut4	0.859928
Gins2	Chtf18	0.859886
Rpl5	Bcl2a1a	0.859864
Pcsk7	Pdss1	0.859856
Tk1	Smc2	0.859792
Mfap2	Gm4984	0.859729
Rpl11	Scara3	0.859718
Nek2	Cenpn	0.859618
Cyb5r3	S100b	0.859608
St8sia1	Ccr4	0.859482
Ipcef1	Scara3	0.859422
Clu	Ptgds	0.859396
Pm20d2	Olfr31	0.85935
Rpl35	Klra17	0.859346
Kif20a	Dlgap5	0.859321
Scly	6720489N17Rik	0.859316
Dcstamp	Klra17	0.859312
Rpl5	Ptgds	0.85924
Phf11b	Tgtp2	0.859208
Pif1	Sgol2a	0.859169
Clu	C330024D21Rik	0.859143
Sumo2	Htr1f	0.859134
Cwc22	Gstp2	0.859133
Tns1	Ifit3b	0.859068
Smc2	Kif15	0.859061
Slc7a4	Npcd	0.858927
Top2a	Tpx2	0.858845
Gpnmb	Tpst1	0.858825
Gadd45a	Zfp516	0.858806
Gm16861	Mgrn1	0.858774
Myo16	Sall3	0.858693
Bambi-ps1	Gm2061	0.858616
Cdca8	Cenpm	0.858573
B230206H07Rik	A630077J23Rik	0.858508
Tpp1	Pacs2	0.858495
C330024D21Rik	Klhl30	0.858425
Apol9b	Mgat4d	0.858395
Ppia	Gm2061	0.858385
Fzd4	BC035044	0.858377
Clcf1-pold4	Mecr	0.858331
Plekhm3	Ddah1	0.858277
Rn45s	Cdk8	0.858248
Abhd2	Drosha	0.858185
Sap18b	Stxbp4	0.858102
Spp1	Arid3a	0.85804
Tspan31	Map7	0.85803
Perp	1810011O10Rik	0.858023
Rpl5	Stard13	0.858015
Nabp1	Cd200r3	0.858013
Gm15441	Mmrn1	0.857992
Dmwd	Dmpk	0.857957
Clspn	Neil3	0.857933
Sgms2	S100b	0.857884
Isca1	Myo16	0.857858
Gm7457	Sftpb	0.857857
Fam50a	Zscan12	0.857775
Ccna2	Nuf2	0.85777
Rims2	Stfa1	0.857707
Txnip	Mmrn1	0.857678
Clu	Tex19.1	0.857643
1500011B03Rik	Abhd17b	0.857567
Cyp2s1	Chst2	0.857563
Ckap2	Mastl	0.857536
Aplnr	Btla	0.857528
Lipg	Has1	0.857523
Rbm42	Map2k7	0.857499
Kif22	Hmmr	0.857449
Traf5	Gstp2	0.857359
Col15a1	Olfr128	0.857265
Txnip	Tmem114	0.857209
A4galt	Myo16	0.857192
Rplp0	Mt2	0.857189
Lancl3	Phf11a	0.857182
Crat	Tdrd3	0.857175
Bambi-ps1	Klhl30	0.857127
Birc5	Nuf2	0.857025
Fkbp1b	Sord	0.856992
Armc7	Acvr1	0.856944
Gm19897	Snx29	0.856942
Agbl2	Gm4984	0.856926
4930577N17Rik	Oas1g	0.856883
Il23a	Sall3	0.856878
Rpl18a	Ugdh	0.85686
Rfc4	Nup107	0.856726
4930431P03Rik	Kif1a	0.856723
Xcr1	Gm14085	0.856722
Fn1	4930522O17Rik	0.856708
Pkmyt1	Clspn	0.856673
Ring1	Stat1	0.856584
Ifit1bl1	Slfn1	0.856583
Klra17	Alox8	0.856579
Hmox2	Prim2	0.856566
Lig1	Cenpc1	0.856537
Mastl	Slc7a11	0.856441
Kif15	Cenpc1	0.856427
Atp11a	1700020N01Rik	0.856423
Tyrobp	Ech1	0.856387
Gas6	Rogdi	0.856353
Akr1e1	Recql	0.856204
Btla	Scara3	0.856193
Gm15441	Tmem114	0.856153
Spns2	Odf3	0.856152
Cenpn	Slc7a11	0.856127
Psap	Hs1bp3	0.856007
Ccl12	Trim30b	0.855991
Gm7457	Ipcef1	0.855986
Ccdc102a	4930539E08Rik	0.855983
Rpl11	C330024D21Rik	0.855964
Atp1a3	Bcl2	0.855923
Fuz	Ifit1bl1	0.855834
Cbx6	Rpl11	0.855802
Tspan31	4930552N02Rik	0.855763
Slfn1	Mgat4d	0.85574
Itga3	Il18r1	0.855724
B230206H07Rik	Pax7	0.855683
Slc35b2	Atp8b2	0.855675
Clu	Col15a1	0.855654
Sdsl	Wbscr25	0.855635
Ssh3	Abcc3	0.855616
Gm15698	Rasgrf1	0.855601
Birc5	Kif20b	0.85559
Prkar1b	Tuba8	0.855565
Ncapg	Ckap2	0.855555
Bambi-ps1	Cxcl15	0.855542
Cbx6	Stxbp4	0.855531
Igfbp7	Scara3	0.855525
Serpine2	Ifnlr1	0.855486
Zfp28	Ubxn2a	0.85548
Map7	Cfap57	0.855425
Rnpepl1	Xpc	0.855403
Axin2	Slc4a5	0.855376
C530008M17Rik	Myo16	0.855349
Zwilch	Knl1	0.855329
Cdkn2d	Ckap2l	0.855324
Cdca8	Ckap2	0.855309
Mrps10	Bcl2a1a	0.855237
Mad2l1	Shcbp1	0.855125
Rcvrn	Ptgds	0.855123
Bambi-ps1	Cr2	0.855104
Pex1	Ptpn3	0.855098
Pisd	Pisd-ps1	0.854952
Ifit2	Herc6	0.85493
Serf2	Mau2	0.854911
0610007P14Rik	Nsa2	0.854824
A630077J23Rik	Stfa1	0.854812
Isg15	Cmtr1	0.854802
Gcnt1	Dcstamp	0.854788
Fgr	Espnl	0.854779
Strn4	Zfp777	0.854712
Rpl5	Klhl22	0.854674
Saysd1	Iglon5	0.854615
Mmrn1	C530008M17Rik	0.85458
Syne2	Mybphl	0.854573
Ccna2	Ccnf	0.8545
Steap1	Htr1f	0.854421
Ccdc88b	Bcl2a1a	0.85433
Stil	Pask	0.854306
Rogdi	Rhbdd2	0.854306
Chdh	Epb41l3	0.854305
Cbx6	Map7	0.854297
Ckap2	Cenpe	0.854286
Ifit3b	Art3	0.854261
Gba	Dusp4	0.854245
Tpx2	Bub1b	0.854233
Hmmr	Gpsm2	0.854157
Tuba8	Scara3	0.854112
Ifit3	Herc6	0.854059
Ccdc102a	Aox1	0.853989
A630077J23Rik	Serpinb9g	0.853969
Hvcn1	Tbc1d20	0.853923
Irgm1	Helz2	0.853916
Rpl19	Ext1	0.85381
Pold1	Acat1	0.853759
Rpl11	Traf5	0.853739
Mcm2	Rad51ap1	0.853708
Tmc6	Ifit1bl1	0.853706
Tnfsfm13	Tnfsf12	0.853678
Cbx6	Tgfb1i1	0.853632
Serpinb10	Hist1h2bj	0.853629
Trim26	Mybphl	0.853605
Rpl39	Alox8	0.853599
Cwc22	Wbscr25	0.853586
Bambi-ps1	Wbscr25	0.853568
Agbl2	Hist1h4f	0.853525
Slfn4	Slfn1	0.853324
Mybphl	C230072F16Rik	0.853308
Racgap1	Kif4	0.853289
Tspan31	Tgfb1i1	0.853273
Ptafr	Manbal	0.853239
Glrx	Scaf8	0.853209
Kcna2	Hhipl1	0.853194
Sftpb	Otoa	0.853171
Bdh2	Zfp804b	0.853121
A4galt	Pax7	0.853053
Ddx60	Slfn1	0.853036
Axdnd1	Stfa1	0.853029
St8sia1	Olfr128	0.853018
Rpl11	Cfap57	0.85296
Kcna2	Gm2061	0.852935
Prrc1	Card6	0.852903
Sumo2	Cxcl15	0.852865
Dmrtb1	Clrn3	0.852865
Bin1	Nup43	0.852793
[truncated: 61,131 more rows]

## Sheet: network node properties
Gene Type	Gene Names	Average Shortest Path Length	Betweenness Centrality	ClosenessCentrality	Clustering Coefficient	Modules	Connectivity	Degree	Eccentricity	Radiality	Stress	Topological Coefficient
Gene	Dmrtb1	6.25513	0.00190676	0.159869	0.533646	yellow	300.835	191	15	0.789795	598757390	0.216408
Gene	Klra17	6.25322	0.00244455	0.159918	0.537206	yellow	299.261	189	15	0.789871	667566984	0.218245
Gene	Car6	6.24322	0.00143229	0.160174	0.545511	yellow	299.82	188	15	0.790271	464141164	0.222691
Gene	Gstp2	6.25376	0.00327179	0.159904	0.529182	yellow	303.376	187	16	0.789849	879241940	0.220276
Gene	Scara3	6.2461	0.00148193	0.1601	0.553967	yellow	298.784	186	15	0.790156	474960100	0.226951
Gene	Gm2061	6.38516	0.00085671	0.156613	0.551293	yellow	295.263	185	16	0.784593	256127136	0.230738
Gene	Wbscr25	6.24555	0.00154147	0.160114	0.556287	yellow	298.016	185	15	0.790178	482863750	0.225934
Gene	Map7	6.29537	0.00100691	0.158847	0.551022	yellow	295.391	184	15	0.788185	378571128	0.233478
Gene	Stxbp4	6.31426	0.00132888	0.158372	0.540647	yellow	292.301	182	15	0.78743	461289988	0.224723
Gene	Clu	6.28155	0.00132695	0.159196	0.549997	yellow	299.089	182	15	0.788738	424652928	0.224531
Gene	Cr2	6.3248	0.00148363	0.158108	0.562322	yellow	292.501	182	15	0.787008	473453946	0.235567
Gene	Cxcl15	6.25719	0.00108365	0.159816	0.56305	yellow	297.672	182	15	0.789713	341747806	0.236128
Gene	Tgfb1i1	6.29181	0.00151019	0.158937	0.560282	yellow	296.437	181	15	0.788327	490652706	0.231465
Gene	Agbl2	6.30208	0.0008808	0.158678	0.564211	yellow	295.525	181	15	0.787917	300816804	0.239599
Gene	Aplnr	6.32289	0.00090668	0.158156	0.572406	yellow	292.388	179	15	0.787085	402213880	0.235767
Gene	Htr1f	6.30454	0.00081654	0.158616	0.573254	yellow	293.289	177	15	0.787818	277000638	0.24253
Gene	Stard13	6.33329	0.00125459	0.157896	0.574713	yellow	288.242	175	15	0.786668	406377402	0.241849
Gene	Gm4984	6.40953	0.00077968	0.156018	0.579245	yellow	289.867	175	16	0.783619	206266462	0.240239
Gene	Bambi-ps1	6.44867	0.00161084	0.155071	0.544283	yellow	283.86	174	16	0.782053	323884774	0.242626
Gene	Rrp7a	6.26239	0.00333246	0.159684	0.51485	yellow	287.909	174	16	0.789505	737241916	0.21837
Gene	Klhl30	6.30933	0.00144488	0.158495	0.569767	yellow	292.897	173	16	0.787627	389950742	0.2345
Gene	Gm13286	6.3066	0.00071483	0.158564	0.586291	yellow	288.34	172	15	0.787736	246694342	0.24707
Gene	Btla	6.30153	0.00109376	0.158692	0.573199	yellow	282.316	170	15	0.787939	338012112	0.241545
Gene	Cbx6	6.42677	0.00124599	0.155599	0.556495	yellow	288.938	169	16	0.782929	255163038	0.224238
Gene	Gcnt1	6.35136	0.00099513	0.157447	0.584672	yellow	283.236	169	15	0.785946	305498752	0.250068
Gene	1700034I23Rik	6.21736	0.00515879	0.16084	0.485137	yellow	284.539	169	16	0.791306	1421752482	0.206838
Gene	Dcstamp	6.29838	0.00103087	0.158771	0.589535	yellow	286.691	168	15	0.788065	278347268	0.246582
Gene	Rpl7	6.41938	0.00070727	0.155778	0.575563	yellow	281.007	168	15	0.783225	219130170	0.253384
Gene	Mybphl	6.17739	0.00543846	0.161881	0.470274	yellow	285.973	168	15	0.792904	1698613864	0.202192
Gene	Rpl5	6.32247	0.00116969	0.158166	0.5755	yellow	277.695	167	15	0.787101	346799220	0.249521
Gene	Rpl11	6.36285	0.00104313	0.157162	0.551042	yellow	279.072	167	15	0.785486	239479386	0.238045
Gene	BC035044	6.36053	0.00133124	0.15722	0.560424	yellow	277.691	166	15	0.785579	371520634	0.235988
Gene	Arhgef10	6.38256	0.00300303	0.156677	0.509237	yellow	266.47	166	15	0.784698	987568798	0.236164
Gene	Cwc22	6.3623	0.00073055	0.157176	0.562249	yellow	283.938	166	15	0.785508	238859014	0.238684
Gene	Igfbp7	6.36463	0.00062507	0.157118	0.586272	yellow	278.879	166	15	0.785415	217395964	0.256532
Gene	Bcl2a1a	6.46592	0.00157661	0.154657	0.573096	yellow	270.711	164	16	0.781363	406115134	0.251398
Gene	Kcna2	6.32562	0.00148882	0.158087	0.528365	yellow	278.477	163	16	0.786975	387401344	0.220972
Gene	Col15a1	6.33356	0.00113559	0.157889	0.575854	yellow	275.218	161	15	0.786658	323217152	0.236763
Gene	Rpl35	6.402	0.00069057	0.156201	0.623224	yellow	278.167	157	16	0.78392	168081900	0.252479
Gene	Alox8	6.37408	0.00070682	0.156885	0.601176	yellow	268.133	157	15	0.785037	209273270	0.25524
Gene	Sftpb	6.44251	0.00048591	0.155219	0.60488	yellow	279.234	156	16	0.782299	123024468	0.246422
Gene	Rpl39	6.43841	0.00361914	0.155318	0.547214	yellow	260.263	155	16	0.782464	1094546712	0.24255
Gene	Traf5	6.31714	0.0028334	0.1583	0.51269	yellow	278.744	154	16	0.787315	453408322	0.219077
Gene	Ptgds	6.40446	0.00047872	0.156141	0.621339	yellow	272.014	154	16	0.783822	119063570	0.254189
Gene	Tex19.1	6.32863	0.00088299	0.158012	0.600968	yellow	270.898	154	15	0.786855	273467980	0.255624
Gene	Syne2	6.28867	0.00217754	0.159016	0.513332	yellow	279.885	152	16	0.788453	591931798	0.215787
Gene	Ccnb1ip1	6.43581	0.00046014	0.155381	0.638463	yellow	269.22	152	16	0.782568	90174672	0.266654
Gene	Sumo2	6.40077	0.00070671	0.156231	0.588358	yellow	264.663	152	16	0.783969	170047466	0.244376
Gene	Ipcef1	6.46414	0.00070335	0.1547	0.58702	yellow	268.891	151	16	0.781434	137262864	0.241044
Gene	Mrps10	6.3879	0.00127845	0.156546	0.59123	yellow	258.801	150	15	0.784484	182883416	0.257764
Gene	Olfr128	6.49562	0.00038565	0.15395	0.609128	yellow	263.936	150	16	0.780175	103494974	0.258828
Gene	Aox1	6.37271	0.00113323	0.156919	0.628608	yellow	266.452	148	16	0.785092	204863770	0.262638
Gene	Eva1c	6.36422	0.00082799	0.157128	0.555157	yellow	271.759	148	16	0.785431	249701974	0.236262
Gene	Hhipl1	6.19053	0.00471415	0.161537	0.450657	yellow	280.256	147	15	0.792379	1184127446	0.194787
Gene	Ccdc88b	6.41473	0.00317052	0.155891	0.546623	yellow	253.967	146	15	0.783411	494597134	0.240607
Gene	Klhl22	6.35628	0.00148285	0.157325	0.612943	yellow	258.629	146	15	0.785749	285845876	0.258924
Gene	C330024D21Rik	6.4202	0.00056394	0.155758	0.618328	yellow	270.027	146	16	0.783192	193206416	0.254767
Gene	Tmem30b	6.31673	0.00196981	0.15831	0.544072	yellow	268.726	146	16	0.787331	664531460	0.230749
Gene	Clrn3	6.49466	0.000437	0.153973	0.62872	yellow	260.692	146	16	0.780214	99213148	0.266498
Gene	Bdh2	6.45004	0.00045902	0.155038	0.635057	yellow	255.186	145	15	0.781998	111276898	0.278555
Gene	Rhbdf1	6.48727	0.00174614	0.154148	0.526628	yellow	254.012	145	16	0.780509	730648552	0.246548
Gene	Ppia	6.35355	0.00206811	0.157392	0.604406	yellow	263.405	145	15	0.785858	555515656	0.254643
Gene	Cfap57	6.30975	0.00100254	0.158485	0.615093	yellow	265.076	144	15	0.78761	305616198	0.255389
Gene	Sdsl	6.35847	0.00142383	0.15727	0.583159	yellow	266.347	142	15	0.785661	265674536	0.242385
Gene	Mgst2	6.37627	0.00051792	0.156832	0.633739	yellow	254.302	141	15	0.784949	178046044	0.262787
Gene	4930552N02Rik	6.30304	0.00134245	0.158654	0.627862	yellow	253.788	141	15	0.787878	176502546	0.265899
Gene	Gng11	6.4692	0.00152501	0.154579	0.587335	yellow	253.736	141	16	0.781232	369563272	0.257292
Gene	Gm684	6.40214	0.00102543	0.156198	0.57369	yellow	257.773	140	16	0.783915	222759642	0.238616
Gene	Kcnj14	6.3827	0.00120054	0.156674	0.60098	yellow	266.536	139	16	0.784692	199750656	0.247819
Gene	Tlr13	6.49247	0.00096728	0.154025	0.564592	yellow	250.141	139	16	0.780301	338773254	0.26069
Gene	Fzd4	6.41473	0.00070267	0.155891	0.598061	yellow	265.017	139	15	0.783411	213195742	0.254814
Gene	Tspan31	6.40788	0.00102417	0.156058	0.622771	yellow	252.083	139	15	0.783685	174100668	0.270179
Gene	Sap18b	6.55762	0.00034403	0.152494	0.637613	yellow	245.594	137	16	0.777695	46005450	0.277183
Gene	Tuba8	6.38188	0.00070192	0.156694	0.625376	yellow	251.287	137	15	0.784725	172316194	0.26223
Gene	Gapdh	6.44224	0.00192325	0.155226	0.557952	yellow	247.571	136	15	0.78231	538498604	0.253249
Gene	5430416O09Rik	6.52245	0.00025076	0.153317	0.637255	yellow	256.006	136	16	0.779102	73385346	0.271219
Gene	Ccdc102a	6.38475	0.00176679	0.156623	0.599447	yellow	257.174	135	16	0.78461	405527394	0.250273
Gene	Tufm	6.43375	0.00110152	0.15543	0.6199	yellow	244.29	135	15	0.78265	334374240	0.271799
Gene	Trim26	6.29948	0.00203528	0.158743	0.541353	yellow	255.182	134	16	0.788021	522696886	0.232082
Gene	A830082N09Rik	6.50794	0.00029757	0.153658	0.652228	yellow	248.496	134	16	0.779682	51211708	0.268719
Gene	Hist1h1t	6.45442	0.0005385	0.154933	0.608574	yellow	255.655	134	16	0.781823	118932216	0.256756
Gene	Rps17	6.48713	0.00125321	0.154151	0.536569	yellow	244.405	133	15	0.780515	469215098	0.252842
Gene	Fbl	6.47482	0.00015511	0.154445	0.68808	yellow	250.75	131	16	0.781007	36639306	0.283478
Gene	Hk3	6.36491	0.00544476	0.157112	0.530233	yellow	246.667	130	15	0.785404	788298758	0.244833
Gene	Clec2g	6.33466	0.00173387	0.157862	0.500484	yellow	264.504	129	16	0.786614	368097196	0.223044
Gene	Prkar1b	6.55311	0.00023509	0.152599	0.635417	yellow	254.025	129	16	0.777876	67402572	0.26466
Gene	Krt6b	6.5308	0.00027943	0.153121	0.636991	yellow	250.249	129	16	0.778768	72237658	0.272299
Gene	Zwilch	6.64344	0.00138562	0.150524	0.430856	cyan	238.528	128	16	0.774262	148975214	0.174865
Gene	Shisa2	6.43334	0.00059945	0.15544	0.597318	yellow	252.9	128	16	0.782666	176738866	0.257208
Gene	Dock11	6.31577	0.00232925	0.158334	0.561555	yellow	256.908	127	16	0.787369	483322172	0.24134
Gene	Grhl3	6.46263	0.0002707	0.154736	0.665792	yellow	246.894	127	16	0.781495	78385866	0.276925
Gene	Bub1	6.67164	0.00123761	0.149888	0.434032	cyan	240.73	126	16	0.773134	104576384	0.175608
Gene	Hnmt	6.46852	0.00065005	0.154595	0.681524	yellow	244.297	126	15	0.781259	86205108	0.289456
Gene	Galnt12	6.42924	0.0021574	0.155539	0.564317	yellow	239.674	126	16	0.782831	252599752	0.258409
Gene	Mfap2	6.5037	0.00031622	0.153759	0.652952	yellow	240.021	126	16	0.779852	78880068	0.278566
Gene	Mcm5	6.6585	0.00105583	0.150184	0.414065	cyan	238.015	125	16	0.77366	93990584	0.174847
Gene	Asf1b	6.61073	0.00144921	0.151269	0.463226	cyan	226.545	125	15	0.775571	181011206	0.186956
Gene	Npcd	6.35546	0.00234254	0.157345	0.557806	yellow	263.847	125	16	0.785782	615516598	0.238723
Gene	Ddx24	6.49138	0.00114157	0.154051	0.635851	yellow	236.556	124	16	0.780345	230168248	0.275509
Gene	Odf3	6.52491	0.000683	0.153259	0.629295	yellow	247.02	124	16	0.779004	122872610	0.266231
Gene	Nuf2	6.62195	0.00289693	0.151013	0.473144	cyan	225.003	123	16	0.775122	204718620	0.196732
Gene	Tk1	6.62565	0.00155542	0.150929	0.430836	cyan	222.092	122	16	0.774974	163243846	0.187743
Gene	Cdk1	6.53244	0.00216285	0.153082	0.429481	cyan	240.999	122	16	0.778702	213358990	0.174699
Gene	Cd99l2	6.50602	0.00095548	0.153704	0.639209	yellow	239.733	122	15	0.779759	153179670	0.283189
Gene	Flt1	6.44566	0.00188598	0.155143	0.565371	yellow	241.273	122	15	0.782174	294444388	0.254801
Gene	Olfr31	6.1622	0.0100937	0.16228	0.392901	yellow	271.034	122	15	0.793512	1741914048	0.165831
Gene	Lyz1	6.48453	0.00449715	0.154213	0.483196	yellow	228.858	121	15	0.780619	846668004	0.234952
Gene	Zfp804b	6.42253	0.00036491	0.155702	0.671212	yellow	241.543	121	15	0.783099	115955784	0.288062
Gene	A530099J19Rik	6.49165	0.00026285	0.154044	0.647658	yellow	245.452	121	16	0.780334	68684462	0.272779
Gene	Hist1h4f	6.36655	0.00072523	0.157071	0.641873	yellow	241.747	121	15	0.785338	170506280	0.27607
Gene	Chst2	6.34547	0.00077546	0.157593	0.644904	yellow	244.511	121	15	0.786181	196728292	0.272565
Gene	Smc2	6.55708	0.00198658	0.152507	0.472409	cyan	232.019	120	15	0.777717	198918178	0.196335
Gene	Gm16548	6.36723	0.00293184	0.157054	0.585574	yellow	262.739	120	16	0.785311	593643928	0.249335
Gene	Cycs	6.38927	0.0012596	0.156512	0.635949	yellow	247.414	119	16	0.784429	212063372	0.271751
Gene	Klrb1a	6.38968	0.00081357	0.156502	0.620424	yellow	240.07	119	16	0.784413	205347686	0.264653
Gene	Rhbdd2	6.3738	0.00088294	0.156892	0.583962	yellow	248.766	119	16	0.785048	296273952	0.246999
Gene	Rpl32l	6.39283	0.00141177	0.156425	0.634652	yellow	232.047	118	15	0.784287	234182812	0.272756
Gene	Kif20b	6.62976	0.00181138	0.150835	0.500534	cyan	215.148	115	15	0.77481	122038970	0.193219
Gene	Ldhd	6.28757	0.00243627	0.159044	0.44241	yellow	260.742	115	15	0.788497	594558810	0.19322
Gene	Mastl	6.71489	0.00066865	0.148923	0.485484	cyan	229.188	114	16	0.771404	58196050	0.193357
Gene	Nck1	6.32508	0.00256332	0.158101	0.528955	yellow	253.658	114	16	0.786997	460331298	0.233246
Gene	Steap1	6.50014	0.00042506	0.153843	0.663562	yellow	243.534	114	16	0.779995	71686168	0.279894
Gene	Gmnn	6.61196	0.00151391	0.151241	0.468236	cyan	227.189	113	15	0.775521	157404658	0.18676
Gene	Birc5	6.71489	0.00101908	0.148923	0.515645	cyan	227.494	113	16	0.771404	83932872	0.199379
Gene	Nutf2-ps1	6.47167	0.00239361	0.15452	0.589918	yellow	225.314	113	15	0.781133	410492430	0.273333
Gene	Slc9a4	6.47577	0.00139741	0.154422	0.584861	yellow	226.558	113	15	0.780969	179443652	0.268496
Gene	Hn1	6.70367	0.00059897	0.149172	0.413771	cyan	227.169	112	16	0.771853	51674370	0.180115
Gene	Ect2	6.69819	0.00113306	0.149294	0.489543	cyan	219.305	112	15	0.772072	126204382	0.19664
Gene	Slc7a11	6.75459	0.00107539	0.148048	0.495004	cyan	223.37	111	15	0.769817	74704802	0.196124
Gene	Lctl	6.72516	0.00069651	0.148695	0.498981	cyan	217.98	109	16	0.770994	95725902	0.196293
Gene	Kif2c	6.74678	0.00112085	0.148219	0.543153	cyan	201.703	109	16	0.770129	171548822	0.213124
Gene	Cdca8	6.77156	0.00070345	0.147677	0.54876	cyan	200.896	109	16	0.769138	111248886	0.218101
Gene	Ptp4a3	6.55297	0.00024338	0.152603	0.654944	yellow	236.9	109	16	0.777881	42100078	0.283573
Gene	Tcaf2	6.58883	0.00063508	0.151772	0.650697	yellow	224.715	109	16	0.776447	70034600	0.287401
Gene	Rogdi	6.42048	0.00107212	0.155752	0.536527	yellow	246.669	109	16	0.783181	290684262	0.238364
Gene	Nceh1	6.49617	0.00049804	0.153937	0.609207	yellow	227.293	108	16	0.780153	98662744	0.277077
Gene	Serping1	6.53052	0.00027605	0.153127	0.663205	yellow	225.216	108	15	0.778779	48546910	0.305258
Gene	Tdrd3	6.42239	0.00101761	0.155705	0.591727	yellow	237.631	108	15	0.783104	144306004	0.264881
Gene	Cenpq	6.69628	0.00205764	0.149337	0.459178	cyan	203.731	107	16	0.772149	182683082	0.202967
Gene	Rfc5	6.34287	0.00596394	0.157657	0.382825	cyan	236.75	107	16	0.786285	315736062	0.149474
Gene	Gpat2	6.39858	0.00112113	0.156285	0.559161	yellow	235.611	107	16	0.784057	187392980	0.247605
Gene	Coprs	6.36874	0.00149788	0.157017	0.519132	yellow	244.436	107	16	0.78525	301365424	0.236638
Gene	Fam189b	6.53696	0.00020583	0.152976	0.695292	yellow	232.024	107	16	0.778522	54006606	0.298894
Gene	Rplp0	6.3363	0.0023302	0.157821	0.449832	yellow	245.52	107	15	0.786548	473134772	0.201737
Gene	Ccna2	6.73186	0.00104367	0.148547	0.543217	cyan	203.536	106	16	0.770725	135975322	0.210964
Gene	Rrm1	6.48303	0.00237612	0.154249	0.419946	cyan	230.372	106	15	0.780679	167803106	0.159428
Gene	2210406O10Rik	6.50328	0.00020973	0.153768	0.68805	yellow	230.429	106	16	0.779869	46330806	0.287065
Gene	C230072F16Rik	6.26636	0.00197823	0.159582	0.520036	yellow	244.739	106	15	0.789346	462718120	0.225008
Gene	Rcvrn	6.43717	0.00125512	0.155348	0.630368	yellow	232.183	106	15	0.782513	106865110	0.276419
Gene	Ccnf	6.84232	0.00072237	0.146149	0.557509	cyan	190.06	105	16	0.766307	121743254	0.224724
Gene	Ifit1bl1	6.39023	0.0030739	0.156489	0.412088	purple	231.156	105	18	0.784391	408409570	0.149099
Gene	Esam	6.45688	0.0010444	0.154873	0.652747	yellow	240.317	105	16	0.781725	108166072	0.280963
Gene	Gm7457	6.43608	0.00042617	0.155374	0.612637	yellow	235.263	105	16	0.782557	96939426	0.263043
Gene	Kcnn4	6.84301	0.0025998	0.146135	0.431292	cyan	230.897	104	16	0.76628	105266010	0.182497
Gene	Kif15	6.58007	0.00091748	0.151974	0.447162	cyan	227.449	104	15	0.776797	84834448	0.178941
Gene	Rad51ap1	6.50397	0.00162696	0.153752	0.460978	cyan	226.761	104	15	0.779841	152106066	0.183674
Gene	Cenpe	6.80386	0.00091344	0.146975	0.550971	cyan	189.87	104	16	0.767846	141737136	0.220692
Gene	Liph	6.43731	0.00118111	0.155344	0.577857	yellow	223.711	104	15	0.782508	153243948	0.261647
Gene	Slc7a4	6.44758	0.00096872	0.155097	0.599467	yellow	243.666	103	16	0.782097	111164296	0.260491
Gene	Tex40	6.60416	0.00065751	0.15142	0.678279	yellow	235.008	103	16	0.775834	92311242	0.290558
Gene	Zfp677	6.4781	0.00128707	0.154366	0.579478	yellow	231.317	103	15	0.780876	174197142	0.265877
Gene	Gtse1	6.51204	0.00194254	0.153562	0.407494	cyan	237.433	102	16	0.779518	100218940	0.166443
Gene	Kntc1	6.52984	0.00211458	0.153143	0.370025	cyan	232.366	102	15	0.778806	97536906	0.160178
Gene	Espl1	6.65672	0.00071601	0.150224	0.494855	cyan	212.34	102	15	0.773731	92206560	0.202553
Gene	Cenpn	6.83835	0.00088883	0.146234	0.517569	cyan	208.746	102	15	0.766466	98040096	0.209859
Gene	Phf11b	6.20394	0.00634165	0.161188	0.385168	purple	239.469	102	18	0.791842	452704280	0.137168
Gene	Nabp1	6.46099	0.00678126	0.154775	0.468453	yellow	227.046	102	16	0.78156	885891932	0.230478
Gene	Kif1a	6.55051	0.0004916	0.15266	0.603378	yellow	229.987	102	16	0.77798	84956404	0.263847
Gene	Celsr1	6.55229	0.00068136	0.152618	0.621821	yellow	229.833	102	16	0.777909	126654434	0.270983
Gene	Mcm3	6.53901	0.00119909	0.152928	0.444951	cyan	215.52	101	16	0.77844	97649560	0.177136
Gene	Ncapd3	6.66877	0.00123648	0.149953	0.474257	cyan	212.516	101	15	0.773249	113746758	0.200033
Gene	Itga8	6.48727	0.004517	0.154148	0.479604	yellow	229.803	101	15	0.780509	759308158	0.233258
Gene	Cenpi	6.72995	0.00199395	0.14859	0.438586	cyan	225.308	100	16	0.770802	62984982	0.175548
Gene	Top2a	6.8311	0.00061104	0.146389	0.560808	cyan	189.187	100	16	0.766756	104203286	0.223286
Gene	Ercc6l	6.52874	0.00099137	0.153169	0.451111	cyan	236.784	100	15	0.77885	78330364	0.168924
Gene	Ddx60	6.40515	0.00282614	0.156124	0.449293	purple	223.016	100	18	0.783794	394564008	0.155459
Gene	Ckap2	6.74856	0.00049277	0.14818	0.589363	cyan	196.289	99	16	0.770057	43162314	0.23316
Gene	Rpl15	6.45702	0.00059415	0.15487	0.58524	yellow	233.457	99	16	0.781719	212398154	0.255556
Gene	Calhm2	6.67301	0.00226018	0.149857	0.349043	cyan	232.877	98	15	0.77308	99764482	0.146429
Gene	Gsg2	6.79086	0.00060679	0.147257	0.567431	cyan	183.789	98	16	0.768366	99517186	0.222766
Gene	Kif4	6.92677	0.00062884	0.144367	0.555859	cyan	192.203	98	15	0.762929	65020718	0.22909
Gene	Cenpk	6.44936	0.0025758	0.155054	0.428151	cyan	227.6	98	16	0.782026	215482000	0.162311
Gene	Neil3	6.6752	0.00046312	0.149808	0.498711	cyan	194.581	97	15	0.772992	60248134	0.209804
Gene	Knl1	6.63742	0.00157589	0.150661	0.475877	cyan	219.058	96	16	0.774503	70761226	0.187524
Gene	Stil	6.67054	0.00047127	0.149913	0.474561	cyan	220.78	96	15	0.773178	52656680	0.192395
Gene	Tgtp2	6.31522	0.00312865	0.158348	0.434211	purple	224.344	96	17	0.787391	307106402	0.153047
Gene	Tubgcp5	6.50985	0.00024566	0.153613	0.696053	yellow	223.703	96	15	0.779606	52704874	0.299849
Gene	Morf4l1b	6.60156	0.00222083	0.151479	0.511623	yellow	223.492	96	15	0.775938	390966274	0.260595
Gene	Nsl1	6.54572	0.00132913	0.152772	0.44009	cyan	228.353	95	15	0.778171	141718702	0.163062
Gene	Nek2	6.79099	0.00040026	0.147254	0.566629	cyan	196.747	95	15	0.76836	53924618	0.224296
Gene	Rps27a	6.5308	0.00193793	0.153121	0.57402	yellow	218.898	95	15	0.778768	336133138	0.266795
Gene	1700020N01Rik	6.29893	0.0024117	0.158757	0.406047	yellow	251.987	95	15	0.788043	416983932	0.170675
Gene	Mmrn1	6.46701	0.00403611	0.154631	0.444978	brown	225.111	94	15	0.781319	267445894	0.140739
Gene	Phf19	6.73255	0.00076191	0.148532	0.482727	cyan	212.55	94	15	0.770698	73565466	0.190971
Gene	Ncapg	6.60402	0.00239855	0.151423	0.551426	cyan	201.049	93	16	0.775839	138173048	0.218009
Gene	Clspn	6.66096	0.00042983	0.150128	0.523609	cyan	203.722	93	15	0.773561	49201708	0.211237
Gene	Sgol2a	6.85368	0.00053731	0.145907	0.593268	cyan	179.913	93	16	0.765853	101564282	0.235853
Gene	Olfr56	6.24459	0.00400046	0.160139	0.353436	purple	230.061	93	17	0.790216	586667962	0.140241
Gene	Tns1	6.31166	0.00439513	0.158437	0.408602	purple	226.705	93	17	0.787534	304276064	0.145225
Gene	Anks6	6.58952	0.00020911	0.151756	0.648668	yellow	206.903	93	15	0.776419	45002530	0.309399
Gene	Ddx11	6.63345	0.00097652	0.150751	0.454611	cyan	203.314	92	15	0.774662	70972388	0.189703
Gene	Art3	6.50328	0.00228385	0.153768	0.484711	purple	214.017	92	17	0.779869	236965980	0.1666
Gene	Phf11a	6.45647	0.00140397	0.154883	0.48925	purple	220.869	92	18	0.781741	197223922	0.174664
Gene	Klk1b26	6.57638	0.00106199	0.152059	0.435409	brown	228.031	91	15	0.776945	71843010	0.152074
Gene	Cenpm	6.83698	0.00022324	0.146263	0.610745	cyan	191.842	91	16	0.766521	42051140	0.239523
Gene	Parpbp	6.8879	0.0002182	0.145182	0.601465	cyan	196.026	91	16	0.764484	18655052	0.23861
Gene	Mx1	6.5516	0.00325003	0.152634	0.457875	purple	211.188	91	17	0.777936	275229664	0.161878
Gene	Crat	6.45757	0.00096263	0.154857	0.556777	yellow	218.94	91	15	0.781697	100565758	0.264543
Gene	Egfbp2	6.57911	0.00099912	0.151996	0.442447	brown	228.027	90	15	0.776835	70547832	0.154447
Gene	Dscc1	6.68478	0.00131027	0.149594	0.536829	cyan	220.823	90	16	0.772609	52824210	0.200909
Gene	Uhrf1	6.37462	0.00303114	0.156872	0.446941	cyan	221.264	90	15	0.785015	258218348	0.160428
Gene	Nup107	6.49179	0.00258482	0.154041	0.422722	cyan	236.215	90	16	0.780328	240578706	0.149636
Gene	Hmmr	6.80564	0.00286901	0.146937	0.538327	cyan	179.816	90	15	0.767774	206590582	0.218856
Gene	Pcdh9	6.54626	0.00166414	0.152759	0.598502	yellow	212.79	90	15	0.778149	177998916	0.275391
Gene	Csf2ra	6.60197	0.00017783	0.15147	0.69588	yellow	211.269	90	15	0.775921	28306958	0.316231
Gene	Clec4d	6.32863	0.0143041	0.158012	0.428215	yellow	235.235	90	15	0.786855	2192173890	0.207168
Gene	Thap3	6.48891	0.0011125	0.154109	0.653683	yellow	216.895	90	15	0.780443	79321036	0.303961
Gene	Zfp389	6.51875	0.0018938	0.153404	0.601997	yellow	220.588	90	16	0.77925	116623322	0.276122
Gene	Cdca5	6.61402	0.0018396	0.151194	0.470123	cyan	214.447	89	16	0.775439	110536864	0.193222
Gene	Cenpc1	6.57843	0.00253843	0.152012	0.41573	cyan	207.33	89	15	0.776863	166829814	0.161108
Gene	Mad2l1	6.79373	0.00101158	0.147195	0.570735	cyan	194.597	89	16	0.768251	123408274	0.228464
Gene	Tacc3	6.86778	0.00083905	0.145607	0.536006	cyan	187.653	89	15	0.765289	103140100	0.230542
Gene	Dlgap5	6.86929	0.0005128	0.145576	0.593718	cyan	176.058	89	16	0.765229	87954194	0.242725
Gene	Tmc6	6.48631	0.00194502	0.154171	0.458376	purple	215.641	89	18	0.780547	192962566	0.164725
Gene	Cyp2j9	6.64331	0.00062104	0.150527	0.563585	yellow	210.948	89	15	0.774268	151258218	0.27923
Gene	Myo16	6.53148	0.00242552	0.153105	0.464472	brown	224.145	88	15	0.778741	219634388	0.147544
Gene	Cep55	6.58295	0.00169034	0.151908	0.422936	cyan	213.501	88	15	0.776682	104723936	0.168853
Gene	Plekha4	6.53641	0.00226593	0.152989	0.484065	purple	200.244	88	17	0.778544	324650626	0.171692
Gene	Snn	6.5271	0.00068156	0.153207	0.595611	yellow	210.849	88	15	0.778916	110571048	0.274947
TF	Mbd1	6.28169	0.00453726	0.159193	0.469393	yellow	244.999	87	16	0.788733	874075574	0.222466
Gene	Gins2	6.3029	0.00773837	0.158657	0.36648	cyan	232.233	87	15	0.787884	480177376	0.126314
Gene	Ckap2l	6.77566	0.00137811	0.147587	0.511628	cyan	198.329	87	16	0.768973	72922634	0.202133
Gene	Kif11	6.88065	0.00080552	0.145335	0.553595	cyan	185.499	87	15	0.764774	60267626	0.222342
Gene	Aurka	6.83082	0.00066848	0.146395	0.565624	cyan	191.654	87	16	0.766767	73604140	0.22591
Gene	Pask	6.50917	0.00131264	0.153629	0.439722	cyan	219.145	87	15	0.779633	86541786	0.161864
Gene	Herc6	6.35491	0.00185857	0.157359	0.461374	purple	218.152	87	18	0.785803	210526842	0.163691
Gene	Otoa	6.59937	0.00034152	0.15153	0.675221	yellow	216.846	87	16	0.776025	48944162	0.293131
Gene	Gen1	6.53066	0.00300872	0.153124	0.446238	cyan	207.552	86	16	0.778774	149087588	0.169596
Gene	Orc6	6.48166	0.00198921	0.154281	0.478796	cyan	208.744	86	16	0.780734	157399290	0.18364
Gene	2610524H06Rik	6.13386	0.00820015	0.163029	0.287004	grey	203.878	86	16	0.794646	748650784	0.112526
Gene	Pm20d2	6.22776	0.00649514	0.160571	0.328317	pink	245.887	86	16	0.79089	1659792920	0.117252
Gene	Ifit3	6.24158	0.00228009	0.160216	0.404378	purple	235.572	86	17	0.790337	383144502	0.147056
Gene	Plscr4	6.6173	0.00054118	0.151119	0.676334	yellow	207.105	86	16	0.775308	42745528	0.301961
Gene	2310034O05Rik	6.56241	0.00052199	0.152383	0.573187	yellow	213.621	86	16	0.777503	77975964	0.284568
Gene	Flt3l	6.61333	0.00044161	0.15121	0.743365	yellow	209.666	86	16	0.775467	115676976	0.331888
TF	Zkscan5	6.64988	0.00257749	0.150379	0.445378	purple	191.167	85	17	0.774005	160431532	0.165721
Gene	C530008M17Rik	6.77703	0.00139389	0.147557	0.458543	brown	200.745	85	15	0.768919	92960540	0.157751
Gene	Tmem114	6.65672	0.00060462	0.150224	0.509804	brown	226.385	85	15	0.773731	55265360	0.15049
Gene	Tubb5	6.46428	0.00258596	0.154696	0.417927	cyan	225.793	85	15	0.781429	186221050	0.159067
Gene	Rad18	6.80673	0.00242888	0.146913	0.434174	cyan	204.155	85	15	0.767731	97806974	0.181933
Gene	Ndc80	6.71777	0.00104786	0.148859	0.576471	cyan	178.287	85	16	0.771289	81223064	0.233339
Gene	Pkmyt1	6.55174	0.0007768	0.152631	0.528291	cyan	207.033	85	15	0.77793	88182230	0.194003
Gene	Ifit2	6.24938	0.0027811	0.160016	0.417367	purple	232.499	85	17	0.790025	415816912	0.151371
Gene	Ifi208	6.59581	0.00153822	0.151611	0.502521	purple	205.958	85	17	0.776168	200172844	0.176874
Gene	Whrn	6.49863	0.00078336	0.153879	0.614566	yellow	223.839	85	16	0.780055	109937910	0.273096
Gene	Hadhb	6.2127	0.00558562	0.160961	0.363585	yellow	249.911	85	15	0.791492	1124180566	0.142904
Gene	Rpa2	6.40747	0.00433708	0.156068	0.40132	cyan	214.755	84	16	0.783701	317842058	0.146757
Gene	Mcm2	6.62332	0.00066576	0.150982	0.484796	cyan	201.022	84	16	0.775067	46675778	0.193296
Gene	Isg15	6.04353	0.00438624	0.165466	0.364601	lightcyan	230.214	84	17	0.798259	650504646	0.1199
Gene	Vps39	6.59321	0.00350022	0.151671	0.43689	purple	189.213	84	17	0.776272	211734554	0.16568
Gene	Actr8	6.64426	0.00019001	0.150506	0.70654	yellow	208.931	84	16	0.774229	121909132	0.321429
Gene	Isca1	6.6741	0.00148129	0.149833	0.394946	brown	228.885	83	15	0.773036	80708588	0.155262
Gene	H2-M11	6.66562	0.00057958	0.150024	0.514546	brown	216.578	83	15	0.773375	54529664	0.153687
Gene	E2f7	6.62237	0.00035845	0.151003	0.515134	cyan	196.307	83	15	0.775105	35670180	0.201039
Gene	Prune1	6.35847	0.00400096	0.15727	0.444902	purple	216.127	83	18	0.785661	345960598	0.165372
Gene	Serpina3h	6.65289	0.00143619	0.150311	0.497208	purple	185.572	83	18	0.773884	182476240	0.189302
Gene	Serpinb9g	6.68752	0.00101797	0.149532	0.523336	brown	201.442	82	15	0.772499	74951846	0.175667
Gene	Nup85	6.7758	0.00073694	0.147584	0.445047	cyan	197.634	82	16	0.768968	43722762	0.198666
Gene	Pole	6.44662	0.00155629	0.15512	0.418248	cyan	206.941	82	16	0.782135	99457660	0.153659
Gene	Fuz	6.43567	0.00099986	0.155384	0.484192	purple	210.528	82	18	0.782573	130775702	0.172012
Gene	Ms4a4c	6.63373	0.00062331	0.150745	0.560674	purple	205.362	82	18	0.774651	157196148	0.194175
Gene	Kcnip1	6.60115	0.00176968	0.151489	0.543511	purple	202.771	82	17	0.775954	277314234	0.18471
Gene	Jup	6.45497	0.00125965	0.154919	0.556158	yellow	209.998	82	15	0.781801	129950752	0.258629
Gene	Rab17	6.68519	0.00063677	0.149584	0.511111	brown	192.423	81	15	0.772592	85638342	0.179543
Gene	Cenph	6.58637	0.00042531	0.151829	0.490432	cyan	211.171	81	16	0.776545	37672676	0.192498
Gene	Chaf1b	6.81536	0.00084166	0.146727	0.502469	cyan	195.776	81	16	0.767386	80768464	0.207669
Gene	Fanci	6.95606	0.00062421	0.143759	0.570062	cyan	185.238	81	16	0.761757	45150370	0.230902
Gene	Nox1	6.56543	0.00201927	0.152313	0.483951	purple	193.648	81	18	0.777383	298586248	0.177975
Gene	Zbp1	6.15494	0.00935137	0.162471	0.352778	purple	219.723	81	17	0.793802	1149091370	0.136001
Gene	Mgat4d	6.60485	0.00151192	0.151404	0.547222	purple	202.076	81	17	0.775806	223110032	0.184497
Gene	H60b	6.75034	0.00029667	0.148141	0.673765	yellow	211.647	81	16	0.769986	21828106	0.328152
Gene	Sall3	6.7164	0.00061107	0.148889	0.528481	brown	200.297	80	15	0.771344	59572516	0.181402
Gene	A4galt	6.70819	0.00116324	0.149072	0.519304	brown	200.962	80	15	0.771673	64588102	0.180189
Gene	Uba7	5.90268	0.0115066	0.169414	0.297468	lightcyan	241.03	80	17	0.803893	1610685540	0.0999481
Gene	Stat1	6.29962	0.00217142	0.15874	0.427215	purple	216.043	80	17	0.788015	277587288	0.159733
Gene	Sccpdh	6.5063	0.00123664	0.153697	0.624367	yellow	204.413	80	15	0.779748	89370734	0.295823
Gene	Ptprs	6.50137	0.00656222	0.153814	0.400633	yellow	218.59	80	16	0.779945	863787196	0.197433
Gene	Il23a	6.68806	0.00042403	0.14952	0.530347	brown	216.207	79	15	0.772477	43827888	0.158959
Gene	Gm1821	6.67999	0.00098023	0.149701	0.394352	cyan	220.14	79	15	0.7728	43202246	0.168288
Gene	Ifit3b	6.45853	0.00093613	0.154834	0.517689	purple	208.048	79	18	0.781659	95739130	0.179376
Gene	4930539E08Rik	6.69888	0.00030335	0.149279	0.703018	yellow	207.77	79	16	0.772045	29875388	0.316837
TF	Arid5b	6.71859	0.00071367	0.148841	0.479853	cyan	205.264	78	15	0.771257	25588590	0.204378
Gene	Nox3	6.71215	0.00105263	0.148983	0.532135	brown	194.154	78	15	0.771514	60058072	0.184727
Gene	Muc5b	6.67424	0.00050724	0.14983	0.525808	brown	214.052	78	15	0.77303	48540034	0.158161
Gene	1700018G05Rik	6.68875	0.00039079	0.149505	0.529138	brown	215.615	78	15	0.77245	37806038	0.159766
Gene	Dok2	6.46236	0.00160647	0.154742	0.364302	cyan	225.506	78	15	0.781506	81763746	0.146818
Gene	Ezh2	6.83247	0.00024421	0.14636	0.596071	cyan	194.033	78	15	0.766701	37625512	0.230873
Gene	Ncaph	6.82672	0.00063631	0.146483	0.598735	cyan	173.022	78	16	0.766931	80173448	0.240758
Gene	Chtf18	6.3983	0.0034786	0.156291	0.447219	cyan	207.785	78	15	0.784068	272219200	0.160628
Gene	Furin	6.57528	0.00429751	0.152085	0.424575	purple	193.14	78	18	0.776989	153779718	0.161928
Gene	4930431P03Rik	6.60307	0.00056621	0.151445	0.624376	yellow	203.949	78	16	0.775877	47470354	0.281504
Gene	St8sia1	6.62716	0.00055619	0.150894	0.654013	yellow	198.748	78	16	0.774914	64263592	0.28489
Gene	Ankrd63	6.66781	0.00232178	0.149974	0.477102	brown	187.854	77	15	0.773288	107566216	0.194124
Gene	Gm5126	6.60977	0.00066685	0.151291	0.488722	brown	212.542	77	15	0.775609	55108752	0.155131
Gene	Pold1	6.91445	0.0008004	0.144625	0.575871	cyan	188.405	77	15	0.763422	43158236	0.218161
Gene	4933412E12Rik	6.08253	0.004624	0.164405	0.385167	lightcyan	222.02	77	17	0.796699	386169086	0.126837
Gene	Lancl3	6.52833	0.00097748	0.153178	0.48838	purple	198.411	77	18	0.778867	103308190	0.176743
Gene	Aptx	6.63906	5.611e-05	0.150624	0.723513	yellow	200.459	77	16	0.774437	12575260	0.326093
Gene	Endod1	6.41911	0.00371164	0.155785	0.399298	brown	232.665	76	15	0.783236	176727704	0.142773
Gene	Atp9a	6.6919	0.00041987	0.149434	0.553684	brown	199.504	76	15	0.772324	52617000	0.187041
Gene	Ms4a8a	6.71763	0.00070011	0.148862	0.482807	brown	176.012	76	15	0.771295	74851642	0.185929
Gene	Epb41l3	6.64563	0.00154218	0.150475	0.530175	brown	208.307	76	15	0.774175	166409568	0.159713
Gene	Ncapg2	6.69587	0.00262459	0.149346	0.438596	cyan	194.487	76	16	0.772165	79937480	0.179243
Gene	Rrm2	6.68533	0.00140052	0.149581	0.397193	cyan	196.692	76	16	0.772587	41879606	0.18551
Gene	Bard1	6.47536	0.00179797	0.154431	0.392281	cyan	214.265	76	15	0.780985	115887970	0.155717
Gene	Kif18b	7.06406	0.00065639	0.141562	0.576842	cyan	158.831	76	15	0.757438	68364582	0.246562
Gene	Parp12	6.01519	0.00880287	0.166246	0.355439	lightcyan	234.06	76	16	0.799392	1062945376	0.11934
Gene	Pcgf2	5.99206	0.0134439	0.166887	0.311228	pink	231.303	76	15	0.800318	2468874826	0.108674
Gene	Rpl3l	6.6095	0.00097373	0.151297	0.649825	yellow	214.126	76	16	0.77562	48336312	0.307704
Gene	Crk	6.58514	0.00091884	0.151857	0.570877	yellow	198.831	76	15	0.776595	135470716	0.270461
Gene	BC068281	6.42842	0.00075313	0.155559	0.618596	yellow	221.081	76	16	0.782863	108293718	0.264541
Gene	Oscp1	6.53203	0.00043186	0.153092	0.64386	yellow	222.517	76	15	0.778719	89905116	0.296326
Gene	Gng5	6.69929	0.00245466	0.14927	0.494775	brown	175.585	75	15	0.772028	194049180	0.18
Gene	Plk4	6.71913	0.00175761	0.148829	0.453694	cyan	192.339	75	16	0.771235	71242420	0.206961
Gene	Shcbp1	6.84273	0.00056092	0.14614	0.598919	cyan	169.425	75	16	0.766291	49633926	0.240422
Gene	Prr11	6.89283	0.00117052	0.145078	0.535856	cyan	168.339	75	15	0.764287	82200378	0.226277
Gene	Agpat3	6.05461	0.00392974	0.165163	0.325766	pink	240.969	75	15	0.797815	661136892	0.109758
Gene	Espnl	6.14728	0.00626074	0.162674	0.349189	pink	216.994	75	16	0.794109	1132058798	0.121307
Gene	St8sia6	6.18546	0.00681316	0.161669	0.345946	pink	229.563	75	16	0.792581	1538585850	0.111478
Gene	Fam167b	6.52286	0.0012168	0.153307	0.517838	purple	200.033	75	18	0.779086	96228458	0.185569
Gene	Ssc5d	6.49357	0.00276426	0.153999	0.526847	yellow	201.375	75	15	0.780257	241544708	0.260952
Gene	Gas6	6.44539	0.00157786	0.15515	0.460901	yellow	227.276	75	16	0.782185	204931032	0.198297
Gene	Lmnb2	6.5928	0.00053675	0.151681	0.50833	cyan	213.21	74	15	0.776288	39127872	0.187362
Gene	Fam83d	6.76006	0.00054866	0.147928	0.563125	cyan	212.572	74	15	0.769598	29336194	0.217337
Gene	Itgae	6.90282	0.00028644	0.144868	0.63495	cyan	167.515	74	16	0.763887	45418620	0.252151
Gene	Cd9	6.01601	0.00439563	0.166223	0.373565	lightcyan	221.833	74	17	0.799359	568229924	0.129164
Gene	Cmpk2	6.21941	0.00262838	0.160787	0.34876	lightcyan	228.971	74	17	0.791224	301287092	0.1269
Gene	Chst7	6.31632	0.00094914	0.15832	0.468715	purple	205.347	74	17	0.787347	119910146	0.171395
Gene	Clic1	6.8326	0.00061433	0.146357	0.528158	cyan	170.149	73	16	0.766696	56365682	0.236452
Gene	Cpsf4	6.69655	0.0016479	0.149331	0.406773	cyan	187.49	73	16	0.772138	77388788	0.168763
Gene	Cdkn2d	6.73419	0.00264869	0.148496	0.493151	cyan	195.712	73	16	0.770632	215030962	0.206627
Gene	Kif20a	6.93526	0.0001781	0.144191	0.680746	cyan	165.913	73	16	0.76259	41919812	0.268632
Gene	Tpx2	6.95907	0.00101068	0.143697	0.605403	cyan	153.979	73	16	0.761637	92932388	0.252222
Gene	Spag5	6.95497	0.00130601	0.143782	0.574201	cyan	153.778	73	16	0.761801	104514344	0.247127
Gene	Ccdc71l	6.55584	0.00014092	0.152536	0.719559	yellow	196.388	73	15	0.777766	21355152	0.320765
Gene	Lpcat1	6.52477	0.00083366	0.153262	0.512938	yellow	213.884	73	16	0.779009	80197422	0.252689
Gene	Il15ra	6.42321	0.00095924	0.155685	0.41895	yellow	227.579	73	15	0.783071	120314866	0.175201
Gene	Il1f9	6.69724	0.00139222	0.149315	0.505869	brown	196.535	72	15	0.772111	108110900	0.158482
Gene	Gm15441	6.4202	0.00427447	0.155758	0.504304	brown	207.362	72	15	0.783192	198248618	0.157914
Gene	Fancb	6.55229	0.00075822	0.152618	0.506651	cyan	211.498	72	15	0.777909	34647690	0.177852
Gene	Gpsm2	6.90008	0.00555358	0.144926	0.556338	cyan	165.345	72	16	0.763997	357271824	0.228527
Gene	Azi2	6.42787	0.00156716	0.155573	0.482003	purple	192.796	72	18	0.782885	119557904	0.180275
Gene	Xylt2	6.15658	0.00376636	0.162428	0.399844	purple	232.611	72	17	0.793737	378641690	0.139846
Gene	Scimp	6.61251	0.00249875	0.151228	0.495305	yellow	196.2	72	15	0.7755	372537054	0.248453
Gene	Mgat4a	6.47755	0.00103603	0.154379	0.623631	yellow	205.369	72	15	0.780898	109532316	0.283617
Gene	Nck2	6.47632	0.00070987	0.154409	0.509781	yellow	227.728	72	16	0.780947	134153428	0.217582
Gene	Adamts14	6.67944	0.00040391	0.149713	0.517907	brown	219.592	71	15	0.772822	27919314	0.172058
Gene	Racgap1	7.04695	0.00056123	0.141905	0.590744	cyan	159.868	71	16	0.758122	55907422	0.243891
Gene	Aim2	5.96044	0.00559158	0.167773	0.323944	grey	222.292	71	16	0.801582	547031596	0.110974
Gene	Atp1a3	5.95127	0.00653445	0.168031	0.30664	grey	226.311	71	17	0.801949	881463434	0.105893
Gene	Cd72	5.84917	0.0135558	0.170965	0.30664	grey	236.079	71	16	0.806033	1939025830	0.101665
Gene	Ifi47	6.0746	0.00516349	0.16462	0.416901	lightcyan	220.68	71	17	0.797016	420206640	0.136195
Gene	Klrg2	6.27074	0.00285403	0.159471	0.363783	pink	209.278	71	16	0.789171	570265928	0.124759
Gene	Nfxl1	6.21558	0.00229908	0.160886	0.422938	purple	215.227	71	17	0.791377	345240536	0.150258
Gene	Sh3bp5l	6.4651	0.00137833	0.154677	0.645875	yellow	220.009	71	15	0.781396	95731338	0.305106
Gene	Wfdc17	6.19641	0.00593546	0.161384	0.344064	yellow	254.496	71	15	0.792143	1427878612	0.137756
Gene	Golga7b	6.66685	0.00154873	0.149996	0.473292	brown	197.951	70	15	0.773326	103435662	0.159094
Gene	Txnip	6.58637	0.0016745	0.151829	0.517184	brown	207.597	70	15	0.776545	63255084	0.1625
Gene	Smc3	6.95921	0.00028848	0.143694	0.598344	cyan	159.888	70	16	0.761632	22854816	0.268452
Gene	Rfc4	6.43088	0.00174799	0.1555	0.434783	cyan	221.777	70	16	0.782765	83510976	0.156062
Gene	Cd163	6.00589	0.0043912	0.166503	0.401656	grey	224.596	70	16	0.799765	577908256	0.128869
Gene	Gm10433	6.585	0.00093409	0.15186	0.52795	yellow	206.987	70	16	0.7766	204722140	0.273319
Gene	Spns2	6.70777	0.00041112	0.149081	0.627329	yellow	195.603	70	16	0.771689	45484360	0.286735
Gene	Lmnb1	6.8222	0.00228617	0.14658	0.500853	cyan	176.765	69	16	0.767112	104146536	0.213584
Gene	Rad51	6.6377	0.00045917	0.150655	0.546036	cyan	199.57	69	16	0.774492	38566404	0.200706
Gene	Selenom	6.03613	0.00868357	0.165669	0.328645	grey	205.207	69	16	0.798555	650425784	0.124011
Gene	Lrp5	6.02477	0.00606618	0.165981	0.37127	grey	221.867	69	16	0.799009	869927298	0.124152
Gene	Ddx58	6.23926	0.00440879	0.160276	0.373402	lightcyan	210.777	69	16	0.79043	384733654	0.131573
Gene	Pkd2	6.22174	0.0038075	0.160727	0.358483	pink	221.574	69	16	0.791131	630738334	0.112462
TF	Pax7	6.81125	0.00046647	0.146816	0.535558	brown	165.302	68	15	0.76755	46287284	0.212169
TF	Bhlhe40	6.12784	0.00174339	0.16319	0.389377	lightcyan	220.633	68	16	0.794886	130553382	0.132893
Gene	Kif22	6.93019	0.00104261	0.144296	0.59482	cyan	148.533	68	16	0.762792	68053268	0.248504
Gene	Pon3	6.17506	0.0059273	0.161942	0.330553	grey	198.174	68	16	0.792998	497918776	0.126785
Gene	Lig1	6.54654	0.00384075	0.152753	0.439421	pink	200.702	68	15	0.778139	251062526	0.160639
Gene	Abcc3	6.26992	0.00568617	0.159492	0.376207	pink	224.965	68	16	0.789203	893367370	0.124124
Gene	Urah	6.63414	0.00033984	0.150736	0.566725	purple	190.707	68	18	0.774635	29331510	0.197799
Gene	Cxcl10	6.23789	0.00216755	0.160311	0.453029	purple	229.629	68	17	0.790485	206560418	0.15732
Gene	Rpl38	6.56228	0.00152137	0.152386	0.672081	yellow	207.518	68	15	0.777509	83349396	0.331413
Gene	Prkcg	6.49986	0.00025288	0.153849	0.692274	yellow	194.934	68	15	0.780005	40853206	0.316808
Gene	Pex1	6.31057	0.00248563	0.158464	0.384987	yellow	249.826	68	16	0.787577	460470864	0.181566
Gene	Stum	6.38544	0.00121403	0.156606	0.453029	yellow	231.93	68	16	0.784583	126571084	0.203404
Gene	Cyp2s1	6.64344	0.00044053	0.150524	0.712906	yellow	190.22	68	15	0.774262	39303424	0.334641
TF	Sp110	5.95114	0.00495849	0.168035	0.334238	lightcyan	233.463	67	16	0.801955	547905740	0.113453
Gene	Ubxn4	6.60142	0.00118338	0.151482	0.481683	brown	207.609	67	15	0.775943	93858796	0.158328
Gene	Acat1	6.91911	0.00041808	0.144527	0.573496	cyan	190.405	67	15	0.763236	25360620	0.21984
Gene	Fam64a	6.91924	0.00082375	0.144524	0.519674	cyan	168.803	67	15	0.76323	64928434	0.223419
Gene	Pif1	6.99384	0.00019265	0.142983	0.669833	cyan	138.406	67	16	0.760246	35389184	0.275211
Gene	Ska2	6.65946	0.0008794	0.150162	0.502035	cyan	207.913	67	16	0.773622	34781282	0.190327
Gene	Zcchc14	6.17451	0.00307954	0.161956	0.360923	grey	204.135	67	16	0.793019	325027762	0.131675
Gene	Samhd1	6.06597	0.00573744	0.164854	0.392583	lightcyan	216.211	67	17	0.797361	674862578	0.135018
Gene	Ifitm6	6.0412	0.00178881	0.16553	0.358209	lightcyan	227.848	67	17	0.798352	308923322	0.120318
Gene	Atp11a	6.26745	0.0030396	0.159554	0.383989	pink	241.845	67	15	0.789302	886382910	0.142685
Gene	Hspa1b	6.78634	0.0004108	0.147355	0.585256	purple	172.209	67	18	0.768546	21263294	0.2212
Gene	Fcgr1	5.96633	0.00288325	0.167607	0.335142	red	226.391	67	17	0.801347	259920572	0.106722
Gene	Rufy3	6.53504	0.00218464	0.153021	0.50701	yellow	208.069	67	15	0.778598	310545586	0.238806
Gene	Dynlt1b	6.59923	0.00021186	0.151533	0.627318	yellow	210.943	67	16	0.776031	31897868	0.30308
Gene	Acad12	6.44895	0.00222412	0.155064	0.379466	yellow	220.697	67	15	0.782042	249667780	0.200859
Gene	Gm15350	6.33055	0.00176916	0.157964	0.374943	yellow	235.514	67	15	0.786778	196213652	0.156376
Gene	Rps26	6.78702	0.00181099	0.14734	0.482984	brown	199.031	66	16	0.768519	206997210	0.164327
Gene	Lbr	6.35888	0.00212506	0.15726	0.407925	cyan	214.099	66	15	0.785645	147982586	0.139924
Gene	Hat1	6.56556	0.00169594	0.15231	0.342191	cyan	222.73	66	16	0.777378	60404210	0.143754
Gene	Iqgap3	7.01027	0.00122236	0.142648	0.597669	cyan	147.195	66	16	0.759589	84595780	0.254109
Gene	Slfn8	5.9228	0.00538759	0.168839	0.303963	grey	233.821	66	16	0.803088	777755602	0.106496
Gene	1110002J07Rik	6.16699	0.00482593	0.162154	0.315152	pink	217.953	66	16	0.793321	631052414	0.111783
Gene	Stat2	6.46715	0.00114545	0.154628	0.482984	purple	190.702	66	18	0.781314	84569520	0.184283
Gene	Desi1	6.87517	0.0021305	0.145451	0.442424	purple	160.03	66	18	0.764993	172292836	0.193659
Gene	Slfn1	6.63468	0.00054609	0.150723	0.576224	purple	199.002	66	18	0.774613	83537770	0.202693
Gene	Iigp1	6.71818	0.00053084	0.14885	0.568765	purple	177.004	66	18	0.771273	62030600	0.209906
Gene	Gstk1	6.3853	0.00803113	0.15661	0.462005	yellow	208.324	66	14	0.784588	2440594134	0.234996
Gene	Stambpl1	6.68355	0.00131092	0.149621	0.432692	brown	213.031	65	15	0.772658	77936012	0.154134
Gene	Trim75	6.75855	0.00036171	0.147961	0.559135	brown	197.991	65	15	0.769658	26297566	0.192859
Gene	Dhfr	6.58158	0.00122538	0.151939	0.510577	cyan	220.739	65	15	0.776737	76829332	0.177121
Gene	Suv39h1	6.50178	0.00093086	0.153804	0.451442	cyan	191.765	65	15	0.779929	71062190	0.158602
Gene	Rnf10	6.14632	0.00243036	0.162699	0.374038	lightcyan	215.089	65	16	0.794147	165182564	0.126418
Gene	Rnpepl1	6.16959	0.00103654	0.162085	0.440385	lightcyan	211.218	65	17	0.793217	157617692	0.14554
Gene	Hmgxb4	6.81892	0.00442228	0.146651	0.438462	purple	170.614	65	18	0.767243	506904222	0.179006
Gene	Sgk1	5.9035	0.00663536	0.169391	0.375481	salmon	225.358	65	16	0.80386	581057860	0.116731
Gene	Tmem159	6.60854	0.00057936	0.151319	0.527885	yellow	215.781	65	16	0.775658	63259590	0.231173
Gene	F5	6.49466	0.0013328	0.153973	0.510096	yellow	213.645	65	16	0.780214	142732136	0.217735
Gene	Slc30a4	6.56036	0.00046039	0.152431	0.644712	yellow	201.944	65	16	0.777586	49983784	0.303352
Gene	Trim30b	6.33151	0.00130658	0.15794	0.395337	brown	205.456	64	18	0.78674	101917896	0.145679
Gene	Atad5	6.48823	0.0012714	0.154125	0.454861	cyan	203.082	64	15	0.780471	99625624	0.171737
Gene	Tfdp2	6.00534	0.00442307	0.166519	0.407738	grey	211.945	64	16	0.799786	656054188	0.133341
Gene	Ext1	5.96359	0.00460116	0.167684	0.360615	grey	222.294	64	16	0.801456	427366680	0.124393
Gene	Rsad2	6.22516	0.0016559	0.160639	0.405754	lightcyan	208.791	64	17	0.790994	174793408	0.146142
Gene	Slfn4	6.68861	0.00045788	0.149508	0.572421	purple	184.144	64	18	0.772456	26318672	0.205229
Gene	Gpr135	6.61757	0.00069301	0.151113	0.727183	yellow	193.203	64	15	0.775297	47155326	0.345185
Gene	Saysd1	6.52902	0.00112731	0.153162	0.500496	yellow	209.171	64	15	0.778839	143793044	0.238461
Gene	Cd151	6.04791	0.0148403	0.165346	0.306548	yellow	249.019	64	15	0.798084	2625478220	0.110348
TF	Sp100	6.03846	0.00134488	0.165605	0.388633	lightcyan	232.683	63	16	0.798462	135051038	0.133284
Gene	Fam96a	6.69874	0.00093226	0.149282	0.494624	brown	206.134	63	15	0.77205	51209048	0.168792
Gene	Ccl12	6.21571	0.00271718	0.160883	0.354839	brown	215.737	63	18	0.791371	235490116	0.124539
Gene	Dera	6.65056	0.000448	0.150363	0.507424	cyan	206.875	63	15	0.773978	35549420	0.186054
Gene	Plk1	7.02231	0.00054997	0.142403	0.626216	cyan	143.655	63	16	0.759108	50601588	0.267528
Gene	Eci2	6.16261	0.00283378	0.162269	0.313364	pink	229.907	63	16	0.793496	248643186	0.109384
Gene	1700010I14Rik	6.34027	0.00186686	0.157722	0.381976	pink	194.114	63	16	0.786389	384638664	0.126809
Gene	Bcl2l13	6.30523	0.00223591	0.158599	0.402458	purple	207.274	63	17	0.787791	250786312	0.149966
Gene	Isg20	6.6533	0.00143642	0.150301	0.504864	purple	182.319	63	18	0.773868	51891586	0.193012
Gene	Scaf8	6.29948	0.00456943	0.158743	0.335381	purple	212.884	63	17	0.788021	379068148	0.12775
Gene	Parp9	6.28456	0.00342369	0.15912	0.41321	purple	204.813	63	18	0.788618	220153746	0.148438
Gene	Gpcpd1	6.09951	0.00122927	0.163948	0.393241	red	213.189	63	17	0.79602	133414454	0.141414
Gene	43160	6.53942	0.00779951	0.152919	0.376856	yellow	198.348	63	15	0.778423	1244521730	0.191639
Gene	Il20rb	6.6522	0.00072504	0.150326	0.576037	yellow	181.738	63	15	0.773912	73818462	0.277138
Gene	Megf9	6.42198	0.00062648	0.155715	0.474654	yellow	231.233	63	15	0.783121	66549128	0.186998
Gene	Oxsr1	6.43813	0.00428349	0.155325	0.453149	yellow	221.619	63	16	0.782475	710766768	0.213733
TF	Irf7	6.21599	0.00396084	0.160876	0.387626	lightcyan	205.614	62	16	0.791361	307631226	0.136727
Gene	Mki67	6.99767	0.0005891	0.142905	0.582232	cyan	157.163	62	16	0.760093	47258152	0.239072
Gene	Cmtm3	6.20586	0.00171516	0.161138	0.352195	grey	202.823	62	16	0.791766	150316652	0.131574
Gene	Bambi	6.07774	0.00390146	0.164535	0.393443	grey	208.523	62	16	0.79689	397081286	0.132154
Gene	Helz2	6.1726	0.00149908	0.162006	0.400317	lightcyan	214.934	62	17	0.793096	258317414	0.136637
Gene	Cab39l	6.09047	0.00810922	0.164191	0.308831	pink	228.491	62	15	0.796381	2063848900	0.104657
Gene	Ttc32	6.36039	0.0008463	0.157223	0.386568	pink	197.659	62	16	0.785584	182711274	0.132139
Gene	Chsy1	6.48385	0.00507736	0.154229	0.435748	purple	179.101	62	18	0.780646	101593924	0.170443
Gene	Ankzf1	6.49863	0.00255089	0.153879	0.510312	purple	190.955	62	18	0.780055	133255332	0.19174
Gene	Ring1	6.41076	0.00095781	0.155988	0.477525	purple	192.023	62	17	0.78357	109663000	0.182858
Gene	2500002B13Rik	6.81385	0.00172385	0.14676	0.564781	purple	168.677	62	17	0.767446	129761216	0.201126
Gene	Zfp467	5.96578	0.00558905	0.167623	0.312004	red	227.648	62	17	0.801369	427836340	0.109759
Gene	Armc2	6.74145	0.0011779	0.148336	0.484153	brown	168.558	61	15	0.770342	84862278	0.175765
Gene	Mcm7	6.51834	0.00074178	0.153413	0.52459	cyan	188.154	61	15	0.779266	75390004	0.190051
Gene	Gm14325	6.13824	0.0014989	0.162913	0.38306	grey	210.501	61	16	0.79447	245097594	0.134426
Gene	Ifitm3	6.01027	0.00688831	0.166382	0.263934	grey	228.353	61	16	0.799589	1328293058	0.0915269
Gene	Atp2a3	6.1893	0.00143289	0.161569	0.439344	lightcyan	204.331	61	17	0.792428	119022102	0.147001
Gene	Csf2rb	6.19655	0.00841251	0.16138	0.330601	purple	206.971	61	17	0.792138	486209142	0.126718
Gene	Fam50a	6.072	0.00838028	0.16469	0.365574	purple	226.509	61	17	0.79712	612206608	0.119879
Gene	Ilvbl	6.05845	0.0023214	0.165059	0.347541	red	214.786	61	17	0.797662	227568158	0.113875
Gene	Oas1c	6.10129	0.00219319	0.1639	0.404918	salmon	212.227	61	17	0.795949	353670400	0.130634
Gene	Zfand2a	5.98316	0.00542589	0.167136	0.361202	salmon	217.192	61	17	0.800673	437615294	0.112612
TF	Bhlhe41	5.99535	0.00426026	0.166796	0.311864	red	224.804	60	17	0.800186	694265988	0.107789
Gene	Aasdh	6.58952	0.00230563	0.151756	0.433898	brown	198.121	60	15	0.776419	108417602	0.16813
Gene	Haus5	7.08938	0.00038724	0.141056	0.611864	cyan	192.051	60	16	0.756425	17928204	0.234095
Gene	Prc1	7.0501	0.00028344	0.141842	0.648588	cyan	146.539	60	16	0.757996	23226390	0.272301
Gene	Spc24	6.92623	0.00016699	0.144379	0.70678	cyan	157.576	60	16	0.762951	20318102	0.267981
Gene	Rpl24	6.19943	0.00202392	0.161305	0.361017	grey	179.129	60	16	0.792023	224953040	0.136647
Gene	Sh3d19	6.05174	0.00135528	0.165242	0.413559	lightcyan	221.907	60	16	0.79793	107441142	0.133377
Gene	Tap1	6.07747	0.0033639	0.164542	0.393785	lightcyan	213.016	60	16	0.796901	212145984	0.136398
Gene	Tal2	6.64495	0.00062553	0.15049	0.516384	purple	174.775	60	18	0.774202	41279230	0.20935
Gene	Igtp	6.38188	0.00441847	0.156694	0.331638	purple	207.995	60	18	0.784725	243480574	0.140568
Gene	Apol9b	6.72885	0.00040585	0.148614	0.623164	purple	184.294	60	18	0.770846	50901666	0.210265
Gene	Rgmb	6.29975	0.00564368	0.158736	0.386441	yellow	244.761	60	15	0.78801	1165308534	0.162331
Gene	Fntb	6.72297	0.00035347	0.148744	0.60452	yellow	198.105	60	16	0.771081	32408394	0.292558
Gene	Nvl	6.63441	8.47e-05	0.150729	0.585311	yellow	202.796	60	16	0.774624	9476774	0.25466
Gene	Map3k9	6.47167	0.00315965	0.15452	0.424294	yellow	210.071	60	16	0.781133	404021246	0.167796
Gene	Chdh	6.8207	0.00097965	0.146613	0.498539	brown	187.878	59	15	0.767172	45335668	0.177364
Gene	Serpine2	6.43457	0.00702493	0.15541	0.414378	brown	189.812	59	15	0.782617	385974372	0.148739
Gene	Slc5a2	6.93403	0.00072218	0.144216	0.478667	brown	181.738	59	15	0.762639	37653458	0.173902
Gene	A630077J23Rik	6.86463	0.00023497	0.145674	0.59322	brown	158.394	59	15	0.765415	28105578	0.228368
Gene	Ticrr	6.99658	0.00018351	0.142927	0.57218	cyan	159.427	59	16	0.760137	11213410	0.243138
Gene	Fbxo5	6.53271	0.00096815	0.153076	0.571011	cyan	191.676	59	15	0.778691	49695236	0.197367
Gene	Nbas	6.64673	0.00290608	0.15045	0.48685	cyan	185.53	59	16	0.774131	63243548	0.216798
Gene	Msh6	6.78251	0.00013189	0.147438	0.555815	cyan	183.966	59	16	0.7687	10459332	0.210763
Gene	Ccm2	6.902	6.564e-05	0.144886	0.722385	cyan	167.867	59	16	0.76392	12020442	0.273909
Gene	Brca1	6.46291	0.00110477	0.154729	0.464641	cyan	185.133	59	16	0.781484	71324218	0.179318
Gene	Emp2	6.08267	0.00390527	0.164401	0.356517	grey	196.241	59	16	0.796693	343969716	0.125556
Gene	Stat5b	6.27799	0.00267182	0.159287	0.380479	lightcyan	196.8	59	16	0.78888	284167928	0.13513
Gene	Socs7	6.06625	0.00287332	0.164847	0.33723	lightcyan	213.841	59	17	0.79735	339632706	0.120053
Gene	Irgm1	6.16384	0.00224166	0.162237	0.395091	lightcyan	208.474	59	17	0.793446	334528420	0.135185
Gene	Fgr	6.29209	0.00171686	0.15893	0.389831	pink	190.489	59	16	0.788316	274107330	0.137964
Gene	Fads2	6.66918	0.0003065	0.149944	0.583869	yellow	190.244	59	16	0.773233	21456548	0.285194
Gene	Kdr	6.40871	0.00333392	0.156038	0.410871	yellow	208.018	59	14	0.783652	393318608	0.19361
TF	Klf4	6.19149	0.00447629	0.161512	0.371446	purple	202.484	58	17	0.792341	315129370	0.134728
Gene	Gm5431	6.06981	0.00388272	0.16475	0.344223	lightcyan	212.645	58	17	0.797208	231059666	0.119298
Gene	Adar	6.21079	0.00365926	0.16101	0.406534	lightcyan	209.326	58	16	0.791569	369620542	0.135794
Gene	Samd9l	6.11278	0.00267577	0.163592	0.364791	lightcyan	219.263	58	16	0.795489	243324772	0.120412
Gene	Ifit1	6.32754	0.00068779	0.158039	0.482759	lightcyan	205.172	58	17	0.786898	94858488	0.15865
Gene	Ssh3	6.32152	0.00289268	0.15819	0.38657	pink	203.596	58	16	0.787139	353755130	0.120082
Gene	BC051019	6.23077	0.0058255	0.160494	0.375681	pink	207.695	58	16	0.790769	699297216	0.114416
Gene	Olfr115	6.71229	0.0017233	0.14898	0.506352	purple	176.152	58	18	0.771508	120808978	0.196878
Gene	Hdc	6.62757	0.00049142	0.150885	0.61343	purple	177.272	58	17	0.774897	47294368	0.231094
Gene	Ifi214	6.7847	0.00028723	0.147391	0.622505	purple	178.104	58	18	0.768612	26007182	0.217989
Gene	Tbc1d2	6.0631	0.00320862	0.164932	0.347852	red	216.721	58	17	0.797476	254348662	0.127818
Gene	Traf3ip2	6.62401	0.00326496	0.150966	0.476709	salmon	170.544	58	15	0.77504	162280702	0.176933
Gene	Selp	6.46907	0.00123788	0.154582	0.525106	yellow	211.486	58	16	0.781237	201983570	0.245932
TF	Ascl2	6.88475	0.00085184	0.145249	0.528822	purple	166.772	57	18	0.76461	192246070	0.206565
TF	Hoxb7	6.69368	0.00042435	0.149395	0.637845	yellow	192.508	57	15	0.772253	45600176	0.330475
Gene	Arpc2	7.14098	1.42e-05	0.140037	0.750627	cyan	176.184	57	16	0.754361	2180296	0.289956
Gene	Orm1	6.50109	0.00085741	0.15382	0.409148	cyan	206.966	57	15	0.779956	33904046	0.156443
Gene	Pbk	6.82343	0.00487026	0.146554	0.555138	cyan	156.1	57	17	0.767063	444939736	0.23385
Gene	Aurkb	6.86586	0.00021709	0.145648	0.668546	cyan	156.923	57	16	0.765365	18920056	0.255579
Gene	9330179D12Rik	6.15576	0.00153208	0.162449	0.416667	grey	190.095	57	16	0.79377	256032148	0.150836
Gene	Fut4	6.13893	0.00190639	0.162895	0.434211	grey	200.033	57	16	0.794443	193695088	0.1505
Gene	Mitd1	6.18574	0.00112986	0.161662	0.432957	lightcyan	195.545	57	16	0.79257	116808606	0.147389
Gene	Spp1	6.27881	0.00255372	0.159266	0.35213	lightcyan	213.697	57	17	0.788848	231107508	0.128446
Gene	Dhx58	6.02601	0.0035481	0.165947	0.31391	lightcyan	225.721	57	17	0.79896	232617936	0.112732
Gene	Dctn2	6.45086	0.00136246	0.155018	0.420426	purple	188.049	57	18	0.781966	142364772	0.169203
Gene	Ccl9	6.04667	0.00265505	0.16538	0.319549	red	210.646	57	17	0.798133	248574230	0.112738
Gene	Il27ra	6.30495	0.00367957	0.158605	0.345238	yellow	242.381	57	15	0.787802	927940102	0.144902
Gene	Cd200r3	6.54038	0.00075121	0.152896	0.568296	yellow	200.175	57	16	0.778385	83843262	0.272608
Gene	Ptpn3	6.40159	0.00138962	0.156211	0.392857	yellow	227.975	57	16	0.783936	145831848	0.190172
Gene	H2afy2	6.75897	0.00115009	0.147952	0.599351	brown	170.199	56	15	0.769641	68863746	0.222403
Gene	Ccdc90b	6.77019	0.00233032	0.147706	0.488312	brown	167.456	56	15	0.769192	69234728	0.193187
Gene	Aldh1b1	6.78264	0.00098551	0.147435	0.528571	brown	162.162	56	16	0.768694	45311288	0.236018
Gene	Cdc20	6.99836	5.646e-05	0.142891	0.672727	cyan	149.945	56	15	0.760066	6584602	0.283869
Gene	Trim59	6.79674	0.00088484	0.147129	0.480519	cyan	162.294	56	15	0.76813	63504378	0.217372
Gene	Tuba1c	7.02614	0.00055301	0.142326	0.433766	cyan	190.592	56	16	0.758954	15012322	0.180618
Gene	Ube2c	6.84301	0.00035938	0.146135	0.546753	cyan	154.433	56	15	0.76628	20626038	0.243123
Gene	Inpp5j	6.03655	0.00294205	0.165658	0.378571	grey	206.554	56	15	0.798538	272222618	0.129834
Gene	Bvht	6.14823	0.00170709	0.162648	0.4	pink	197.184	56	16	0.794071	274377092	0.134685
Gene	Ndufs8	6.34629	0.00172652	0.157572	0.345455	pink	186.516	56	16	0.786148	227239058	0.119847
Gene	Zscan12	6.28921	0.00186128	0.159002	0.443506	purple	214.405	56	18	0.788431	204475034	0.158223
Gene	Esyt1	6.6199	0.00402491	0.15106	0.375974	yellow	193.743	56	16	0.775204	420150428	0.159727
Gene	Naip5	6.63208	0.00255963	0.150782	0.513805	brown	189.332	55	15	0.774717	89859402	0.174777
Gene	AI662270	6.47304	0.00428788	0.154487	0.430303	brown	182.199	55	15	0.781079	180032550	0.165984
Gene	1700125H03Rik	6.89858	0.00133092	0.144957	0.505724	brown	148.134	55	15	0.764057	60880724	0.211094
Gene	Cyb5r3	6.50041	0.00392765	0.153836	0.449832	brown	197.421	55	15	0.779984	205118816	0.17383
Gene	Rpa1	6.67492	0.00148787	0.149814	0.520539	cyan	187.325	55	15	0.773003	39405792	0.1961
Gene	Dennd3	6.27594	0.0052714	0.159339	0.317845	grey	182.187	55	16	0.788963	371986850	0.118126
Gene	Timm23	6.11963	0.00227254	0.163409	0.352862	grey	192.579	55	16	0.795215	273150976	0.132025
Gene	Caskin2	6.17219	0.00314023	0.162017	0.354882	grey	191.825	55	16	0.793113	308863886	0.137273
Gene	Wdr41	6.30933	0.00484746	0.158495	0.315152	grey	178.774	55	17	0.787627	410855490	0.126979
Gene	Rtp4	6.05612	0.00155745	0.165122	0.354882	lightcyan	203.037	55	17	0.797755	281924004	0.12982
Gene	Rab11fip1	6.36094	0.00303187	0.15721	0.410774	pink	205.954	55	16	0.785563	403755436	0.123671
Gene	Myo1c	6.6726	0.00157636	0.149867	0.507744	purple	160.782	55	18	0.773096	116009516	0.198771
Gene	Fam195b	6.60279	0.00434864	0.151451	0.406061	purple	188.38	55	18	0.775888	212387314	0.166375
Gene	Lipg	6.76923	0.00079391	0.147727	0.565657	purple	163.27	55	17	0.769231	69875232	0.207147
Gene	B230112J18Rik	6.78607	0.00028838	0.147361	0.62963	purple	175.928	55	18	0.768557	39811984	0.230674
Gene	Has1	6.80194	0.00093043	0.147017	0.53468	purple	167.527	55	17	0.767922	104284942	0.206905
Gene	Ifi205	6.7888	0.00017101	0.147301	0.632323	purple	165.777	55	18	0.768448	24535222	0.241433
Gene	Sun1	5.99015	0.00242557	0.166941	0.391919	red	219.303	55	17	0.800394	212653186	0.128643
Gene	Msrb1	6.647	0.00068896	0.150444	0.621549	yellow	190.657	55	16	0.77412	67222170	0.314685
Gene	BC017158	6.92855	0.0028701	0.14433	0.454927	brown	172.711	54	15	0.762858	114606964	0.174644
Gene	Ctdspl	6.76006	0.00069078	0.147928	0.48847	cyan	168.114	54	16	0.769598	19834100	0.209771
Gene	Pmf1	6.5375	0.00102811	0.152964	0.54717	cyan	178.615	54	16	0.7785	78096704	0.206888
Gene	Slc12a7	6.14837	0.00232387	0.162645	0.361985	grey	191.408	54	17	0.794065	262483490	0.124564
Gene	Cbr3	5.99932	0.00539637	0.166686	0.371768	grey	210.325	54	16	0.800027	269464636	0.117003
Gene	Zfp608	6.45319	0.00114797	0.154962	0.350105	grey	176.008	54	17	0.781872	135164164	0.140893
Gene	Mreg	6.15521	0.00187072	0.162464	0.373166	grey	202.86	54	17	0.793791	175861434	0.125802
Gene	Tspan17	6.32083	0.00215839	0.158207	0.328442	pink	190.315	54	16	0.787167	261751410	0.122767
Gene	Ch25h	6.79852	0.00042925	0.147091	0.597484	purple	169.077	54	17	0.768059	33296894	0.223448
Gene	Hint2	6.80564	7.482e-05	0.146937	0.6471	purple	183.687	54	18	0.767774	12684748	0.225475
Gene	Rpl34	6.55762	0.0003711	0.152494	0.583508	purple	177.651	54	18	0.777695	44649274	0.212873
Gene	Rpl34-ps1	6.55762	0.0003711	0.152494	0.583508	purple	177.65	54	18	0.777695	44649274	0.212873
Gene	A230028O05Rik	5.93006	0.00566397	0.168632	0.298393	red	210.538	54	16	0.802798	489494768	0.113001
Gene	Bcl2	6.0375	0.00229788	0.165631	0.340321	red	214.783	54	17	0.7985	466864420	0.1151
Gene	Ndufs5	6.1277	0.00122687	0.163193	0.434661	salmon	202.053	54	16	0.794892	95849242	0.140719
Gene	Lzts3	6.66835	0.00012364	0.149962	0.779175	yellow	189.311	54	16	0.773266	9780486	0.358343
Gene	Fam78b	6.50917	0.0018768	0.153629	0.408106	yellow	201.101	54	15	0.779633	136078102	0.206691
Gene	Lhfpl2	6.41021	0.00182985	0.156001	0.413697	yellow	211.295	54	15	0.783592	456865678	0.180139
Gene	Sass6	6.42581	0.00410804	0.155622	0.343977	cyan	186.036	53	16	0.782967	134449176	0.143596
Gene	Nusap1	7.04804	0.00057599	0.141883	0.660377	cyan	143.155	53	16	0.758078	31679254	0.281959
Gene	Kdm5b	6.84752	0.00744486	0.146038	0.563861	cyan	150.741	53	16	0.766099	416805956	0.259814
Gene	Fer1l5	6.58815	0.00426062	0.151788	0.4209	green	185.859	53	16	0.776474	1346023054	0.17439
Gene	Aph1a	6.30263	0.00224487	0.158664	0.318578	grey	214.384	53	15	0.787895	289909574	0.131804
Gene	Odf2l	6.34041	0.00102529	0.157719	0.412192	grey	179.187	53	16	0.786384	107629610	0.146212
Gene	Gstp1	5.9677	0.00668601	0.167569	0.268505	grey	216.7	53	16	0.801292	944483140	0.106156
Gene	Oas2	5.9202	0.0053914	0.168913	0.325835	grey	210.06	53	16	0.803192	508092500	0.114768
Gene	Ifih1	6.34191	0.00076125	0.157681	0.481132	lightcyan	187.371	53	17	0.786324	102824432	0.16701
Gene	Cmtr1	6.22351	0.00177738	0.160681	0.447025	lightcyan	190.552	53	17	0.791059	158049452	0.145216
Gene	Gm867	6.81043	0.00329584	0.146834	0.536284	purple	162.277	53	18	0.767583	358341058	0.210054
Gene	Psmb10	6.44908	0.00168846	0.155061	0.370827	purple	187.451	53	17	0.782037	166957660	0.158899
Gene	Pacs2	6.52204	0.00240994	0.153326	0.325109	purple	181.893	53	18	0.779119	93973564	0.139588
Gene	Eldr	5.93704	0.00573579	0.168434	0.307692	red	208.58	53	17	0.802518	387472706	0.1072
Gene	Prkcsh	6.06474	0.00155786	0.164887	0.420174	salmon	217.582	53	16	0.79741	132700450	0.128136
Gene	Rad54l	6.3118	0.00390504	0.158433	0.29971	turquoise	209.575	53	15	0.787528	261875268	0.109181
Gene	Pcbd1	6.58678	0.00029625	0.151819	0.645864	yellow	195.28	53	16	0.776529	66132690	0.293669
Gene	Ano10	6.55968	0.00067068	0.152447	0.484761	yellow	219.683	53	16	0.777613	39750248	0.20382
Gene	Mt2	6.53586	0.00113973	0.153002	0.439042	yellow	195.285	53	16	0.778566	171579126	0.184561
Gene	Rwdd1	6.43416	0.00730232	0.15542	0.59434	yellow	200.554	53	14	0.782633	1694397282	0.285303
Gene	Hist1h4a	6.80112	0.00026181	0.147035	0.664006	yellow	177.974	53	16	0.767955	35449758	0.329698
Gene	Dedd2	6.86545	0.00037431	0.145657	0.53997	brown	157.783	52	16	0.765382	24667462	0.259256
Gene	Cox5b	6.79373	0.00108218	0.147195	0.412519	brown	186.989	52	16	0.768251	98817114	0.168903
Gene	Ctgf	6.75472	0.00098162	0.148045	0.5	brown	191.858	52	16	0.769811	80745214	0.177808
Gene	Cdc23	6.90309	0.00091619	0.144863	0.596531	cyan	153.227	52	16	0.763876	33497724	0.255887
Gene	Mroh2a	6.69135	0.0046096	0.149447	0.402715	green	182.893	52	15	0.772346	1168127616	0.156432
Gene	Rpl23a	6.37805	0.00147662	0.156788	0.371041	grey	182.643	52	17	0.784878	182108544	0.144387
Gene	Smad1	6.232	0.00232421	0.160462	0.357466	grey	185.514	52	16	0.79072	130735126	0.131946
Gene	Ms4a6d	6.19956	0.00152865	0.161302	0.499246	lightcyan	208.262	52	17	0.792018	147422182	0.160275
Gene	Ms4a6b	6.09937	0.00374012	0.163951	0.374811	lightcyan	206.473	52	16	0.796025	268391660	0.125395
Gene	Gga1	6.44799	0.00358127	0.155087	0.351433	purple	197.045	52	18	0.78208	158022824	0.135507
Gene	Glrx	6.30454	0.00167123	0.158616	0.359729	purple	203.861	52	17	0.787818	136179012	0.128
Gene	Gm15698	6.78894	0.00018784	0.147298	0.666667	purple	169.559	52	18	0.768442	19163066	0.232313
Gene	Atad2	6.20764	0.00666555	0.161092	0.329563	turquoise	206.318	52	15	0.791694	459648058	0.115181
Gene	Smtnl1	6.68971	5.847e-05	0.149483	0.755656	yellow	182.025	52	15	0.772412	10459274	0.353632
Gene	Plekha2	6.68067	0.00081563	0.149686	0.617255	brown	176.879	51	15	0.772773	51172920	0.198802
Gene	Acpp	7.00862	0.00019112	0.142681	0.686275	brown	172.963	51	16	0.759655	12611492	0.234659
Gene	Best1	6.8623	0.00082734	0.145724	0.604706	brown	167.307	51	16	0.765508	106583630	0.247657
Gene	Rfwd3	6.77909	0.00037738	0.147513	0.52549	cyan	175.198	51	16	0.768837	14293076	0.190213
Gene	Traip	6.79948	0.00030208	0.14707	0.529412	cyan	155.334	51	16	0.768021	14857050	0.228737
Gene	Anln	6.8994	0.00434773	0.14494	0.497255	cyan	154.102	51	17	0.764024	472498580	0.219188
Gene	Foxm1	6.99877	0.00119078	0.142882	0.628235	cyan	158.194	51	17	0.760049	87316458	0.268275
Gene	Uap1l1	6.62237	0.00265736	0.151003	0.483137	green	190.167	51	15	0.775105	368655948	0.188632
Gene	Rpl19	6.20942	0.00056584	0.161046	0.472157	grey	201.247	51	16	0.791623	104850728	0.167039
Gene	6720489N17Rik	6.03436	0.00393307	0.165718	0.334902	grey	213.123	51	16	0.798626	649171138	0.107211
Gene	Eif2ak2	6.10389	0.00405521	0.16383	0.403137	lightcyan	215.505	51	16	0.795845	330256620	0.131844
Gene	Oasl2	6.19162	0.00158428	0.161509	0.430588	lightcyan	199.45	51	16	0.792335	83433212	0.149206
Gene	Xndc1	6.33548	0.00103487	0.157841	0.421961	pink	210.207	51	16	0.786581	357975396	0.139498
Gene	Wiz	6.65015	0.00045146	0.150373	0.541176	purple	167.222	51	18	0.773994	42917264	0.227292
Gene	Ivl	6.7988	0.00060414	0.147085	0.604706	purple	169.034	51	18	0.768048	22287556	0.255212
Gene	Hpf1	6.40652	0.00274873	0.156091	0.347451	salmon	204.337	51	15	0.783739	151901614	0.128192
Gene	Ccne2	6.35656	0.00290752	0.157318	0.377255	turquoise	203.674	51	16	0.785738	195331226	0.131014
Gene	Bcl2a1d	6.91747	0.00054219	0.144562	0.617143	brown	160.751	50	15	0.763301	27734242	0.233783
Gene	Cenpx	6.5798	0.00212852	0.15198	0.499592	brown	192.095	50	15	0.776808	94350882	0.169722
Gene	Sgsm1	6.84479	0.00046611	0.146097	0.613878	brown	149.172	50	15	0.766209	24955358	0.244312
Gene	Nsmce1	7.00766	0.0004019	0.142701	0.550204	cyan	173.367	50	15	0.759693	16836032	0.223258
Gene	Arsa	6.05516	0.00180597	0.165148	0.332245	grey	214	50	16	0.797794	177110168	0.120725
Gene	Mmp8	6.00575	0.00261539	0.166507	0.365714	grey	203.364	50	16	0.79977	299718896	0.123526
Gene	Cited4	6.17575	0.00119399	0.161924	0.450612	grey	187.612	50	16	0.79297	125856164	0.153062
Gene	Mir466p	6.02299	0.00328691	0.16603	0.350204	grey	211.266	50	16	0.79908	518197972	0.115243
Gene	Mtdh	6.49398	0.00080228	0.153989	0.450612	pink	198.946	50	16	0.780241	148170980	0.164721
Gene	Ifi211	6.11935	0.00370546	0.163416	0.408163	purple	219.285	50	17	0.795226	305534730	0.137632
Gene	Cd300a	6.36901	0.0044182	0.15701	0.342041	purple	194.756	50	18	0.78524	183292086	0.136023
Gene	Mapkapk3	6.17315	0.00275806	0.161992	0.430204	purple	218.158	50	17	0.793074	272695730	0.143191
Gene	Dck	6.02409	0.00646364	0.166	0.290612	red	210.881	50	17	0.799036	352764888	0.103647
Gene	Nfatc2	6.07227	0.00225275	0.164683	0.341224	red	199.424	50	17	0.797109	144044712	0.115528
Gene	Mbp	6.04188	0.00487277	0.165511	0.331429	salmon	188.78	50	16	0.798325	280625808	0.119475
Gene	Haus6	6.11142	0.007207	0.163628	0.30449	salmon	199.652	50	16	0.795543	687957580	0.114084
Gene	Gins1	6.40829	0.00224593	0.156048	0.373061	turquoise	202.905	50	16	0.783668	117193912	0.138516
Gene	Ccr4	6.77826	4.512e-05	0.14753	0.662857	yellow	177.054	50	16	0.768869	5135576	0.287781
TF	Cebpd	6.47796	0.00403606	0.15437	0.312925	purple	184.357	49	18	0.780881	105902498	0.128874
Gene	Tbc1d30	6.35929	0.00116738	0.15725	0.420918	brown	186.785	49	17	0.785628	57019114	0.160376
Gene	Stc2	6.83288	0.0002628	0.146351	0.572279	brown	181.965	49	16	0.766685	38916476	0.210124
Gene	Ifnlr1	6.61757	0.00100814	0.151113	0.409014	brown	194.15	49	15	0.775297	55964036	0.151627
Gene	Fgfrl1	6.71421	0.00055716	0.148938	0.57568	brown	179.346	49	15	0.771432	42376938	0.205662
Gene	Mef2d	6.47016	0.00187778	0.154556	0.454932	cyan	208.03	49	15	0.781194	102274430	0.167007
Gene	Cdc45	6.59088	0.0004226	0.151725	0.543367	cyan	180.413	49	15	0.776365	46465008	0.187015
Gene	Fignl1	6.55283	0.0012277	0.152606	0.498299	cyan	169.95	49	16	0.777887	81995868	0.200377
Gene	Gm14085	6.63085	0.0035711	0.15081	0.403061	green	175.946	49	15	0.774766	626031884	0.149813
Gene	Itgal	6.01547	0.00657987	0.166238	0.298469	grey	223.442	49	15	0.799381	905112980	0.102494
Gene	Dnaaf3	6.38968	0.00266479	0.156502	0.312925	grey	171.118	49	17	0.784413	180846622	0.11913
Gene	Tmcc3	6.12579	0.00208326	0.163244	0.314626	grey	214.119	49	16	0.794969	415814498	0.109154
Gene	B3gnt3	6.36381	0.00118748	0.157139	0.434524	grey	199.547	49	15	0.785448	182004966	0.158709
Gene	Ly6e	6.19819	0.00355388	0.161337	0.436224	lightcyan	199.008	49	16	0.792072	182675126	0.142799
Gene	Ptafr	6.10211	0.00169848	0.163878	0.470238	salmon	195.509	49	17	0.795916	204160930	0.141258
Gene	Rpl12	6.56351	0.00536296	0.152358	0.433673	yellow	185.585	49	15	0.77746	1156809866	0.223436
Gene	Med26	6.55694	0.00093049	0.15251	0.528061	yellow	192.371	49	16	0.777722	116835426	0.282339
Gene	Pphln1	6.65631	0.00281695	0.150233	0.428571	yellow	189.219	49	15	0.773748	272685824	0.219579
Gene	Vwa5a	6.50192	0.0045234	0.153801	0.441327	yellow	200.131	49	16	0.779923	337152402	0.177103
Gene	Jkamp	6.47974	0.00132094	0.154327	0.494048	yellow	206.942	49	16	0.78081	191302974	0.231911
Gene	Pabpc2	6.74405	0.00035492	0.148279	0.643707	yellow	169.294	49	16	0.770238	26299642	0.288878
TF	Stat3	6.35067	0.00177948	0.157464	0.417553	pink	204.497	48	16	0.785973	248381284	0.134441
Gene	Sfxn5	6.30879	0.00348179	0.158509	0.388298	brown	202.012	48	17	0.787649	101514560	0.155265
Gene	Oxct1	6.22694	0.00253191	0.160593	0.391844	brown	207.286	48	18	0.790923	138617042	0.140935
Gene	Naip6	6.95223	0.00218482	0.143839	0.474291	brown	180.553	48	16	0.761911	142896670	0.175498
Gene	Axin2	6.6288	0.00226215	0.150857	0.504433	brown	153.326	48	15	0.774848	64458940	0.209347
Gene	Tubb4b	6.77074	0.00061551	0.147694	0.514184	cyan	184.771	48	15	0.769171	27885218	0.20381
Gene	Smc4	7.13345	0.00015038	0.140185	0.713652	cyan	130.32	48	16	0.754662	15629646	0.310853
Gene	Bora	6.64071	0.00050401	0.150586	0.533688	cyan	194.826	48	16	0.774372	25775266	0.197049
Gene	Rbl1	6.7138	0.00055569	0.148947	0.552305	cyan	179.002	48	16	0.771448	36988572	0.205391
Gene	Dhx32	6.34958	0.0006583	0.157491	0.437943	grey	177.134	48	16	0.786017	134703676	0.158995
Gene	Adam15	6.14796	0.00153148	0.162656	0.367021	grey	198.916	48	17	0.794082	137319468	0.130031
Gene	Xpc	6.34383	0.00030782	0.157634	0.467199	lightcyan	190.388	48	17	0.786247	14203152	0.162273
Gene	Pldi	6.428	0.00436635	0.155569	0.330674	midnightblue	173.086	48	17	0.78288	393936652	0.121015
Gene	Hspbap1	6.30249	0.0031993	0.158667	0.382979	pink	210.946	48	15	0.7879	542764422	0.150428
Gene	Shisa5	6.32056	0.00200405	0.158214	0.410461	pink	216.827	48	15	0.787178	450233848	0.1457
Gene	Pdxk	6.34123	0.00100783	0.157698	0.422872	pink	189.661	48	16	0.786351	195999342	0.147192
Gene	Ptprn	6.60936	0.00094395	0.151301	0.421986	purple	167.448	48	17	0.775626	71734074	0.184368
Gene	Qars	6.74528	0.00025077	0.148252	0.562943	purple	163.094	48	18	0.770189	16010862	0.235627
Gene	Tacc2	6.17273	0.00106517	0.162003	0.375	red	189.773	48	17	0.793091	69497992	0.127123
Gene	Cdkn1a	6.0631	0.00259122	0.164932	0.352837	red	198.153	48	17	0.797476	94391206	0.131729
Gene	Nbr1	6.00178	0.0224728	0.166617	0.218972	salmon	198.763	48	15	0.799929	1388943250	0.076767
Gene	Nme4	6.16001	0.00380466	0.162338	0.321809	salmon	197.382	48	16	0.7936	384071300	0.117162
Gene	Manbal	6.05311	0.00221307	0.165204	0.39805	salmon	208.783	48	17	0.797876	218615016	0.117365
Gene	Pim3	6.10033	0.00377884	0.163926	0.349291	salmon	183.648	48	17	0.795987	308293312	0.123778
Gene	Lgals8	6.75376	0.00039789	0.148066	0.599291	yellow	185.23	48	16	0.769849	41960030	0.327533
Gene	Coa3	6.29236	0.00531037	0.158923	0.308511	yellow	232.611	48	16	0.788305	278003564	0.139556
Gene	H2-T22	6.61894	0.00069759	0.151082	0.452128	yellow	198.496	48	16	0.775242	69902292	0.192751
Gene	H2-T9	6.61894	0.00069759	0.151082	0.452128	yellow	198.528	48	16	0.775242	69902292	0.192751
Gene	Slc25a53	6.80742	0.00186028	0.146899	0.396855	brown	170.935	47	16	0.767703	176952200	0.1685
Gene	Pcdh7	6.72584	0.00079399	0.14868	0.53469	brown	169.514	47	15	0.770966	39294440	0.238507
Gene	Plekhg3	7.03915	4.8e-05	0.142063	0.73358	cyan	138.209	47	16	0.758434	8950180	0.295192
Gene	Ccnb1	6.72995	0.0004118	0.14859	0.443108	cyan	207.504	47	15	0.770802	26146904	0.178432
Gene	Tsc22d2	6.75568	0.00082038	0.148024	0.471785	cyan	175.23	47	16	0.769773	23468832	0.196671
Gene	Dnajc9	6.79975	0.00047714	0.147064	0.497687	cyan	154.077	47	16	0.76801	20725972	0.217867
Gene	Slc7a3	6.8634	0.0006682	0.1457	0.512488	cyan	160.094	47	15	0.765464	43047720	0.214593
Gene	Brip1	6.58076	0.00473708	0.151958	0.453284	cyan	175.831	47	16	0.77677	102658334	0.173133
Gene	Ccne1	6.43321	0.00410146	0.155444	0.282146	cyan	196.335	47	16	0.782672	181282208	0.119841
Gene	Bub1b	7.21544	0.00016198	0.138592	0.688252	cyan	115.714	47	16	0.751382	14450670	0.327725
Gene	D4Ertd617e	6.21079	0.00086026	0.16101	0.386679	grey	189.11	47	16	0.791569	63652414	0.153191
Gene	Ppard	5.99466	0.00560537	0.166815	0.301573	lightcyan	213.478	47	17	0.800214	433059402	0.119224
Gene	Parp14	6.37599	0.00619442	0.156838	0.340426	lightcyan	185.836	47	16	0.78496	452656422	0.128369
Gene	Iqsec1	6.13386	0.00172129	0.163029	0.368178	red	211.954	47	17	0.794646	114654218	0.124043
Gene	Tpst1	6.03394	0.0171876	0.165729	0.282146	red	210.396	47	16	0.798642	1316887042	0.0920069
Gene	Trpt1	6.5542	0.00345555	0.152574	0.276596	turquoise	180.924	47	17	0.777832	131818568	0.102734
Gene	Plekha1	6.29893	0.00243567	0.158757	0.305273	turquoise	211.271	47	17	0.788043	104293848	0.105489
Gene	Zfp995	6.72653	0.00040873	0.148665	0.556892	yellow	190.658	47	16	0.770939	30558780	0.318291
Gene	Gfi1	6.57747	0.00031436	0.152034	0.555042	yellow	193.167	47	16	0.776901	53471580	0.255264
Gene	Serhl	6.50274	0.00196094	0.153781	0.444033	yellow	192.573	47	16	0.779891	240266466	0.153609
TF	Arid3a	6.28251	0.00779745	0.159172	0.28599	lightcyan	192.587	46	16	0.7887	491123896	0.113636
Gene	Gpr65	6.7539	0.00057504	0.148063	0.597101	brown	171.306	46	15	0.769844	32533632	0.20311
Gene	Mtrr	6.84985	0.00057744	0.145989	0.504348	brown	178.051	46	16	0.766006	39757388	0.194973
Gene	Cbx5	6.7769	0.00080092	0.14756	0.435749	brown	179.142	46	16	0.768924	86265990	0.188386
Gene	Rims2	7.02067	0.00036467	0.142437	0.58744	brown	134.688	46	15	0.759173	38830346	0.232875
Gene	Cdca2	6.93184	0.00012824	0.144262	0.575845	cyan	161.643	46	15	0.762727	13967204	0.250473
Gene	Lrr1	6.54394	0.00073642	0.152813	0.488889	cyan	202.387	46	15	0.778243	32397846	0.182378
Gene	Esco2	7.07501	4.439e-05	0.141343	0.768116	cyan	124.651	46	16	0.757	4690584	0.331081
Gene	Melk	7.21448	0.00070324	0.13861	0.57971	cyan	143.131	46	17	0.751421	82435200	0.282298
Gene	Lrrc42	6.53723	0.00372667	0.15297	0.351691	green	190.849	46	15	0.778511	371353292	0.141242
Gene	E030013I19Rik	6.63961	0.00285967	0.150611	0.470531	green	179.474	46	15	0.774416	262379962	0.177536
Gene	Afp	6.03326	0.00713061	0.165748	0.283092	grey	197.525	46	17	0.79867	704848968	0.107879
Gene	Malt1	6.16534	0.00130474	0.162197	0.371014	grey	191.968	46	17	0.793386	242197370	0.122499
Gene	Fkbp1a	5.98686	0.00673365	0.167032	0.319807	lightcyan	209.984	46	16	0.800526	371400954	0.115687
Gene	Ccl5	6.21215	0.00131642	0.160975	0.480193	lightcyan	191.752	46	17	0.791514	64569972	0.163832
Gene	Pcnp	6.37134	0.00100571	0.156953	0.419324	pink	196.316	46	16	0.785146	102497636	0.134685
Gene	Xntrpc	6.34246	0.00073468	0.157668	0.457005	pink	202.123	46	16	0.786302	160076114	0.138168
Gene	Rasgrf1	6.89187	0.00059281	0.145099	0.663768	purple	152.143	46	17	0.764325	37763560	0.245766
Gene	Optn	6.08281	0.00364912	0.164398	0.316908	red	185.061	46	17	0.796688	169439332	0.111812
Gene	Tbcel	6.402	0.00090085	0.156201	0.531401	yellow	207.107	46	15	0.78392	122986032	0.20516
Gene	Sord	6.60799	0.00162863	0.151332	0.495652	yellow	192.732	46	16	0.77568	147933206	0.206633
Gene	B230206H07Rik	6.76745	0.00076199	0.147766	0.60404	brown	143.712	45	15	0.769302	43912002	0.237829
Gene	Mcm10	6.68752	0.00145752	0.149532	0.39899	cyan	191.899	45	16	0.772499	38528476	0.172911
Gene	Tmpo	6.92595	0.00109098	0.144384	0.420202	cyan	158.742	45	15	0.762962	57668876	0.207233
Gene	Ubb	6.75281	0.00144709	0.148087	0.451515	cyan	188.897	45	15	0.769888	78064194	0.163585
Gene	Mast1	6.64563	0.002388	0.150475	0.49697	green	182.771	45	15	0.774175	965985716	0.192225
Gene	Tuft1	6.4239	0.00165195	0.155669	0.30101	grey	162.71	45	17	0.783044	184436104	0.13911
Gene	Tspan3	6.08897	0.00226864	0.164231	0.347475	grey	201.411	45	16	0.796441	680529308	0.11447
Gene	Kitl	6.45237	0.00099852	0.154982	0.407071	grey	166.246	45	17	0.781905	138323968	0.15345
Gene	Ogfr	6.19573	0.00158605	0.161401	0.421212	lightcyan	196.791	45	16	0.792171	60644462	0.149406
Gene	Dnajb12	6.18382	0.00243927	0.161712	0.327273	lightcyan	198.076	45	16	0.792647	151862610	0.125577
Gene	Mcoln3	6.19286	0.00172634	0.161476	0.389899	lightcyan	193.331	45	16	0.792286	68490182	0.137405
Gene	Rnf166	6.71982	0.00056956	0.148814	0.633333	purple	163.037	45	18	0.771207	35150318	0.233216
Gene	Dtx3l	6.69409	0.00035209	0.149386	0.449495	purple	172.959	45	18	0.772237	49970852	0.202086
Gene	Snapin	6.83288	0.00023604	0.146351	0.545455	purple	151.702	45	18	0.766685	11817420	0.231217
Gene	Pcnx	6.16192	0.00735118	0.162287	0.226263	salmon	198.706	45	15	0.793523	382804384	0.0908012
Gene	Naip2	6.47988	0.00836583	0.154324	0.255556	salmon	168.872	45	15	0.780805	434167492	0.0966374
Gene	Pnpla2	6.05201	0.00141534	0.165234	0.394949	salmon	217.091	45	17	0.79792	113636900	0.125575
Gene	Tbc1d10c	6.18724	0.00211118	0.161623	0.386869	salmon	176.251	45	17	0.79251	138666232	0.139027
Gene	Tmcc2	6.70189	0.00107564	0.149212	0.471717	yellow	199.764	45	16	0.771924	117697716	0.209558
Gene	Mx2	6.65754	0.00448624	0.150206	0.267442	brown	169.868	44	17	0.773698	398076008	0.134593
Gene	Serpini1	6.62948	0.00100874	0.150841	0.324524	cyan	200.379	44	15	0.774821	39881182	0.138302
Gene	Chaf1a	6.59937	0.00124587	0.15153	0.479915	cyan	161.275	44	15	0.776025	80726602	0.176874
Gene	Ptpn18	6.83028	0.00020592	0.146407	0.585624	cyan	150.038	44	16	0.766789	18984306	0.252822
Gene	Ccdc34	7.03244	0.00014328	0.142198	0.694503	cyan	146.387	44	16	0.758702	13955176	0.300909
Gene	Zfp28	6.62976	0.00448322	0.150835	0.350951	green	177.284	44	15	0.77481	741528804	0.11178
Gene	Fam107b	5.99986	0.00271793	0.16667	0.330867	grey	210.563	44	16	0.800005	301718194	0.115665
Gene	Ifi203	6.31111	0.00172316	0.158451	0.371036	lightcyan	191.108	44	17	0.787555	101790128	0.137567
Gene	Amot	6.44539	0.00168431	0.15515	0.379493	pink	185.18	44	16	0.782185	120104752	0.134577
Gene	Gbp9	6.28538	0.00256807	0.159099	0.384778	purple	211.321	44	17	0.788585	155828158	0.131342
Gene	Ap3b1	6.21243	0.00260754	0.160968	0.359408	purple	207.193	44	17	0.791503	176549924	0.122831
Gene	Aida	6.03805	0.00446553	0.165616	0.302326	red	198.258	44	17	0.798478	289183406	0.111826
Gene	Tom1	5.97413	0.0107062	0.167388	0.244186	red	206.998	44	16	0.801035	569361162	0.0905161
Gene	Tonsl	6.09225	0.00530737	0.164143	0.251586	salmon	193.99	44	16	0.79631	290109258	0.0955631
Gene	Cbfb	6.60608	0.00074898	0.151376	0.402748	turquoise	205.378	44	15	0.775757	46372516	0.15826
Gene	9030624J02Rik	6.45483	0.0050318	0.154923	0.243129	yellow	194.949	44	16	0.781807	836268248	0.0989697
Gene	Nutf2	6.62852	0.00033918	0.150863	0.567653	yellow	197.547	44	15	0.774859	31716072	0.247681
Gene	Gm12250	6.42335	0.00066417	0.155682	0.386489	brown	197.092	43	17	0.783066	30191948	0.143259
Gene	Syngr1	6.92842	0.00569227	0.144333	0.337763	brown	160.053	43	16	0.762863	141763958	0.139826
Gene	Grina	6.2743	0.0114369	0.15938	0.273533	cyan	193.508	43	16	0.789028	730919020	0.11433
Gene	Ncapd2	7.32946	7.328e-05	0.136436	0.713178	cyan	124.366	43	16	0.746822	18851718	0.331685
Gene	Midn	6.77156	0.00132768	0.147677	0.509413	cyan	178.918	43	15	0.769138	96585824	0.190105
Gene	Pisd-ps1	6.52204	0.00420479	0.153326	0.390919	green	189.686	43	15	0.779119	488773410	0.153685
Gene	Cyth3	6.11319	0.00087524	0.163581	0.47619	grey	194.966	43	17	0.795472	74873204	0.142348
Gene	Rab3il1	6.05051	0.00526873	0.165275	0.358804	grey	192.777	43	16	0.79798	350674190	0.125581
Gene	Pnp	6.14536	0.00292456	0.162724	0.337763	lightcyan	190.495	43	16	0.794186	214944646	0.133385
Gene	Rapgef5	6.2758	0.00082847	0.159342	0.442968	lightcyan	186.436	43	17	0.788968	38070696	0.169989
Gene	Rnf8-cmtr1	6.20162	0.00147831	0.161248	0.435216	lightcyan	175.911	43	17	0.791935	98940096	0.159807
Gene	Lsm7	6.42185	0.00035187	0.155718	0.468439	pink	177.247	43	16	0.783126	63508300	0.166113
Gene	Med22	6.56803	0.00229554	0.152253	0.393134	pink	182.128	43	17	0.777279	181252558	0.139137
Gene	Gbp7	7.01807	0.00202666	0.142489	0.322259	purple	150.78	43	18	0.759277	222766084	0.172056
Gene	Parp11	6.47057	0.00224039	0.154546	0.405316	purple	178.161	43	17	0.781177	83892716	0.176553
Gene	Ambp	6.58979	5.64e-05	0.15175	0.646733	purple	171.771	43	18	0.776408	6434398	0.238454
Gene	Znfx1	6.43553	0.00464164	0.155387	0.314507	purple	179.056	43	17	0.782579	231936776	0.13137
Gene	Gpnmb	6.18834	0.00290603	0.161594	0.312292	red	217.755	43	17	0.792466	169599728	0.103735
Gene	Gm7334	6.21339	0.00566493	0.160943	0.296788	salmon	173.927	43	16	0.791465	345229222	0.11659
Gene	Nudt13	6.11333	0.00253684	0.163577	0.430786	salmon	191.544	43	17	0.795467	209349878	0.136388
Gene	Psmb9	6.46263	0.00636002	0.154736	0.266888	turquoise	186.287	43	17	0.781495	290663676	0.0955019
Gene	Snx29	6.33863	0.00471193	0.157763	0.241418	turquoise	189.42	43	17	0.786455	220011664	0.0910299
Gene	Gsg1	6.54832	0.00078464	0.152711	0.426357	yellow	188.739	43	15	0.778067	52029612	0.19208
Gene	Pstpip1	6.50835	0.00158065	0.153649	0.541528	yellow	202.701	43	15	0.779666	213845580	0.262353
Gene	Abhd18	6.80728	5.736e-05	0.146902	0.623477	yellow	172.642	43	16	0.767709	5315350	0.28355
Gene	Lims1	6.63783	0.0007477	0.150652	0.459579	yellow	197.989	43	16	0.774487	62900084	0.234486
Gene	Acadl	6.30988	0.00242094	0.158482	0.368177	brown	197.991	42	17	0.787605	77001626	0.131975
Gene	Itgad	7.02217	0.00048533	0.142406	0.610918	brown	132.629	42	15	0.759113	11201012	0.252555
Gene	Ska3	7.12606	0.00022386	0.14033	0.664344	cyan	177.992	42	16	0.754958	17944196	0.250746
Gene	Ctla2a	6.20545	0.00057864	0.161149	0.43554	grey	186.446	42	16	0.791782	69191166	0.156633
Gene	Clcf1	6.14125	0.00175826	0.162833	0.37863	grey	212.296	42	15	0.79435	135708910	0.132216
Gene	Ift57	6.49453	0.00230701	0.153976	0.334495	grey	158.627	42	17	0.780219	172507234	0.122319
Gene	Mmp27	6.27525	0.00070438	0.159356	0.396051	grey	188.172	42	16	0.78899	50374748	0.143393
Gene	Dynlt1c	6.35656	0.00081979	0.157318	0.390244	grey	171.967	42	17	0.785738	110267752	0.1451
Gene	Prdm9	6.33507	0.00033137	0.157852	0.505226	lightcyan	189.091	42	18	0.786597	55920510	0.179455
Gene	Tor1aip1	6.38379	0.00125677	0.156647	0.393728	lightcyan	186.39	42	17	0.784648	61860426	0.150817
Gene	Ift22	6.31125	0.00140628	0.158447	0.426249	lightcyan	184.145	42	16	0.78755	51382348	0.155019
Gene	Tle6	6.21133	0.00302326	0.160996	0.320557	pink	193.698	42	15	0.791547	330948730	0.117264
Gene	Atp8a1	6.41445	0.00094953	0.155898	0.393728	pink	178.032	42	16	0.783422	159935758	0.146396
Gene	Mpv17	6.82425	0.00067661	0.146536	0.520325	purple	156.194	42	18	0.76703	29419418	0.213654
Gene	Syp	5.93252	0.00477617	0.168562	0.315912	red	206.555	42	17	0.802699	267739516	0.108157
Gene	Rpl31	6.16644	0.00047112	0.162168	0.520325	salmon	190.098	42	16	0.793342	29227068	0.167543
Gene	Lhfp	6.23542	0.00409638	0.160374	0.332172	salmon	185.762	42	16	0.790583	344487618	0.117414
Gene	Slfn9	6.19682	0.00903618	0.161373	0.218351	turquoise	187.809	42	15	0.792127	479871494	0.0928975
Gene	Sptlc2	6.22406	0.00832581	0.160667	0.317073	turquoise	204.89	42	17	0.791037	590476386	0.109415
Gene	Mrpl1	6.44511	0.0005781	0.155156	0.490128	yellow	206.646	42	15	0.782195	55773312	0.201966
Gene	Cpe	6.41774	0.00227098	0.155818	0.41928	yellow	191.886	42	15	0.78329	313772600	0.204198
Gene	Blvra	6.57706	0.00338824	0.152044	0.399535	yellow	190.662	42	15	0.776918	108150048	0.20669
Gene	C920021L13Rik	6.55927	0.00043312	0.152456	0.550523	yellow	203.396	42	16	0.777629	33892862	0.219278
Gene	Stat5a	6.41623	0.00989826	0.155855	0.289024	black	179.572	41	15	0.783351	1141130254	0.0910036
Gene	Spaca6	6.8055	0.00109682	0.14694	0.367073	brown	167.112	41	17	0.76778	59863706	0.169579
Gene	Exo1	6.90241	0.00032593	0.144877	0.50122	cyan	145.694	41	16	0.763904	15227606	0.214671
Gene	Mcm4	6.72913	0.00020066	0.148608	0.592683	cyan	174.924	41	16	0.770835	14385882	0.217791
Gene	Tmem55b	6.26868	0.00026724	0.159523	0.410976	grey	199.988	41	16	0.789253	29939986	0.143387
Gene	Cyb561a3	6.00616	0.00381144	0.166496	0.328049	grey	218.105	41	16	0.799754	394729002	0.117505
Gene	Yae1d1	6.13797	0.00618868	0.16292	0.303659	grey	213.61	41	15	0.794481	1421216118	0.100751
Gene	Dynlt1f	6.35861	0.00075999	0.157267	0.397561	grey	170.012	41	17	0.785656	103602938	0.144912
Gene	Angpt2	6.2216	0.00252524	0.16073	0.289024	lightcyan	184.869	41	17	0.791136	233719744	0.12588
Gene	Setdb2	6.22091	0.00053686	0.160748	0.530488	lightcyan	182.276	41	17	0.791163	60822334	0.173819
Gene	Inhba	6.58404	0.00160302	0.151882	0.421951	pink	184.457	41	15	0.776638	95101472	0.156588
Gene	Atp5h	6.29318	0.00116277	0.158902	0.414634	pink	179.775	41	16	0.788273	90619968	0.144689
Gene	Thyn1	6.0865	0.00571024	0.164298	0.354878	pink	183.792	41	16	0.79654	458368034	0.123323
Gene	Stard3nl	6.3942	0.00182543	0.156392	0.376829	pink	190.699	41	16	0.784232	90945744	0.131236
Gene	Mov10	6.3207	0.001737	0.15821	0.360976	purple	186.123	41	17	0.787172	73684928	0.126698
Gene	Neurl1a	6.59034	0.0013503	0.151737	0.457317	purple	181.025	41	18	0.776387	126102392	0.176471
Gene	Cd200	6.18273	0.00102499	0.161741	0.378049	red	183.828	41	17	0.792691	75376626	0.13157
Gene	Dtl	6.29209	0.00402316	0.15893	0.359756	salmon	192.474	41	15	0.788316	310813794	0.126092
Gene	Ero1lb	6.11032	0.0024142	0.163658	0.479268	salmon	197.696	41	17	0.795587	189659118	0.149708
Gene	Fhl3	6.00684	0.00804121	0.166477	0.240244	turquoise	179.838	41	15	0.799726	393167602	0.095175
Gene	Ube2s	6.5798	0.00160869	0.15198	0.370732	yellow	189.469	41	16	0.776808	189123904	0.168592
Gene	Speg	6.78347	0.00132625	0.147417	0.434146	yellow	187.662	41	16	0.768661	161395688	0.155591
Gene	Slc15a4	6.7257	0.0071191	0.148683	0.274359	brown	158.536	40	16	0.770972	324827338	0.120074
Gene	Ubash3a	7.04394	0.00018604	0.141966	0.69359	brown	128.174	40	15	0.758243	23648810	0.28027
Gene	Cd82	6.68642	0.00026043	0.149557	0.641026	cyan	174.952	40	16	0.772543	29295074	0.240514
Gene	Fam166a	6.59663	0.00109688	0.151592	0.496154	cyan	160.423	40	16	0.776135	47487344	0.209665
Gene	Fam149a	6.65097	0.00705415	0.150354	0.311538	green	152.157	40	15	0.773961	963992294	0.119935
Gene	Xcr1	6.61566	0.00797431	0.151157	0.389744	green	162.232	40	16	0.775374	426073590	0.129123
Gene	Nsmaf	6.25623	0.00104985	0.159841	0.321795	grey	194.055	40	15	0.789751	69928704	0.120533
Gene	Dab2	6.15166	0.00104314	0.162558	0.388462	grey	190.556	40	16	0.793934	81901026	0.137052
Gene	1810058I24Rik	6.26389	0.00208419	0.159645	0.380769	lightcyan	188.176	40	16	0.789444	142247582	0.136228
Gene	Trim30a	6.3452	0.00456429	0.1576	0.303846	lightcyan	192.599	40	16	0.786192	231087162	0.131844
Gene	Clmp	6.67958	0.00367495	0.14971	0.248718	midnightblue	136.949	40	17	0.772817	173526854	0.111
Gene	Rpl36a	6.33274	0.00370015	0.15791	0.316667	midnightblue	156.615	40	17	0.78669	256032592	0.125602
Gene	Cd276	6.70025	0.00134322	0.149248	0.402564	pink	172.165	40	17	0.77199	200785728	0.141455
Gene	Marco	6.70586	0.00110506	0.149123	0.388462	purple	158.246	40	18	0.771766	92126250	0.185377
Gene	Slc6a4	6.94758	0.00224784	0.143935	0.397436	purple	144.769	40	17	0.762097	217382166	0.189938
Gene	Cyba	6.08048	0.00216433	0.164461	0.326923	red	189.57	40	17	0.796781	113746826	0.123993
Gene	C330027C09Rik	6.63167	0.00234667	0.150792	0.337179	salmon	175.655	40	15	0.774733	116891076	0.136341
Gene	E130307A14Rik	6.78333	0.00175573	0.14742	0.435897	salmon	155.323	40	15	0.768667	118603056	0.190992
Gene	Wbp2	6.2836	0.00360713	0.159144	0.226923	turquoise	175.855	40	16	0.788656	141996088	0.0935146
Gene	Zfp59	6.65836	0.00021542	0.150187	0.544872	yellow	189.441	40	16	0.773665	23489576	0.232713
TF	Irf9	6.04216	0.00400678	0.165504	0.299595	grey	207.28	39	16	0.798314	362176076	0.11186
Gene	Vcan	6.84903	0.00071462	0.146006	0.475034	brown	153.02	39	17	0.766039	37607970	0.20075
Gene	Gbp5	7.12428	0.0017395	0.140365	0.334683	brown	141.855	39	17	0.755029	135615102	0.176001
Gene	Car2	6.97235	0.00095242	0.143424	0.603239	brown	125.885	39	16	0.761106	48613996	0.240791
Gene	Gm6525	6.68793	0.00178668	0.149523	0.402159	cyan	178.356	39	16	0.772483	51411178	0.170635
Gene	Suco	6.3842	0.00448984	0.156637	0.296896	cyan	198.85	39	15	0.784632	201069956	0.118044
Gene	Topbp1	6.60252	0.00080392	0.151457	0.550607	cyan	157.712	39	15	0.775899	51062826	0.21529
Gene	Pcna	6.49562	0.00168716	0.15395	0.323887	grey	153.374	39	17	0.780175	93555590	0.124694
Gene	Prkar2a	6.45743	0.00089718	0.15486	0.383266	grey	158.911	39	17	0.781703	100881598	0.148393
Gene	Tnks1bp1	6.2435	0.00059135	0.160167	0.34278	grey	190.813	39	15	0.79026	39043220	0.124418
Gene	Trib1	6.28853	0.00176575	0.15902	0.309042	grey	203.422	39	15	0.788459	413937176	0.108048
Gene	Ccl6	6.45812	0.00210848	0.154844	0.350877	grey	173.497	39	16	0.781675	182612220	0.141026
Gene	Tesk1	6.28689	0.00401408	0.159061	0.246964	lightcyan	204.609	39	16	0.788524	254089022	0.096403
Gene	Med25	6.20517	0.00099456	0.161156	0.357625	lightcyan	202.876	39	17	0.791793	43090676	0.13891
Gene	Ifi35	6.31084	0.00199061	0.158458	0.369771	lightcyan	191.17	39	16	0.787566	105689746	0.139592
Gene	Mthfsl	6.54736	0.00163737	0.152733	0.404858	pink	177.915	39	16	0.778106	141320024	0.138577
Gene	Hmga2-ps1	6.48631	0.00107734	0.154171	0.454791	pink	182.298	39	16	0.780547	79035570	0.153671
Gene	Rps28	7.0464	0.00011643	0.141916	0.616734	purple	145.208	39	18	0.758144	3662698	0.26251
Gene	Fahd2a	6.11484	0.00047543	0.163537	0.40081	red	204.881	39	16	0.795407	47698140	0.139097
Gene	Ly75	6.3326	0.00379098	0.157913	0.31444	salmon	172.63	39	16	0.786696	286651882	0.110777
Gene	Hmox2	6.57049	0.00300521	0.152196	0.267206	salmon	186.364	39	15	0.77718	126243700	0.103262
Gene	Ankrd46	6.20777	0.00677317	0.161088	0.264507	turquoise	177.684	39	16	0.791689	351856076	0.0921111
Gene	Rapgef1	6.2357	0.00580014	0.160367	0.255061	turquoise	187.413	39	16	0.790572	236935860	0.0967084
Gene	Polr2m	6.58993	0.00035713	0.151747	0.510121	yellow	197.414	39	16	0.776403	35082328	0.249151
Gene	Dhps	6.40829	0.00078394	0.156048	0.415655	yellow	193.04	39	15	0.783668	78436678	0.192246
Gene	Narfl	6.82343	0.00054153	0.146554	0.502024	yellow	176.244	39	15	0.767063	48320730	0.244627
Gene	Skap2	6.31139	0.00732495	0.158444	0.330014	black	190.229	38	15	0.787544	561508010	0.0945483
Gene	Stom	6.80537	0.00217322	0.146943	0.473684	brown	137.233	38	16	0.767785	167098714	0.235508
Gene	B3gnt8	6.97331	0.00022226	0.143404	0.507824	cyan	174.759	38	15	0.761068	12115248	0.209856
Gene	Aspm	7.09718	0.00151086	0.140901	0.650071	cyan	118.181	38	16	0.756113	124242946	0.320366
Gene	H2-T3	6.94593	0.00300827	0.143969	0.389758	cyan	157.59	38	16	0.762163	67753534	0.207295
Gene	Gla	6.63852	0.00912702	0.150636	0.29872	green	166.254	38	15	0.774459	569271962	0.125693
Gene	Rpl6	6.71558	0.00185865	0.148908	0.375533	green	172.393	38	15	0.771377	296327654	0.119577
Gene	Mir1950	6.73159	0.00131765	0.148553	0.486486	green	168.105	38	16	0.770736	651106050	0.189638
Gene	Gm38426	6.64071	0.00131075	0.150586	0.58037	green	181.844	38	15	0.774372	190450612	0.229596
Gene	Eif2s3x	6.15508	0.00033395	0.162467	0.41394	grey	203.556	38	16	0.793797	46179440	0.14051
Gene	C1qtnf6	6.25828	0.00281456	0.159788	0.351351	grey	161.771	38	16	0.789669	188835808	0.142857
Gene	Trim21	6.20517	0.00061948	0.161156	0.331437	grey	174.194	38	16	0.791793	64168642	0.138088
Gene	Ccz1	6.23118	0.00220004	0.160483	0.312945	grey	211.305	38	15	0.790753	218019196	0.105988
Gene	Ppp1r3b	6.44019	0.00271927	0.155275	0.422475	lightcyan	166.913	38	16	0.782393	79610764	0.163035
Gene	Hebp1	6.21982	0.00145825	0.160776	0.375533	lightcyan	188.441	38	16	0.791207	92082616	0.132849
Gene	Pex16	6.46072	0.00025372	0.154782	0.422475	pink	181.903	38	16	0.781571	28767674	0.151518
Gene	BC037032	6.40337	0.00046222	0.156168	0.55192	purple	184.422	38	17	0.783865	42205574	0.187459
Gene	Pigq	6.34205	0.00129218	0.157678	0.438122	purple	195.247	38	17	0.786318	57081210	0.158195
Gene	Rad51d	6.24596	0.00130709	0.160103	0.406828	purple	211.773	38	17	0.790162	90696918	0.124683
Gene	Gm16675	6.08185	0.00178647	0.164424	0.325747	red	191.979	38	17	0.796726	114715654	0.123192
Gene	Folr2	6.01861	0.00349495	0.166151	0.288762	red	187.964	38	17	0.799255	208595066	0.111756
Gene	BC022687	6.21722	0.00572979	0.160844	0.280228	salmon	166.643	38	16	0.791311	228012762	0.113125
Gene	Pros1	6.134	0.0013331	0.163026	0.496444	salmon	177.458	38	17	0.79464	126933410	0.153509
Gene	Fhad1	6.71859	0.00019673	0.148841	0.655761	yellow	158.62	38	15	0.771257	13978518	0.329612
Gene	BC028528	6.5865	0.00050411	0.151826	0.556188	yellow	194.109	38	16	0.77654	47367972	0.225998
TF	Rarg	6.57747	0.00196928	0.152034	0.286787	yellow	191.192	37	15	0.776901	148088504	0.106637
Gene	Ctla2b	6.37106	0.00836933	0.15696	0.285285	black	175.045	37	16	0.785157	1080497876	0.103482
Gene	Fpr1	7.00274	0.00654664	0.142801	0.343844	brown	147.913	37	16	0.759891	576421876	0.16863
Gene	Lilr4b	7.22146	0.00044879	0.138476	0.53003	brown	108.663	37	16	0.751142	24667942	0.263096
Gene	St3gal1	7.02888	7.944e-05	0.14227	0.602102	cyan	185.748	37	16	0.758845	2079940	0.241564
Gene	Troap	7.22653	2.698e-05	0.138379	0.741742	cyan	102.431	37	16	0.750939	2346010	0.344181
Gene	Ncoa4	6.28456	0.00266661	0.15912	0.294294	green	216.994	37	15	0.788618	178794210	0.100457
Gene	Snx33	6.69217	0.00292817	0.149428	0.351351	green	156.698	37	16	0.772313	292218712	0.133931
Gene	Papss2	6.10813	0.00159828	0.163716	0.340841	grey	192.955	37	16	0.795675	140799362	0.121451
Gene	Arl5c	6.24596	0.00329574	0.160103	0.255255	grey	207.817	37	15	0.790162	575493560	0.106064
Gene	Lat	6.31221	0.00034793	0.158423	0.487988	grey	186.589	37	16	0.787512	15893108	0.16277
Gene	Tmem80	6.43389	0.00088017	0.155427	0.385886	grey	162.623	37	16	0.782644	48597894	0.16289
Gene	Slc7a8	6.33835	0.00063112	0.15777	0.415916	grey	170.936	37	16	0.786466	38649288	0.148061
Gene	Ndufv1	6.22132	0.0011592	0.160737	0.475976	lightcyan	187.967	37	17	0.791147	126095236	0.172429
Gene	Slc35g1	6.21393	0.00062822	0.160929	0.438438	lightcyan	198.13	37	16	0.791443	36577460	0.16318
Gene	Pip5k1c	6.43156	0.00074163	0.155483	0.387387	lightcyan	183.957	37	16	0.782737	40424784	0.145691
Gene	Timm8b	6.35683	0.00074357	0.157311	0.495495	lightcyan	184.925	37	16	0.785727	43264938	0.170859
Gene	Mecr	6.18683	0.00370016	0.161634	0.37988	lightcyan	190.905	37	15	0.792527	453648186	0.130521
Gene	Klhl25	6.49713	0.00685158	0.153914	0.304805	midnightblue	155.524	37	17	0.780115	272779022	0.122794
Gene	Npy	6.50055	0.00582629	0.153833	0.286787	midnightblue	143.212	37	16	0.779978	315279300	0.110341
Gene	Card11	6.42664	0.00152621	0.155602	0.369369	pink	200.238	37	16	0.782935	127935738	0.133189
Gene	Usp33	6.89406	0.00071178	0.145052	0.364865	purple	147.559	37	18	0.764238	44132286	0.171958
Gene	Serpina3g	7.00096	0.00139948	0.142838	0.531532	purple	142.229	37	17	0.759962	75276708	0.233649
Gene	Pml	6.20545	0.00053467	0.161149	0.331832	red	174.663	37	17	0.791782	31459722	0.133212
Gene	Zfp955b	6.10019	0.00212628	0.163929	0.361862	red	195.206	37	17	0.795992	146188484	0.129138
Gene	Fam26f	6.13728	0.00052705	0.162939	0.478979	red	198.017	37	17	0.794509	64553942	0.144571
Gene	Fmc1	6.16165	0.00119916	0.162294	0.528529	salmon	179.753	37	17	0.793534	131279334	0.160656
Gene	Cnp	6.15494	0.00203895	0.162471	0.334835	salmon	177.339	37	16	0.793802	145856958	0.115514
Gene	Ankle1	6.48481	0.00428304	0.154207	0.456456	salmon	173.479	37	15	0.780608	333472018	0.165622
Gene	Eya3	6.10895	0.00857191	0.163694	0.256757	turquoise	176.978	37	16	0.795642	537921376	0.0952912
Gene	Psap	6.67999	0.0022504	0.149701	0.327327	turquoise	170.434	37	17	0.7728	42560238	0.114455
Gene	Adgrd1	6.76102	0.00047181	0.147907	0.558559	yellow	178.663	37	15	0.769559	22717382	0.262434
Gene	Prokr1	6.51998	0.00044542	0.153375	0.585586	yellow	192.218	37	16	0.779201	22441106	0.286486
Gene	Psma8	6.65207	0.000148	0.150329	0.656156	yellow	184.403	37	15	0.773917	14313110	0.290561
Gene	Fcho1	6.60266	0.00326416	0.151454	0.418919	yellow	185.981	37	16	0.775894	190385878	0.135855
TF	Egr1	6.67109	0.00317392	0.1499	0.273016	yellow	183.953	36	16	0.773156	353800652	0.0989264
Gene	Got2	7.0104	0.00013752	0.142645	0.674603	brown	149.38	36	15	0.759584	8830570	0.264126
Gene	Oas1a	6.18875	0.00479053	0.161584	0.255556	green	201.746	36	15	0.79245	740663964	0.0934038
Gene	Relt	6.52423	0.0041054	0.153275	0.328571	green	176.36	36	15	0.779031	361497398	0.13485
Gene	Cdc25c	6.6158	0.0144747	0.151153	0.331746	green	154.993	36	15	0.775368	3625684030	0.112718
Gene	Peli3	6.19833	0.00377523	0.161334	0.260317	grey	192.835	36	15	0.792067	230700398	0.118056
Gene	8430429K09Rik	6.53613	0.00210278	0.152996	0.4	grey	151.687	36	17	0.778555	120192084	0.132704
Gene	Sft2d1	6.18245	0.00036453	0.161748	0.457143	grey	195.927	36	16	0.792702	64974824	0.166016
Gene	P2ry6	6.23446	0.00363408	0.160399	0.326984	grey	192.425	36	15	0.790621	670088714	0.105521
Gene	Cdk10	6.18218	0.00138924	0.161755	0.366667	lightcyan	196.159	36	16	0.792713	201668528	0.147881
Gene	Maea	6.26225	0.00324881	0.159687	0.319048	lightcyan	194.168	36	15	0.78951	339212266	0.121283
Gene	Cox7a2l	6.46893	0.00623442	0.154585	0.28254	midnightblue	132.85	36	17	0.781243	246465986	0.11217
Gene	Nlrp1b	6.50068	0.00063241	0.15383	0.422222	pink	156.242	36	16	0.779973	37900168	0.15905
Gene	Scaf1	6.66206	0.00085615	0.150104	0.431746	purple	162.869	36	18	0.773518	54558586	0.191115
Gene	Cd300ld	6.45812	0.00520297	0.154844	0.252381	salmon	160.793	36	15	0.781675	284067262	0.0957892
Gene	Cyp20a1	6.34985	0.00074823	0.157484	0.377778	salmon	159.656	36	17	0.786006	42230760	0.143929
Gene	Mcm6	6.38462	0.00283498	0.156627	0.444444	turquoise	161.074	36	16	0.784615	150626298	0.169422
Gene	Tmem132a	6.65877	0.00072642	0.150178	0.547619	yellow	192.859	36	16	0.773649	60095868	0.231084
Gene	Syna	6.7476	0.00073665	0.148201	0.334921	yellow	190.66	36	16	0.770096	58855864	0.160405
Gene	Slc46a1	6.61237	0.00022992	0.151232	0.601587	yellow	183.329	36	16	0.775505	9678952	0.268001
Gene	Fkbp1b	6.80359	0.00084618	0.146981	0.477778	yellow	187.577	36	16	0.767857	100179130	0.179039
Gene	Gm14164	7.12606	8.086e-05	0.14033	0.705882	brown	117.138	35	16	0.754958	11062990	0.292416
Gene	Pclaf	6.95798	0.00113994	0.14372	0.465546	cyan	135.203	35	16	0.761681	32573748	0.212687
Gene	Cdkn2c	7.04188	0.00095785	0.142007	0.478992	cyan	120.502	35	15	0.758325	29683990	0.240529
Gene	Alg12	6.68081	0.0045899	0.149682	0.356303	green	133.818	35	16	0.772768	340092004	0.141329
Gene	Pisd-ps2	6.78319	0.0040431	0.147423	0.339496	green	150.757	35	16	0.768672	259864714	0.126352
Gene	Abca2	6.2357	0.00430724	0.160367	0.260504	grey	182.128	35	15	0.790572	267454256	0.0970408
Gene	Phlda3	6.28538	0.0004412	0.159099	0.337815	grey	197.827	35	16	0.788585	51020806	0.12526
Gene	Mrpl23	6.19765	0.00112128	0.161352	0.394958	grey	175.472	35	16	0.792094	96773422	0.143332
Gene	Dap	6.26362	0.00071317	0.159652	0.369748	grey	181.53	35	16	0.789455	37037498	0.134891
Gene	Ceacam16	6.40391	0.00030659	0.156154	0.408403	grey	155.835	35	16	0.783843	12200546	0.167784
Gene	0610040F04Rik	6.21407	0.00105258	0.160925	0.44874	lightcyan	194.18	35	16	0.791437	105994258	0.148318
Gene	Ddhd1	6.20627	0.0047437	0.161127	0.32437	lightcyan	185.753	35	15	0.791749	357769458	0.111134
Gene	Psrc1	6.85327	0.00110953	0.145916	0.485714	pink	163.8	35	15	0.765869	70809588	0.183855
Gene	Fem1b	6.59348	0.00128769	0.151665	0.310924	pink	174.823	35	16	0.776261	94799258	0.12511
Gene	Hap1	6.89105	0.00012745	0.145116	0.655462	purple	154.243	35	18	0.764358	4771294	0.266548
Gene	Fcgr4	6.31098	0.00151875	0.158454	0.277311	red	186.869	35	18	0.787561	69655628	0.123841
Gene	Sh3bp5	6.09718	0.0024507	0.16401	0.287395	red	191.48	35	17	0.796113	117824560	0.11931
Gene	Slfn3	6.12592	0.00326764	0.163241	0.257143	red	205.991	35	17	0.794963	116527052	0.105831
Gene	Irf8	6.13537	0.0013776	0.162989	0.336134	red	174.378	35	17	0.794585	80836320	0.118853
Gene	Igf1	6.42527	0.00775842	0.155636	0.292437	salmon	154.206	35	16	0.782989	601129998	0.109881
Gene	Yipf3	6.304	0.00350587	0.15863	0.314286	turquoise	192.554	35	17	0.78784	230293736	0.118297
Gene	Arfgef2	6.27074	0.00348917	0.159471	0.258824	turquoise	170.736	35	16	0.789171	90243136	0.0991662
Gene	Pola1	6.54599	0.00096863	0.152765	0.485714	turquoise	162.841	35	16	0.77816	56518180	0.172727
Gene	C1s1	6.81714	0.00212817	0.146689	0.510924	yellow	172.081	35	16	0.767315	200813274	0.230319
Gene	Smpdl3b	6.49617	0.00761954	0.153937	0.326203	black	173.741	34	16	0.780153	414030852	0.112996
Gene	Rell1	6.97742	0.00243956	0.14332	0.395722	brown	144.232	34	17	0.760903	86251772	0.191688
Gene	Gprc5b	6.75198	0.00112823	0.148105	0.290553	brown	157.766	34	17	0.769921	41850884	0.141407
Gene	S100b	6.52956	0.00243389	0.15315	0.365419	brown	184.25	34	16	0.778817	144256692	0.131907
Gene	Donson	6.83397	0.00070921	0.146328	0.447415	cyan	167.163	34	16	0.766641	27484036	0.196678
Gene	Arhgap11a	6.78442	0.0006438	0.147396	0.504456	cyan	147.904	34	16	0.768623	25213026	0.201287
Gene	Neu1	6.86901	0.00022232	0.145581	0.645276	cyan	157.155	34	16	0.76524	10163126	0.249637
Gene	4930579G24Rik	6.77169	0.00011064	0.147674	0.513369	cyan	179.765	34	15	0.769132	5999832	0.201961
Gene	Tnfrsf26	6.72256	0.00481299	0.148753	0.285205	green	145.753	34	16	0.771098	161588438	0.124387
Gene	Npc2	6.86614	0.0014277	0.145642	0.417112	green	163.553	34	16	0.765355	315336364	0.198529
Gene	Rpl18a	6.78579	0.00304315	0.147367	0.386809	green	140.926	34	16	0.768568	279462292	0.144648
Gene	Ttc30a2	6.29825	0.00069662	0.158774	0.424242	grey	162.035	34	17	0.78807	41953168	0.168116
Gene	4930480K23Rik	6.25417	0.00178518	0.159893	0.331551	grey	182.193	34	16	0.789833	136051700	0.138129
Gene	Chd6	6.585	0.00038719	0.15186	0.360071	lightcyan	170.711	34	17	0.7766	14055632	0.144778
Gene	Eef2k	6.4833	0.00195624	0.154242	0.361854	lightcyan	176.977	34	16	0.780668	60160156	0.150862
Gene	Clcf1-pold4	6.19067	0.00085663	0.161534	0.397504	lightcyan	193.63	34	16	0.792373	85193618	0.130821
Gene	AU022793	6.621	0.0021667	0.151035	0.327986	pink	161.086	34	17	0.77516	146347204	0.138965
Gene	Apobec1	6.45073	0.00075274	0.155021	0.383244	pink	194.531	34	16	0.781971	48387124	0.13716
Gene	Camk1d	6.42636	0.0014111	0.155609	0.402852	purple	194.082	34	18	0.782946	47820078	0.152647
Gene	Crlf3	6.23707	0.00044028	0.160332	0.490196	red	192.051	34	17	0.790517	22231458	0.151231
Gene	B4galt5	6.77662	0.00277654	0.147566	0.349376	salmon	137.822	34	15	0.768935	98345012	0.168293
Gene	Lancl2	6.33917	0.00141256	0.157749	0.345811	salmon	151.044	34	17	0.786433	116093648	0.129064
Gene	Dennd4a	6.3222	0.00272414	0.158173	0.352941	salmon	153.031	34	16	0.787112	152052226	0.135051
Gene	Inppl1	6.05242	0.00571482	0.165223	0.262032	salmon	185.05	34	17	0.797903	190769000	0.106961
Gene	Gm19897	6.4124	0.0039366	0.155948	0.285205	turquoise	186.141	34	17	0.783504	148747050	0.104779
Gene	2010111I01Rik	6.85943	0.00055952	0.145785	0.404635	yellow	170.639	34	16	0.765623	102783338	0.195347
Gene	Prmt2	6.60348	0.0001977	0.151435	0.582888	yellow	173.382	34	15	0.775861	13626166	0.299813
Gene	Elob	6.62469	0.00121401	0.15095	0.372549	yellow	169.521	34	15	0.775012	70010662	0.161899
Gene	Dhdds	6.536	0.00194833	0.152999	0.290553	yellow	192.844	34	16	0.77856	100238492	0.129778
Gene	Itgav	6.60307	0.00308185	0.151445	0.404635	yellow	180.12	34	15	0.775877	213773054	0.155726
Gene	Sap18	6.58349	0.00161626	0.151895	0.292335	yellow	195.982	34	16	0.77666	91858222	0.100755
Gene	Rsu1	6.4161	0.00161717	0.155858	0.308378	yellow	205.71	34	16	0.783356	113670534	0.131234
Gene	Daxx	6.48289	0.00025507	0.154252	0.518939	brown	176.855	33	18	0.780684	7909118	0.189793
Gene	Rasd2	6.88763	0.00075485	0.145188	0.503788	brown	138.026	33	15	0.764495	24163360	0.250933
Gene	Axdnd1	7.16329	6.512e-05	0.139601	0.753788	brown	118.081	33	16	0.753468	7817158	0.313646
Gene	Stfa1	7.10088	0.0001127	0.140828	0.75947	brown	110.78	33	16	0.755965	13530060	0.297081
Gene	Als2	6.55311	0.00141944	0.152599	0.382576	cyan	187.018	33	16	0.777876	31329248	0.157397
Gene	Tyms	6.6986	0.0009121	0.149285	0.460227	cyan	167.979	33	17	0.772056	33658930	0.200205
Gene	Mfge8	7.03394	0.00642986	0.142168	0.30303	green	129.319	33	16	0.758642	1994014178	0.131425
Gene	Emb	6.59581	0.00456349	0.151611	0.36553	green	156.643	33	15	0.776168	419369198	0.122235
Gene	Gpx3	6.80851	0.00051112	0.146875	0.583333	green	167.345	33	15	0.767659	61192656	0.196816
Gene	Raet1a	6.88776	0.00147821	0.145185	0.386364	green	140.182	33	16	0.764489	221773134	0.137677
Gene	Raet1c	6.88776	0.00147821	0.145185	0.386364	green	139.907	33	16	0.764489	221773134	0.137677
Gene	Raet1b	6.88776	0.00147821	0.145185	0.386364	green	139.892	33	16	0.764489	221773134	0.137677
Gene	Nat1	6.67424	0.00042626	0.14983	0.535985	grey	190.436	33	15	0.77303	22835232	0.215427
Gene	Capn15	6.41801	0.00031591	0.155811	0.439394	grey	167.908	33	16	0.78328	19308676	0.175251
Gene	Zfp971	6.41747	0.0017955	0.155825	0.369318	grey	153.136	33	17	0.783301	93381014	0.146815
Gene	Polk	6.22762	0.00112577	0.160575	0.49053	pink	178.427	33	16	0.790895	96264238	0.169091
Gene	Tmem140	6.68177	0.00033487	0.149661	0.464015	pink	173.915	33	16	0.772729	30051394	0.158039
Gene	Clec1b	6.84834	0.00011687	0.146021	0.676136	purple	147.158	33	18	0.766066	11112618	0.277822
Gene	A530013C23Rik	6.15658	0.00228849	0.162428	0.261364	red	186.378	33	16	0.793737	83636540	0.103516
Gene	Irgm2	6.25034	0.00177753	0.159991	0.38447	red	180.337	33	17	0.789986	98123266	0.153838
Gene	Them6	6.39734	0.0018564	0.156315	0.32197	salmon	130.478	33	16	0.784106	113471484	0.125673
Gene	Upp1	6.50301	0.0039458	0.153775	0.339015	salmon	157.019	33	15	0.77988	182180780	0.117327
Gene	Pola2	6.35122	0.00135464	0.15745	0.325758	salmon	174.304	33	16	0.785951	130401366	0.126418
Gene	Prim2	6.50041	0.00255665	0.153836	0.323864	salmon	168.316	33	15	0.779984	171749520	0.12432
Gene	Acaa1b	6.5646	0.00282799	0.152332	0.310606	salmon	165.929	33	15	0.777416	152727406	0.10993
Gene	Eif2ak3	6.43854	0.00059894	0.155315	0.357955	yellow	205.215	33	15	0.782458	74402408	0.122195
Gene	Ankrd33b	6.60334	0.00224962	0.151439	0.265152	yellow	177.742	33	15	0.775866	67399780	0.116672
Gene	Cul9	6.7862	0.00055896	0.147358	0.537879	yellow	173.538	33	16	0.768552	49040930	0.234964
Gene	Cdh1	6.63989	0.00078816	0.150605	0.420455	yellow	194.328	33	15	0.774405	31927358	0.196216
Gene	Zfyve9	6.71749	0.00065292	0.148865	0.352273	yellow	173.75	33	16	0.7713	16244054	0.147347
Gene	Hist2h2ab	6.83958	0.00087787	0.146208	0.38447	yellow	173.812	33	16	0.766417	51567080	0.206006
TF	Mecp2	6.15631	0.00249496	0.162435	0.262097	red	188.479	32	17	0.793748	80303976	0.0977145
Gene	Ctrl	7.02258	0.00177032	0.142398	0.423387	brown	147.964	32	15	0.759097	66414906	0.179569
Gene	Dennd2c	6.9718	0.00318984	0.143435	0.602823	cyan	119.31	32	16	0.761128	306533340	0.283482
Gene	Ptpn14	6.91473	0.00114844	0.144619	0.41129	cyan	152.611	32	16	0.763411	37374666	0.190045
Gene	Zfp626	6.69039	0.0024906	0.149468	0.433468	green	170.42	32	16	0.772384	280199196	0.218655
Gene	1810010D01Rik	6.38626	0.00113998	0.156586	0.441532	grey	161.82	32	16	0.78455	68348354	0.172345
Gene	Rnd3	6.23665	0.0037094	0.160342	0.252016	grey	172.926	32	15	0.790534	295569366	0.114074
Gene	Zfp53	6.36641	0.00155616	0.157074	0.41129	grey	171.153	32	17	0.785344	186016008	0.164803
Gene	Nr1i3	6.23665	0.0002093	0.160342	0.409274	grey	169.992	32	16	0.790534	23255962	0.166334
Gene	Gcat	6.38462	0.00050197	0.156627	0.421371	grey	165.305	32	17	0.784615	36883642	0.164831
Gene	Scly	6.29537	0.00144437	0.158847	0.40121	grey	172.181	32	16	0.788185	145333634	0.139239
Gene	Gga3	6.27662	0.00225388	0.159321	0.247984	grey	197.796	32	15	0.788935	285972672	0.0957099
Gene	Endov	6.40802	0.00020985	0.156054	0.528226	lightcyan	176.055	32	17	0.783679	12644538	0.19624
Gene	Armc9	6.22187	0.00134794	0.160723	0.368952	lightcyan	197.029	32	16	0.791125	78035326	0.122947
Gene	Fbxo9	6.32576	0.00135171	0.158084	0.395161	lightcyan	184.647	32	18	0.78697	70677942	0.147622
Gene	Scn1b	6.31303	0.00153395	0.158403	0.381048	lightcyan	188.284	32	18	0.787479	61963680	0.147955
Gene	Nek6	6.14139	0.00284554	0.16283	0.413306	lightcyan	188.43	32	15	0.794344	147851842	0.148438
Gene	Cav1	6.4599	0.0003941	0.154801	0.508065	lightcyan	157.834	32	17	0.781604	14212758	0.202273
Gene	Serpinb6a	6.59732	0.00545571	0.151577	0.27621	midnightblue	140.966	32	16	0.776107	261512704	0.111842
Gene	Als2cl	6.65261	0.00620843	0.150317	0.272177	midnightblue	147.521	32	17	0.773895	218389566	0.119559
Gene	Il1r1	6.34437	0.00149808	0.15762	0.352823	pink	167.497	32	17	0.786225	162932522	0.135114
Gene	Phf11d	6.77224	0.00496702	0.147662	0.306452	purple	158.106	32	18	0.76911	141304214	0.132398
Gene	Cd300e	6.1934	0.00352581	0.161462	0.28629	red	188.185	32	17	0.792264	177430666	0.104551
Gene	Anapc15	6.58924	0.00291696	0.151763	0.270161	salmon	177.123	32	15	0.77643	61264892	0.10532
Gene	Cd200r1	6.66411	0.00265101	0.150058	0.296371	salmon	147.79	32	15	0.773436	149320178	0.113829
Gene	Evi2b	6.34889	0.00231703	0.157508	0.397177	salmon	167.922	32	16	0.786044	134503512	0.140625
Gene	Erlin1	6.4792	0.00292147	0.15434	0.282258	turquoise	178.151	32	16	0.780832	71426676	0.118813
Gene	Vamp2	6.54229	0.00258798	0.152852	0.304435	turquoise	182.209	32	18	0.778308	81106470	0.120777
Gene	Tmem115	6.58308	0.00127035	0.151905	0.354839	turquoise	167.999	32	17	0.776677	88016602	0.123506
Gene	4833439L19Rik	6.29893	0.00379071	0.158757	0.296371	turquoise	168.678	32	16	0.788043	137099764	0.108047
Gene	Pole2	6.24774	0.00329565	0.160058	0.346774	turquoise	172.289	32	15	0.79009	142138230	0.122054
Gene	Zbtb18	6.3931	0.00470802	0.156419	0.296371	turquoise	161.569	32	16	0.784276	343216826	0.117537
Gene	Fads1	6.27799	0.00607089	0.159287	0.385081	turquoise	171.963	32	16	0.78888	367644314	0.126832
Gene	Clic5	6.25144	0.00204396	0.159963	0.375	turquoise	170.555	32	15	0.789943	104395778	0.124742
Gene	Hs1bp3	6.4963	0.00167822	0.153934	0.381048	turquoise	167.016	32	17	0.780148	46030814	0.126751
Gene	Iglon5	6.65097	0.00266848	0.150354	0.364919	yellow	166.667	32	15	0.773961	274966584	0.157338
Gene	Map1s	6.59198	0.0010542	0.1517	0.475806	yellow	200.595	32	15	0.776321	52217298	0.209348
Gene	Naip1	6.964	8.726e-05	0.143596	0.71371	yellow	142.771	32	16	0.76144	4181786	0.355867
TF	Etv5	6.4447	0.00087556	0.155166	0.365591	grey	151.759	31	17	0.782212	68789442	0.138735
TF	Gbx2	6.20736	0.00059121	0.161099	0.430108	grey	181.462	31	16	0.791705	31919230	0.144757
Gene	Eapp	6.5323	0.00377994	0.153085	0.290323	black	160.699	31	16	0.778708	236047564	0.113723
Gene	Polq	6.95114	0.00039245	0.143861	0.395699	cyan	165.525	31	16	0.761955	18539050	0.193757
Gene	Hspa14	6.7075	0.00069383	0.149087	0.421505	cyan	158.092	31	16	0.7717	19494660	0.176419
Gene	Whsc1	6.83041	9.77e-05	0.146404	0.572043	cyan	157.841	31	16	0.766783	2532330	0.208158
Gene	Zfp292	6.88407	0.00013032	0.145263	0.686022	cyan	158.693	31	16	0.764637	5107552	0.284281
Gene	Dsn1	6.91856	0.00066505	0.144539	0.496774	cyan	143.787	31	17	0.763258	23393660	0.238992
Gene	Slc22a4	6.45962	0.00167663	0.154808	0.313978	cyan	195.382	31	16	0.781615	58402734	0.130355
Gene	E2f8	7.19737	0.00014055	0.13894	0.71828	cyan	131.786	31	17	0.752105	19394268	0.30925
Gene	Zfp820	6.63263	0.00652526	0.15077	0.415054	green	162.581	31	15	0.774695	341656226	0.154976
Gene	Plin2	6.82685	0.00454698	0.14648	0.378495	green	159.033	31	16	0.766926	398644226	0.144241
Gene	Rnf19a	6.61963	0.00099177	0.151066	0.470968	green	166.473	31	15	0.775215	96864894	0.175349
Gene	Gm6712	6.25363	0.00162431	0.159907	0.309677	grey	181.405	31	16	0.789855	169249500	0.117019
Gene	1810062O18Rik	6.09882	0.00298388	0.163966	0.230108	grey	195.092	31	15	0.796047	336039880	0.103327
Gene	F2r	6.55557	0.00052338	0.152542	0.466667	grey	178.574	31	15	0.777777	41229368	0.194861
Gene	Fam173a	6.46934	0.00077548	0.154575	0.402151	grey	146.487	31	17	0.781226	52040324	0.144886
Gene	BC029214	6.16124	0.00187575	0.162305	0.324731	grey	180.546	31	16	0.793551	106861442	0.110584
Gene	Oas3	6.0542	0.00121006	0.165175	0.395699	grey	192.596	31	16	0.797832	95923490	0.140889
Gene	E230016K23Rik	6.37298	0.00267175	0.156912	0.324731	grey	157.072	31	16	0.785081	118941896	0.131875
Gene	Mapk8ip1	6.69286	0.00101436	0.149413	0.378495	grey60	166.463	31	17	0.772286	138834180	0.155014
Gene	Tbc1d22a	6.33835	0.00186341	0.15777	0.305376	lightcyan	194.061	31	16	0.786466	170737102	0.114849
Gene	Cep95	6.41692	0.0013476	0.155838	0.316129	pink	182.305	31	15	0.783323	66912120	0.123514
Gene	Mis18a	6.90542	0.00083533	0.144814	0.402151	pink	148.09	31	15	0.763783	21447094	0.170861
Gene	Ppp2r3c	6.45415	0.00041225	0.154939	0.443011	pink	169.768	31	16	0.781834	29140788	0.166243
Gene	Sumf1	6.40994	0.00024867	0.156008	0.524731	pink	165.528	31	16	0.783603	39306086	0.18667
Gene	Trim25	6.48344	0.00148918	0.154239	0.367742	pink	164.521	31	16	0.780662	147627724	0.142714
Gene	Tpp1	6.63414	0.00077709	0.150736	0.393548	purple	168.476	31	18	0.774635	26824520	0.141219
Gene	5033406O09Rik	6.03394	0.00539899	0.165729	0.251613	red	189.279	31	16	0.798642	190923360	0.0976044
Gene	Acot7	6.07282	0.00324015	0.164668	0.288172	red	183.092	31	16	0.797087	169550780	0.115225
Gene	Tapt1	6.23529	0.000825	0.160378	0.344086	red	173.87	31	16	0.790589	29900366	0.11924
Gene	Golga4	6.08076	0.00465605	0.164453	0.27957	red	179.223	31	16	0.79677	218522110	0.107392
Gene	Fbxo48	6.25445	0.00101394	0.159886	0.337634	salmon	176.793	31	15	0.789822	63679324	0.122317
Gene	H3f3a	6.25568	0.00328798	0.159855	0.326882	salmon	168.783	31	16	0.789773	174793142	0.125478
Gene	Sgk3	6.15918	0.0042689	0.162359	0.264516	salmon	191.296	31	15	0.793633	253065190	0.095618
Gene	Mndal	6.20271	0.00798162	0.16122	0.249462	turquoise	179.429	31	15	0.791892	345204148	0.0930521
Gene	Mia3	6.27963	0.0031884	0.159245	0.249462	turquoise	167.597	31	16	0.788815	146410580	0.104614
Gene	Tax1bp1	6.32809	0.00199982	0.158026	0.290323	turquoise	178.725	31	16	0.786877	88820524	0.11692
Gene	Gigyf2	6.30003	0.00489011	0.158729	0.354839	turquoise	169.753	31	16	0.787999	365463720	0.120088
Gene	Galnt2	6.55407	0.00044603	0.152577	0.507527	turquoise	175.14	31	16	0.777837	29455568	0.166751
Gene	Cog6	6.15645	0.00529868	0.162431	0.292473	turquoise	171.782	31	16	0.793742	178849062	0.107739
Gene	Cdk5rap2	6.3504	0.00309298	0.15747	0.268817	yellow	189.311	31	15	0.785984	396617558	0.0952761
Gene	Tgfbi	6.82316	0.00028864	0.14656	0.548387	yellow	171.815	31	16	0.767074	19978288	0.276413
Gene	Zswim4	6.91664	0.00011005	0.144579	0.811494	brown	147.518	30	16	0.763334	23707796	0.302146
Gene	Emp3	6.80386	0.00064687	0.146975	0.432184	brown	150.919	30	15	0.767846	40609084	0.192105
Gene	Stard10	7.00014	0.00110486	0.142854	0.556322	brown	126.187	30	15	0.759995	109504136	0.264557
Gene	Cd300c2	6.63605	0.0135382	0.150692	0.321839	brown	163.066	30	16	0.774558	1290702724	0.138508
Gene	Tspan12	7.16343	0.00062978	0.139598	0.517241	brown	117.939	30	16	0.753463	53530704	0.212925
Gene	Itga3	7.24322	0.0001951	0.13806	0.751724	brown	113.525	30	16	0.750271	8713742	0.308276
Gene	Kif23	6.93663	0.00303863	0.144162	0.475862	cyan	141.415	30	15	0.762535	117360908	0.210769
Gene	Ptpn7	6.62935	0.00087914	0.150844	0.374713	cyan	171.186	30	16	0.774826	24131070	0.15307
Gene	Idi1	6.72447	0.00187174	0.148711	0.448276	green	160.731	30	15	0.771021	160235134	0.172014
Gene	Fam198b	6.85546	0.00779044	0.145869	0.275862	green	135.311	30	16	0.765782	654131688	0.130797
Gene	Sulf2	6.81057	0.00091483	0.146831	0.42069	green	155.455	30	16	0.767577	53462008	0.155361
Gene	43164	6.19258	0.00074569	0.161484	0.354023	grey	163.165	30	16	0.792297	43516890	0.148601
Gene	Zc3h12d	6.3055	0.00091824	0.158592	0.347126	grey	166.193	30	16	0.78778	125732144	0.159148
Gene	Atp6v1g1	6.38366	0.00040379	0.15665	0.377011	grey	205.865	30	15	0.784654	26017814	0.127742
Gene	1700008O03Rik	6.37887	0.00062705	0.156768	0.374713	grey	186.889	30	16	0.784845	49950712	0.129527
Gene	Atp13a2	6.3582	0.00075025	0.157277	0.436782	grey	177.854	30	16	0.785672	63427022	0.1722
Gene	Zfp511	6.27361	0.00387507	0.159398	0.308046	lightcyan	176.88	30	16	0.789056	118511924	0.1198
Gene	Grin3b	6.65371	0.00104121	0.150292	0.342529	lightcyan	163.927	30	17	0.773852	76879406	0.131293
Gene	Tpst2	6.18396	0.0023785	0.161709	0.393103	pink	182.785	30	16	0.792642	67359994	0.154357
Gene	Adrm1	6.55927	0.0001983	0.152456	0.450575	pink	153.78	30	16	0.777629	15678768	0.173099
Gene	4933416M07Rik	6.67506	0.00143462	0.149811	0.485057	pink	162.215	30	17	0.772998	164885148	0.174043
Gene	4931431C16Rik	6.61785	0.00027873	0.151107	0.632184	purple	173.93	30	18	0.775286	13999704	0.247879
Gene	Rap1b	6.57952	0.00047276	0.151987	0.354023	purple	174.986	30	18	0.776819	31987068	0.14602
Gene	Papd7	6.78059	0.00782755	0.14748	0.383908	purple	152.192	30	18	0.768776	166864004	0.13869
Gene	Haus3	6.26896	0.00091803	0.159516	0.432184	red	179.08	30	17	0.789242	26427138	0.152956
Gene	Mettl22	6.09225	0.00154988	0.164143	0.303448	red	163.122	30	16	0.79631	76282894	0.1168
Gene	Phlpp1	6.18396	0.00036584	0.161709	0.505747	red	187.75	30	17	0.792642	38531914	0.160047
Gene	Arrb2	6.16548	0.0010431	0.162193	0.342529	red	162.08	30	17	0.793381	62133554	0.137339
Gene	B4galt6	6.21311	0.00118625	0.16095	0.305747	salmon	163.303	30	17	0.791475	43189888	0.131474
Gene	Prim1	6.68054	0.00065418	0.149689	0.51954	salmon	167.237	30	15	0.772779	52153380	0.204654
Gene	Tmem261	6.33452	0.00237717	0.157865	0.227586	salmon	177.587	30	16	0.786619	81791416	0.0962482
Gene	Paqr4	6.4369	0.00345307	0.155354	0.452874	salmon	166.371	30	15	0.782524	223174224	0.167451
Gene	Adipor1	6.19984	0.00220756	0.161295	0.314943	turquoise	189.417	30	16	0.792007	81057126	0.114043
Gene	Cyp4f13	6.73159	0.00071144	0.148553	0.365517	turquoise	190.106	30	16	0.770736	26680210	0.142345
Gene	Cd68	6.57145	0.00111791	0.152173	0.301149	turquoise	159.679	30	17	0.777142	29330748	0.120909
Gene	Mmp28	6.8916	0.00207862	0.145104	0.303448	yellow	161.125	30	16	0.764336	207740980	0.125616
Gene	Tle2	6.38311	0.00158084	0.156663	0.331034	yellow	204.278	30	16	0.784676	102769432	0.156025
Gene	Mcrs1	6.56898	0.00073186	0.152231	0.395402	yellow	186.421	30	16	0.777241	52819812	0.189282
Gene	F3	6.73556	0.00119523	0.148466	0.36092	yellow	181.161	30	16	0.770578	77553404	0.183533
Gene	Helb	6.8285	0.00074271	0.146445	0.464368	yellow	180.213	30	16	0.76686	52290860	0.19559
Gene	Wfs1	6.77361	0.00086968	0.147632	0.496552	yellow	161.534	30	16	0.769056	46184052	0.261935
Gene	Rps7	6.71407	0.00111645	0.148941	0.570115	yellow	171.959	30	15	0.771437	73436832	0.280996
Gene	Mrpl27	6.49028	0.00203146	0.154077	0.278325	black	174.602	29	16	0.780389	205616100	0.110708
Gene	Bcar3	6.60293	0.00143852	0.151448	0.381773	brown	165.473	29	17	0.775883	112187026	0.1695
Gene	Aunip	6.621	0.00154503	0.151035	0.423645	brown	158.24	29	16	0.77516	45298950	0.17931
Gene	Pde1c	7.01273	0.0003852	0.142598	0.475369	brown	137.663	29	17	0.759491	15181590	0.225341
Gene	Gbp3	6.69546	0.00163356	0.149355	0.349754	brown	158.876	29	17	0.772182	223837906	0.136773
Gene	Lsm2	7.11881	0.00107516	0.140473	0.3867	cyan	142.019	29	15	0.755248	25678816	0.208563
Gene	Ppil1	6.76006	0.00101013	0.147928	0.293103	cyan	186.753	29	15	0.769598	25995922	0.13662
Gene	Lipo3	6.71202	0.0127157	0.148986	0.275862	green	128.298	29	16	0.771519	1381463996	0.119195
Gene	Ubxn2a	6.70367	0.00462236	0.149172	0.37931	green	143.665	29	16	0.771853	610167382	0.142934
Gene	Tdrd7	6.15959	0.00608081	0.162348	0.258621	grey	200.195	29	15	0.793616	873907858	0.103794
Gene	Tmem219	6.19381	0.00106235	0.161451	0.310345	grey	196.124	29	16	0.792247	100500482	0.121449
Gene	Rab21	6.3107	0.00061232	0.158461	0.359606	grey	201.262	29	15	0.787572	96609340	0.119549
Gene	Ltbr	6.17766	0.00045781	0.161874	0.433498	lightcyan	192.29	29	16	0.792894	50306712	0.156153
Gene	Fbxl6	6.70969	0.00131651	0.149038	0.270936	lightcyan	157.304	29	17	0.771612	101573748	0.115753
Gene	Slc7a7	6.33206	0.00033643	0.157927	0.492611	lightcyan	167.049	29	16	0.786718	16634246	0.175346
Gene	Slc50a1	6.43786	0.00168437	0.155331	0.270936	lightcyan	179.817	29	16	0.782486	41081376	0.131007
Gene	Socs1	6.29496	0.00098898	0.158857	0.418719	lightcyan	187.328	29	16	0.788201	63370276	0.1341
Gene	Cks1b	6.34068	0.00304723	0.157712	0.280788	pink	157.463	29	16	0.786373	186649654	0.123605
Gene	Insl6	6.50452	0.0005624	0.153739	0.458128	pink	162.241	29	17	0.779819	104768934	0.182086
Gene	Gm1673	6.5308	0.00100049	0.153121	0.428571	pink	146.236	29	16	0.778768	73125582	0.167846
Gene	Prmt9	6.89392	0.00101528	0.145055	0.384236	pink	166.145	29	15	0.764243	47192348	0.154769
Gene	Firre	6.57966	0.00251904	0.151984	0.344828	pink	153.905	29	17	0.776814	263223812	0.156204
Gene	St6gal1	7.17725	0.00707632	0.139329	0.337438	purple	136.638	29	17	0.75291	690041842	0.182197
Gene	Pink1	7.07679	0.00151344	0.141307	0.534483	purple	128.185	29	18	0.756929	175927990	0.252817
Gene	Fbxw5	6.73378	0.00024712	0.148505	0.480296	purple	155.189	29	18	0.770649	8531296	0.214016
Gene	Parvg	6.79838	0.00063831	0.147094	0.453202	purple	148.633	29	18	0.768065	14244544	0.217067
Gene	2310045n01rik-mef2b	6.68957	0.00328752	0.149486	0.32266	purple	158.703	29	17	0.772417	104846596	0.134429
Gene	Atp1b3	6.35396	0.00296975	0.157382	0.263547	red	160.548	29	16	0.785842	70250288	0.115361
Gene	Gja1	6.2138	0.00064459	0.160932	0.470443	red	185.832	29	18	0.791448	81820922	0.164631
Gene	Pias3	6.64166	0.00190404	0.150565	0.416256	salmon	172.449	29	15	0.774333	99973676	0.164047
Gene	Dok7	6.29688	0.00058679	0.158809	0.369458	salmon	179.077	29	16	0.788125	15665842	0.137467
Gene	Sdc3	6.21749	0.00323155	0.160837	0.295567	salmon	160.79	29	16	0.7913	122902068	0.123938
Gene	Gins4	6.17876	0.00178451	0.161845	0.362069	salmon	174.234	29	16	0.79285	51967846	0.137241
Gene	Jade2	6.36189	0.00130494	0.157186	0.399015	salmon	140.19	29	17	0.785524	104594422	0.136955
Gene	Il7r	6.3248	0.00623327	0.158108	0.288177	turquoise	162.171	29	17	0.787008	154908466	0.105271
Gene	Ptgs2os2	6.48946	0.00204858	0.154096	0.312808	turquoise	169.396	29	17	0.780422	118223432	0.114943
Gene	Atp2b1	6.70312	0.00109368	0.149184	0.293103	turquoise	172.545	29	15	0.771875	50907786	0.139667
Gene	Zmiz1	6.52696	0.00137042	0.153211	0.283251	turquoise	176.073	29	17	0.778921	68635284	0.124717
Gene	Pcsk7	6.487	0.00213897	0.154155	0.283251	turquoise	162.769	29	16	0.78052	130522330	0.11518
Gene	Sestd1	6.35505	0.00422997	0.157355	0.29064	turquoise	170.973	29	16	0.785798	123230548	0.10774
Gene	Tbk1	6.6069	0.00055703	0.151357	0.418719	yellow	179.316	29	16	0.775724	17940322	0.22124
Gene	Acadm	6.4124	0.0032512	0.155948	0.320197	yellow	168.848	29	15	0.783504	105583212	0.114775
Gene	Rpl27a	6.51971	0.00149596	0.153381	0.334975	yellow	176.492	29	15	0.779212	67909090	0.11644
Gene	Hpgds	6.58295	0.0052778	0.151908	0.384236	yellow	157.809	29	16	0.776682	262769394	0.142995
Gene	Mettl13	6.49562	0.00541857	0.15395	0.305419	yellow	177.675	29	16	0.780175	465441948	0.11359
Gene	Prkag2	6.45278	0.00152858	0.154972	0.41133	yellow	190.723	29	15	0.781889	94795934	0.156302
TF	Dbp	6.41801	0.00027784	0.155811	0.468254	grey	161.303	28	16	0.78328	31628912	0.182945
Gene	Lgals9	6.75897	0.0017422	0.147952	0.378307	brown	131.371	28	16	0.769641	104013104	0.179622
Gene	Gbp6	7.04489	0.00156256	0.141947	0.285714	brown	134.763	28	17	0.758204	49481692	0.137121
Gene	Chek1	6.65727	0.00034871	0.150212	0.486772	cyan	172.082	28	17	0.773709	10380968	0.180043
Gene	Cdk2	6.69628	0.00085424	0.149337	0.481481	cyan	136.498	28	16	0.772149	31384542	0.206009
Gene	Prdx6	6.73159	0.00103784	0.148553	0.325397	cyan	169.12	28	16	0.770736	21501504	0.148571
Gene	St5	6.9135	0.00023673	0.144645	0.582011	cyan	147.88	28	15	0.76346	15087836	0.232461
Gene	Gstm4	6.32809	0.00302186	0.158026	0.349206	green	194.175	28	16	0.786877	393509682	0.119214
Gene	Pisd	6.72707	0.00105772	0.148653	0.529101	green	169.299	28	15	0.770917	92054726	0.168855
Gene	Ppm1m	6.52779	0.00180204	0.153191	0.283069	grey	160.08	28	16	0.778889	121626894	0.122999
Gene	Hpn	6.28743	0.00053749	0.159047	0.304233	grey	179.425	28	18	0.788503	25053818	0.127942
Gene	Casp1	6.28087	0.00049139	0.159214	0.412698	grey	187.19	28	17	0.788765	28822352	0.157694
Gene	Trafd1	6.58568	0.00133849	0.151845	0.322751	lightcyan	158.068	28	17	0.776573	88253116	0.129988
Gene	Ttc16	6.38024	0.00221317	0.156734	0.375661	lightcyan	169.353	28	16	0.784791	147457942	0.134279
Gene	Twsg1	6.64919	0.00649608	0.150394	0.298942	midnightblue	138.274	28	16	0.774032	303931496	0.112734
Gene	Fam222b	6.80468	0.0019791	0.146958	0.335979	pink	156.475	28	17	0.767813	151682834	0.135055
Gene	4932702P03Rik	6.54366	0.00190584	0.15282	0.497354	pink	147.011	28	16	0.778253	82769004	0.192952
Gene	Trex1	6.78278	0.00110884	0.147432	0.277778	purple	162.297	28	18	0.768689	40361904	0.132507
Gene	Otud7b	6.9035	0.00586498	0.144854	0.309524	purple	136.103	28	17	0.76386	104751310	0.149272
Gene	Rab39	6.83972	0.0015836	0.146205	0.293651	purple	151.671	28	18	0.766411	45983386	0.134146
Gene	Tmem8	6.27197	0.00108763	0.15944	0.383598	red	161.904	28	17	0.789121	49722182	0.145408
Gene	Ccdc57	6.24008	0.00094251	0.160254	0.375661	red	171.68	28	17	0.790397	49644202	0.154001
Gene	Zscan22	6.22817	0.00264611	0.160561	0.272487	red	191.755	28	17	0.790873	130031346	0.115346
Gene	Hax1	6.26512	0.00058706	0.159614	0.380952	red	155.929	28	16	0.789395	26949856	0.133393
Gene	P2rx4	6.39871	0.0024188	0.156281	0.37037	salmon	144.151	28	15	0.784051	166421660	0.138636
Gene	Igflr1	6.29907	0.00186287	0.158754	0.304233	salmon	163.898	28	16	0.788037	134029616	0.118528
Gene	Gpr68	6.63154	0.00090417	0.150795	0.296296	salmon	165.915	28	15	0.774739	31095926	0.122289
Gene	Golgb1	6.2435	0.0014718	0.160167	0.304233	turquoise	171.806	28	16	0.79026	49909752	0.114701
Gene	Kat2b	6.46825	0.00176661	0.154601	0.269841	turquoise	159.79	28	17	0.78127	81262970	0.118258
Gene	Atp6v1d	6.54093	0.00133325	0.152884	0.373016	turquoise	177.685	28	17	0.778363	40842158	0.133801
Gene	Map4k2	6.26184	0.00320306	0.159697	0.37037	turquoise	171.77	28	16	0.789526	175391684	0.130748
Gene	Ap3s1	6.84944	0.00111841	0.145997	0.415344	yellow	174.509	28	16	0.766022	73227338	0.190783
Gene	Ly9	6.77457	0.00070064	0.147611	0.542328	yellow	177.154	28	15	0.769017	15204208	0.311968
Gene	Sdha	6.41883	0.00380009	0.155792	0.322751	yellow	182.25	28	16	0.783247	776918610	0.120738
Gene	Actr3b	6.76335	0.00089683	0.147856	0.441799	yellow	159.195	28	15	0.769466	38277436	0.211117
Gene	Uqcr11	6.83425	0.00017688	0.146322	0.513228	yellow	156.322	28	16	0.76663	14248598	0.226458
TF	Usf2	6.64906	0.00189728	0.150397	0.304843	purple	156.311	27	18	0.774038	99851568	0.144459
Gene	Slc27a4	6.34082	0.00304939	0.157708	0.353276	black	188.368	27	16	0.786367	221378084	0.120113
Gene	Sirt5	6.47153	0.0134926	0.154523	0.259259	black	150.698	27	15	0.781139	767459558	0.0953786
Gene	Epsti1	6.35136	0.00245457	0.157447	0.378917	brown	168.477	27	18	0.785946	45371884	0.14262
Gene	Nipal3	6.6262	0.00114367	0.150916	0.373219	brown	160.588	27	17	0.774952	33866286	0.151485
Gene	Col23a1	7.37791	3.674e-05	0.13554	0.752137	brown	105.205	27	16	0.744884	6750452	0.319237
Gene	Nup205	6.73159	0.00056521	0.148553	0.472934	brown	166.602	27	16	0.770736	38401366	0.167027
Gene	Rbbp7	7.07473	0.00020608	0.141348	0.401709	cyan	162.051	27	16	0.757011	5956886	0.175986
Gene	Fam49b	6.93772	0.002425	0.14414	0.316239	cyan	128.624	27	17	0.762491	69619330	0.162897
Gene	Gcdh	6.76622	0.00026735	0.147793	0.45584	cyan	178.3	27	15	0.769351	5631602	0.181808
Gene	Kif14	7.30044	0.00025145	0.136978	0.609687	cyan	126.655	27	16	0.747982	12622198	0.308642
Gene	Usp53	6.63455	0.00050796	0.150726	0.424501	cyan	156.911	27	15	0.774618	15931432	0.169673
Gene	Rnf149	6.9395	0.001406	0.144103	0.481481	cyan	173.07	27	16	0.76242	69634288	0.197244
Gene	Ccnb2	7.30044	0.00039166	0.136978	0.643875	cyan	100.18	27	16	0.747982	23496416	0.316479
Gene	E330020D12Rik	7.08089	0.0138017	0.141225	0.242165	green	112.775	27	17	0.756764	488067842	0.114841
Gene	Zfp704	7.428	0.00326013	0.134626	0.304843	green	108.008	27	17	0.74288	205842272	0.125754
Gene	Trf	6.87832	0.00019714	0.145384	0.618234	green	160.36	27	16	0.764867	112877980	0.20934
Gene	Htr2b	6.86737	0.00026716	0.145616	0.618234	green	164.261	27	16	0.765305	29422786	0.263587
Gene	Bach2os	6.42267	0.00063063	0.155699	0.401709	grey	151.748	27	16	0.783093	45548422	0.158263
Gene	Fabp7	6.55434	0.0032763	0.152571	0.339031	grey	129.717	27	17	0.777826	163334090	0.139064
Gene	Rpp14	6.23556	0.00110871	0.160371	0.396011	grey	185.476	27	15	0.790578	223733182	0.123539
Gene	1700071M16Rik	6.4525	0.00147217	0.154979	0.339031	grey	146.641	27	17	0.7819	53365916	0.128682
Gene	4632404H12Rik	6.55571	0.00159243	0.152539	0.245014	lightcyan	172.39	27	16	0.777772	69330450	0.110544
Gene	Ctsk	6.55639	0.00760215	0.152523	0.276353	lightcyan	165.063	27	17	0.777744	337732258	0.117958
Gene	Ttf1	6.24952	0.00065508	0.160012	0.452991	lightcyan	177.103	27	17	0.790019	109293228	0.168227
Gene	Tor2a	6.38037	0.00212672	0.156731	0.39886	lightcyan	169.976	27	16	0.784785	143121810	0.138444
Gene	Abca5	7.36039	0.00723742	0.135862	0.262108	midnightblue	93.4501	27	18	0.745584	375621818	0.123758
Gene	Ankrd23	6.59896	0.00189776	0.151539	0.316239	midnightblue	142.788	27	17	0.776042	106028376	0.153176
Gene	Amd1	6.55872	0.00098401	0.152469	0.470085	midnightblue	146.007	27	17	0.777651	61041028	0.153369
Gene	Amd2	6.55872	0.00098401	0.152469	0.470085	midnightblue	146.007	27	17	0.777651	61041028	0.153369
Gene	Ifi209	6.73214	0.00101432	0.148541	0.404558	purple	151.76	27	17	0.770714	46271122	0.176374
Gene	Zfp113	7.12113	0.00093595	0.140427	0.478632	purple	125.845	27	18	0.755155	126953140	0.233479
Gene	Poln	6.21558	0.00134369	0.160886	0.376068	red	167.076	27	17	0.791377	58752664	0.143981
Gene	Dmxl2	6.27484	0.0029381	0.159367	0.242165	red	162.265	27	16	0.789006	94702048	0.102686
Gene	Vrk2	6.2372	0.00189306	0.160328	0.384615	red	179.399	27	17	0.790512	129356954	0.128468
Gene	A630089N07Rik	6.32877	0.00049555	0.158009	0.37037	red	178.43	27	17	0.786849	17042808	0.141038
Gene	Adam8	6.17315	0.00175995	0.161992	0.367521	red	151.365	27	16	0.793074	131639296	0.13445
Gene	Tctn1	6.15316	0.0019275	0.162518	0.356125	red	174.316	27	17	0.793874	97367958	0.114858
Gene	Zfp945	6.63619	0.00463667	0.150689	0.225071	salmon	130.822	27	15	0.774552	150074436	0.11697
Gene	Cry1	6.14591	0.00467779	0.16271	0.316239	salmon	183.566	27	15	0.794164	122762394	0.106445
Gene	Chd7	6.36887	0.00232052	0.157014	0.273504	salmon	180.009	27	15	0.785245	75052784	0.110835
Gene	Csrp2	6.29483	8.421e-05	0.158861	0.615385	salmon	163.463	27	17	0.788207	10563242	0.189756
Gene	Pycrl	6.25034	0.00521701	0.159991	0.344729	salmon	149.028	27	16	0.789986	389210850	0.132147
Gene	Zfp827	6.41336	0.00189223	0.155925	0.316239	salmon	179.915	27	15	0.783466	82981564	0.114828
Gene	Fam169a	6.68724	0.00049212	0.149538	0.304843	salmon	163.735	27	15	0.77251	22420442	0.11888
Gene	Hells	6.3801	0.00216562	0.156737	0.245014	turquoise	171.465	27	16	0.784796	79103428	0.110585
Gene	Mms22l	6.6058	0.00078139	0.151382	0.34188	turquoise	171.118	27	16	0.775768	33940176	0.134094
Gene	Mrpl28	6.39379	0.00277343	0.156402	0.430199	turquoise	155.696	27	16	0.784249	230945022	0.15786
Gene	Cuta	6.46482	0.00357181	0.154683	0.25641	turquoise	158.476	27	17	0.781407	102453598	0.110924
Gene	Pabpc4	6.54093	0.00085777	0.152884	0.230769	yellow	185.561	27	16	0.778363	70779304	0.105451
Gene	Maml2	7.02286	0.00025622	0.142392	0.393162	yellow	173.869	27	16	0.759086	17533956	0.249278
Gene	Zfp493	6.95962	0.00044728	0.143686	0.521368	yellow	166.668	27	16	0.761615	42231570	0.292628
Gene	Sorbs3	6.56611	0.00053178	0.152297	0.467236	yellow	176.027	27	16	0.777356	74007688	0.18565
Gene	2700062C07Rik	6.56721	0.00016741	0.152272	0.475783	yellow	193.374	27	16	0.777312	13895412	0.2031
Gene	4921536K21Rik	6.44443	0.00214406	0.155173	0.381766	yellow	181.193	27	16	0.782223	142608638	0.139998
Gene	Suox	6.86696	0.0130982	0.145625	0.356125	yellow	149.33	27	17	0.765322	815629878	0.12208
TF	Mybl1	6.47263	0.00075165	0.154497	0.341538	salmon	166.228	26	15	0.781095	33090908	0.114229
TF	Foxk1	6.72981	0.00095691	0.148593	0.341538	yellow	179.008	26	16	0.770808	41713222	0.165913
Gene	Lrrc40	6.95552	0.00464538	0.143771	0.233846	brown	124.903	26	17	0.761779	479203534	0.115887
Gene	Ptgir	6.49658	0.00276956	0.153927	0.295385	brown	173.335	26	15	0.780137	133129198	0.123482
Gene	Sgms2	6.58322	0.0018039	0.151901	0.498462	brown	177.168	26	15	0.776671	139381322	0.179636
Gene	Chek2	6.90597	0.00012866	0.144802	0.510769	cyan	164.677	26	15	0.763761	2499764	0.213569
Gene	Itgam	6.79359	0.00020183	0.147197	0.526154	cyan	148.552	26	16	0.768256	8935944	0.218889
Gene	Ttc39b	6.65398	0.00213729	0.150286	0.267692	cyan	170.536	26	16	0.773841	49526454	0.115132
Gene	G2e3	7.06036	0.00100667	0.141636	0.495385	cyan	149.658	26	15	0.757586	14829296	0.23911
Gene	Sgol1	7.35916	0.00082685	0.135885	0.664615	cyan	111.697	26	16	0.745634	54571974	0.337961
Gene	Kifc1	7.24405	0.00075049	0.138044	0.424615	cyan	112.692	26	16	0.750238	23336590	0.223034
Gene	Acot1	6.58952	0.00153267	0.151756	0.249231	green	173.133	26	16	0.776419	32766672	0.0986014
Gene	Rab20	6.99548	0.00069603	0.142949	0.427692	green	140.935	26	16	0.760181	48644410	0.156915
Gene	Prkcdbp	6.83041	0.00132975	0.146404	0.464615	green	157.355	26	16	0.766783	316064424	0.187517
Gene	Limk1	6.20339	0.00090428	0.161202	0.366154	grey	181.205	26	16	0.791864	49917536	0.140684
Gene	Gspt2	6.30756	0.00044985	0.15854	0.421538	grey	166.283	26	15	0.787698	28412742	0.139676
Gene	Tmem171	6.44498	0.00150222	0.15516	0.415385	grey	169.711	26	16	0.782201	162539674	0.137749
Gene	Tep1	6.47878	0.00057415	0.15435	0.409231	grey	163.062	26	16	0.780849	76946012	0.15878
Gene	Zc3hav1l	6.71913	0.00155138	0.148829	0.313846	grey60	149.009	26	17	0.771235	120570018	0.143208
Gene	Ice2	6.66452	0.00152391	0.150048	0.221538	lightcyan	154.368	26	16	0.773419	98056154	0.110119
Gene	Shb	6.54708	0.00376194	0.15274	0.329231	lightcyan	157.905	26	17	0.778117	237070974	0.148583
Gene	Rnf114	6.51109	0.00125026	0.153584	0.353846	lightcyan	165.874	26	16	0.779557	57611256	0.17157
Gene	Arfgap3	6.268	0.00046517	0.159541	0.396923	lightcyan	179.85	26	17	0.78928	57925392	0.153266
Gene	4930577N17Rik	6.54832	0.00053603	0.152711	0.433846	lightcyan	154.087	26	16	0.778067	16771102	0.177211
Gene	Ggta1	6.96578	0.00505478	0.143559	0.193846	midnightblue	109.709	26	17	0.761369	275493804	0.115904
Gene	Slc25a13	7.4009	0.00458288	0.135119	0.301538	midnightblue	102.35	26	17	0.743964	119568238	0.139891
Gene	Hhla1	6.59417	0.00042134	0.151649	0.430769	pink	159.552	26	16	0.776233	29385418	0.172536
Gene	A530032D15Rik	7.11306	0.00105342	0.140587	0.310769	purple	127.225	26	18	0.755478	40130974	0.176051
Gene	Rab11b	6.8519	0.00039218	0.145945	0.538462	purple	149.392	26	17	0.765924	18357608	0.243097
Gene	Slc25a45	6.37161	0.00107109	0.156946	0.363077	red	158.053	26	17	0.785136	83728836	0.141491
Gene	Tnfrsf11a	6.26554	0.00052667	0.159603	0.433846	red	157.559	26	17	0.789379	22840232	0.146997
Gene	Hvcn1	6.25746	0.00145303	0.159809	0.347692	red	176.983	26	17	0.789702	83537060	0.118121
Gene	Dagla	6.1585	0.00107128	0.162377	0.316923	salmon	174.949	26	16	0.79366	72503996	0.114881
Gene	1110019D14Rik	6.29688	0.00155942	0.158809	0.406154	salmon	158.101	26	17	0.788125	466501756	0.163217
Gene	Pmel	6.34123	0.00188758	0.157698	0.356923	salmon	155.895	26	15	0.786351	126350798	0.122344
Gene	Timeless	6.4421	0.00144893	0.155229	0.289231	turquoise	156.319	26	16	0.782316	46051270	0.132411
Gene	Knop1	6.92335	0.0064443	0.144439	0.218462	turquoise	121.094	26	17	0.763066	82525526	0.104285
Gene	Igfbp4	6.37722	0.00376843	0.156808	0.243077	turquoise	143.646	26	16	0.784911	140573674	0.115756
Gene	Anapc5	6.35779	0.00293125	0.157287	0.356923	turquoise	146.56	26	16	0.785688	123107498	0.134132
Gene	Nudt3	6.78716	0.00088583	0.147337	0.473846	yellow	158.645	26	16	0.768514	33070468	0.265771
Gene	Gnb1l	6.71352	0.0004457	0.148953	0.412308	yellow	178.053	26	16	0.771459	34007214	0.235225
Gene	Snrpg	6.73953	0.00028623	0.148378	0.541538	yellow	164.985	26	15	0.770419	36947758	0.187428
Gene	Tmem74	6.84041	0.00034035	0.14619	0.501538	yellow	152.566	26	15	0.766384	15898954	0.228107
Gene	Adam19	6.91829	0.0008458	0.144544	0.261538	yellow	166.791	26	16	0.763269	37919912	0.115017
Gene	Rpsa	6.77361	4.085e-05	0.147632	0.630769	yellow	165.663	26	15	0.769056	3009616	0.319942
Gene	Nadsyn1	6.47057	0.00187338	0.154546	0.338462	yellow	165.368	26	15	0.781177	67747232	0.111677
Gene	Rest	6.58869	0.00074758	0.151775	0.38	brown	161.802	25	15	0.776452	33329478	0.184923
Gene	Ccdc61	7.01136	0.0009905	0.142626	0.293333	brown	155.502	25	15	0.759546	20417784	0.130075
Gene	Defb36	7.32863	0.00024701	0.136451	0.67	brown	84.0984	25	16	0.746855	5732574	0.297966
Gene	Rfc1	7.02094	0.00015268	0.142431	0.54	cyan	143.446	25	17	0.759162	7961022	0.261653
Gene	Lin54	6.71489	8.623e-05	0.148923	0.623333	cyan	159.377	25	15	0.771404	7323550	0.226324
Gene	Ccsap	6.93498	0.00070473	0.144196	0.486667	cyan	132.75	25	16	0.762601	15867238	0.206027
Gene	Cdc6	6.82425	3.553e-05	0.146536	0.553333	cyan	154.257	25	16	0.76703	1807672	0.216719
Gene	Ska1	6.68971	0.00033927	0.149483	0.71	cyan	159.564	25	16	0.772412	23899492	0.257855
Gene	Alyref	7.00328	0.00045487	0.14279	0.476667	cyan	129.771	25	16	0.759869	7747218	0.209351
Gene	Nudt1	7.14413	0.00021661	0.139975	0.446667	cyan	160.585	25	16	0.754235	7577688	0.186029
Gene	Nprl2	7.22789	0.00208982	0.138353	0.243333	green	125.021	25	16	0.750884	1328270732	0.135325
Gene	Rubcn	6.76882	0.00382223	0.147736	0.306667	green	134.054	25	16	0.769247	142657844	0.132381
Gene	Creg1	6.85929	0.00350669	0.145788	0.296667	green	119.173	25	16	0.765628	278879836	0.1425
Gene	Primpol	7.02915	0.00194308	0.142265	0.353333	green	121.146	25	16	0.758834	57885912	0.165528
Gene	Tmem154	7.07501	0.00900097	0.141343	0.293333	green	123.102	25	17	0.757	184550656	0.112346
Gene	Ugdh	6.71708	0.0113773	0.148874	0.426667	green	130.853	25	16	0.771317	1262317846	0.158012
Gene	Mir466o	6.70641	0.00242435	0.149111	0.373333	green	146.012	25	15	0.771744	504896412	0.142222
Gene	Rdm1	6.7435	0.00515333	0.148291	0.246667	greenyellow	139.221	25	17	0.77026	242512972	0.121326
Gene	Iffo2	6.36805	0.00188329	0.157034	0.333333	grey	137.887	25	15	0.785278	139195354	0.144171
Gene	Fam3c	6.69765	0.00183648	0.149306	0.336667	grey	126.311	25	17	0.772094	76030372	0.1325
Gene	Ralgds	6.40131	0.00131959	0.156218	0.376667	grey	145.485	25	17	0.783947	57038052	0.151416
Gene	Ms4a7	6.33644	0.00047989	0.157817	0.366667	grey	169.829	25	15	0.786543	53955460	0.135323
Gene	Gm16861	6.35957	0.00102673	0.157243	0.296667	grey	182.802	25	15	0.785617	75301072	0.108387
Gene	Eef2	6.32001	0.00066504	0.158228	0.323333	lightcyan	163.213	25	16	0.7872	31193184	0.160661
Gene	Ankra2	6.3144	0.00023824	0.158368	0.483333	lightcyan	171.731	25	17	0.787424	15730514	0.176629
Gene	Slc26a6	6.37722	0.00486872	0.156808	0.273333	lightcyan	160.204	25	16	0.784911	175413956	0.122212
Gene	Slc25a30	6.54845	0.0102177	0.152708	0.213333	lightcyan	153.4	25	17	0.778062	600545004	0.093617
Gene	Ap3d1	6.41486	0.00122729	0.155888	0.27	lightcyan	165.04	25	15	0.783405	36985872	0.124824
Gene	Kif13a	6.7012	0.00068696	0.149227	0.366667	lightcyan	156.773	25	17	0.771952	22827690	0.159783
Gene	Psme1	6.36258	0.0034816	0.157169	0.336667	lightcyan	162.942	25	16	0.785497	87416820	0.125073
Gene	Setdb2-phf11c	6.43676	0.0003884	0.155358	0.58	lightcyan	167.421	25	18	0.782529	35228690	0.203407
Gene	1810011H11Rik	7.13236	0.00310912	0.140206	0.29	midnightblue	102.402	25	16	0.754706	133053602	0.150991
Gene	Aldh2	7.00411	0.00068764	0.142773	0.326667	midnightblue	119.091	25	16	0.759836	18132722	0.144308
Gene	Trmt2b	6.77293	0.00043337	0.147647	0.4	midnightblue	138.918	25	17	0.769083	17936496	0.157087
Gene	Itpripl2	7.04859	0.00081266	0.141872	0.363333	pink	152.089	25	15	0.758056	25377956	0.153255
Gene	Cenpb	6.6637	0.00186498	0.150067	0.35	pink	147.843	25	17	0.773452	96328198	0.142011
Gene	Pigh	6.70928	0.0002588	0.149047	0.656667	pink	165.931	25	16	0.771629	50585772	0.202838
Gene	Psmb8	6.86846	0.00216477	0.145593	0.386667	purple	147.832	25	18	0.765261	39316324	0.164706
Gene	Ghrl	6.08363	0.00405878	0.164376	0.373333	red	175.428	25	16	0.796655	201456496	0.133858
Gene	Lrpap1	6.52956	0.00021055	0.15315	0.4	red	165.218	25	18	0.778817	17138752	0.16547
Gene	Vegfb	6.34314	0.00161826	0.157651	0.353333	red	155.119	25	17	0.786274	62641016	0.138636
Gene	Wdr91	6.28908	0.00170114	0.159006	0.346667	red	181.115	25	17	0.788437	37115490	0.126694
Gene	Psmc3ip	6.42595	0.00128966	0.155619	0.286667	salmon	173.487	25	15	0.782962	61112412	0.120964
Gene	Oraov1	6.19546	0.00822609	0.161409	0.27	salmon	150.609	25	16	0.792182	511228506	0.117391
Gene	9130401M01Rik	6.40925	0.00088783	0.156024	0.343333	salmon	154.637	25	16	0.78363	34308604	0.130945
Gene	Slc4a5	6.96948	0.00100447	0.143483	0.413333	salmon	124.431	25	15	0.761221	43399398	0.214217
Gene	Mrpl30	6.43594	0.0005963	0.155377	0.41	salmon	157.713	25	15	0.782562	36520474	0.131256
Gene	Fbxw17	6.71544	0.00450083	0.148911	0.173333	turquoise	146.611	25	18	0.771382	102970600	0.0880718
Gene	Ift122	6.63537	0.0103969	0.150708	0.313333	turquoise	154.253	25	17	0.774585	181862604	0.122152
Gene	Zfp146	7.13496	0.00467682	0.140155	0.246667	turquoise	114.259	25	17	0.754602	103251676	0.110075
Gene	Arl8b	6.621	0.00126813	0.151035	0.326667	turquoise	151.802	25	18	0.77516	27619796	0.12412
Gene	Slc25a10	6.51971	0.00413855	0.153381	0.306667	turquoise	171.508	25	16	0.779212	217806184	0.111235
Gene	Cep83	6.20463	0.00337218	0.16117	0.273333	turquoise	163.916	25	16	0.791815	72715870	0.115077
Gene	Ipo5	6.3634	0.00213513	0.157149	0.32	turquoise	160.107	25	16	0.785464	75235470	0.122211
Gene	Gm5512	7.04489	0.00119102	0.141947	0.29	turquoise	123.599	25	17	0.758204	23034816	0.121587
Gene	Pnpla7	6.54175	0.00120111	0.152864	0.22	turquoise	164.112	25	17	0.77833	32892068	0.111392
Gene	Scpep1	6.6663	0.0009827	0.150008	0.336667	turquoise	153.735	25	17	0.773348	17060858	0.13
Gene	Nr1d1	6.84807	3.459e-05	0.146027	0.56	yellow	175.87	25	16	0.766077	4134380	0.30081
Gene	Dnmt3aos	6.93129	0.00172952	0.144273	0.29	yellow	141.729	25	15	0.762748	184299132	0.129091
Gene	1700011L22Rik	6.9187	0.00046019	0.144536	0.45	yellow	161.858	25	16	0.763252	22857342	0.152126
Gene	Rpl9	6.85437	0.00058034	0.145892	0.46	yellow	154.271	25	16	0.765825	54509802	0.162992
Gene	1700086O06Rik	6.6429	0.00326586	0.150537	0.347826	black	147.309	24	15	0.774284	320143742	0.115822
Gene	Rpgr	6.70983	0.00150919	0.149035	0.293478	black	145.003	24	16	0.771607	144064416	0.135698
Gene	Capn5	6.69121	0.0165783	0.14945	0.199275	brown	120.659	24	17	0.772351	1093483786	0.0997126
Gene	Parp10	7.19655	0.00227192	0.138955	0.268116	brown	120.341	24	16	0.752138	144106492	0.126566
Gene	Cnpy3	7.03545	0.00071525	0.142137	0.623188	brown	134.122	24	15	0.758582	25034424	0.271566
Gene	Naip7	7.21024	0.0011739	0.138692	0.286232	brown	154.588	24	16	0.75159	78515894	0.13734
Gene	Cyp2d37-ps	7.36819	2.378e-05	0.135719	0.844203	brown	88.0644	24	16	0.745272	3769328	0.334034
Gene	Casp3	6.79989	0.00011905	0.147061	0.474638	cyan	161.823	24	16	0.768004	4142158	0.214389
Gene	Cyp2u1	6.58801	0.00190629	0.151791	0.336957	cyan	159.724	24	17	0.77648	50671680	0.147887
Gene	Tns3	6.76786	0.00685022	0.147757	0.217391	green	123.747	24	17	0.769286	186094562	0.118653
Gene	Tspan4	6.415	0.00093337	0.155885	0.398551	grey	160.71	24	16	0.7834	94133676	0.170096
Gene	Rcbtb2	6.64043	0.00051647	0.150593	0.318841	grey	143.583	24	17	0.774383	23601796	0.151632
Gene	Gxylt1	6.36189	0.00056816	0.157186	0.380435	grey	174.54	24	15	0.785524	116952244	0.139337
Gene	Lif	6.51697	0.00064346	0.153445	0.449275	grey	150.738	24	17	0.779321	76301546	0.182719
Gene	Rnf7	6.50287	0.00162025	0.153778	0.293478	grey	142.82	24	17	0.779885	60601290	0.130923
Gene	Clip2	6.36135	0.00227127	0.157199	0.347826	grey	144.528	24	16	0.785546	79560884	0.164583
Gene	Xylb	6.22789	0.00230311	0.160568	0.307971	grey	168.282	24	17	0.790884	81735970	0.138121
Gene	Gm19345	6.48796	0.00034788	0.154132	0.503623	grey	140.786	24	17	0.780482	17345440	0.199187
Gene	Ube2l6	6.44593	0.00033558	0.155137	0.438406	lightcyan	158.201	24	17	0.782163	19565224	0.185795
Gene	Dis3l2	6.28579	0.00044897	0.159089	0.351449	lightcyan	165.467	24	16	0.788568	35558200	0.150268
Gene	Atp5g2	7.73173	0.00652205	0.129337	0.23913	midnightblue	91.5822	24	18	0.730731	127257288	0.126572
Gene	Zfp773	6.54654	0.0019081	0.152753	0.210145	pink	157.3	24	16	0.778139	86662564	0.108764
Gene	Sun2	6.54421	0.00015165	0.152807	0.597826	purple	164.298	24	18	0.778232	19861642	0.237436
Gene	Gm6904	6.76116	0.00012818	0.147904	0.543478	purple	138.14	24	18	0.769554	3081030	0.241013
Gene	Gm21975	6.232	0.00138849	0.160462	0.311594	red	144.556	24	16	0.79072	71642898	0.136289
Gene	Mgst1	6.30673	0.00111835	0.158561	0.326087	red	159.14	24	18	0.787731	24419654	0.129815
Gene	F10	6.22283	0.00178651	0.160699	0.300725	red	180.877	24	16	0.791087	57006216	0.110991
Gene	E2f1	6.14002	0.00090707	0.162866	0.387681	red	173.423	24	16	0.794399	84237038	0.131102
Gene	Dennd4c	6.38475	0.000373	0.156623	0.405797	red	168.054	24	18	0.78461	27681146	0.153799
Gene	Casp2	6.63633	0.00124611	0.150686	0.347826	salmon	138.324	24	17	0.774547	65910994	0.146919
Gene	Ifi27l2a	6.26335	0.00384417	0.159659	0.282609	salmon	183.121	24	15	0.789466	106566788	0.102746
Gene	Ccnd1	6.43334	0.00090782	0.15544	0.449275	salmon	147.16	24	16	0.782666	61225052	0.172101
Gene	Ypel2	6.32727	0.00120312	0.158046	0.431159	salmon	161.259	24	16	0.786909	105987136	0.140425
Gene	Npm3	6.53518	0.00146283	0.153018	0.449275	salmon	158.35	24	15	0.778593	104701652	0.153013
Gene	Armc7	6.2758	0.0020656	0.159342	0.304348	salmon	165.947	24	16	0.788968	55009466	0.113806
Gene	Actr3	6.41733	0.00863839	0.155828	0.282609	turquoise	150.525	24	16	0.783307	379461000	0.12011
Gene	R3hdm2	6.60224	0.00266104	0.151464	0.242754	turquoise	158.017	24	17	0.77591	60582164	0.108487
Gene	Slc6a8	6.79962	0.00646889	0.147067	0.224638	turquoise	135.873	24	17	0.768015	113649366	0.104034
Gene	Cars2	6.62401	0.00056902	0.150966	0.460145	turquoise	154.909	24	16	0.77504	29746114	0.180687
Gene	Agtrap	6.35683	0.00127513	0.157311	0.380435	turquoise	139.729	24	15	0.785727	57909104	0.147417
Gene	Gpr137b	6.2899	0.00293441	0.158985	0.300725	turquoise	162.4	24	16	0.788404	77810474	0.120593
Gene	Scpep1os	6.66274	0.00098489	0.150088	0.358696	turquoise	153.281	24	17	0.77349	18580538	0.135586
Gene	Polr2l	6.77388	0.00050843	0.147626	0.333333	yellow	163.485	24	16	0.769045	38485926	0.13136
Gene	Ift52	6.75787	0.00183033	0.147976	0.221014	yellow	135.107	24	16	0.769685	104582624	0.111869
Gene	A730063M14Rik	6.96975	4.2e-06	0.143477	0.717391	yellow	169.078	24	16	0.76121	150892	0.318627
TF	Fli1	6.80947	0.00062101	0.146854	0.320158	midnightblue	127.224	23	17	0.767621	32489638	0.138093
Gene	B3gntl1	6.87339	0.0017794	0.145489	0.197628	black	127.438	23	16	0.765064	61397160	0.107777
Gene	Pcdhga1	14.6875	0.00035485	0.068085	0.948617	blue	28.5974	23	24	0.452499	197279914	0.878261
Gene	Pcdhga5	14.6875	0.00035485	0.068085	0.948617	blue	29.1269	23	24	0.452499	197279914	0.878261
Gene	Pcdhga2	14.6875	0.00035485	0.068085	0.948617	blue	28.8482	23	24	0.452499	197279914	0.878261
Gene	Pcdhgb4	14.6875	0.00035485	0.068085	0.948617	blue	29.0979	23	24	0.452499	197279914	0.878261
Gene	Pcdhgb2	14.6875	0.00035485	0.068085	0.948617	blue	28.8356	23	24	0.452499	197279914	0.878261
Gene	Pcdhga6	14.6875	0.00035485	0.068085	0.948617	blue	29.1751	23	24	0.452499	197279914	0.878261
Gene	Pcdhga7	14.6875	0.00035485	0.068085	0.948617	blue	29.1181	23	24	0.452499	197279914	0.878261
Gene	Pcdhga4	14.6875	0.00035485	0.068085	0.948617	blue	28.9078	23	24	0.452499	197279914	0.878261
Gene	Pcdhga3	14.6875	0.00035485	0.068085	0.948617	blue	28.8953	23	24	0.452499	197279914	0.878261
Gene	Pcdhgb1	14.6875	0.00035485	0.068085	0.948617	blue	28.8777	23	24	0.452499	197279914	0.878261
Gene	Aaas	6.93403	0.00098438	0.144216	0.351779	brown	166.515	23	16	0.762639	62813494	0.162846
Gene	Tmeff1	7.13167	0.00140187	0.14022	0.241107	brown	156.438	23	16	0.754733	100858448	0.116705
Gene	S100a11	7.11456	0.00160177	0.140557	0.347826	brown	135.36	23	16	0.755417	32877352	0.136452
Gene	Il18r1	7.36833	1.714e-05	0.135716	0.885375	brown	86.6214	23	16	0.745267	2655346	0.344903
Gene	Ddias	6.67972	0.00086416	0.149707	0.454545	cyan	155.404	23	16	0.772811	23834426	0.195439
Gene	Cotl1	7.13386	0.00122015	0.140177	0.391304	cyan	128.65	23	15	0.754645	36277690	0.175491
Gene	Dek	6.67643	0.00138031	0.149781	0.470356	cyan	153.21	23	17	0.772943	53389236	0.164623
Gene	Osbpl2	6.95031	0.00091245	0.143878	0.332016	green	119.577	23	16	0.761987	86603070	0.152335
Gene	Acss1	6.98221	0.00059352	0.143221	0.557312	green	140.376	23	16	0.760712	91754664	0.184583
Gene	Clec5a	6.92226	0.00030027	0.144462	0.501976	green	140.59	23	16	0.76311	122637474	0.198898
Gene	Stk25	6.87216	0.0116244	0.145515	0.209486	greenyellow	127.712	23	16	0.765114	571093654	0.0915942
Gene	Nrgn	6.19313	0.00027536	0.161469	0.533597	grey	171.024	23	16	0.792275	37548286	0.171522
Gene	Spin4	6.72187	0.00091254	0.148768	0.371542	grey	124.706	23	17	0.771125	63983708	0.153533
Gene	Psd4	6.39365	0.00244057	0.156405	0.351779	grey	144.406	23	16	0.784254	124557364	0.142451
Gene	Zfp472	6.7988	0.00031215	0.147085	0.450593	grey	165.976	23	16	0.768048	12258146	0.217849
Gene	Nfkbie	6.49302	0.00267599	0.154012	0.272727	grey	138.383	23	17	0.780279	102915104	0.122056
Gene	Nit2	6.4473	0.00105186	0.155104	0.383399	grey	136.727	23	17	0.782108	94457594	0.173913
Gene	Pla2g7	6.81974	0.00054542	0.146633	0.371542	grey	129.143	23	17	0.767211	19234638	0.153846
Gene	Dhx37	6.36518	0.00059472	0.157105	0.363636	grey	152.769	23	16	0.785393	58463088	0.158034
Gene	Ccdc167	6.58322	6.876e-05	0.151901	0.632411	lightcyan	141.233	23	17	0.776671	2079234	0.231884
Gene	Tmem94	6.26814	0.00082081	0.159537	0.474308	lightcyan	168.069	23	16	0.789275	29391294	0.149565
Gene	Pebp1	6.83165	0.00650452	0.146378	0.217391	magenta	118.733	23	17	0.766734	166231350	0.107073
Gene	Camp	6.43211	0.00377847	0.15547	0.332016	midnightblue	122.146	23	17	0.782716	171265118	0.136915
Gene	Id3	6.74829	0.00187719	0.148186	0.3083	midnightblue	138.21	23	16	0.770068	91741018	0.128676
Gene	Mrps36	6.4781	5.489e-05	0.154366	0.529644	pink	160.49	23	16	0.780876	15601118	0.204312
Gene	AV051173	6.51232	0.0002649	0.153555	0.399209	pink	172.036	23	16	0.779507	19172866	0.151876
Gene	Bcor	7.05913	0.00045984	0.141661	0.43083	purple	130.025	23	18	0.757635	33646476	0.208955
Gene	Mettl2	6.73159	0.00061639	0.148553	0.379447	purple	155.829	23	18	0.770736	14808616	0.168396
Gene	Aif1	6.75842	0.00056096	0.147964	0.339921	purple	151.881	23	18	0.769663	10398400	0.176886
Gene	Pik3ap1	6.2424	0.00097869	0.160195	0.288538	red	177.913	23	17	0.790304	54449600	0.139636
Gene	Trim14	6.32302	0.00085578	0.158152	0.371542	red	153.646	23	17	0.787079	42366904	0.164644
Gene	Nfatc1	6.46975	0.00133226	0.154565	0.383399	red	170.251	23	18	0.78121	103274604	0.151165
Gene	Cd207	6.24473	0.00060477	0.160135	0.41502	red	174.97	23	17	0.790211	35175460	0.157421
Gene	Tbc1d10a	6.46893	0.00188261	0.154585	0.245059	salmon	132.925	23	16	0.781243	58979416	0.122352
Gene	Mdh1	6.51588	0.00119257	0.153471	0.280632	salmon	153.512	23	16	0.779365	55594544	0.12413
Gene	B630019K06Rik	6.95606	0.00205344	0.143759	0.320158	salmon	119.968	23	15	0.761757	43991414	0.137164
Gene	Uhrf2	6.88092	0.00094908	0.145329	0.383399	salmon	110.484	23	16	0.764763	32791070	0.147554
Gene	Tal1	6.36614	0.00122627	0.157081	0.324111	salmon	148.434	23	16	0.785354	95802478	0.140651
Gene	Csf1	6.2836	0.00205851	0.159144	0.29249	salmon	160.726	23	16	0.788656	91891756	0.120974
Gene	Xpo1	6.70367	0.00439294	0.149172	0.256917	turquoise	147.636	23	16	0.771853	73556884	0.122774
Gene	Arpc5	6.58979	0.00048699	0.15175	0.367589	turquoise	152.569	23	17	0.776408	14527672	0.135375
Gene	Tspan5	6.3337	0.00100192	0.157886	0.355731	turquoise	169.078	23	17	0.786652	38185212	0.12624
Gene	Pik3r2	6.43936	0.0026465	0.155295	0.371542	turquoise	160.219	23	17	0.782425	152664704	0.153734
Gene	Arhgap27	6.4343	0.00338284	0.155417	0.237154	turquoise	164.376	23	15	0.782628	136590162	0.0957622
Gene	Trpv2	6.2836	0.00121007	0.159144	0.399209	turquoise	165.931	23	15	0.788656	47431550	0.136497
Gene	Serpina3n	6.59581	7.218e-05	0.151611	0.486166	yellow	171.95	23	16	0.776168	10192832	0.221332
Gene	1190005I06Rik	6.91883	1.375e-05	0.144533	0.648221	yellow	148.238	23	15	0.763247	471294	0.324916
Gene	P2rx7	6.53436	0.00062835	0.153037	0.403162	yellow	172.415	23	16	0.778626	34859838	0.143203
Gene	Pcdhgb6	15.6845	0	0.0637572	1	blue	29.0625	22	25	0.41262	0	0.976285
Gene	Pcdhgb7	15.6845	0	0.0637572	1	blue	28.4629	22	25	0.41262	0	0.976285
Gene	Pcdhga11	15.6845	0	0.0637572	1	blue	28.3097	22	25	0.41262	0	0.976285
Gene	Pcdhga10	15.6845	0	0.0637572	1	blue	28.9656	22	25	0.41262	0	0.976285
Gene	Pcdhga9	15.6845	0	0.0637572	1	blue	29.1502	22	25	0.41262	0	0.976285
Gene	Pcdhgc3	15.6845	0	0.0637572	1	blue	28.7357	22	25	0.41262	0	0.976285
Gene	Pcdhga8	15.6845	0	0.0637572	1	blue	29.1498	22	25	0.41262	0	0.976285
Gene	Pcdhgb5	15.6845	0	0.0637572	1	blue	29.0512	22	25	0.41262	0	0.976285
Gene	Pcdhgb8	15.6845	0	0.0637572	1	blue	28.7027	22	25	0.41262	0	0.976285
Gene	Pcdhga12	15.6845	0	0.0637572	1	blue	28.691	22	25	0.41262	0	0.976285
Gene	Gm38667	15.6845	0	0.0637572	1	blue	24.4485	22	25	0.41262	0	0.976285
Gene	Gm37013	15.6845	0	0.0637572	1	blue	24.443	22	25	0.41262	0	0.976285
Gene	Gm38666	15.6845	0	0.0637572	1	blue	24.4242	22	25	0.41262	0	0.976285
Gene	Tpcn1	7.28675	0.0078243	0.137235	0.225108	brown	101.195	22	17	0.74853	199073970	0.119202
Gene	Nudt7	7.26773	6.663e-05	0.137595	0.450216	cyan	152.036	22	17	0.749291	1198308	0.207939
Gene	Tomm40l	7.04626	0.00013657	0.141919	0.489177	cyan	168.214	22	15	0.758149	7934700	0.199324
Gene	Ung	6.92691	0.00128233	0.144365	0.398268	cyan	154.698	22	17	0.762924	40100666	0.177397
Gene	Cenpu	6.66616	0.00652113	0.150011	0.385281	cyan	161.931	22	17	0.773353	100377420	0.144721
Gene	Ttk	6.98399	0.0009833	0.143185	0.376623	cyan	144.3	22	16	0.760641	25911544	0.196649
Gene	Zfp90	7.03039	0.00087915	0.14224	0.532468	cyan	137.837	22	16	0.758785	35458238	0.208405
Gene	Kpna2	6.89912	0.00166642	0.144946	0.333333	green	130.748	22	16	0.764035	69400386	0.155132
Gene	Adnp2	6.85519	0.00126609	0.145875	0.38961	green	119.57	22	16	0.765792	48051754	0.170909
Gene	Xaf1	7.02888	0.00336202	0.14227	0.307359	greenyellow	125.181	22	16	0.758845	227614410	0.126578
Gene	Tmem229b	6.45428	0.0008247	0.154936	0.398268	grey	155.831	22	17	0.781829	44983934	0.164032
Gene	Mre11a	6.48768	6.016e-05	0.154138	0.580087	grey	148.427	22	17	0.780493	3445352	0.20741
Gene	Actn1	6.4625	0.00026064	0.154739	0.411255	grey	184.415	22	15	0.7815	11764150	0.130094
Gene	Lasp1	6.47988	0.00109212	0.154324	0.359307	lightcyan	154.195	22	16	0.780805	30489996	0.1709
Gene	Gm21284	6.7758	0.00079687	0.147584	0.307359	lightcyan	145.856	22	17	0.768968	25346490	0.124883
Gene	Cabin1	6.39557	0.00248395	0.156358	0.38961	lightcyan	162.91	22	16	0.784177	60147078	0.133289
Gene	Snx8	6.91445	0.00161228	0.144625	0.411255	midnightblue	115.652	22	17	0.763422	232012856	0.159933
Gene	Nkiras2	6.93362	0.00054511	0.144225	0.376623	midnightblue	116.135	22	16	0.762655	14440760	0.147563
Gene	Ugt1a9	7.37476	0.00222964	0.135598	0.402597	midnightblue	94.7711	22	17	0.74501	195550908	0.159728
Gene	Serp1	6.75075	0.00057894	0.148132	0.354978	purple	142.575	22	18	0.76997	23659312	0.192623
Gene	Elp5	6.48358	0.00030359	0.154236	0.541126	purple	157.226	22	18	0.780657	31239846	0.203219
Gene	Nf1	6.34424	0.00016442	0.157623	0.419913	red	128.005	22	17	0.786231	11785170	0.151026
Gene	Evi2a	6.21736	0.00069194	0.16084	0.428571	red	147.013	22	17	0.791306	36990766	0.154412
Gene	Sfrp5	6.00698	0.0041111	0.166473	0.298701	red	165.697	22	16	0.799721	208533728	0.115041
Gene	Arhgap39	6.38557	0.00133519	0.156603	0.385281	red	166.771	22	17	0.784577	106994728	0.160155
Gene	Rnf103	6.33014	0.00018069	0.157974	0.415584	red	161.91	22	17	0.786794	21706862	0.162656
Gene	Glce	6.25828	0.0011111	0.159788	0.272727	red	158.752	22	17	0.789669	38419586	0.117647
Gene	Arhgef6	6.4369	0.00018012	0.155354	0.471861	red	152.413	22	17	0.782524	4643338	0.165188
Gene	Rad54b	6.28155	0.00087604	0.159196	0.34632	salmon	168.174	22	16	0.788738	61284454	0.144689
Gene	Fgfbp3	6.44306	0.00065402	0.155206	0.4329	salmon	140.097	22	16	0.782278	44208062	0.160748
Gene	Brip1os	6.92472	0.00304875	0.14441	0.264069	salmon	141.842	22	16	0.763011	39355212	0.115049
Gene	Gatm	6.63263	0.00095569	0.15077	0.341991	salmon	143.585	22	15	0.774695	63606792	0.125499
Gene	Cln3	6.4859	0.0029705	0.154181	0.268398	turquoise	160.892	22	17	0.780564	65153844	0.127443
Gene	Kif13b	6.67342	0.00127847	0.149848	0.251082	turquoise	139.06	22	17	0.773063	34874056	0.130887
Gene	Prrg4	6.4369	0.00049086	0.155354	0.372294	turquoise	161.177	22	17	0.782524	18085506	0.12963
Gene	Fam72a	6.41117	0.00518887	0.155978	0.30303	turquoise	156.861	22	16	0.783553	85379026	0.122174
Gene	Gstm1	6.56228	0.00829354	0.152386	0.203463	turquoise	154.659	22	17	0.777509	115653660	0.0951783
Gene	Adra2c	6.4265	0.00248129	0.155606	0.380952	turquoise	153.669	22	17	0.78294	100561922	0.139876
Gene	L3mbtl3	6.81235	0.0104547	0.146792	0.238095	turquoise	124.941	22	17	0.767506	848646322	0.108766
Gene	Klhl21	6.47714	0.00240251	0.154389	0.290043	turquoise	157.379	22	16	0.780914	75079216	0.120497
Gene	Pdss1	6.69792	0.00148043	0.1493	0.25974	turquoise	143.121	22	16	0.772083	57309026	0.118881
Gene	Ddx28	6.90323	4.788e-05	0.14486	0.61039	yellow	157.933	22	16	0.763871	4402022	0.254728
Gene	Dnaja1	6.92842	0.00042939	0.144333	0.658009	yellow	147.927	22	16	0.762863	15594106	0.378788
Gene	Mapkapk2	7.26814	0.00301715	0.137587	0.21645	yellow	127.176	22	17	0.749275	524773424	0.112528
Gene	Fcer1g	6.53627	0.00176921	0.152992	0.290043	yellow	174.611	22	16	0.778549	42396592	0.109545
Gene	Atp5g1	6.84273	8.842e-05	0.14614	0.510823	yellow	167.033	22	16	0.766291	6706292	0.242947
Gene	Abcb6	7.12839	8.762e-05	0.140284	0.640693	yellow	123.029	22	16	0.754864	6010890	0.365575
Gene	Thap12	6.67972	0.00474008	0.149707	0.238095	black	135.21	21	16	0.772811	326088972	0.122674
Gene	B3gnt7	6.47536	0.0030215	0.154431	0.4	black	143.325	21	16	0.780985	123723442	0.143927
Gene	Mboat7	6.87093	0.00202614	0.145541	0.295238	black	132.703	21	16	0.765163	143008184	0.123016
Gene	Apbb2	7.14536	0.00144405	0.139951	0.37619	brown	106.004	21	15	0.754186	28635966	0.235138
Gene	2010315B03Rik	6.96168	4.698e-05	0.143644	0.57619	brown	176.266	21	16	0.761533	4581220	0.225711
Gene	Adam33	6.31536	0.00042035	0.158344	0.4	brown	153.666	21	18	0.787386	18435474	0.152105
Gene	Camk2b	6.76403	6.186e-05	0.147841	0.542857	brown	144.989	21	18	0.769439	1582588	0.194444
Gene	Bsn	6.95935	0.00072906	0.143692	0.433333	brown	148.938	21	16	0.761626	43363836	0.169508
Gene	Ppm1n	7.4306	0.0035287	0.134579	0.3	brown	105.735	21	16	0.742776	84148062	0.142857
Gene	Phtf1	7.15015	0.00158829	0.139857	0.342857	brown	120.368	21	16	0.753994	86272544	0.163636
Gene	Atp8b2	7.11497	0.00180278	0.140549	0.385714	brown	131.285	21	16	0.755401	83306890	0.167401
Gene	Slc25a24	7.02163	7.333e-05	0.142417	0.82381	cyan	138.5	21	16	0.759135	1369898	0.370311
Gene	Themis2	6.73323	0.00083413	0.148517	0.290476	cyan	144.083	21	16	0.770671	26162172	0.128531
Gene	Ttc39a	6.75801	0.00085923	0.147973	0.433333	green	146.704	21	15	0.76968	64695250	0.170117
Gene	Galk2	7.13605	0.00331239	0.140133	0.338095	green	112.892	21	16	0.754558	369394844	0.153193
Gene	A430033K04Rik	7.05667	0.0001927	0.14171	0.495238	green	155.397	21	16	0.757733	17069226	0.217635
Gene	Nacc2	6.52231	0.0010785	0.15332	0.290476	green	166.635	21	16	0.779108	42468306	0.121641
Gene	Smagp	6.81632	0.00697784	0.146707	0.266667	green	116.639	21	17	0.767347	180886520	0.123347
Gene	Atp5o	6.85792	0.00218066	0.145817	0.385714	green	130.957	21	16	0.765683	63338196	0.170732
Gene	Gba	6.94758	0.00189023	0.143935	0.438095	green	126.866	21	16	0.762097	89109052	0.165934
Gene	Ccl7	6.31111	0.00036387	0.158451	0.347619	grey	167.29	21	16	0.787555	14112158	0.157143
Gene	Kdm6b	6.3274	0.00054069	0.158043	0.347619	grey	172.728	21	17	0.786904	72414000	0.151285
Gene	Trub2	6.42417	0.00072916	0.155662	0.233333	grey	174.669	21	15	0.783033	27314094	0.127932
Gene	Mgrn1	6.28743	0.00062487	0.159047	0.390476	grey	177.352	21	15	0.788503	94191876	0.123077
Gene	Slc6a13	6.97317	0.00536195	0.143407	0.280952	grey60	136.356	21	16	0.761073	348268574	0.1397
Gene	BC005537	6.794	0.00110039	0.147189	0.290476	midnightblue	123.182	21	16	0.76824	49556548	0.137085
Gene	Abcb1b	6.94949	0.00767238	0.143895	0.161905	midnightblue	110.288	21	17	0.76202	231391696	0.106404
Gene	Ugt1a7c	7.53107	0.00142864	0.132783	0.419048	midnightblue	94.0457	21	17	0.738757	71167608	0.169048
Gene	Ugt1a10	7.3905	0.00049317	0.135309	0.419048	midnightblue	94.7941	21	17	0.74438	39252856	0.171429
Gene	Rpl10a	6.48796	0.00035659	0.154132	0.409524	pink	146.796	21	16	0.780482	19506464	0.168737
Gene	Psenen	6.60457	0.00051229	0.15141	0.42381	pink	174.447	21	16	0.775817	127882798	0.163354
Gene	Brk1	6.42089	0.00105963	0.155742	0.32381	pink	143.82	21	17	0.783165	49468006	0.141215
Gene	Nrm	6.82412	0.00789047	0.146539	0.261905	pink	145.294	21	15	0.767035	425770462	0.121566
Gene	Hfe	6.41788	0.00152192	0.155815	0.266667	pink	136.775	21	17	0.783285	61759636	0.129394
Gene	Arvcf	6.71982	0.00028046	0.148814	0.466667	pink	142.573	21	17	0.771207	16611826	0.19242
Gene	Dnajc30	6.73734	0.00059396	0.148427	0.552381	purple	161.419	21	18	0.770506	30859862	0.22545
Gene	Ube3b	6.915	0.00079232	0.144613	0.5	purple	141.029	21	18	0.7634	40450872	0.206576
Gene	Frmd6	6.53723	0.00262302	0.15297	0.328571	red	137.954	21	17	0.778511	205748094	0.160714
Gene	Gga2	6.36121	0.00077739	0.157203	0.342857	red	137.224	21	17	0.785552	70235916	0.14589
Gene	Per1	6.48604	0.0004047	0.154177	0.357143	red	149.828	21	17	0.780558	11003262	0.140321
Gene	Eif3f	6.53258	0.00029073	0.153079	0.42381	red	166.406	21	17	0.778697	7865460	0.148918
Gene	Cd48	6.26444	0.00018681	0.159631	0.457143	red	153.978	21	16	0.789422	12947680	0.166023
Gene	Fam213a	6.2268	0.00093186	0.160596	0.342857	red	160.753	21	16	0.790928	31530116	0.126384
Gene	Aig1	6.35683	0.00289514	0.157311	0.219048	red	142.281	21	16	0.785727	86369580	0.106377
Gene	Lyrm7	6.28155	0.00033635	0.159196	0.509524	salmon	161.461	21	17	0.788738	26493726	0.188571
Gene	Fen1	6.45292	0.00146651	0.154969	0.328571	salmon	139.284	21	16	0.781883	117151850	0.140105
Gene	Zcchc24	6.94676	0.001248	0.143952	0.22381	salmon	124.362	21	15	0.76213	43753752	0.120879
Gene	F630028O10Rik	6.48097	0.0004198	0.154298	0.471429	salmon	153.939	21	16	0.780761	22389926	0.167638
Gene	Hdac4	6.43348	0.0012117	0.155437	0.342857	salmon	147.855	21	16	0.782661	29308470	0.124478
Gene	Mcf2l	6.55653	0.00017042	0.15252	0.533333	salmon	150.729	21	17	0.777739	4895114	0.219195
Gene	Clk2-scamp3	6.32316	0.00081511	0.158149	0.304762	salmon	161.319	21	15	0.787074	43907840	0.119048
Gene	Ptgdr2	6.48193	0.00228515	0.154275	0.371429	salmon	142.662	21	15	0.780723	77175370	0.140143
Gene	Osbpl1a	6.8055	0.00087586	0.14694	0.32381	turquoise	134.51	21	18	0.76778	18101128	0.136146
Gene	Tmsb4x	6.3556	0.00218885	0.157342	0.333333	turquoise	146.838	21	16	0.785776	40981014	0.124501
Gene	Slc38a1	6.48631	0.00300568	0.154171	0.242857	turquoise	151.823	21	17	0.780547	60289852	0.115183
Gene	AU040320	6.87038	0.00198054	0.145552	0.22381	turquoise	132.299	21	18	0.765185	45940462	0.110429
Gene	Hsd17b4	6.97071	0.00214933	0.143457	0.228571	turquoise	133.131	21	17	0.761172	27437110	0.119534
Gene	Lrrc8a	6.52135	0.00095189	0.153342	0.271429	turquoise	148.331	21	16	0.779146	15156308	0.12426
Gene	Vmn2r53	6.73967	0.00027775	0.148375	0.361905	turquoise	159.057	21	18	0.770413	8009246	0.155669
Gene	Fnbp1l	7.00014	0.00100636	0.142854	0.3	turquoise	126.117	21	17	0.759995	14639484	0.126173
Gene	Pogk	6.46414	0.00051285	0.1547	0.342857	turquoise	160.401	21	17	0.781434	12659344	0.135396
Gene	Hsd17b14	6.49151	0.0010462	0.154047	0.295238	turquoise	156.584	21	16	0.780339	20285916	0.129291
Gene	Brox	6.89871	4.7e-05	0.144955	0.671429	yellow	150.719	21	16	0.764051	861488	0.404248
Gene	Pmpcb	6.62743	0.00452469	0.150888	0.242857	yellow	157.797	21	15	0.774903	114448864	0.123338
Gene	Tmem221	6.81919	0.00048457	0.146645	0.338095	yellow	157.986	21	16	0.767232	15802988	0.12485
Gene	Dennd2a	6.80537	0.00078995	0.146943	0.290476	yellow	151.781	21	15	0.767785	51292748	0.122795
Gene	Fam132a	6.82275	0.00015502	0.146568	0.542857	yellow	152.566	21	16	0.76709	13335488	0.240443
Gene	Adss	6.69505	0.00026858	0.149364	0.347619	yellow	176.905	21	16	0.772198	10038234	0.145881
TF	Nr2c1	6.66562	0.00713835	0.150024	0.242105	turquoise	129.264	20	17	0.773375	102076580	0.102303
Gene	Edem1	6.78894	0.00129367	0.147298	0.394737	black	152.766	20	16	0.768442	491011116	0.164145
Gene	Psmd8	6.73583	0.0139087	0.14846	0.294737	black	122.396	20	16	0.770567	465064108	0.12029
Gene	Prkaca	6.89953	0.00315793	0.144937	0.278947	black	126.118	20	16	0.764019	290899254	0.125581
Gene	Cerk	7.32809	0.00485857	0.136461	0.352632	brown	113.367	20	16	0.746877	113753520	0.146124
Gene	Pmvk	7.06022	0.00110588	0.141639	0.331579	brown	128.355	20	17	0.757591	57394398	0.147024
Gene	Borcs8	6.94142	0.00170052	0.144063	0.352632	brown	135.97	20	17	0.762343	105746738	0.14209
Gene	Gsto1	6.87093	0.00481188	0.145541	0.384211	brown	136.318	20	16	0.765163	95006026	0.171646
Gene	Cenpt	6.94949	0.00031406	0.143895	0.578947	cyan	142.81	20	16	0.76202	7786326	0.270455
Gene	Vrk1	7.29086	0.00046182	0.137158	0.410526	cyan	124.422	20	16	0.748366	26841992	0.19907
Gene	St3gal5	7.00547	0.00542018	0.142745	0.289474	cyan	140.058	20	16	0.759781	156499860	0.14664
Gene	Larp7	7.14988	1.961e-05	0.139863	0.510526	cyan	119.381	20	16	0.754005	1107710	0.222193
Gene	BC030867	7.19094	0.0047148	0.139064	0.421053	cyan	113.885	20	16	0.752362	83158858	0.197222
Gene	Nde1	7.1236	0.00026178	0.140379	0.521053	cyan	131.458	20	16	0.755056	11534722	0.221739
Gene	Mxd3	7.34684	0.00113128	0.136113	0.373684	cyan	124.115	20	16	0.746126	60955254	0.188107
Gene	Peli2	6.87859	0.00608045	0.145379	0.194737	green	121.771	20	17	0.764856	187451638	0.107353
Gene	Lamtor3	7.16247	0.00248832	0.139617	0.236842	green	133.628	20	16	0.753501	139006778	0.147039
Gene	Tsku	7.0646	0.0008891	0.141551	0.247368	green	114.096	20	16	0.757416	41546556	0.155963
Gene	Cd28	6.95511	0.00130093	0.143779	0.473684	green	124.603	20	16	0.761796	105116090	0.172849
Gene	Ctss	7.56762	0.00144306	0.132142	0.368421	green	110.722	20	18	0.737295	16445206	0.173118
Gene	Rnf34	6.46168	0.00080811	0.154759	0.421053	grey	150.488	20	16	0.781533	59209502	0.157895
Gene	Reep5	6.47618	0.0003104	0.154412	0.489474	grey	149.535	20	16	0.780953	23994078	0.184181
Gene	Phyhd1	6.33958	0.00114072	0.157739	0.278947	grey	182.016	20	15	0.786417	72459690	0.11375
Gene	9430060I03Rik	6.36887	0.00024615	0.157014	0.373684	grey	167.384	20	16	0.785245	13879802	0.132353
Gene	Capn10	6.38667	0.00031175	0.156576	0.347368	grey	166.675	20	16	0.784533	13191704	0.125
Gene	Epb41l1	7.2257	0.00753038	0.138395	0.194737	grey60	119.048	20	17	0.750972	168718664	0.11422
Gene	Rab5b	7.45579	0.00422407	0.134124	0.257895	grey60	119.856	20	17	0.741768	205171356	0.120339
Gene	Myo1d	6.79537	0.00272913	0.147159	0.373684	grey60	144.185	20	17	0.768185	191930968	0.159946
Gene	Pde6d	6.92869	0.00221113	0.144327	0.289474	grey60	127.88	20	17	0.762852	187102728	0.136975
Gene	Kifap3	6.41514	0.00917298	0.155881	0.236842	lightcyan	149.025	20	16	0.783394	599826358	0.122959
Gene	Twf1	6.73364	0.00073934	0.148508	0.342105	lightcyan	149.685	20	17	0.770654	20509826	0.169104
Gene	Got1	6.48577	0.00060715	0.154184	0.378947	lightcyan	136.008	20	16	0.780569	35352552	0.147826
Gene	Trpm4	6.46373	0.00061348	0.154709	0.489474	lightcyan	159.768	20	18	0.781451	11070072	0.202513
Gene	Slfn5	6.41664	0.00232041	0.155845	0.231579	lightcyan	147.571	20	15	0.783334	95143584	0.103533
Gene	H2-Q7	6.69737	0.00082592	0.149312	0.436842	lightcyan	139.524	20	17	0.772105	41605604	0.16763
Gene	H2-Q9	6.69737	0.00082592	0.149312	0.436842	lightcyan	139.486	20	17	0.772105	41605604	0.16763
Gene	Sema4b	6.94374	0.00179752	0.144015	0.263158	midnightblue	113.475	20	17	0.76225	94114508	0.143617
Gene	Cdkn2aipnl	6.98152	0.00217812	0.143235	0.278947	midnightblue	111.016	20	16	0.760739	62388430	0.139922
Gene	Chst3	6.89858	0.00634526	0.144957	0.247368	midnightblue	118.917	20	17	0.764057	398144936	0.126774
Gene	Vipas39	7.45538	0.00552961	0.134131	0.236842	midnightblue	92.659	20	17	0.741785	85082652	0.128761
Gene	Tmem79	6.84875	0.00102061	0.146012	0.347368	midnightblue	114.756	20	17	0.76605	48100400	0.156081
Gene	Sertad1	6.64919	0.00047942	0.150394	0.352632	pink	135.366	20	17	0.774032	23914764	0.16
Gene	Pnrc1	6.60662	0.00117243	0.151363	0.305263	pink	153.342	20	15	0.775735	59521492	0.134868
Gene	Wdhd1	7.19696	0.00073007	0.138948	0.352632	pink	125.523	20	15	0.752122	35651846	0.169337
Gene	H2afv	6.99945	2.707e-05	0.142868	0.584211	pink	128.67	20	15	0.760022	2242952	0.23964
Gene	Ifitm2	6.44183	0.0003005	0.155235	0.331579	pink	179.027	20	16	0.782327	28243470	0.134364
Gene	Hist1h4i	6.75855	0.00083862	0.147961	0.363158	pink	138.789	20	17	0.769658	85457870	0.183784
Gene	Sppl2a	7.22872	0.00027564	0.138337	0.363158	purple	123.926	20	17	0.750851	9069502	0.203226
Gene	Wdr33	6.82124	0.00080982	0.146601	0.415789	purple	134.989	20	18	0.76715	40216446	0.203155
Gene	Cand2	7.0813	7.629e-05	0.141217	0.505263	purple	130.544	20	18	0.756748	2910298	0.245103
Gene	Cyb561d1	7.15042	0.00064176	0.139852	0.378947	purple	130.845	20	18	0.753983	31342824	0.185583
Gene	4930512B01Rik	6.2398	0.000719	0.160261	0.384211	red	159.565	20	17	0.790408	21103654	0.137621
Gene	Dock6	6.29592	0.00132045	0.158833	0.336842	red	152.073	20	16	0.788163	26330770	0.125
Gene	Morc3	6.26827	0.0008674	0.159534	0.426316	red	155.054	20	17	0.789269	47552320	0.168009
Gene	Tbc1d20	6.43156	0.00042295	0.155483	0.426316	red	153.37	20	17	0.782737	22740726	0.15
Gene	Tmem238	6.34999	0.00091359	0.157481	0.468421	salmon	159.044	20	17	0.786001	31574288	0.195545
Gene	Clec12a	6.611	0.00065598	0.151263	0.368421	salmon	136.427	20	15	0.77556	24754496	0.155058
Gene	Dclre1b	6.96222	0.00084205	0.143632	0.436842	salmon	113.667	20	15	0.761511	18746382	0.169412
Gene	Anxa5	6.1507	0.00347521	0.162583	0.268421	turquoise	165.592	20	16	0.793972	83332584	0.119248
Gene	Spty2d1	6.78032	0.00369087	0.147486	0.257895	turquoise	147.239	20	17	0.768787	84692250	0.126946
Gene	Gna13	6.6908	0.00123752	0.149459	0.357895	turquoise	160.484	20	17	0.772368	24651270	0.134615
Gene	Nsf	6.45387	0.00097494	0.154946	0.436842	turquoise	163.364	20	17	0.781845	51986884	0.166589
Gene	Kif3b	7.21421	0.00462937	0.138615	0.210526	turquoise	119.358	20	16	0.751432	77378082	0.111607
Gene	Pomk	6.71571	0.00148978	0.148905	0.368421	turquoise	138.45	20	17	0.771371	32698866	0.151493
Gene	Nrip1	6.55475	0.00232696	0.152561	0.305263	turquoise	157.159	20	17	0.77781	69499460	0.120468
Gene	Cspp1	6.56556	0.00029291	0.15231	0.368421	turquoise	153.849	20	17	0.777378	8036302	0.143642
Gene	Itgb3	6.76677	0.00102593	0.147781	0.378947	turquoise	146.728	20	18	0.769329	50704830	0.146759
Gene	Edem2	6.9254	0.00106843	0.144396	0.368421	turquoise	118.5	20	18	0.762984	27925328	0.162681
Gene	Scarf1	6.69231	0.00410724	0.149425	0.278947	turquoise	136.922	20	18	0.772308	76677654	0.124658
Gene	Sirt2	6.83904	0.00077588	0.146219	0.363158	turquoise	144.778	20	18	0.766439	19613934	0.141234
Gene	Srd5a1	6.7127	6.937e-05	0.148971	0.536842	yellow	164.118	20	16	0.771492	6086020	0.262892
Gene	Nipa1	7.16794	2.863e-05	0.13951	0.694737	yellow	132.055	20	16	0.753282	1155256	0.375225
Gene	Prcp	6.63646	0.00029691	0.150683	0.336842	yellow	178.823	20	16	0.774541	22334382	0.155648
Gene	Rfxap	6.78128	0.0019715	0.147465	0.347368	yellow	142.401	20	15	0.768749	209834684	0.176623
Gene	9430015G10Rik	6.84752	0.00104996	0.146038	0.363158	yellow	150.053	20	15	0.766099	62959876	0.117677
Gene	Tmx1	6.66343	0.00098884	0.150073	0.389474	yellow	167.733	20	15	0.773463	94968712	0.18677
Gene	Fn1	7.27895	0.00020968	0.137382	0.552632	yellow	99.1	20	17	0.748842	35881002	0.29023
Gene	Ostf1	6.85355	0.00686759	0.14591	0.25731	black	111.684	19	16	0.765858	424505436	0.120301
Gene	1110002L01Rik	6.82809	0.00430277	0.146454	0.263158	black	132.106	19	16	0.766877	283071152	0.131161
Gene	Rai14	6.82042	0.00013184	0.146619	0.532164	black	137.237	19	16	0.767183	3547026	0.181203
Gene	Kidins220	6.60731	0.00113531	0.151348	0.362573	black	154.828	19	16	0.775708	44497004	0.143259
Gene	Gm2a	7.14755	0.00096267	0.139908	0.321637	black	128.403	19	17	0.754098	400268362	0.149474
Gene	Zhx2	7.30906	0.00061542	0.136816	0.350877	brown	136.293	19	16	0.747638	18174110	0.158835
Gene	Rbm43	6.88954	0.00292904	0.145148	0.245614	brown	128.266	19	17	0.764418	149332082	0.115199
Gene	Scrn3	7.31522	0.00036963	0.136701	0.380117	brown	110.508	19	16	0.747391	13080090	0.183211
Gene	Zfp811	7.39611	0.00088339	0.135206	0.28655	brown	108.661	19	16	0.744155	102816464	0.157895
Gene	Siglec1	6.49083	0.00036482	0.154064	0.315789	brown	145.789	19	18	0.780367	15344340	0.150139
Gene	Eng	6.83958	0.00113031	0.146208	0.432749	brown	119.054	19	16	0.766417	43417128	0.2017
Gene	Exoc7	7.33863	0.00424999	0.136265	0.333333	brown	111.156	19	16	0.746455	166356874	0.150181
Gene	Cit	7.5193	0.00034567	0.132991	0.403509	brown	110.585	19	17	0.739228	22981732	0.233333
Gene	Slc35b2	7.27909	0.00033791	0.13738	0.520468	brown	123.976	19	16	0.748837	29170712	0.202646
Gene	Lsm3	7.21777	0.00026109	0.138547	0.479532	cyan	129.054	19	16	0.751289	7944232	0.239918
Gene	Fancd2	7.03203	7.146e-05	0.142206	0.508772	cyan	159.34	19	15	0.758719	2079632	0.230875
Gene	Maff	6.75979	0.00209363	0.147934	0.327485	cyan	137.488	19	15	0.769609	48844146	0.158932
Gene	Nasp	6.73994	0.00158993	0.148369	0.304094	cyan	130.972	19	17	0.770402	36571004	0.15928
Gene	Akr1b10	6.99015	0.00067318	0.143059	0.397661	green	133.623	19	16	0.760394	119967980	0.162485
Gene	Rsph9	6.89584	0.00306819	0.145015	0.28655	green	123.458	19	16	0.764166	131520386	0.134113
Gene	Cln8	7.21407	0.00011279	0.138618	0.491228	green	129.627	19	16	0.751437	3499128	0.22291
Gene	Vav2	7.58048	0.00051017	0.131918	0.356725	green	101.65	19	17	0.736781	64364098	0.159844
Gene	Zfas1	7.09362	0.00444447	0.140972	0.187135	greenyellow	109.99	19	17	0.756255	237941826	0.107921
Gene	2700038G22Rik	6.36463	0.00073848	0.157118	0.380117	grey	151.33	19	17	0.785415	23083076	0.143498
Gene	E130201H02Rik	6.64112	5.351e-05	0.150577	0.51462	grey	129.703	19	17	0.774355	2536662	0.217851
Gene	Gng2	6.49767	0.0002442	0.153901	0.274854	grey	153.743	19	16	0.780093	15296980	0.154044
Gene	Foxp4	6.55297	0.00071395	0.152603	0.345029	grey	125.688	19	17	0.777881	43018242	0.165969
Gene	Stab1	6.4703	0.0004656	0.154552	0.415205	grey	147.922	19	16	0.781188	87046494	0.176333
Gene	Tmem218	6.4729	0.00031296	0.15449	0.374269	grey	154.712	19	16	0.781084	7449080	0.164438
Gene	Trabd	6.25486	0.0022421	0.159876	0.216374	grey	178.628	19	15	0.789806	53575364	0.105498
Gene	H2-L	6.32535	0.00010256	0.158094	0.403509	grey	166.709	19	16	0.786986	8990500	0.1625
Gene	Mir3098	6.85053	0.00280208	0.145974	0.239766	grey	131.773	19	17	0.765979	223163468	0.126039
Gene	Fam76a	6.91883	0.00046857	0.144533	0.304094	lightcyan	127.362	19	17	0.763247	14961706	0.156798
Gene	Naa35	6.66206	0.00346464	0.150104	0.204678	lightcyan	140.01	19	16	0.773518	57070724	0.110423
Gene	5730455P16Rik	6.5939	0.00022198	0.151655	0.421053	lightcyan	141.278	19	16	0.776244	10466764	0.187104
Gene	Acot2	6.46222	0.00640779	0.154746	0.251462	lightcyan	142.101	19	16	0.781511	428227544	0.110048
Gene	Rbks	6.58828	0.0008405	0.151785	0.315789	lightcyan	160.983	19	16	0.776469	35476594	0.129386
Gene	3110035E14Rik	6.81892	0.00061163	0.146651	0.409357	lightcyan	137.819	19	17	0.767243	20782682	0.170099
Gene	Map4k3	6.98084	0.00188105	0.143249	0.292398	magenta	102.974	19	17	0.760766	44301850	0.133069
Gene	Snap47	7.59431	0.00133533	0.131678	0.345029	midnightblue	85.1854	19	17	0.736228	30207074	0.174515
Gene	Rhod	6.81413	0.00109267	0.146754	0.263158	midnightblue	114.796	19	17	0.767435	122687752	0.137771
Gene	Arf2	6.85779	0.00076043	0.14582	0.345029	midnightblue	114.846	19	17	0.765688	30539844	0.152632
Gene	Incenp	7.02642	0.00051857	0.14232	0.391813	pink	123.73	19	16	0.758943	13979672	0.20064
Gene	Akr1b8	6.81864	0.00015992	0.146657	0.350877	pink	124.346	19	17	0.767254	7979970	0.179156
Gene	Lppos	6.76116	1.876e-05	0.147904	0.578947	pink	145.747	19	16	0.769554	879906	0.202862
Gene	Samd10	6.72228	1.518e-05	0.148759	0.672515	purple	154.924	19	18	0.771109	2372912	0.264317
Gene	Il17rc	6.89707	0.00023766	0.144989	0.584795	purple	128.361	19	17	0.764117	13644912	0.251012
Gene	Mkrn1	6.79551	0.00051918	0.147156	0.362573	purple	144.259	19	17	0.76818	39788416	0.164637
Gene	Txnl4b	6.84082	0.00059946	0.146181	0.345029	purple	135.32	19	18	0.766367	39834020	0.157581
Gene	Grk2	6.47276	0.00114821	0.154494	0.315789	red	145.079	19	17	0.78109	81501722	0.14253
Gene	Spint1	6.5349	0.0015834	0.153024	0.333333	salmon	116.703	19	16	0.778604	53873670	0.146642
Gene	Btg3	6.7138	0.00048697	0.148947	0.432749	salmon	127.889	19	17	0.771448	12715546	0.179634
Gene	9130024F11Rik	6.60238	0.00022017	0.15146	0.397661	salmon	153.395	19	16	0.775905	6862490	0.161545
Gene	Gna15	6.37312	0.00108953	0.156909	0.321637	salmon	152.129	19	16	0.785075	72647672	0.143515
Gene	H1fx	6.52587	0.00148506	0.153236	0.339181	salmon	133.794	19	17	0.778965	89943770	0.163121
Gene	Kdelc2	6.68711	0.00261125	0.149542	0.356725	salmon	122.898	19	16	0.772516	133372756	0.154666
Gene	Tor4a	6.59129	0.00094547	0.151715	0.397661	salmon	133.944	19	17	0.776348	41424840	0.177223
Gene	Cdk14	6.36025	0.00015696	0.157226	0.631579	salmon	155.123	19	17	0.78559	5705184	0.214978
Gene	Ubtd2	6.83206	0.00231447	0.146369	0.274854	turquoise	126.205	19	18	0.766718	56621278	0.125146
Gene	Rnf123	6.75938	0.00015506	0.147943	0.374269	turquoise	147.342	19	17	0.769625	3565626	0.159015
Gene	Marcksl1	7.63099	0.00782885	0.131045	0.192982	turquoise	85.0553	19	16	0.73476	197511856	0.131208
Gene	Rnf157	6.72488	0.0024755	0.148701	0.251462	turquoise	130.766	19	17	0.771005	67035924	0.130632
Gene	Uhrf1bp1	6.58664	0.00140173	0.151822	0.292398	turquoise	140.077	19	16	0.776534	60175108	0.144457
Gene	Ndufaf6	6.5813	0.00147073	0.151946	0.304094	turquoise	140.3	19	16	0.776748	24170542	0.146316
Gene	Kmt2d	6.57952	0.00078893	0.151987	0.345029	turquoise	138.71	19	16	0.776819	32082198	0.13828
Gene	Snx2	6.44922	0.00076049	0.155058	0.403509	turquoise	122.847	19	16	0.782031	17450220	0.165072
Gene	Eme1	6.83698	0.00039916	0.146263	0.403509	turquoise	129.619	19	18	0.766521	4423318	0.157895
Gene	Tsc1	6.52518	0.00211995	0.153252	0.269006	turquoise	147.718	19	17	0.778993	69771970	0.127862
Gene	1110051M20Rik	6.63989	0.00877983	0.150605	0.216374	turquoise	133.99	19	17	0.774405	104239192	0.105656
Gene	Hnrnph1	6.58308	0.00123171	0.151905	0.233918	turquoise	145.913	19	17	0.776677	26825832	0.11672
Gene	Klhl17	7.15672	0.00362773	0.139729	0.321637	turquoise	107.131	19	16	0.753731	53269034	0.149041
Gene	Cog8	7.11443	0.0023073	0.140559	0.245614	turquoise	113.27	19	18	0.755423	28302352	0.129187
Gene	Tmub2	6.96797	0.00320583	0.143514	0.204678	turquoise	134.325	19	17	0.761281	44479438	0.104864
Gene	Rab43	6.88557	0.00046114	0.145231	0.438596	turquoise	132.046	19	18	0.764577	7119146	0.171053
Gene	Rac3	6.60115	0.00075213	0.151489	0.298246	yellow	181.097	19	16	0.775954	32519466	0.145335
Gene	Alas2	6.93635	0.00022764	0.144168	0.438596	yellow	143.763	19	15	0.762546	16690194	0.239325
Gene	Farsb	6.56611	0.00164713	0.152297	0.385965	yellow	171.013	19	16	0.777356	346784926	0.141219
Gene	Ccdc112	6.63578	0.00039915	0.150698	0.339181	yellow	172.711	19	16	0.774569	15621606	0.124474
Gene	Aurkaip1	6.89721	0.00169035	0.144986	0.298246	yellow	118.25	19	16	0.764112	40348024	0.130892
Gene	Syde1	6.84862	0.00017892	0.146015	0.596491	yellow	169.76	19	16	0.766055	19902044	0.273217
Gene	Rpl7a	6.9135	0.00018261	0.144645	0.51462	yellow	154.448	19	15	0.76346	8340110	0.210717
Gene	Cyp4v3	6.74856	0.00192601	0.14818	0.267974	black	143.204	18	16	0.770057	60386710	0.132832
Gene	Fn3krp	6.69436	0.00065509	0.149379	0.503268	black	143.756	18	16	0.772226	52284046	0.176379
Gene	Ift88	6.86121	0.00092018	0.145747	0.503268	black	128.078	18	16	0.765552	165794590	0.186508
Gene	Sh3kbp1	6.91377	0.00148027	0.144639	0.313725	black	125.318	18	17	0.763449	136993258	0.140523
Gene	BC147527	6.5579	0.00040135	0.152488	0.294118	brown	164.629	18	18	0.777684	8325982	0.142241
Gene	Hps1	7.26335	0.00035256	0.137678	0.424837	brown	127.258	18	16	0.749466	37444616	0.183575
Gene	Ap2m1	6.96387	0.00190489	0.143598	0.424837	brown	120.107	18	17	0.761445	115625066	0.175556
Gene	Uaca	7.0375	0.00176966	0.142096	0.294118	brown	129.282	18	17	0.7585	69980682	0.140567
Gene	Vat1	6.68327	0.00038102	0.149627	0.490196	brown	151.99	18	17	0.772669	10042994	0.174688
Gene	Dcaf15	6.97304	0.00023577	0.14341	0.509804	cyan	139.568	18	16	0.761079	10546562	0.22998
Gene	Spint2	7.08486	0.00091882	0.141146	0.424837	cyan	125.528	18	17	0.756606	28549202	0.246261
Gene	Rangap1	7.18971	0.00032089	0.139088	0.45098	cyan	126.792	18	16	0.752412	6140126	0.207602
Gene	Pld1	6.6971	0.00086215	0.149318	0.477124	cyan	134.124	18	17	0.772116	23884886	0.194725
Gene	Arid4b	7.06707	0.00031686	0.141501	0.372549	cyan	163.848	18	17	0.757317	6599836	0.156267
Gene	Pnp2	6.70216	0.00071117	0.149206	0.535948	green	169.198	18	15	0.771914	38278938	0.256542
Gene	Itm2b	6.65001	0.00136766	0.150376	0.202614	green	139.634	18	16	0.773999	40275844	0.108828
Gene	4933405E24Rik	6.43293	0.00148081	0.15545	0.359477	green	176.185	18	16	0.782683	84111484	0.140681
Gene	Mfsd13a	7.111	0.0027224	0.140627	0.281046	green	118.108	18	17	0.75556	76067236	0.146502
Gene	Mdp1	7.3597	0.00120958	0.135875	0.346405	green	119.131	18	17	0.745612	68872950	0.151559
Gene	Kif1c	7.42705	0.00104595	0.134643	0.352941	green	107.398	18	17	0.742918	27426836	0.160494
Gene	Adra1a	7.26102	0.00051528	0.137722	0.431373	green	128.152	18	16	0.749559	54282846	0.209541
Gene	Tra2b	6.79989	0.00379348	0.147061	0.385621	green	124.371	18	16	0.768004	339808590	0.149501
Gene	Dnajc14	7.68779	0.00131152	0.130076	0.300654	green	99.5871	18	18	0.732488	230793484	0.138889
Gene	Pde12	7.16781	0.00120161	0.139513	0.444444	green	127.643	18	16	0.753288	61936594	0.216959
Gene	Grk3	7.0386	0.00025553	0.142074	0.620915	green	130.001	18	16	0.758456	38148880	0.210046
Gene	Abcg2	6.42143	0.00172957	0.155728	0.385621	grey	153.739	18	16	0.783143	68291510	0.167735
Gene	Wdsub1	6.24802	0.00146301	0.160051	0.359477	grey	158.993	18	17	0.790079	106907718	0.147703
Gene	Eif3d	6.28442	0.00213579	0.159124	0.294118	grey	157.873	18	17	0.788623	84078096	0.143854
Gene	Msrb2	6.6184	0.00108845	0.151094	0.437908	grey	138.981	18	17	0.775264	97449334	0.182848
Gene	Dcbld2	6.53969	0.00050348	0.152912	0.464052	grey	160.989	18	16	0.778412	13201270	0.177362
Gene	Rab23	6.30044	0.00077938	0.158719	0.267974	grey	157.374	18	16	0.787982	32366982	0.135053
Gene	Fignl2	6.57952	0.0011267	0.151987	0.27451	grey	121.386	18	17	0.776819	57305878	0.134389
Gene	Ldlrap1	6.83548	0.00229839	0.146296	0.346405	grey60	130.758	18	17	0.766581	170957496	0.157287
Gene	Sptan1	6.68697	0.00122088	0.149545	0.372549	lightcyan	141.384	18	17	0.772521	38748186	0.167135
Gene	Arpc1a	6.48741	0.00078715	0.154145	0.27451	lightcyan	177.682	18	16	0.780504	88712598	0.133451
Gene	D330050G23Rik	6.27361	0.00085395	0.159398	0.424837	lightcyan	160.674	18	17	0.789056	32079932	0.168705
Gene	Ptger3	6.46154	0.00127116	0.154762	0.248366	lightcyan	166.277	18	16	0.781538	38418356	0.12963
Gene	Oas1g	6.55886	0.00013864	0.152466	0.51634	lightcyan	149.182	18	16	0.777646	14600742	0.208876
Gene	Plxna1	6.89447	0.00541974	0.145044	0.189542	magenta	115.967	18	16	0.764221	84152936	0.10941
Gene	Neo1	6.98303	0.00411002	0.143204	0.294118	midnightblue	107.236	18	17	0.760679	154084584	0.138034
Gene	Rnf26	6.87093	0.00670594	0.145541	0.379085	midnightblue	117.32	18	16	0.765163	307131464	0.143975
Gene	Snx1	7.44566	0.00470022	0.134306	0.281046	midnightblue	105.658	18	17	0.742174	155496886	0.126687
Gene	Vwf	7.36805	0.00102347	0.135721	0.281046	midnightblue	95.2859	18	17	0.745278	48099636	0.139394
Gene	Erbb3	6.95387	0.00198524	0.143805	0.254902	midnightblue	111.358	18	17	0.761845	143970328	0.121399
Gene	Mef2a	7.84396	0.00138955	0.127487	0.27451	midnightblue	94.1869	18	18	0.726241	36858888	0.141253
Gene	Notch1	6.65261	0.00057015	0.150317	0.366013	midnightblue	134.789	18	16	0.773895	25321134	0.154882
Gene	Plcd3	6.63167	0.00090561	0.150792	0.346405	pink	149.718	18	16	0.774733	39113134	0.160558
Gene	Spc25	7.19573	0.0024585	0.138971	0.248366	pink	106.418	18	15	0.752171	37686318	0.141745
Gene	Dpep2	6.81905	0.00064589	0.146648	0.320261	pink	117.829	18	17	0.767238	58165042	0.170139
Gene	Anpep	6.74254	0.00168378	0.148312	0.235294	purple	130.567	18	17	0.770298	86910488	0.121569
Gene	Smim3	6.97714	0.00024122	0.143325	0.444444	purple	140.908	18	18	0.760914	6444782	0.210749
Gene	Rnf187	7.21585	0.00028671	0.138584	0.457516	purple	118.519	18	19	0.751366	23774914	0.255051
Gene	Capza2	6.66343	0.00130219	0.150073	0.287582	purple	145.752	18	18	0.773463	70342112	0.140542
Gene	Ndfip1	7.13468	0.00037272	0.14016	0.267974	purple	115.73	18	18	0.754613	8123960	0.162067
Gene	Tfdp1	6.61799	0.00216063	0.151103	0.183007	red	112.324	18	17	0.775281	80519522	0.112875
Gene	Poglut1	6.47906	0.00107865	0.154343	0.320261	red	162.74	18	17	0.780838	27762840	0.149773
Gene	Dgat1	6.55968	0.00036149	0.152447	0.45098	red	149.956	18	17	0.777613	9177374	0.162481
Gene	Sema4c	6.42486	0.00072791	0.155645	0.366013	red	160.03	18	17	0.783006	13737144	0.151124
Gene	Smim15	6.49398	0.00247348	0.153989	0.202614	salmon	130.798	18	16	0.780241	109503660	0.110442
Gene	Tulp4	6.56556	0.00022875	0.15231	0.490196	salmon	125.152	18	17	0.777378	15856778	0.192153
Gene	Poldip3	6.58897	0.00125636	0.151769	0.287582	salmon	136.624	18	16	0.776441	44391896	0.131006
Gene	Mex3c	6.6199	0.00076745	0.15106	0.431373	salmon	122.241	18	16	0.775204	39097560	0.16803
Gene	Anxa11	6.29934	0.00116413	0.158747	0.379085	salmon	132.562	18	17	0.788026	38934286	0.180912
Gene	Raet1d	6.52039	0.00011825	0.153365	0.54902	salmon	147.34	18	16	0.779184	4916794	0.176768
Gene	Gde1	6.64988	0.00065249	0.150379	0.248366	salmon	139.231	18	16	0.774005	16335506	0.131888
Gene	Shmt1	6.74418	0.00155531	0.148276	0.464052	salmon	129.743	18	15	0.770233	34093656	0.167641
Gene	Tdrkh	6.83192	0.0010102	0.146372	0.281046	salmon	146.506	18	16	0.766723	35077072	0.132761
Gene	Med23	6.51177	0.00138661	0.153568	0.222222	turquoise	140.381	18	17	0.779529	22197150	0.122993
Gene	Coq8a	7.03627	0.00510523	0.142121	0.267974	turquoise	109.907	18	17	0.758549	348366302	0.125
Gene	Smim14	6.6481	0.00084392	0.150419	0.281046	turquoise	155.629	18	18	0.774076	14583820	0.146902
Gene	Sec62	6.96893	0.00248957	0.143494	0.228758	turquoise	138.858	18	18	0.761243	73810158	0.120083
Gene	Uhrf1bp1l	6.71599	0.00092068	0.148898	0.287582	turquoise	133.108	18	16	0.771361	25591970	0.136401
Gene	C330022C24Rik	7.41856	0.00142198	0.134797	0.24183	turquoise	111.811	18	18	0.743258	24728730	0.125262
Gene	Bst2	7.23227	0.00673857	0.138269	0.228758	turquoise	124.314	18	18	0.750709	566950534	0.118687
Gene	Dtx4	6.72488	0.00202871	0.148701	0.248366	turquoise	138.56	18	17	0.771005	32453536	0.128
Gene	Iars2	7.06666	0.00185377	0.14151	0.267974	turquoise	124.468	18	17	0.757334	34986056	0.128245
Gene	Cstb	6.67972	0.00057715	0.149707	0.352941	turquoise	128.832	18	17	0.772811	18418910	0.144757
Gene	Rgp1	7.45374	0.00235935	0.134161	0.228758	turquoise	113.503	18	17	0.741851	38589580	0.122863
Gene	Uckl1	7.07364	0.00058284	0.14137	0.392157	turquoise	115.334	18	17	0.757054	8999196	0.152648
Gene	Pigk	6.7112	0.00279216	0.149005	0.254902	turquoise	132.51	18	17	0.771552	48402638	0.126177
Gene	Champ1	6.58568	0.0015277	0.151845	0.392157	turquoise	144.685	18	17	0.776573	32443884	0.147023
Gene	Xkr5	6.82644	0.00780699	0.146489	0.228758	turquoise	115.38	18	17	0.766942	246436726	0.1159
Gene	Scarf2	7.02847	0.00039789	0.142278	0.372549	yellow	143	18	16	0.758861	194608280	0.187002
Gene	Ube2d1	6.93622	0.00030118	0.144171	0.300654	yellow	139.434	18	16	0.762551	4052450	0.139805
Gene	Pdlim1	6.64933	0.00030377	0.150391	0.405229	yellow	185.847	18	16	0.774027	14099996	0.157956
Gene	Coq4	6.62401	0.00073283	0.150966	0.359477	yellow	139.728	18	16	0.77504	23877446	0.143666
Gene	Mbd5	7.07624	0.00219737	0.141318	0.27451	yellow	142.621	18	16	0.75695	136344994	0.160284
Gene	Hey1	6.69491	0.00238816	0.149367	0.24183	yellow	148.9	18	15	0.772204	106212394	0.105585
TF	Irf5	7.03942	0.00443903	0.142057	0.242647	midnightblue	103.014	17	17	0.758423	132508448	0.144048
TF	Klf9	7.34492	0.00683053	0.136148	0.279412	turquoise	104.183	17	16	0.746203	125257692	0.133333
Gene	Rap2a	6.66863	0.0213452	0.149956	0.169118	black	118.376	17	17	0.773255	355890006	0.107266
Gene	Dnajc5	6.4818	0.00192822	0.154278	0.286765	black	154.367	17	16	0.780728	114659344	0.122194
Gene	Ercc6	7.40227	0.00385722	0.135094	0.205882	blue	94.6973	17	17	0.743909	81538304	0.13435
Gene	Gm16576	7.73939	0.00078032	0.129209	0.352941	blue	95.8927	17	18	0.730424	12458424	0.167974
Gene	Kif24	6.64837	0.00303166	0.150413	0.264706	brown	152.034	17	16	0.774065	47593354	0.133713
Gene	Tnni2	7.21927	0.00198689	0.138518	0.227941	brown	125.776	17	17	0.751229	71550376	0.138752
Gene	Kcnab2	7.27484	0.00043272	0.13746	0.448529	brown	127.736	17	16	0.749006	31254140	0.264506
Gene	Mcee	7.25308	0.00098415	0.137872	0.455882	brown	124.16	17	16	0.749877	38650066	0.192673
Gene	Cenpl	7.25595	1.68e-06	0.137818	0.838235	cyan	121.785	17	15	0.749762	142844	0.352941
Gene	Tcf19	6.97468	0.00056051	0.143376	0.264706	cyan	128.676	17	16	0.761013	13442956	0.138315
Gene	Pmch	7.34451	1.732e-05	0.136156	0.683824	cyan	112.717	17	15	0.74622	289926	0.300057
Gene	Vapb	7.06433	0.00114546	0.141556	0.301471	green	120.629	17	16	0.757427	87570576	0.172662
Gene	Spopl	7.09198	0.00233326	0.141004	0.308824	green	122.683	17	16	0.756321	437154056	0.169328
Gene	Tmem18	7.37544	0.00146036	0.135585	0.227941	green	117.695	17	17	0.744982	82556578	0.134651
Gene	Npl	7.43471	0.00712055	0.134504	0.301471	green	95.5187	17	17	0.742612	274045310	0.154339
Gene	Naaa	7.12031	0.00231212	0.140443	0.301471	green	127.17	17	16	0.755188	364612264	0.151042
Gene	Ttc39aos1	7.04503	0.0017138	0.141944	0.294118	green	116.895	17	17	0.758199	58504958	0.147533
Gene	Mrpl21	6.78155	3.427e-05	0.147459	0.639706	grey	162.513	17	16	0.768738	2013468	0.268751
Gene	Orai2	6.55256	0.00010098	0.152612	0.433824	grey	141.653	17	17	0.777898	8642508	0.187315
Gene	Cdk2ap1	6.52587	0.00019657	0.153236	0.382353	grey	128.843	17	17	0.778965	13809094	0.189976
Gene	Kctd12	6.37859	0.00018183	0.156774	0.338235	grey	147.09	17	17	0.784856	12167970	0.158505
Gene	Ptges3	6.62989	0.00012135	0.150832	0.477941	grey	132.015	17	17	0.774804	7700922	0.195863
Gene	Eepd1	6.47057	0.00013517	0.154546	0.433824	grey	156.263	17	17	0.781177	8394826	0.194931
Gene	Cav2	6.66575	0.00015961	0.150021	0.411765	grey	163.709	17	16	0.77337	11956746	0.181661
Gene	Rapgef6	6.47892	0.00041127	0.154347	0.389706	grey	161.341	17	16	0.780843	39178840	0.133987
Gene	Lyrm5	6.57035	0.00076851	0.152199	0.382353	lightcyan	144.715	17	16	0.777186	51571298	0.181214
Gene	Parvb	6.88462	0.00135691	0.145251	0.352941	lightcyan	132.5	17	17	0.764615	60189270	0.138365
Gene	Iah1	6.44963	0.00051349	0.155048	0.316176	lightcyan	151.822	17	15	0.782015	17543170	0.146728
Gene	Galnt6	6.42445	0.00063588	0.155655	0.345588	lightcyan	162.013	17	16	0.783022	29944452	0.148008
Gene	Trim37	6.69573	0.00182138	0.149349	0.279412	lightcyan	144.907	17	17	0.772171	58946586	0.123702
Gene	Bsdc1	6.63236	0.00163718	0.150776	0.397059	lightcyan	143.519	17	16	0.774706	127740222	0.150279
Gene	Dock10	6.8608	0.00526595	0.145756	0.227941	magenta	106.101	17	16	0.765568	57988912	0.122216
Gene	Slc41a3	7.05407	0.00095245	0.141762	0.345588	midnightblue	106.508	17	17	0.757837	75864644	0.170824
Gene	Dhrs11	6.97878	0.00065136	0.143291	0.375	midnightblue	95.853	17	17	0.760849	40648908	0.170534
Gene	Mvp	6.89324	0.00206837	0.14507	0.286765	midnightblue	112.05	17	17	0.76427	146906914	0.143791
Gene	Neurl2	7.89899	0.00266887	0.126599	0.272059	midnightblue	77.5077	17	18	0.724041	238678174	0.173566
Gene	Tlr2	8.02655	0.00095617	0.124586	0.301471	midnightblue	76.0342	17	18	0.718938	50315780	0.179785
Gene	Klf10	7.09006	0.00382056	0.141042	0.397059	midnightblue	105.092	17	16	0.756397	100465332	0.170053
Gene	S1pr1	6.8493	0.00031307	0.146	0.345588	pink	128.114	17	17	0.766028	12398948	0.180599
Gene	Kansl3	6.69381	7.64e-05	0.149392	0.433824	pink	137.203	17	16	0.772247	7681994	0.175111
Gene	Ctso	6.80468	0.00084022	0.146958	0.345588	pink	131.911	17	17	0.767813	27921722	0.171291
Gene	Cdt1	6.75582	0.00147682	0.148021	0.25	pink	128.22	17	17	0.769767	51454858	0.142261
Gene	Rasa3	7.35519	6.495e-05	0.135958	0.529412	purple	120.506	17	18	0.745792	980362	0.273529
Gene	Nr1h2	6.82206	0.00033179	0.146583	0.323529	purple	142.494	17	18	0.767117	11146204	0.163169
Gene	Smarcd1	7.07254	0.00013092	0.141392	0.566176	purple	127.989	17	18	0.757098	7152128	0.264536
Gene	Mmp12	7.15631	0.00025758	0.139737	0.426471	purple	140.479	17	19	0.753748	7362892	0.195013
Gene	Atp6v0d1	6.79866	0.00114224	0.147088	0.257353	purple	137.909	17	17	0.768054	32085828	0.137395
Gene	Atp6v1g2	6.70545	8.863e-05	0.149132	0.602941	purple	132.917	17	18	0.771782	3971372	0.266063
Gene	Tnfsfm13	7.16521	0.00071037	0.139563	0.345588	purple	132.588	17	18	0.753392	43523182	0.196611
Gene	Lrrc4	7.19655	2.045e-05	0.138955	0.529412	purple	108.883	17	18	0.752138	1268866	0.261312
Gene	Gm16159	6.28415	0.00063818	0.159131	0.301471	red	163.319	17	17	0.788634	35663468	0.147197
Gene	Ap2a1	6.32904	0.00037585	0.158002	0.367647	red	172.863	17	17	0.786838	28348098	0.150588
Gene	Cd47	7.31057	0.00233947	0.136788	0.176471	red	108.79	17	19	0.747577	55101232	0.120625
Gene	Dtymk	6.48344	0.00088239	0.154239	0.257353	red	138.898	17	17	0.780662	52490160	0.123149
Gene	Ppp1r13b	6.56296	0.00011174	0.15237	0.455882	red	148.73	17	18	0.777482	1366038	0.201139
Gene	Oas1b	6.65385	0.0155794	0.150289	0.183824	red	123.933	17	16	0.773846	210537496	0.108175
Gene	Gm10804	6.30797	0.00073437	0.15853	0.323529	red	147.453	17	16	0.787681	31438214	0.15769
Gene	Zbtb14	6.64276	0.00369824	0.15054	0.205882	red	129.238	17	17	0.77429	58792318	0.114706
Gene	Cant1	6.57227	0.00124285	0.152154	0.294118	red	149.118	17	17	0.777109	37997776	0.137392
Gene	Zfp523	6.61593	0.00079386	0.15115	0.433824	salmon	120.698	17	16	0.775363	48829530	0.165011
Gene	Fbxw2	6.23857	0.00187795	0.160293	0.360294	salmon	154.788	17	16	0.790457	86414826	0.14084
Gene	Tomt	6.80099	0.0005721	0.147038	0.382353	salmon	115.641	17	16	0.767961	19094538	0.165057
Gene	Ppfia4	6.57419	0.00034912	0.15211	0.404412	salmon	154.31	17	16	0.777033	12684324	0.151159
Gene	Map4k5	6.46537	0.00019328	0.15467	0.360294	salmon	148.632	17	18	0.781385	5482132	0.160152
Gene	Tsc2	6.82412	0.00211319	0.146539	0.139706	turquoise	129.306	17	17	0.767035	45485432	0.112958
Gene	Renbp	6.78456	0.00477575	0.147393	0.191176	turquoise	118.214	17	17	0.768618	46645900	0.113488
Gene	Txnrd3	6.85587	0.00317134	0.14586	0.272059	turquoise	125.663	17	18	0.765765	55568690	0.124288
Gene	Spag9	6.62661	0.00040776	0.150907	0.375	turquoise	145.059	17	16	0.774936	13943022	0.166522
Gene	Mapk7	6.80441	0.00381351	0.146964	0.183824	turquoise	136.637	17	18	0.767824	65931674	0.108564
Gene	Ralgapa1	6.5579	0.00162525	0.152488	0.264706	turquoise	148.191	17	17	0.777684	46905812	0.137625
Gene	Mapk11	6.6778	0.00075337	0.14975	0.330882	turquoise	146.249	17	16	0.772888	12625104	0.158958
Gene	Kdm4a	6.89201	0.00336406	0.145096	0.213235	turquoise	110.444	17	18	0.76432	41767114	0.105184
Gene	Kat6b	6.77813	0.00123591	0.147533	0.375	turquoise	145.608	17	16	0.768875	52666942	0.159664
Gene	Scarb2	6.89639	0.00288917	0.145003	0.25	turquoise	122.389	17	17	0.764145	45523528	0.125058
Gene	Map3k4	6.63167	0.00141726	0.150792	0.367647	turquoise	144.005	17	17	0.774733	37789784	0.155428
Gene	Lyz2	6.80304	0.00144219	0.146993	0.294118	turquoise	113.576	17	16	0.767878	35696758	0.141765
Gene	Crtc1	6.81673	0.00213857	0.146698	0.301471	turquoise	126.488	17	18	0.767331	36970132	0.129412
Gene	Plekhm2	7.56118	0.00532485	0.132254	0.220588	turquoise	103.851	17	17	0.737553	254912484	0.12799
Gene	Rad54l2	7.16233	0.00206094	0.139619	0.191176	turquoise	129.965	17	18	0.753507	21926910	0.109933
Gene	9930021J03Rik	6.46674	0.00146064	0.154637	0.294118	turquoise	156.661	17	15	0.78133	59480040	0.123145
Gene	Pdia3	6.65617	0.00056926	0.150236	0.316176	turquoise	138.264	17	16	0.773753	20191852	0.131816
Gene	Mrps9	6.89652	7.134e-05	0.145001	0.639706	yellow	133.792	17	15	0.764139	23130888	0.294909
[truncated: 6,358 more rows]

## Sheet: Random and BMDM network degree
	Degree
Gene name	Random	BMDM
Dmrtb1	15	191
Klra17	9	189
Car6	15	188
Gstp2	11	187
Scara3	12	186
Gm2061	9	185
Wbscr25	14	185
Map7	17	184
Clu	9	182
Cr2	20	182
Cxcl15	12	182
Stxbp4	14	182
Agbl2	12	181
Tgfb1i1	16	181
Aplnr	12	179
Htr1f	17	177
Gm4984	18	175
Stard13	22	175
Bambi-ps1	10	174
Rrp7a	17	174
Klhl30	11	173
Gm13286	16	172
Btla	20	170
1700034I23Rik	17	169
Cbx6	12	169
Gcnt1	14	169
Dcstamp	15	168
Mybphl	22	168
Rpl7	13	168
Rpl11	9	167
Rpl5	10	167
Arhgef10	13	166
BC035044	12	166
Cwc22	22	166
Igfbp7	12	166
Bcl2a1a	13	164
Kcna2	14	163
Col15a1	17	161
Alox8	16	157
Rpl35	18	157
Sftpb	15	156
Rpl39	13	155
Ptgds	20	154
Tex19.1	13	154
Traf5	14	154
Ccnb1ip1	16	152
Sumo2	15	152
Syne2	10	152
Ipcef1	19	151
Mrps10	15	150
Olfr128	21	150
Aox1	17	148
Eva1c	13	148
Hhipl1	13	147
C330024D21Rik	16	146
Ccdc88b	20	146
Clrn3	9	146
Klhl22	14	146
Tmem30b	16	146
Bdh2	11	145
Ppia	16	145
Rhbdf1	17	145
Cfap57	13	144
Sdsl	15	142
4930552N02Rik	19	141
Gng11	8	141
Mgst2	15	141
Gm684	20	140
Fzd4	20	139
Kcnj14	15	139
Tlr13	20	139
Tspan31	17	139
Sap18b	22	137
Tuba8	15	137
5430416O09Rik	12	136
Gapdh	11	136
Ccdc102a	17	135
Tufm	11	135
A830082N09Rik	22	134
Hist1h1t	16	134
Trim26	24	134
Rps17	11	133
Fbl	17	131
Hk3	17	130
Clec2g	19	129
Krt6b	14	129
Prkar1b	30	129
Shisa2	11	128
Zwilch	16	128
Dock11	19	127
Grhl3	13	127
Bub1	8	126
Galnt12	17	126
Hnmt	14	126
Mfap2	12	126
Asf1b	9	125
Mcm5	16	125
Npcd	10	125
Ddx24	18	124
Odf3	8	124
Nuf2	12	123
Cd99l2	20	122
Cdk1	21	122
Flt1	14	122
Olfr31	10	122
Tk1	15	122
A530099J19Rik	15	121
Chst2	15	121
Hist1h4f	8	121
Lyz1	15	121
Zfp804b	10	121
Gm16548	21	120
Smc2	16	120
Cycs	17	119
Klrb1a	16	119
Rhbdd2	11	119
Rpl32l	11	118
Kif20b	14	115
Ldhd	18	115
Mastl	20	114
Nck1	18	114
Steap1	12	114
Birc5	15	113
Gmnn	13	113
Nutf2-ps1	14	113
Slc9a4	14	113
Ect2	19	112
Hn1	20	112
Slc7a11	24	111
Cdca8	23	109
Kif2c	13	109
Lctl	21	109
Ptp4a3	15	109
Rogdi	17	109
Tcaf2	11	109
Nceh1	15	108
Serping1	12	108
Tdrd3	16	108
Cenpq	23	107
Coprs	12	107
Fam189b	16	107
Gpat2	13	107
Rfc5	6	107
Rplp0	14	107
2210406O10Rik	17	106
C230072F16Rik	10	106
Ccna2	15	106
Rcvrn	17	106
Rrm1	16	106
Ccnf	13	105
Esam	13	105
Gm7457	18	105
Ifit1bl1	14	105
Cenpe	18	104
Kcnn4	15	104
Kif15	15	104
Liph	20	104
Rad51ap1	14	104
Slc7a4	11	103
Tex40	17	103
Zfp677	8	103
Celsr1	16	102
Cenpn	13	102
Espl1	19	102
Gtse1	15	102
Kif1a	10	102
Kntc1	18	102
Nabp1	10	102
Phf11b	8	102
Itga8	15	101
Mcm3	21	101
Ncapd3	21	101
Cenpi	10	100
Ddx60	16	100
Ercc6l	12	100
Top2a	12	100
Ckap2	19	99
Rpl15	15	99
Calhm2	20	98
Cenpk	13	98
Gsg2	15	98
Kif4	19	98
Neil3	11	97
Knl1	15	96
Morf4l1b	10	96
Stil	12	96
Tgtp2	11	96
Tubgcp5	14	96
1700020N01Rik	13	95
Nek2	11	95
Nsl1	16	95
Rps27a	16	95
Mmrn1	16	94
Phf19	15	94
Anks6	22	93
Clspn	8	93
Ncapg	20	93
Olfr56	13	93
Sgol2a	19	93
Tns1	17	93
Art3	12	92
Ddx11	8	92
Phf11a	13	92
Cenpm	15	91
Crat	10	91
Klk1b26	9	91
Mx1	16	91
Parpbp	15	91
Clec4d	14	90
Csf2ra	9	90
Dscc1	11	90
Egfbp2	15	90
Hmmr	11	90
Nup107	18	90
Pcdh9	11	90
Thap3	13	90
Uhrf1	20	90
Zfp389	12	90
Cdca5	10	89
Cenpc1	12	89
Cyp2j9	21	89
Dlgap5	12	89
Mad2l1	15	89
Tacc3	13	89
Tmc6	18	89
Cep55	16	88
Myo16	20	88
Plekha4	15	88
Snn	15	88
Aurka	17	87
Ckap2l	13	87
Gins2	23	87
Herc6	14	87
Kif11	14	87
Mbd1	18	87
Otoa	17	87
Pask	11	87
2310034O05Rik	19	86
2610524H06Rik	11	86
Flt3l	17	86
Gen1	10	86
Ifit3	15	86
Orc6	13	86
Plscr4	21	86
Pm20d2	11	86
C530008M17Rik	21	85
Hadhb	13	85
Ifi208	17	85
Ifit2	17	85
Ndc80	12	85
Pkmyt1	20	85
Rad18	17	85
Tmem114	13	85
Tubb5	10	85
Whrn	22	85
Zkscan5	9	85
Actr8	10	84
Isg15	22	84
Mcm2	10	84
Rpa2	18	84
Vps39	10	84
E2f7	8	83
H2-M11	15	83
Isca1	18	83
Prune1	18	83
Serpina3h	14	83
Fuz	18	82
Jup	18	82
Kcnip1	22	82
Ms4a4c	15	82
Nup85	21	82
Pole	10	82
Serpinb9g	20	82
Cenph	18	81
Chaf1b	9	81
Fanci	13	81
H60b	13	81
Mgat4d	8	81
Nox1	22	81
Rab17	17	81
Zbp1	14	81
A4galt	14	80
Ptprs	18	80
Sall3	18	80
Sccpdh	12	80
Stat1	15	80
Uba7	16	80
4930539E08Rik	11	79
Gm1821	20	79
Ifit3b	16	79
Il23a	17	79
1700018G05Rik	21	78
4930431P03Rik	18	78
Arid5b	17	78
Chtf18	14	78
Dok2	24	78
Ezh2	13	78
Furin	4	78
Muc5b	14	78
Ncaph	14	78
Nox3	14	78
St8sia1	18	78
4933412E12Rik	14	77
Ankrd63	16	77
Aptx	8	77
Gm5126	16	77
Lancl3	16	77
Pold1	15	77
Atp9a	17	76
Bard1	14	76
BC068281	19	76
Crk	14	76
Endod1	11	76
Epb41l3	14	76
Kif18b	18	76
Ms4a8a	12	76
Ncapg2	9	76
Oscp1	15	76
Parp12	14	76
Pcgf2	14	76
Rpl3l	15	76
Rrm2	12	76
Agpat3	11	75
Espnl	12	75
Fam167b	15	75
Gas6	17	75
Gng5	13	75
Plk4	13	75
Prr11	13	75
Shcbp1	12	75
Ssc5d	18	75
St8sia6	13	75
Cd9	16	74
Chst7	23	74
Cmpk2	13	74
Fam83d	11	74
Itgae	15	74
Lmnb2	19	74
Ccdc71l	13	73
Cdkn2d	11	73
Clic1	14	73
Cpsf4	15	73
Il15ra	14	73
Kif20a	9	73
Lpcat1	17	73
Spag5	15	73
Tpx2	12	73
Azi2	14	72
Fancb	12	72
Gm15441	13	72
Gpsm2	17	72
Il1f9	13	72
Mgat4a	14	72
Nck2	17	72
Scimp	14	72
Xylt2	17	72
Adamts14	11	71
Aim2	11	71
Atp1a3	15	71
Cd72	23	71
Ifi47	13	71
Klrg2	7	71
Nfxl1	16	71
Racgap1	14	71
Sh3bp5l	9	71
Wfdc17	9	71
Cd163	12	70
Gm10433	14	70
Golga7b	15	70
Rfc4	14	70
Smc3	21	70
Spns2	15	70
Txnip	22	70
Ddx58	21	69
Lmnb1	24	69
Lrp5	18	69
Pkd2	10	69
Rad51	12	69
Selenom	15	69
Abcc3	15	68
Bhlhe40	18	68
Cxcl10	22	68
Cyp2s1	12	68
Kif22	11	68
Lig1	15	68
Pax7	18	68
Pex1	22	68
Pon3	18	68
Prkcg	12	68
Rpl38	17	68
Stum	16	68
Urah	14	68
Acad12	21	67
Acat1	13	67
Atp11a	16	67
Dynlt1b	17	67
Fam64a	15	67
Fcgr1	20	67
Gm15350	13	67
Hspa1b	9	67
Ifitm6	16	67
Pif1	15	67
Rufy3	15	67
Samhd1	18	67
Ska2	16	67
Sp110	20	67
Ubxn4	15	67
Zcchc14	12	67
1110002J07Rik	17	66
Desi1	11	66
Gstk1	16	66
Hat1	21	66
Iigp1	15	66
Iqgap3	16	66
Lbr	21	66
Rps26	11	66
Slfn1	15	66
Slfn8	21	66
Stat2	18	66
Dhfr	8	65
F5	21	65
Hmgxb4	20	65
Rnf10	16	65
Rnpepl1	14	65
Sgk1	18	65
Slc30a4	21	65
Stambpl1	10	65
Suv39h1	16	65
Tmem159	17	65
Trim75	8	65
Atad5	10	64
Cd151	18	64
Ext1	13	64
Gpr135	17	64
Rsad2	11	64
Saysd1	9	64
Slfn4	22	64
Tfdp2	23	64
Trim30b	16	64
43160	13	63
1700010I14Rik	16	63
Bcl2l13	13	63
Ccl12	15	63
Dera	15	63
Eci2	18	63
Fam96a	14	63
Gpcpd1	13	63
Il20rb	15	63
Isg20	17	63
Megf9	17	63
Oxsr1	23	63
Parp9	9	63
Plk1	20	63
Scaf8	14	63
Sp100	21	63
2500002B13Rik	17	62
Ankzf1	10	62
Bambi	12	62
Cab39l	15	62
Chsy1	10	62
Cmtm3	13	62
Helz2	11	62
Irf7	23	62
Mki67	13	62
Ring1	17	62
Ttc32	16	62
Zfp467	17	62
Armc2	12	61
Atp2a3	8	61
Csf2rb	15	61
Fam50a	11	61
Gm14325	12	61
Ifitm3	6	61
Ilvbl	14	61
Mcm7	7	61
Oas1c	9	61
Zfand2a	15	61
Aasdh	14	60
Apol9b	20	60
Bhlhe41	18	60
Fntb	10	60
Haus5	7	60
Igtp	15	60
Map3k9	19	60
Nvl	15	60
Prc1	25	60
Rgmb	16	60
Rpl24	15	60
Sh3d19	18	60
Spc24	24	60
Tal2	13	60
Tap1	14	60
A630077J23Rik	15	59
Brca1	13	59
Ccm2	16	59
Chdh	20	59
Emp2	17	59
Fads2	8	59
Fbxo5	15	59
Fgr	12	59
Irgm1	18	59
Kdr	17	59
Msh6	13	59
Nbas	15	59
Serpine2	18	59
Slc5a2	11	59
Socs7	17	59
Stat5b	13	59
Ticrr	23	59
Adar	15	58
BC051019	19	58
Gm5431	10	58
Hdc	11	58
Ifi214	18	58
Ifit1	12	58
Klf4	14	58
Olfr115	16	58
Samd9l	19	58
Selp	20	58
Ssh3	13	58
Tbc1d2	20	58
Traf3ip2	15	58
9330179D12Rik	22	57
Arpc2	13	57
Ascl2	15	57
Aurkb	16	57
Ccl9	16	57
Cd200r3	11	57
Dctn2	11	57
Dhx58	14	57
Fut4	7	57
Hoxb7	22	57
Il27ra	17	57
Mitd1	14	57
Orm1	18	57
Pbk	17	57
Ptpn3	12	57
Spp1	15	57
Aldh1b1	19	56
Bvht	18	56
Ccdc90b	18	56
Cdc20	19	56
Esyt1	12	56
H2afy2	16	56
Inpp5j	20	56
Ndufs8	17	56
Trim59	10	56
Tuba1c	13	56
Ube2c	15	56
Zscan12	9	56
1700125H03Rik	14	55
AI662270	6	55
B230112J18Rik	16	55
Caskin2	16	55
Cyb5r3	12	55
Dennd3	19	55
Fam195b	12	55
Has1	23	55
Ifi205	12	55
Lipg	13	55
Msrb1	11	55
Myo1c	14	55
Naip5	18	55
Rab11fip1	18	55
Rpa1	17	55
Rtp4	16	55
Sun1	17	55
Timm23	14	55
Wdr41	17	55
A230028O05Rik	15	54
BC017158	22	54
Bcl2	12	54
Cbr3	20	54
Ch25h	15	54
Ctdspl	21	54
Fam78b	13	54
Hint2	11	54
Lhfpl2	13	54
Lzts3	19	54
Mreg	22	54
Ndufs5	22	54
Pmf1	15	54
Rpl34	14	54
Rpl34-ps1	21	54
Slc12a7	9	54
Tspan17	5	54
Zfp608	15	54
Ano10	9	53
Aph1a	18	53
Cmtr1	18	53
Eldr	13	53
Fer1l5	10	53
Gm867	7	53
Gstp1	14	53
Hist1h4a	17	53
Ifih1	16	53
Kdm5b	9	53
Mt2	12	53
Nusap1	22	53
Oas2	8	53
Odf2l	14	53
Pacs2	19	53
Pcbd1	17	53
Prkcsh	16	53
Psmb10	6	53
Rad54l	17	53
Rwdd1	19	53
Sass6	20	53
Atad2	17	52
Cdc23	13	52
Cox5b	19	52
Ctgf	16	52
Dedd2	12	52
Gga1	9	52
Glrx	13	52
Gm15698	21	52
Mroh2a	14	52
Ms4a6b	19	52
Ms4a6d	9	52
Rpl23a	21	52
Smad1	20	52
Smtnl1	14	52
6720489N17Rik	9	51
Acpp	14	51
Anln	21	51
Best1	15	51
Ccne2	20	51
Eif2ak2	18	51
Foxm1	13	51
Hpf1	17	51
Ivl	23	51
Oasl2	14	51
Plekha2	18	51
Rfwd3	16	51
Rpl19	16	51
Traip	13	51
Uap1l1	14	51
Wiz	12	51
Xndc1	12	51
Arsa	10	50
Bcl2a1d	10	50
Ccr4	13	50
Cd300a	17	50
Cenpx	19	50
Cited4	17	50
Dck	16	50
Gins1	9	50
Haus6	13	50
Ifi211	21	50
Mapkapk3	17	50
Mbp	16	50
Mir466p	13	50
Mmp8	8	50
Mtdh	15	50
Nfatc2	14	50
Nsmce1	19	50
Sgsm1	17	50
B3gnt3	16	49
Cdc45	16	49
Cebpd	18	49
Dnaaf3	13	49
Fgfrl1	7	49
Fignl1	10	49
Gm14085	15	49
Ifnlr1	12	49
Itgal	10	49
Jkamp	12	49
Ly6e	12	49
Med26	17	49
Mef2d	24	49
Pabpc2	11	49
Pphln1	15	49
Ptafr	16	49
Rpl12	12	49
Stc2	16	49
Tbc1d30	13	49
Tmcc3	19	49
Vwa5a	12	49
Adam15	15	48
Axin2	14	48
Bora	12	48
Cdkn1a	19	48
Coa3	13	48
Dhx32	11	48
H2-T22	19	48
H2-T9	14	48
Hspbap1	7	48
Lgals8	15	48
Manbal	9	48
Naip6	10	48
Nbr1	16	48
Nme4	9	48
Oxct1	14	48
Pdxk	16	48
Pim3	11	48
Pldi	12	48
Ptprn	13	48
Qars	20	48
Rbl1	17	48
Sfxn5	14	48
Shisa5	23	48
Smc4	11	48
Stat3	13	48
Tacc2	15	48
Tubb4b	16	48
Xpc	14	48
Brip1	12	47
Bub1b	12	47
Ccnb1	17	47
Ccne1	17	47
D4Ertd617e	8	47
Dnajc9	15	47
Gfi1	14	47
Iqsec1	19	47
Parp14	13	47
Pcdh7	16	47
Plekha1	18	47
Plekhg3	19	47
Ppard	15	47
Serhl	14	47
Slc25a53	14	47
Slc7a3	14	47
Tpst1	12	47
Trpt1	15	47
Tsc22d2	20	47
Zfp995	12	47
Afp	20	46
Arid3a	24	46
Cbx5	21	46
Ccl5	15	46
Cdca2	9	46
E030013I19Rik	12	46
Esco2	10	46
Fkbp1a	13	46
Gpr65	18	46
Lrr1	14	46
Lrrc42	15	46
Malt1	16	46
Melk	13	46
Mtrr	11	46
Optn	18	46
Pcnp	14	46
Rasgrf1	13	46
Rims2	13	46
Sord	17	46
Tbcel	14	46
Xntrpc	10	46
B230206H07Rik	15	45
Dnajb12	17	45
Dtx3l	19	45
Kitl	12	45
Mast1	12	45
Mcm10	15	45
Mcoln3	19	45
Naip2	9	45
Ogfr	15	45
Pcnx	18	45
Pnpla2	8	45
Rnf166	10	45
Snapin	16	45
Tbc1d10c	16	45
Tmcc2	14	45
Tmpo	12	45
Tspan3	17	45
Tuft1	15	45
Ubb	11	45
9030624J02Rik	15	44
Aida	14	44
Amot	14	44
Ap3b1	17	44
Cbfb	12	44
Ccdc34	11	44
Chaf1a	16	44
Fam107b	16	44
Gbp9	17	44
Ifi203	13	44
Mx2	21	44
Nutf2	15	44
Ptpn18	21	44
Serpini1	16	44
Tom1	18	44
Tonsl	10	44
Zfp28	21	44
Abhd18	18	43
Ambp	12	43
Cyth3	18	43
Gbp7	10	43
Gm12250	19	43
Gm7334	17	43
Gpnmb	11	43
Grina	19	43
Gsg1	14	43
Lims1	15	43
Lsm7	22	43
Med22	23	43
Midn	20	43
Ncapd2	12	43
Nudt13	16	43
Parp11	12	43
Pisd-ps1	14	43
Pnp	19	43
Psmb9	21	43
Pstpip1	19	43
Rab3il1	9	43
Rapgef5	19	43
Rnf8-cmtr1	10	43
Snx29	13	43
Syngr1	13	43
Znfx1	23	43
Acadl	21	42
Atp8a1	22	42
Blvra	24	42
C920021L13Rik	18	42
Clcf1	17	42
Cpe	11	42
Ctla2a	15	42
Dynlt1c	19	42
Ift22	17	42
Ift57	10	42
Itgad	10	42
Lhfp	16	42
Mmp27	14	42
Mpv17	18	42
Mrpl1	20	42
Prdm9	17	42
Rpl31	9	42
Ska3	17	42
Slfn9	19	42
Sptlc2	14	42
Syp	23	42
Tle6	17	42
Tor1aip1	20	42
Angpt2	17	41
Atp5h	12	41
Cd200	10	41
Cyb561a3	11	41
Dtl	8	41
Dynlt1f	15	41
Ero1lb	17	41
Exo1	11	41
Fhl3	16	41
Inhba	16	41
Mcm4	18	41
Mov10	18	41
Neurl1a	21	41
Setdb2	11	41
Spaca6	18	41
Speg	10	41
Stard3nl	22	41
Stat5a	15	41
Thyn1	16	41
Tmem55b	13	41
Ube2s	13	41
Yae1d1	21	41
1810058I24Rik	13	40
C330027C09Rik	8	40
Cd276	7	40
Cd82	17	40
Clmp	28	40
Cyba	20	40
Dab2	12	40
E130307A14Rik	22	40
Fam149a	9	40
Fam166a	12	40
Marco	16	40
Nsmaf	17	40
Rpl36a	14	40
Slc15a4	18	40
Slc6a4	12	40
Trim30a	13	40
Ubash3a	9	40
Wbp2	8	40
Xcr1	18	40
Zfp59	20	40
Ankrd46	16	39
Car2	17	39
Ccl6	17	39
Dhps	12	39
Fahd2a	17	39
Gbp5	17	39
Gm6525	21	39
Hmga2-ps1	17	39
Hmox2	17	39
Ifi35	14	39
Irf9	12	39
Ly75	15	39
Med25	19	39
Mthfsl	27	39
Narfl	19	39
Pcna	17	39
Polr2m	9	39
Prkar2a	14	39
Rapgef1	25	39
Rps28	21	39
Suco	15	39
Tesk1	24	39
Tnks1bp1	11	39
Topbp1	15	39
Trib1	13	39
Vcan	18	39
Aspm	23	38
B3gnt8	19	38
BC022687	17	38
BC028528	5	38
BC037032	16	38
C1qtnf6	15	38
Ccz1	19	38
Eif2s3x	16	38
Fhad1	16	38
Folr2	11	38
Gla	15	38
Gm16675	23	38
Gm38426	12	38
H2-T3	18	38
Hebp1	13	38
Mir1950	10	38
Pex16	13	38
Pigq	14	38
Ppp1r3b	19	38
Pros1	17	38
Rad51d	14	38
Rpl6	18	38
Skap2	17	38
Stom	22	38
Trim21	14	38
Adgrd1	8	37
Ankle1	16	37
Arl5c	8	37
Card11	15	37
Cnp	8	37
Ctla2b	12	37
Eya3	19	37
Fam26f	14	37
Fcho1	19	37
Fmc1	18	37
Fpr1	14	37
Klhl25	17	37
Lat	16	37
Lilr4b	16	37
Mecr	16	37
Ncoa4	14	37
Ndufv1	15	37
Npy	16	37
Papss2	15	37
Pip5k1c	15	37
Pml	14	37
Prokr1	23	37
Psap	19	37
Psma8	15	37
Rarg	20	37
Serpina3g	12	37
Slc35g1	14	37
Slc7a8	19	37
Snx33	12	37
St3gal1	12	37
Timm8b	19	37
Tmem80	21	37
Troap	20	37
Usp33	13	37
Zfp955b	9	37
8430429K09Rik	11	36
Cd300ld	10	36
Cdc25c	18	36
Cdk10	15	36
Cox7a2l	6	36
Cyp20a1	9	36
Egr1	15	36
Fkbp1b	14	36
Got2	15	36
Maea	13	36
Mcm6	14	36
Nlrp1b	7	36
Oas1a	17	36
P2ry6	20	36
Peli3	11	36
Relt	18	36
Scaf1	17	36
Sft2d1	13	36
Slc46a1	12	36
Syna	20	36
Tmem132a	14	36
0610040F04Rik	13	35
Abca2	11	35
Alg12	14	35
Arfgef2	13	35
C1s1	14	35
Cdkn2c	17	35
Ceacam16	11	35
Dap	18	35
Ddhd1	18	35
Fcgr4	8	35
Fem1b	11	35
Gm14164	17	35
Hap1	13	35
Igf1	16	35
Irf8	15	35
Mrpl23	16	35
Pclaf	11	35
Phlda3	12	35
Pisd-ps2	15	35
Pola1	11	35
Psrc1	21	35
Sh3bp5	10	35
Slfn3	17	35
Yipf3	15	35
2010111I01Rik	23	34
4930480K23Rik	20	34
4930579G24Rik	14	34
Apobec1	12	34
Arhgap11a	16	34
AU022793	21	34
B4galt5	17	34
Camk1d	9	34
Chd6	14	34
Clcf1-pold4	14	34
Crlf3	18	34
Dennd4a	14	34
Dhdds	19	34
Donson	14	34
Eef2k	4	34
Elob	18	34
Gm19897	17	34
Gprc5b	11	34
Inppl1	16	34
Itgav	17	34
Lancl2	22	34
Neu1	14	34
Npc2	23	34
Prmt2	19	34
Rell1	20	34
Rpl18a	15	34
Rsu1	14	34
S100b	15	34
Sap18	19	34
Smpdl3b	12	34
Tnfrsf26	15	34
Ttc30a2	16	34
A530013C23Rik	10	33
Acaa1b	17	33
Als2	16	33
Ankrd33b	14	33
Axdnd1	20	33
Capn15	18	33
Cdh1	17	33
Clec1b	18	33
Cul9	13	33
Daxx	8	33
Eif2ak3	17	33
Emb	22	33
Gpx3	13	33
Hist2h2ab	14	33
Irgm2	12	33
Mfge8	13	33
Nat1	19	33
Pola2	10	33
Polk	17	33
Prim2	10	33
Raet1a	13	33
Raet1b	25	33
Raet1c	12	33
Rasd2	15	33
Stfa1	16	33
Them6	12	33
Tmem140	16	33
Tyms	9	33
Upp1	16	33
Zfp971	13	33
Zfyve9	24	33
1810010D01Rik	15	32
4833439L19Rik	15	32
Als2cl	16	32
Anapc15	14	32
Armc9	8	32
Cav1	15	32
Cd200r1	19	32
Cd300e	17	32
Clic5	15	32
Ctrl	11	32
Dennd2c	18	32
Endov	9	32
Erlin1	15	32
Evi2b	15	32
Fads1	13	32
Fbxo9	18	32
Gcat	18	32
Gga3	10	32
Hs1bp3	10	32
Iglon5	13	32
Il1r1	12	32
Map1s	15	32
Mecp2	10	32
Naip1	20	32
Nek6	14	32
Nr1i3	17	32
Phf11d	13	32
Pole2	24	32
Ptpn14	15	32
Rnd3	16	32
Scly	26	32
Scn1b	16	32
Serpinb6a	12	32
Tmem115	12	32
Vamp2	17	32
Zbtb18	19	32
Zfp53	16	32
Zfp626	10	32
1810062O18Rik	10	31
5033406O09Rik	10	31
Acot7	18	31
BC029214	22	31
Cdk5rap2	20	31
Cep95	11	31
Cog6	24	31
Dsn1	10	31
E230016K23Rik	12	31
E2f8	17	31
Eapp	18	31
Etv5	14	31
F2r	28	31
Fam173a	11	31
Fbxo48	16	31
Galnt2	9	31
Gbx2	8	31
Gigyf2	22	31
Gm6712	16	31
Golga4	16	31
H3f3a	14	31
Hspa14	14	31
Mapk8ip1	11	31
Mia3	18	31
Mis18a	23	31
Mndal	12	31
Oas3	15	31
Plin2	12	31
Polq	14	31
Ppp2r3c	16	31
Rnf19a	16	31
Sgk3	20	31
Slc22a4	12	31
Sumf1	18	31
Tapt1	17	31
Tax1bp1	14	31
Tbc1d22a	17	31
Tgfbi	15	31
Tpp1	8	31
Trim25	7	31
Whsc1	12	31
Zfp292	16	31
Zfp820	14	31
43164	15	30
1700008O03Rik	20	30
4931431C16Rik	17	30
4933416M07Rik	15	30
Adipor1	9	30
Adrm1	22	30
Arrb2	22	30
Atp13a2	14	30
Atp6v1g1	17	30
B4galt6	22	30
Cd300c2	13	30
Cd68	13	30
Cyp4f13	17	30
Emp3	10	30
F3	15	30
Fam198b	14	30
Grin3b	17	30
Haus3	18	30
Helb	14	30
Idi1	16	30
Itga3	14	30
Kif23	14	30
Mcrs1	14	30
Mettl22	16	30
Mmp28	13	30
Papd7	15	30
Paqr4	13	30
Phlpp1	29	30
Prim1	17	30
Ptpn7	14	30
Rap1b	11	30
Rps7	7	30
Stard10	14	30
Sulf2	14	30
Tle2	10	30
Tmem261	18	30
Tpst2	11	30
Tspan12	23	30
Wfs1	11	30
Zc3h12d	14	30
Zfp511	6	30
Zswim4	11	30
2310045n01rik-mef2b	13	29
Acadm	12	29
Atp1b3	15	29
Atp2b1	18	29
Aunip	17	29
Bcar3	15	29
Cks1b	21	29
Dok7	22	29
Fbxl6	12	29
Fbxw5	21	29
Firre	20	29
Gbp3	18	29
Gins4	18	29
Gja1	19	29
Gm1673	12	29
Hpgds	19	29
Il7r	12	29
Insl6	11	29
Jade2	10	29
Lipo3	20	29
Lsm2	18	29
Ltbr	15	29
Mettl13	10	29
Mrpl27	23	29
Parvg	16	29
Pcsk7	17	29
Pde1c	20	29
Pias3	15	29
Pink1	13	29
Ppil1	19	29
Prkag2	12	29
Prmt9	15	29
Ptgs2os2	16	29
Rab21	12	29
Rpl27a	17	29
Sdc3	18	29
Sestd1	13	29
Slc50a1	17	29
Slc7a7	13	29
Socs1	14	29
St6gal1	14	29
Tbk1	15	29
Tdrd7	14	29
Tmem219	12	29
Ubxn2a	20	29
Zmiz1	16	29
4932702P03Rik	13	28
Actr3b	19	28
Ap3s1	11	28
Atp6v1d	15	28
Casp1	14	28
Ccdc57	21	28
Cdk2	13	28
Chek1	19	28
Dbp	20	28
Fam222b	15	28
Gbp6	17	28
Golgb1	17	28
Gpr68	11	28
Gstm4	9	28
Hax1	16	28
Hpn	15	28
Igflr1	22	28
Kat2b	12	28
Lgals9	18	28
Ly9	14	28
Map4k2	14	28
Otud7b	15	28
P2rx4	12	28
Pisd	22	28
Ppm1m	18	28
Prdx6	14	28
Rab39	13	28
Sdha	16	28
St5	10	28
Tmem8	18	28
Trafd1	14	28
Trex1	22	28
Ttc16	22	28
Twsg1	8	28
Uqcr11	16	28
Zscan22	14	28
1700071M16Rik	18	27
2700062C07Rik	17	27
4632404H12Rik	16	27
4921536K21Rik	7	27
A630089N07Rik	13	27
Abca5	7	27
Adam8	14	27
Amd1	18	27
Amd2	17	27
Ankrd23	13	27
Bach2os	17	27
Ccnb2	12	27
Chd7	14	27
Col23a1	15	27
Cry1	13	27
Csrp2	16	27
Ctsk	17	27
Cuta	12	27
Dmxl2	14	27
E330020D12Rik	15	27
Epsti1	15	27
Fabp7	10	27
Fam169a	16	27
Fam49b	18	27
Gcdh	17	27
Hells	20	27
Htr2b	16	27
Ifi209	17	27
Kif14	10	27
Maml2	23	27
Mms22l	11	27
Mrpl28	16	27
Nipal3	13	27
Nup205	16	27
Pabpc4	17	27
Poln	16	27
Pycrl	17	27
Rbbp7	19	27
Rnf149	11	27
Rpp14	20	27
Sirt5	7	27
Slc27a4	15	27
Sorbs3	14	27
Suox	21	27
Tctn1	18	27
Tor2a	17	27
Trf	24	27
Ttf1	18	27
Usf2	21	27
Usp53	17	27
Vrk2	12	27
Zfp113	18	27
Zfp493	8	27
Zfp704	19	27
Zfp827	17	27
Zfp945	18	27
1110019D14Rik	11	26
4930577N17Rik	16	26
A530032D15Rik	18	26
Acot1	13	26
Adam19	10	26
Anapc5	12	26
Arfgap3	13	26
Chek2	14	26
Dagla	7	26
Foxk1	10	26
G2e3	20	26
Ggta1	19	26
Gnb1l	20	26
Gspt2	20	26
Hhla1	17	26
Hvcn1	18	26
Ice2	9	26
Igfbp4	11	26
Itgam	16	26
Kifc1	20	26
Knop1	9	26
Limk1	17	26
Lrrc40	17	26
Mybl1	14	26
Nadsyn1	12	26
Nudt3	21	26
Pmel	18	26
Prkcdbp	10	26
Ptgir	13	26
Rab11b	15	26
Rab20	10	26
Rnf114	22	26
Rpsa	13	26
Sgms2	11	26
Sgol1	17	26
Shb	16	26
Slc25a13	10	26
Slc25a45	16	26
Snrpg	18	26
Tep1	11	26
Timeless	13	26
Tmem171	12	26
Tmem74	17	26
Tnfrsf11a	12	26
Ttc39b	17	26
Zc3hav1l	12	26
1700011L22Rik	13	25
1810011H11Rik	20	25
9130401M01Rik	13	25
Aldh2	18	25
Alyref	18	25
Ankra2	13	25
Ap3d1	18	25
Arl8b	12	25
Ccdc61	13	25
Ccsap	19	25
Cdc6	16	25
Cenpb	12	25
Cep83	11	25
Creg1	11	25
Defb36	21	25
Dnmt3aos	15	25
Eef2	12	25
Fam3c	13	25
Fbxw17	9	25
Ghrl	16	25
Gm16861	12	25
Gm5512	15	25
Iffo2	21	25
Ift122	20	25
Ipo5	19	25
Itpripl2	12	25
Kif13a	14	25
Lin54	10	25
Lrpap1	17	25
Mir466o	22	25
Mrpl30	13	25
Ms4a7	20	25
Nprl2	19	25
Nr1d1	18	25
Nudt1	17	25
Oraov1	19	25
Pigh	18	25
Pnpla7	8	25
Primpol	13	25
Psmb8	7	25
Psmc3ip	18	25
Psme1	13	25
Ralgds	14	25
Rdm1	17	25
Rest	17	25
Rfc1	18	25
Rpl9	12	25
Rubcn	12	25
Scpep1	8	25
Setdb2-phf11c	13	25
Ska1	21	25
Slc25a10	6	25
Slc25a30	14	25
Slc26a6	9	25
Slc4a5	24	25
Tmem154	18	25
Trmt2b	21	25
Ugdh	14	25
Vegfb	19	25
Wdr91	12	25
Zfp146	19	25
1700086O06Rik	22	24
A730063M14Rik	12	24
Actr3	9	24
Agtrap	19	24
Armc7	14	24
Atp5g2	15	24
Capn5	12	24
Cars2	12	24
Casp2	9	24
Casp3	13	24
Ccnd1	18	24
Clip2	11	24
Cnpy3	18	24
Cyp2d37-ps	9	24
Cyp2u1	10	24
Dennd4c	13	24
Dis3l2	21	24
E2f1	12	24
F10	10	24
Gm19345	16	24
Gm21975	11	24
Gm6904	18	24
Gpr137b	12	24
Gxylt1	16	24
Ifi27l2a	20	24
Ift52	11	24
Lif	14	24
Mgst1	13	24
Naip7	17	24
Npm3	13	24
Parp10	10	24
Polr2l	9	24
R3hdm2	16	24
Rcbtb2	15	24
Rnf7	13	24
Rpgr	9	24
Scpep1os	16	24
Slc6a8	17	24
Sun2	17	24
Tns3	12	24
Tspan4	13	24
Ube2l6	12	24
Xylb	13	24
Ypel2	12	24
Zfp773	19	24
1190005I06Rik	17	23
Aaas	16	23
Acss1	20	23
Aif1	21	23
Arhgap27	11	23
Arpc5	18	23
AV051173	15	23
B3gntl1	5	23
B630019K06Rik	17	23
Bcor	11	23
Camp	15	23
Ccdc167	15	23
Cd207	13	23
Clec5a	12	23
Cotl1	15	23
Csf1	17	23
Ddias	11	23
Dek	15	23
Dhx37	18	23
Fli1	14	23
Id3	14	23
Il18r1	17	23
Mdh1	22	23
Mettl2	13	23
Mrps36	14	23
Nfatc1	17	23
Nfkbie	13	23
Nit2	13	23
Nrgn	16	23
Osbpl2	14	23
P2rx7	20	23
Pcdhga1	15	23
Pcdhga2	15	23
Pcdhga3	11	23
Pcdhga4	16	23
Pcdhga5	20	23
Pcdhga6	14	23
Pcdhga7	13	23
Pcdhgb1	19	23
Pcdhgb2	15	23
Pcdhgb4	15	23
Pebp1	12	23
Pik3ap1	16	23
Pik3r2	11	23
Pla2g7	10	23
Psd4	10	23
S100a11	13	23
Serpina3n	10	23
Spin4	11	23
Stk25	20	23
Tal1	11	23
Tbc1d10a	16	23
Tmeff1	19	23
Tmem94	7	23
Trim14	20	23
Trpv2	13	23
Tspan5	9	23
Uhrf2	19	23
Xpo1	18	23
Zfp472	17	23
Abcb6	20	22
Actn1	13	22
Adnp2	22	22
Adra2c	16	22
Arhgap39	10	22
Arhgef6	17	22
Atp5g1	14	22
Brip1os	13	22
Cabin1	19	22
Cenpu	16	22
Cln3	6	22
Ddx28	15	22
Dnaja1	19	22
Elp5	12	22
Evi2a	15	22
Fam72a	25	22
Fcer1g	11	22
Fgfbp3	15	22
Gatm	12	22
Glce	18	22
Gm21284	21	22
Gm37013	17	22
Gm38666	12	22
Gm38667	12	22
Gstm1	9	22
Kif13b	24	22
Klhl21	20	22
Kpna2	9	22
L3mbtl3	18	22
Lasp1	21	22
Mapkapk2	20	22
Mre11a	16	22
Nf1	16	22
Nkiras2	13	22
Nudt7	24	22
Pcdhga10	18	22
Pcdhga11	22	22
Pcdhga12	15	22
Pcdhga8	11	22
Pcdhga9	14	22
Pcdhgb5	10	22
Pcdhgb6	15	22
Pcdhgb7	13	22
Pcdhgb8	17	22
Pcdhgc3	17	22
Pdss1	25	22
Prrg4	15	22
Rad54b	16	22
Rnf103	21	22
Serp1	9	22
Sfrp5	6	22
Snx8	23	22
Tmem229b	15	22
Tomm40l	11	22
Tpcn1	14	22
Ttk	17	22
Ugt1a9	20	22
Ung	17	22
Xaf1	16	22
Zfp90	10	22
2010315B03Rik	11	21
A430033K04Rik	20	21
Abcb1b	16	21
Adam33	12	21
Adss	16	21
Aig1	17	21
Apbb2	23	21
Arvcf	12	21
Atp5o	14	21
Atp8b2	11	21
AU040320	10	21
B3gnt7	19	21
BC005537	13	21
Brk1	15	21
Brox	11	21
Bsn	18	21
Camk2b	15	21
Ccl7	17	21
Cd48	15	21
Clk2-scamp3	17	21
Dennd2a	13	21
Dnajc30	21	21
Eif3f	18	21
F630028O10Rik	13	21
Fam132a	19	21
Fam213a	12	21
Fen1	15	21
Fnbp1l	9	21
Frmd6	11	21
Galk2	19	21
Gba	15	21
Gga2	15	21
Hdac4	16	21
Hfe	15	21
Hsd17b14	16	21
Hsd17b4	15	21
Kdm6b	10	21
Lrrc8a	18	21
Lyrm7	18	21
Mboat7	14	21
Mcf2l	14	21
Mgrn1	27	21
Nacc2	13	21
Nrm	19	21
Osbpl1a	17	21
Per1	19	21
Phtf1	19	21
Pmpcb	14	21
Pogk	15	21
Ppm1n	7	21
Psenen	16	21
Ptgdr2	26	21
Rpl10a	10	21
Slc25a24	19	21
Slc38a1	24	21
Slc6a13	14	21
Smagp	17	21
Thap12	14	21
Themis2	15	21
Tmem221	15	21
Tmsb4x	10	21
Trub2	18	21
Ttc39a	19	21
Ube3b	21	21
Ugt1a10	14	21
Ugt1a7c	18	21
Vmn2r53	27	21
Zcchc24	17	21
4930512B01Rik	18	20
9430015G10Rik	13	20
9430060I03Rik	14	20
Anxa5	13	20
BC030867	25	20
Borcs8	19	20
Cand2	11	20
Capn10	14	20
Cd28	20	20
Cdkn2aipnl	12	20
Cenpt	11	20
Cerk	11	20
Chst3	9	20
Clec12a	19	20
Cspp1	19	20
Ctss	26	20
Cyb561d1	16	20
Dclre1b	24	20
Dock6	14	20
Edem1	11	20
Edem2	21	20
Epb41l1	13	20
Fn1	11	20
Gna13	20	20
Got1	14	20
Gsto1	13	20
H2afv	19	20
H2-Q7	15	20
H2-Q9	20	20
Hist1h4i	14	20
Ifitm2	14	20
Itgb3	14	20
Kif3b	18	20
Kifap3	20	20
Lamtor3	16	20
Larp7	11	20
Morc3	17	20
Mxd3	16	20
Myo1d	9	20
Nde1	10	20
Nipa1	15	20
Nr2c1	20	20
Nrip1	19	20
Nsf	15	20
Pde6d	13	20
Peli2	13	20
Phyhd1	16	20
Pmvk	12	20
Pnrc1	12	20
Pomk	16	20
Prcp	19	20
Prkaca	10	20
Psmd8	18	20
Rab5b	14	20
Reep5	20	20
Rfxap	13	20
Rnf34	12	20
Scarf1	16	20
Sema4b	11	20
Sertad1	9	20
Sirt2	17	20
Slfn5	14	20
Sppl2a	18	20
Spty2d1	21	20
Srd5a1	10	20
St3gal5	9	20
Tbc1d20	15	20
Tmem238	16	20
Tmem79	22	20
Tmx1	15	20
Trpm4	13	20
Tsku	20	20
Twf1	14	20
Vipas39	13	20
Vrk1	12	20
Wdhd1	11	20
Wdr33	19	20
1110002L01Rik	15	19
1110051M20Rik	20	19
2700038G22Rik	19	19
3110035E14Rik	13	19
5730455P16Rik	18	19
9130024F11Rik	15	19
Acot2	16	19
Akr1b10	15	19
Akr1b8	11	19
Alas2	13	19
Arf2	10	19
Aurkaip1	23	19
Btg3	17	19
Ccdc112	9	19
Cdk14	12	19
Cit	15	19
Cln8	11	19
Cog8	12	19
E130201H02Rik	15	19
Eme1	16	19
Eng	21	19
Exoc7	16	19
Fam76a	18	19
Fancd2	15	19
Farsb	17	19
Foxp4	16	19
Gm2a	13	19
Gna15	17	19
Gng2	7	19
Grk2	11	19
H1fx	17	19
H2-L	15	19
Hnrnph1	16	19
Il17rc	15	19
Incenp	18	19
Kdelc2	19	19
Kidins220	18	19
Klhl17	16	19
Kmt2d	13	19
Lppos	15	19
Lsm3	11	19
Maff	17	19
Map4k3	14	19
Marcksl1	15	19
Mir3098	8	19
Mkrn1	15	19
Naa35	17	19
Nasp	15	19
Ndufaf6	22	19
Ostf1	11	19
Rab43	21	19
Rac3	11	19
Rai14	15	19
Rbks	16	19
Rbm43	13	19
Rhod	23	19
Rnf123	18	19
Rnf157	12	19
Rpl7a	18	19
Rsph9	15	19
Samd10	19	19
Scrn3	16	19
Siglec1	9	19
Slc35b2	14	19
Snap47	14	19
Snx2	14	19
Spint1	24	19
Stab1	11	19
Syde1	13	19
Tmem218	11	19
Tmub2	13	19
Tor4a	15	19
Trabd	19	19
Tsc1	18	19
Txnl4b	21	19
Ubtd2	11	19
Uhrf1bp1	16	19
Vav2	20	19
Zfas1	15	19
Zfp811	17	19
Zhx2	16	19
4933405E24Rik	15	18
Abcg2	14	18
Adra1a	15	18
Anpep	22	18
Anxa11	17	18
Ap2m1	16	18
Arid4b	17	18
Arpc1a	15	18
BC147527	10	18
Bst2	13	18
C330022C24Rik	13	18
Capza2	17	18
Champ1	14	18
Coq4	20	18
Coq8a	17	18
Cstb	17	18
Cyp4v3	13	18
D330050G23Rik	12	18
Dcaf15	18	18
Dcbld2	15	18
Dgat1	21	18
Dnajc14	19	18
Dpep2	18	18
Dtx4	19	18
Eif3d	16	18
Erbb3	16	18
Fignl2	16	18
Fn3krp	19	18
Gde1	20	18
Grk3	13	18
Hey1	12	18
Hps1	20	18
Iars2	21	18
Ift88	9	18
Itm2b	13	18
Kif1c	15	18
Ldlrap1	12	18
Mbd5	13	18
Mdp1	13	18
Med23	19	18
Mef2a	14	18
Mex3c	13	18
Mfsd13a	13	18
Msrb2	11	18
Ndfip1	17	18
Neo1	16	18
Notch1	16	18
Oas1g	16	18
Pde12	13	18
Pdlim1	11	18
Pigk	13	18
Plcd3	17	18
Pld1	11	18
Plxna1	16	18
Pnp2	14	18
Poglut1	14	18
Poldip3	10	18
Ptger3	16	18
Rab23	13	18
Raet1d	15	18
Rangap1	20	18
Rgp1	20	18
Rnf187	14	18
Rnf26	9	18
Scarf2	12	18
Sec62	16	18
Sema4c	21	18
Sh3kbp1	13	18
Shmt1	15	18
Smim14	23	18
Smim15	17	18
Smim3	21	18
Snx1	25	18
Spc25	12	18
Spint2	13	18
Sptan1	13	18
Tdrkh	21	18
Tfdp1	15	18
Tra2b	14	18
Tulp4	13	18
Uaca	20	18
Ube2d1	17	18
Uckl1	21	18
Uhrf1bp1l	19	18
Vat1	21	18
Vwf	20	18
Wdsub1	21	18
Xkr5	12	18
9930021J03Rik	12	17
Ap2a1	14	17
Atp6v0d1	13	17
Atp6v1g2	15	17
Bsdc1	5	17
Cant1	16	17
Cav2	16	17
Cd47	14	17
Cdk2ap1	13	17
Cdt1	9	17
Cenpl	8	17
Crtc1	12	17
Ctso	19	17
D930028M14Rik	15	17
Dhrs11	7	17
Dnajc5	17	17
Dock10	12	17
Dtymk	12	17
E130215H24Rik	16	17
Eepd1	16	17
Ehhadh	16	17
Ercc6	7	17
Fam162a	12	17
Fbxw2	12	17
Gabarapl2	16	17
Galnt6	19	17
Gm10804	13	17
Gm16159	18	17
Gm16576	12	17
Iah1	18	17
Irf5	18	17
Kansl3	15	17
Kat6b	14	17
Kcnab2	11	17
Kctd12	17	17
Kdm4a	15	17
Kif24	15	17
Klf10	17	17
Klf9	11	17
Lrrc4	20	17
Lyrm5	11	17
Lyz2	12	17
Map3k4	12	17
Map4k5	9	17
Mapk11	17	17
Mapk7	20	17
Mcee	18	17
Mical2	9	17
Mmp12	14	17
Mrpl21	11	17
Mrps9	6	17
Mvp	11	17
Naaa	13	17
Neurl2	10	17
Npl	9	17
Nr1h2	11	17
Nsa2	11	17
Oas1b	14	17
Orai2	20	17
Parvb	17	17
Pdia3	17	17
Plekhm2	11	17
Pmch	16	17
Ppfia4	14	17
Ppp1r13b	12	17
Praf2	23	17
Ptges3	12	17
Rad54l2	11	17
Ralgapa1	18	17
Rap2a	19	17
Rapgef6	14	17
Rasa3	16	17
Renbp	12	17
S1pr1	14	17
Scarb2	14	17
Slc36a3	13	17
Slc41a3	13	17
Smarcd1	16	17
Spag9	14	17
Spopl	22	17
Spsb4	9	17
Tcf19	17	17
Tlr2	15	17
[truncated: 6,359 more rows]

## Sheet: Module with genes and TFs
	% Nodes
Modules	Genes	TFs
black	5.6365	6.36364
blue	5.21472	5.45455
brown	8.97239	1.81818
cyan	5.48313	1.81818
green	6.54397	5.45455
greenyellow	4.57566	2.72727
grey60	2.3773	3.63636
lightcyan	3.78323	9.09091
magenta	3.96217	1.81818
midnightblue	3.96217	4.54545
pink	5.61094	4.54545
purple	5.89213	10
red	6.49284	5.45455
salmon	4.97188	5.45455
tan	2.40286	2.72727
turquoise	15.4013	20
yellow	8.71677	9.09091

## Sheet: Average centrality enrichment
Average Centralities	TF	Genes/Other	Wilcoxon matched-pairs signed rank test p-value					Genes	Hub50
Connectivity	96.0886	93.0234	<0.0001				Network	8357	657
Shortest Path Length	6.84204	6.96487	<0.0001				Bicluster1	830	160
Betweenness Centrality	0.0201496	0.0155545	<0.0001
Degree	14.7154	15.1142	<0.0001
Clustering Coefficient	0.261854	0.297796	<0.0001
Stress	5.77644e+07	5.51645e+07	<0.0001
Topological Coefficient	0.238675	0.233829	<0.0001

## Sheet: Hub50 functional enrichment
GroupID	Category	Term	Description	LogP	Log(q-value)	InTerm_InList	Genes	Symbols
1_Summary	GO Biological Processes	GO:1903047	mitotic cell cycle process	-36.4704	-32.1881	94/688	11799,12043,12189,12235,12428,12448,12449,12534,12581,12617,13006,13605,14056,14211,14235,14841,15511,16551,16571,16600,16881,16906,16973,17215,17216,17345,18005,18764,18817,18973,19348,19361,19891,20293,20460,20555,20877,20878,21335,21648,21973,26886,26934,52276,52563,52679,54141,54392,56150,60411,66977,67052,67121,67141,67849,68014,68193,68549,68612,68743,69028,69270,69274,69654,70218,72107,721…	Birc5,Bcl2,Brca1,Bub1,Ccna2,Ccne2,Ccnf,Cdk1,Cdkn2d,Cenpc1,Smc3,Ect2,Ezh2,Smc2,Foxm1,Haspin,Hspa1b,Kif11,Kif4,Klf4,Lig1,Lmnb1,Lrp5,Mcm3,Mcm2,Mki67,Nek2,Pkd2,Plk1,Pole,Kif20a,Rad51,Rpa2,Ccl12,Stil,Slfn1,Aurkb,Aurka,Tacc3,Dynlt1b,Top2a,Cenph,Racgap1,Cdca8,Cdc23,E2f7,Spag5,Ncapg,Mad2l1,Cenpk,Nuf2,Ndc80,Mastl,Fbxo5,Cdca5,Zwilch,Rpl24,Sgo2a,Ube2c,Anln,Mitd1,Gins1,Ctdspl,Dctn2,Kif18b,Dscc1,Tpx2,Kif2c,Ce…
1_Member	GO Biological Processes	GO:1903047	mitotic cell cycle process	-36.4704	-32.1881	94/688	11799,12043,12189,12235,12428,12448,12449,12534,12581,12617,13006,13605,14056,14211,14235,14841,15511,16551,16571,16600,16881,16906,16973,17215,17216,17345,18005,18764,18817,18973,19348,19361,19891,20293,20460,20555,20877,20878,21335,21648,21973,26886,26934,52276,52563,52679,54141,54392,56150,60411,66977,67052,67121,67141,67849,68014,68193,68549,68612,68743,69028,69270,69274,69654,70218,72107,721…	Birc5,Bcl2,Brca1,Bub1,Ccna2,Ccne2,Ccnf,Cdk1,Cdkn2d,Cenpc1,Smc3,Ect2,Ezh2,Smc2,Foxm1,Haspin,Hspa1b,Kif11,Kif4,Klf4,Lig1,Lmnb1,Lrp5,Mcm3,Mcm2,Mki67,Nek2,Pkd2,Plk1,Pole,Kif20a,Rad51,Rpa2,Ccl12,Stil,Slfn1,Aurkb,Aurka,Tacc3,Dynlt1b,Top2a,Cenph,Racgap1,Cdca8,Cdc23,E2f7,Spag5,Ncapg,Mad2l1,Cenpk,Nuf2,Ndc80,Mastl,Fbxo5,Cdca5,Zwilch,Rpl24,Sgo2a,Ube2c,Anln,Mitd1,Gins1,Ctdspl,Dctn2,Kif18b,Dscc1,Tpx2,Kif2c,Ce…
1_Member	GO Biological Processes	GO:0007059	chromosome segregation	-32.5758	-28.5946	63/332	11799,12189,12235,12448,12617,13006,13605,14211,14841,16571,17345,18005,18817,20460,20877,20892,21335,21973,26886,26934,52276,52563,54141,54392,56150,58186,60411,66140,66977,67037,67052,67141,67849,68250,68549,68612,69654,70218,71878,72107,72155,73679,73804,76044,76464,77053,78658,83815,105988,107995,108907,110033,208628,209334,214901,215387,218977,224023,229841,233406,239083,320209,381318	Birc5,Brca1,Bub1,Ccne2,Cenpc1,Smc3,Ect2,Smc2,Haspin,Kif4,Mki67,Nek2,Plk1,Stil,Aurkb,Cenpx,Tacc3,Top2a,Cenph,Racgap1,Cdca8,Cdc23,Spag5,Ncapg,Mad2l1,Rad18,Cenpk,Ska2,Nuf2,Pmf1,Ndc80,Fbxo5,Cdca5,Ciao2a,Sgo2a,Ube2c,Dctn2,Kif18b,Fam83d,Dscc1,Cenpn,Tex19.1,Kif2c,Ncapg2,Knl1,Sun1,Ncapd3,Cenpq,Espl1,Cdc20,Nusap1,Kif22,Kntc1,Gen1,Chtf18,Ncaph,Dlgap5,Klhl22,Cenpe,Prc1,Ccnb1ip1,Ddx11,Nsl1
2_Summary	Reactome Gene Sets	R-MMU-69278	Cell Cycle, Mitotic	-30.7817	-26.9765	75/515	11799,12235,12428,12448,12534,12617,13006,14211,15366,16881,16906,17215,17216,17218,17220,18005,18817,18971,18973,19171,19348,20873,20877,20878,22146,22154,26886,29870,52276,52563,53857,54392,56150,57441,60411,66140,66570,66977,67037,67052,67121,67141,67629,67849,68014,68275,68549,68612,69270,69654,71909,72119,72151,72155,73804,76044,78294,78658,98386,102920,103468,105988,106344,107995,208628,215…	Birc5,Bub1,Ccna2,Ccne2,Cdk1,Cenpc1,Smc3,Smc2,Hmmr,Lig1,Lmnb1,Mcm3,Mcm2,Mcm5,Mcm7,Nek2,Plk1,Pold1,Pole,Psmb10,Kif20a,Plk4,Aurkb,Aurka,Tuba1c,Tubb5,Cenph,Gtse1,Cdca8,Cdc23,Tuba8,Ncapg,Mad2l1,Gmnn,Cenpk,Ska2,Cenpm,Nuf2,Pmf1,Ndc80,Mastl,Fbxo5,Spc24,Cdca5,Zwilch,Rpa1,Sgo2a,Ube2c,Gins1,Dctn2,Haus5,Tpx2,Rfc5,Cenpn,Kif2c,Ncapg2,Rps27a,Ncapd3,Lbr,Cenpi,Nup107,Espl1,Rfc4,Cdc20,Kntc1,Ncaph,Cenpe,Haus6,Tubgc…
2_Member	Reactome Gene Sets	R-MMU-69278	Cell Cycle, Mitotic	-30.7817	-26.9765	75/515	11799,12235,12428,12448,12534,12617,13006,14211,15366,16881,16906,17215,17216,17218,17220,18005,18817,18971,18973,19171,19348,20873,20877,20878,22146,22154,26886,29870,52276,52563,53857,54392,56150,57441,60411,66140,66570,66977,67037,67052,67121,67141,67629,67849,68014,68275,68549,68612,69270,69654,71909,72119,72151,72155,73804,76044,78294,78658,98386,102920,103468,105988,106344,107995,208628,215…	Birc5,Bub1,Ccna2,Ccne2,Cdk1,Cenpc1,Smc3,Smc2,Hmmr,Lig1,Lmnb1,Mcm3,Mcm2,Mcm5,Mcm7,Nek2,Plk1,Pold1,Pole,Psmb10,Kif20a,Plk4,Aurkb,Aurka,Tuba1c,Tubb5,Cenph,Gtse1,Cdca8,Cdc23,Tuba8,Ncapg,Mad2l1,Gmnn,Cenpk,Ska2,Cenpm,Nuf2,Pmf1,Ndc80,Mastl,Fbxo5,Spc24,Cdca5,Zwilch,Rpa1,Sgo2a,Ube2c,Gins1,Dctn2,Haus5,Tpx2,Rfc5,Cenpn,Kif2c,Ncapg2,Rps27a,Ncapd3,Lbr,Cenpi,Nup107,Espl1,Rfc4,Cdc20,Kntc1,Ncaph,Cenpe,Haus6,Tubgc…
2_Member	Reactome Gene Sets	R-MMU-1640170	Cell Cycle	-30.2968	-26.6166	80/597	11799,12235,12428,12448,12534,12617,13006,14211,15366,16881,16906,17215,17216,17218,17220,18005,18817,18971,18973,19171,19348,20873,20877,20878,20892,22146,22154,26886,29870,52276,52563,53857,54392,56150,57441,60411,66140,66570,66977,67037,67052,67121,67141,67629,67849,68014,68275,68549,68612,69270,69654,71909,72107,72119,72151,72155,73804,76044,78294,78658,98386,102920,103468,105988,106344,10799…	Birc5,Bub1,Ccna2,Ccne2,Cdk1,Cenpc1,Smc3,Smc2,Hmmr,Lig1,Lmnb1,Mcm3,Mcm2,Mcm5,Mcm7,Nek2,Plk1,Pold1,Pole,Psmb10,Kif20a,Plk4,Aurkb,Aurka,Cenpx,Tuba1c,Tubb5,Cenph,Gtse1,Cdca8,Cdc23,Tuba8,Ncapg,Mad2l1,Gmnn,Cenpk,Ska2,Cenpm,Nuf2,Pmf1,Ndc80,Mastl,Fbxo5,Spc24,Cdca5,Zwilch,Rpa1,Sgo2a,Ube2c,Gins1,Dctn2,Haus5,Dscc1,Tpx2,Rfc5,Cenpn,Kif2c,Ncapg2,Rps27a,Ncapd3,Lbr,Cenpi,Nup107,Espl1,Rfc4,Cdc20,Pif1,Kntc1,Chtf18…
1_Member	GO Biological Processes	GO:0098813	nuclear chromosome segregation	-28.2431	-24.6597	53/269	11799,12235,12448,12617,13006,13605,14211,14841,16571,18005,18817,20460,20877,20892,21335,21973,26934,52276,52563,54141,54392,56150,60411,66977,67052,67141,67849,68549,68612,69654,70218,71878,72107,73679,73804,76044,76464,77053,78658,83815,105988,107995,108907,110033,208628,209334,215387,224023,229841,233406,239083,320209,381318	Birc5,Bub1,Ccne2,Cenpc1,Smc3,Ect2,Smc2,Haspin,Kif4,Nek2,Plk1,Stil,Aurkb,Cenpx,Tacc3,Top2a,Racgap1,Cdca8,Cdc23,Spag5,Ncapg,Mad2l1,Cenpk,Nuf2,Ndc80,Fbxo5,Cdca5,Sgo2a,Ube2c,Dctn2,Kif18b,Fam83d,Dscc1,Tex19.1,Kif2c,Ncapg2,Knl1,Sun1,Ncapd3,Cenpq,Espl1,Cdc20,Nusap1,Kif22,Kntc1,Gen1,Ncaph,Klhl22,Cenpe,Prc1,Ccnb1ip1,Ddx11,Nsl1
1_Member	GO Biological Processes	GO:0000070	mitotic sister chromatid segregation	-27.1114	-23.6073	41/156	11799,12235,12617,14211,14841,16571,18005,18817,20460,20877,21335,26934,52276,52563,54141,54392,56150,60411,66977,67052,67141,67849,68549,68612,69654,70218,72107,73804,76044,78658,105988,107995,108907,110033,208628,209334,215387,224023,229841,233406,381318	Birc5,Bub1,Cenpc1,Smc2,Haspin,Kif4,Nek2,Plk1,Stil,Aurkb,Tacc3,Racgap1,Cdca8,Cdc23,Spag5,Ncapg,Mad2l1,Cenpk,Nuf2,Ndc80,Fbxo5,Cdca5,Sgo2a,Ube2c,Dctn2,Kif18b,Dscc1,Kif2c,Ncapg2,Ncapd3,Espl1,Cdc20,Nusap1,Kif22,Kntc1,Gen1,Ncaph,Klhl22,Cenpe,Prc1,Nsl1
1_Member	GO Biological Processes	GO:0000819	sister chromatid segregation	-26.9805	-23.5433	44/186	11799,12235,12617,13006,14211,14841,16571,18005,18817,20460,20877,21335,21973,26934,52276,52563,54141,54392,56150,60411,66977,67052,67141,67849,68549,68612,69654,70218,72107,73804,76044,78658,105988,107995,108907,110033,208628,209334,215387,224023,229841,233406,320209,381318	Birc5,Bub1,Cenpc1,Smc3,Smc2,Haspin,Kif4,Nek2,Plk1,Stil,Aurkb,Tacc3,Top2a,Racgap1,Cdca8,Cdc23,Spag5,Ncapg,Mad2l1,Cenpk,Nuf2,Ndc80,Fbxo5,Cdca5,Sgo2a,Ube2c,Dctn2,Kif18b,Dscc1,Kif2c,Ncapg2,Ncapd3,Espl1,Cdc20,Nusap1,Kif22,Kntc1,Gen1,Ncaph,Klhl22,Cenpe,Prc1,Ddx11,Nsl1
1_Member	GO Biological Processes	GO:0140014	mitotic nuclear division	-25.9622	-22.583	51/274	11799,12235,12617,13006,14211,14841,15511,16551,16571,16973,17345,18005,18817,20460,20877,20878,21335,26934,52276,52563,54141,54392,56150,60411,66977,67052,67141,67849,68193,68549,68612,69654,70218,72107,72119,73804,76044,78658,105988,107995,108907,110033,208628,209334,215387,224023,229841,233406,234094,240641,381318	Birc5,Bub1,Cenpc1,Smc3,Smc2,Haspin,Hspa1b,Kif11,Kif4,Lrp5,Mki67,Nek2,Plk1,Stil,Aurkb,Aurka,Tacc3,Racgap1,Cdca8,Cdc23,Spag5,Ncapg,Mad2l1,Cenpk,Nuf2,Ndc80,Fbxo5,Cdca5,Rpl24,Sgo2a,Ube2c,Dctn2,Kif18b,Dscc1,Tpx2,Kif2c,Ncapg2,Ncapd3,Espl1,Cdc20,Nusap1,Kif22,Kntc1,Gen1,Ncaph,Klhl22,Cenpe,Prc1,Arhgef10,Kif20b,Nsl1
1_Member	GO Biological Processes	GO:0000280	nuclear division	-24.937	-21.6089	62/434	11799,12235,12448,12617,13006,14211,14841,15511,16551,16571,16973,17345,18005,18817,19361,19362,19366,20460,20877,20878,20892,21335,21973,26934,52276,52563,54141,54392,56150,60411,66977,67052,67121,67141,67849,68193,68549,68612,69654,70218,72107,72119,73679,73804,76044,77053,78658,105988,107995,108907,110033,208628,209334,214901,215387,224023,229841,233406,234094,239083,240641,381318	Birc5,Bub1,Ccne2,Cenpc1,Smc3,Smc2,Haspin,Hspa1b,Kif11,Kif4,Lrp5,Mki67,Nek2,Plk1,Rad51,Rad51ap1,Rad54l,Stil,Aurkb,Aurka,Cenpx,Tacc3,Top2a,Racgap1,Cdca8,Cdc23,Spag5,Ncapg,Mad2l1,Cenpk,Nuf2,Ndc80,Mastl,Fbxo5,Cdca5,Rpl24,Sgo2a,Ube2c,Dctn2,Kif18b,Dscc1,Tpx2,Tex19.1,Kif2c,Ncapg2,Sun1,Ncapd3,Espl1,Cdc20,Nusap1,Kif22,Kntc1,Gen1,Chtf18,Ncaph,Klhl22,Cenpe,Prc1,Arhgef10,Ccnb1ip1,Kif20b,Nsl1
1_Member	GO Biological Processes	GO:0048285	organelle fission	-24.4001	-21.1178	65/488	11799,12235,12448,12617,13006,14211,14841,15511,16542,16551,16571,16973,17345,17857,18005,18817,19361,19362,19366,20460,20847,20877,20878,20892,21335,21973,26934,52276,52563,54141,54392,56150,60411,66977,67052,67121,67141,67849,68193,68549,68612,69654,70218,72107,72119,73679,73804,76044,77053,78658,105988,107995,108907,110033,208628,209334,214901,215387,224023,229841,233406,234094,239083,240641,3…	Birc5,Bub1,Ccne2,Cenpc1,Smc3,Smc2,Haspin,Hspa1b,Kdr,Kif11,Kif4,Lrp5,Mki67,Mx1,Nek2,Plk1,Rad51,Rad51ap1,Rad54l,Stil,Stat2,Aurkb,Aurka,Cenpx,Tacc3,Top2a,Racgap1,Cdca8,Cdc23,Spag5,Ncapg,Mad2l1,Cenpk,Nuf2,Ndc80,Mastl,Fbxo5,Cdca5,Rpl24,Sgo2a,Ube2c,Dctn2,Kif18b,Dscc1,Tpx2,Tex19.1,Kif2c,Ncapg2,Sun1,Ncapd3,Espl1,Cdc20,Nusap1,Kif22,Kntc1,Gen1,Chtf18,Ncaph,Klhl22,Cenpe,Prc1,Arhgef10,Ccnb1ip1,Kif20b,Nsl1
2_Member	Reactome Gene Sets	R-MMU-68877	Mitotic Prometaphase	-23.6985	-20.4576	41/188	11799,12235,12534,12617,13006,14211,18005,18817,20873,20877,22146,22154,26886,52276,53857,54392,56150,60411,66140,66570,66977,67037,67052,67629,67849,68014,68549,69654,71909,72155,73804,102920,103468,107995,208628,215387,229841,230376,233276,236930,445007	Birc5,Bub1,Cdk1,Cenpc1,Smc3,Smc2,Nek2,Plk1,Plk4,Aurkb,Tuba1c,Tubb5,Cenph,Cdca8,Tuba8,Ncapg,Mad2l1,Cenpk,Ska2,Cenpm,Nuf2,Pmf1,Ndc80,Spc24,Cdca5,Zwilch,Sgo2a,Dctn2,Haus5,Cenpn,Kif2c,Cenpi,Nup107,Cdc20,Kntc1,Ncaph,Cenpe,Haus6,Tubgcp5,Ercc6l,Nup85
1_Member	GO Biological Processes	GO:0051301	cell division	-21.8396	-18.6365	68/591	11799,12235,12428,12448,12449,12534,12617,13006,13605,14042,14211,16551,16571,16881,18005,18817,19348,20873,20877,20878,20892,21335,21973,26934,52276,52563,52679,54141,56150,56249,56338,56452,66140,66977,67037,67052,67121,67141,67629,67849,68014,68549,68612,68743,69028,70218,71878,71909,72119,73804,74107,76044,76123,76464,78658,80986,107995,108907,109212,208628,209086,215387,224023,229841,233406,…	Birc5,Bub1,Ccna2,Ccne2,Ccnf,Cdk1,Cenpc1,Smc3,Ect2,Ext1,Smc2,Kif11,Kif4,Lig1,Nek2,Plk1,Kif20a,Plk4,Aurkb,Aurka,Cenpx,Tacc3,Top2a,Racgap1,Cdca8,Cdc23,E2f7,Spag5,Mad2l1,Actr8,Txnip,Orc6,Ska2,Nuf2,Pmf1,Ndc80,Mastl,Fbxo5,Spc24,Cdca5,Zwilch,Sgo2a,Ube2c,Anln,Mitd1,Kif18b,Fam83d,Haus5,Tpx2,Kif2c,Cep55,Ncapg2,Gpsm2,Knl1,Ncapd3,Ckap2,Cdc20,Nusap1,Pimreg,Kntc1,Samd9l,Ncaph,Klhl22,Cenpe,Prc1,Ercc6l,Kif20b,Ns…
2_Member	Reactome Gene Sets	R-MMU-68886	M Phase	-21.3719	-18.2035	55/399	11799,12235,12534,12617,13006,14211,16906,18005,18817,19171,19348,20873,20877,22146,22154,26886,52276,52563,53857,54392,56150,60411,66140,66570,66977,67037,67052,67121,67141,67629,67849,68014,68549,68612,69654,71909,72155,73804,76044,78294,78658,98386,102920,103468,105988,107995,208628,215387,229841,230376,233276,236930,319157,326619,445007	Birc5,Bub1,Cdk1,Cenpc1,Smc3,Smc2,Lmnb1,Nek2,Plk1,Psmb10,Kif20a,Plk4,Aurkb,Tuba1c,Tubb5,Cenph,Cdca8,Cdc23,Tuba8,Ncapg,Mad2l1,Cenpk,Ska2,Cenpm,Nuf2,Pmf1,Ndc80,Mastl,Fbxo5,Spc24,Cdca5,Zwilch,Sgo2a,Ube2c,Dctn2,Haus5,Cenpn,Kif2c,Ncapg2,Rps27a,Ncapd3,Lbr,Cenpi,Nup107,Espl1,Cdc20,Kntc1,Ncaph,Cenpe,Haus6,Tubgcp5,Ercc6l,H4c6,H4c1,Nup85
2_Member	Reactome Gene Sets	R-MMU-2500257	Resolution of Sister Chromatid Cohesion	-20.7262	-17.59	31/117	11799,12235,12534,12617,13006,18817,20877,22146,26886,52276,53857,56150,60411,66140,66570,66977,67037,67052,67629,67849,68014,68549,72155,73804,102920,103468,107995,208628,229841,236930,445007	Birc5,Bub1,Cdk1,Cenpc1,Smc3,Plk1,Aurkb,Tuba1c,Cenph,Cdca8,Tuba8,Mad2l1,Cenpk,Ska2,Cenpm,Nuf2,Pmf1,Ndc80,Spc24,Cdca5,Zwilch,Sgo2a,Cenpn,Kif2c,Cenpi,Nup107,Cdc20,Kntc1,Cenpe,Ercc6l,Nup85
2_Member	Reactome Gene Sets	R-MMU-69620	Cell Cycle Checkpoints	-20.1755	-17.0693	45/281	11799,12235,12428,12448,12534,12617,17215,17216,17218,17220,18817,19171,20877,26886,29870,52276,52563,56150,60411,66140,66570,66977,67037,67052,67629,68014,68275,68549,68612,72151,72155,73804,78294,102920,103468,106344,107995,208628,229841,236930,268930,269582,319157,326619,445007	Birc5,Bub1,Ccna2,Ccne2,Cdk1,Cenpc1,Mcm3,Mcm2,Mcm5,Mcm7,Plk1,Psmb10,Aurkb,Cenph,Gtse1,Cdca8,Cdc23,Mad2l1,Cenpk,Ska2,Cenpm,Nuf2,Pmf1,Ndc80,Spc24,Zwilch,Rpa1,Sgo2a,Ube2c,Rfc5,Cenpn,Kif2c,Rps27a,Cenpi,Nup107,Rfc4,Cdc20,Kntc1,Cenpe,Ercc6l,Pkmyt1,Clspn,H4c6,H4c1,Nup85
2_Member	Reactome Gene Sets	R-MMU-2555396	Mitotic Metaphase and Anaphase	-19.1462	-16.0681	39/220	11799,12235,12534,12617,13006,16906,18817,19171,20877,22146,26886,52276,52563,53857,56150,60411,66140,66570,66977,67037,67052,67141,67629,67849,68014,68549,68612,72155,73804,78294,98386,102920,103468,105988,107995,208628,229841,236930,445007	Birc5,Bub1,Cdk1,Cenpc1,Smc3,Lmnb1,Plk1,Psmb10,Aurkb,Tuba1c,Cenph,Cdca8,Cdc23,Tuba8,Mad2l1,Cenpk,Ska2,Cenpm,Nuf2,Pmf1,Ndc80,Fbxo5,Spc24,Cdca5,Zwilch,Sgo2a,Ube2c,Cenpn,Kif2c,Rps27a,Lbr,Cenpi,Nup107,Espl1,Cdc20,Kntc1,Cenpe,Ercc6l,Nup85
2_Member	Reactome Gene Sets	R-MMU-9648025	EML4 and NUDC in mitotic spindle formation	-18.7346	-15.6827	28/106	11799,12235,12617,18817,20877,22146,26886,52276,53857,56150,60411,66140,66570,66977,67037,67052,67629,68014,68549,72155,73804,102920,103468,107995,208628,229841,236930,445007	Birc5,Bub1,Cenpc1,Plk1,Aurkb,Tuba1c,Cenph,Cdca8,Tuba8,Mad2l1,Cenpk,Ska2,Cenpm,Nuf2,Pmf1,Ndc80,Spc24,Zwilch,Sgo2a,Cenpn,Kif2c,Cenpi,Nup107,Cdc20,Kntc1,Cenpe,Ercc6l,Nup85
2_Member	Reactome Gene Sets	R-MMU-69618	Mitotic Spindle Checkpoint	-18.6146	-15.5876	28/107	11799,12235,12617,18817,20877,26886,52276,52563,56150,60411,66140,66570,66977,67037,67052,67629,68014,68549,68612,72155,73804,102920,103468,107995,208628,229841,236930,445007	Birc5,Bub1,Cenpc1,Plk1,Aurkb,Cenph,Cdca8,Cdc23,Mad2l1,Cenpk,Ska2,Cenpm,Nuf2,Pmf1,Ndc80,Spc24,Zwilch,Sgo2a,Ube2c,Cenpn,Kif2c,Cenpi,Nup107,Cdc20,Kntc1,Cenpe,Ercc6l,Nup85
2_Member	Reactome Gene Sets	R-MMU-141424	Amplification of signal from the kinetochores	-18.5141	-15.5328	26/90	11799,12235,12617,18817,20877,26886,52276,56150,60411,66140,66570,66977,67037,67052,67629,68014,68549,72155,73804,102920,103468,107995,208628,229841,236930,445007	Birc5,Bub1,Cenpc1,Plk1,Aurkb,Cenph,Cdca8,Mad2l1,Cenpk,Ska2,Cenpm,Nuf2,Pmf1,Ndc80,Spc24,Zwilch,Sgo2a,Cenpn,Kif2c,Cenpi,Nup107,Cdc20,Kntc1,Cenpe,Ercc6l,Nup85
2_Member	Reactome Gene Sets	R-MMU-141444	Amplification of signal from unattached kinetochores via a MAD2 inhibitory signal	-18.5141	-15.5328	26/90	11799,12235,12617,18817,20877,26886,52276,56150,60411,66140,66570,66977,67037,67052,67629,68014,68549,72155,73804,102920,103468,107995,208628,229841,236930,445007	Birc5,Bub1,Cenpc1,Plk1,Aurkb,Cenph,Cdca8,Mad2l1,Cenpk,Ska2,Cenpm,Nuf2,Pmf1,Ndc80,Spc24,Zwilch,Sgo2a,Cenpn,Kif2c,Cenpi,Nup107,Cdc20,Kntc1,Cenpe,Ercc6l,Nup85
2_Member	Reactome Gene Sets	R-MMU-2467813	Separation of Sister Chromatids	-18.4154	-15.4553	35/182	11799,12235,12617,13006,18817,19171,20877,22146,26886,52276,52563,53857,56150,60411,66140,66570,66977,67037,67052,67629,67849,68014,68549,68612,72155,73804,78294,102920,103468,105988,107995,208628,229841,236930,445007	Birc5,Bub1,Cenpc1,Smc3,Plk1,Psmb10,Aurkb,Tuba1c,Cenph,Cdca8,Cdc23,Tuba8,Mad2l1,Cenpk,Ska2,Cenpm,Nuf2,Pmf1,Ndc80,Spc24,Cdca5,Zwilch,Sgo2a,Ube2c,Cenpn,Kif2c,Rps27a,Cenpi,Nup107,Espl1,Cdc20,Kntc1,Cenpe,Ercc6l,Nup85
2_Member	Reactome Gene Sets	R-MMU-68882	Mitotic Anaphase	-18.3338	-15.3939	38/219	11799,12235,12534,12617,13006,16906,18817,19171,20877,22146,26886,52276,52563,53857,56150,60411,66140,66570,66977,67037,67052,67629,67849,68014,68549,68612,72155,73804,78294,98386,102920,103468,105988,107995,208628,229841,236930,445007	Birc5,Bub1,Cdk1,Cenpc1,Smc3,Lmnb1,Plk1,Psmb10,Aurkb,Tuba1c,Cenph,Cdca8,Cdc23,Tuba8,Mad2l1,Cenpk,Ska2,Cenpm,Nuf2,Pmf1,Ndc80,Spc24,Cdca5,Zwilch,Sgo2a,Ube2c,Cenpn,Kif2c,Rps27a,Lbr,Cenpi,Nup107,Espl1,Cdc20,Kntc1,Cenpe,Ercc6l,Nup85
3_Summary	GO Biological Processes	GO:0010564	regulation of cell cycle process	-17.3028	-14.3822	62/607	11799,12043,12189,12235,12449,12534,12581,13605,14056,14219,14235,14841,15511,16551,16600,16906,16973,17345,18005,18764,18817,19348,19362,19891,20293,20460,20555,20873,20877,20878,20913,21335,22404,26934,52563,52679,54141,56150,67052,67141,67849,68549,68612,69274,71878,72119,76123,77011,107995,108907,109019,208628,209334,224023,229841,233406,234736,237877,240641,244281,269582,320209,58186,73804,2…	Birc5,Bcl2,Brca1,Bub1,Ccnf,Cdk1,Cdkn2d,Ect2,Ezh2,Ccn2,Foxm1,Haspin,Hspa1b,Kif11,Klf4,Lmnb1,Lrp5,Mki67,Nek2,Pkd2,Plk1,Kif20a,Rad51ap1,Rpa2,Ccl12,Stil,Slfn1,Plk4,Aurkb,Aurka,Stxbp4,Tacc3,Wiz,Racgap1,Cdc23,E2f7,Spag5,Mad2l1,Ndc80,Fbxo5,Cdca5,Sgo2a,Ube2c,Ctdspl,Fam83d,Tpx2,Gpsm2,Ticrr,Cdc20,Nusap1,Nabp1,Kntc1,Gen1,Klhl22,Cenpe,Prc1,Rfwd3,Atad5,Kif20b,Myo16,Clspn,Ddx11,Rad18,Kif2c,Chtf18,Ccna2,Ccne2,P…
3_Member	GO Biological Processes	GO:0010564	regulation of cell cycle process	-17.3028	-14.3822	62/607	11799,12043,12189,12235,12449,12534,12581,13605,14056,14219,14235,14841,15511,16551,16600,16906,16973,17345,18005,18764,18817,19348,19362,19891,20293,20460,20555,20873,20877,20878,20913,21335,22404,26934,52563,52679,54141,56150,67052,67141,67849,68549,68612,69274,71878,72119,76123,77011,107995,108907,109019,208628,209334,224023,229841,233406,234736,237877,240641,244281,269582,320209	Birc5,Bcl2,Brca1,Bub1,Ccnf,Cdk1,Cdkn2d,Ect2,Ezh2,Ccn2,Foxm1,Haspin,Hspa1b,Kif11,Klf4,Lmnb1,Lrp5,Mki67,Nek2,Pkd2,Plk1,Kif20a,Rad51ap1,Rpa2,Ccl12,Stil,Slfn1,Plk4,Aurkb,Aurka,Stxbp4,Tacc3,Wiz,Racgap1,Cdc23,E2f7,Spag5,Mad2l1,Ndc80,Fbxo5,Cdca5,Sgo2a,Ube2c,Ctdspl,Fam83d,Tpx2,Gpsm2,Ticrr,Cdc20,Nusap1,Nabp1,Kntc1,Gen1,Klhl22,Cenpe,Prc1,Rfwd3,Atad5,Kif20b,Myo16,Clspn,Ddx11
3_Member	GO Biological Processes	GO:0051983	regulation of chromosome segregation	-16.2427	-13.3406	26/109	11799,12235,13605,17345,18005,18817,20460,20877,21335,26934,52563,54141,56150,58186,67052,67141,67849,68549,68612,73804,208628,209334,214901,224023,229841,320209	Birc5,Bub1,Ect2,Mki67,Nek2,Plk1,Stil,Aurkb,Tacc3,Racgap1,Cdc23,Spag5,Mad2l1,Rad18,Ndc80,Fbxo5,Cdca5,Sgo2a,Ube2c,Kif2c,Kntc1,Gen1,Chtf18,Klhl22,Cenpe,Ddx11
2_Member	Reactome Gene Sets	R-MMU-5663220	RHO GTPases Activate Formins	-16.1017	-13.2173	28/131	11799,12235,12617,18817,20877,22146,26886,52276,53857,56150,60411,66140,66570,66977,67037,67052,67629,68014,68549,72155,73804,102920,103468,107995,208628,229841,236930,445007	Birc5,Bub1,Cenpc1,Plk1,Aurkb,Tuba1c,Cenph,Cdca8,Tuba8,Mad2l1,Cenpk,Ska2,Cenpm,Nuf2,Pmf1,Ndc80,Spc24,Zwilch,Sgo2a,Cenpn,Kif2c,Cenpi,Nup107,Cdc20,Kntc1,Cenpe,Ercc6l,Nup85
4_Summary	GO Biological Processes	GO:0006260	DNA replication	-15.5157	-12.6484	37/250	12428,12448,12534,13006,16881,17215,17216,17218,17220,18971,18973,19361,19891,20133,20135,20892,22036,22404,52679,56045,56452,57441,67141,68275,69270,72107,72151,77011,106344,110749,208084,209334,214901,234736,237877,272551,320209,12021,12043,12044,12047,12189,12581,12759,14211,14235,17688,18019,18140,18752,18817,19362,19366,20393,20913,20937,21973,56249,58186,66408,67711,67849,72612,74153,75317,…	Ccna2,Ccne2,Cdk1,Smc3,Lig1,Mcm3,Mcm2,Mcm5,Mcm7,Pold1,Pole,Rad51,Rpa2,Rrm1,Rrm2,Cenpx,Traip,Wiz,E2f7,Samhd1,Orc6,Gmnn,Fbxo5,Rpa1,Gins1,Dscc1,Rfc5,Ticrr,Rfc4,Chaf1b,Pif1,Gen1,Chtf18,Rfwd3,Atad5,Gins2,Ddx11,Bard1,Bcl2,Bcl2a1a,Bcl2a1d,Brca1,Cdkn2d,Clu,Smc2,Foxm1,Msh6,Nfatc2,Uhrf1,Prkcg,Plk1,Rad51ap1,Rad54l,Sgk1,Stxbp4,Suv39h1,Top2a,Actr8,Rad18,Aptx,Nsmce1,Cdca5,Hpf1,Uba7,Parpbp,Parp9,Nabp1,Kif22,Fanc…
4_Member	GO Biological Processes	GO:0006260	DNA replication	-15.5157	-12.6484	37/250	12428,12448,12534,13006,16881,17215,17216,17218,17220,18971,18973,19361,19891,20133,20135,20892,22036,22404,52679,56045,56452,57441,67141,68275,69270,72107,72151,77011,106344,110749,208084,209334,214901,234736,237877,272551,320209	Ccna2,Ccne2,Cdk1,Smc3,Lig1,Mcm3,Mcm2,Mcm5,Mcm7,Pold1,Pole,Rad51,Rpa2,Rrm1,Rrm2,Cenpx,Traip,Wiz,E2f7,Samhd1,Orc6,Gmnn,Fbxo5,Rpa1,Gins1,Dscc1,Rfc5,Ticrr,Rfc4,Chaf1b,Pif1,Gen1,Chtf18,Rfwd3,Atad5,Gins2,Ddx11
3_Member	GO Biological Processes	GO:1901991	negative regulation of mitotic cell cycle phase transition	-15.3363	-12.4854	29/151	11799,12043,12189,12235,12534,14056,14841,16600,18764,18817,19891,20293,20460,20555,20877,52679,56150,67052,67141,69274,77011,109019,208628,209334,224023,229841,234736,244281,269582	Birc5,Bcl2,Brca1,Bub1,Cdk1,Ezh2,Haspin,Klf4,Pkd2,Plk1,Rpa2,Ccl12,Stil,Slfn1,Aurkb,E2f7,Mad2l1,Ndc80,Fbxo5,Ctdspl,Ticrr,Nabp1,Kntc1,Gen1,Klhl22,Cenpe,Rfwd3,Myo16,Clspn
3_Member	GO Biological Processes	GO:1901988	negative regulation of cell cycle phase transition	-14.9389	-12.1038	30/168	11799,12043,12189,12235,12534,12581,14056,14841,16600,18764,18817,19891,20293,20460,20555,20877,52679,56150,67052,67141,69274,77011,109019,208628,209334,224023,229841,234736,244281,269582	Birc5,Bcl2,Brca1,Bub1,Cdk1,Cdkn2d,Ezh2,Haspin,Klf4,Pkd2,Plk1,Rpa2,Ccl12,Stil,Slfn1,Aurkb,E2f7,Mad2l1,Ndc80,Fbxo5,Ctdspl,Ticrr,Nabp1,Kntc1,Gen1,Klhl22,Cenpe,Rfwd3,Myo16,Clspn
4_Member	GO Biological Processes	GO:0006261	DNA-dependent DNA replication	-14.2061	-11.3862	27/142	12448,16881,17215,17216,17218,17220,18971,18973,19361,20892,22036,22404,52679,56045,56452,67141,68275,69270,72107,72151,77011,106344,209334,214901,234736,237877,320209	Ccne2,Lig1,Mcm3,Mcm2,Mcm5,Mcm7,Pold1,Pole,Rad51,Cenpx,Traip,Wiz,E2f7,Samhd1,Orc6,Fbxo5,Rpa1,Gins1,Dscc1,Rfc5,Ticrr,Rfc4,Gen1,Chtf18,Rfwd3,Atad5,Ddx11
3_Member	GO Biological Processes	GO:0044772	mitotic cell cycle phase transition	-14.1456	-11.3404	44/384	11799,12043,12189,12235,12428,12448,12449,12534,12581,14056,14235,14841,16600,16906,18764,18817,18973,19891,20293,20460,20555,20877,21335,52563,52679,56150,67052,67121,67141,67849,68193,68612,69274,77011,109019,208628,209334,224023,229841,234736,237877,244281,269582,404710	Birc5,Bcl2,Brca1,Bub1,Ccna2,Ccne2,Ccnf,Cdk1,Cdkn2d,Ezh2,Foxm1,Haspin,Klf4,Lmnb1,Pkd2,Plk1,Pole,Rpa2,Ccl12,Stil,Slfn1,Aurkb,Tacc3,Cdc23,E2f7,Mad2l1,Ndc80,Mastl,Fbxo5,Cdca5,Rpl24,Ube2c,Ctdspl,Ticrr,Nabp1,Kntc1,Gen1,Klhl22,Cenpe,Rfwd3,Atad5,Myo16,Clspn,Iqgap3
3_Member	GO Biological Processes	GO:0044770	cell cycle phase transition	-13.8388	-11.0479	46/425	11799,12043,12189,12235,12428,12448,12449,12534,12581,14056,14235,14841,16600,16906,18764,18817,18973,19891,20293,20460,20555,20877,20913,21335,52563,52679,56150,67052,67121,67141,67849,68193,68612,69274,71878,77011,109019,208628,209334,224023,229841,234736,237877,244281,269582,404710	Birc5,Bcl2,Brca1,Bub1,Ccna2,Ccne2,Ccnf,Cdk1,Cdkn2d,Ezh2,Foxm1,Haspin,Klf4,Lmnb1,Pkd2,Plk1,Pole,Rpa2,Ccl12,Stil,Slfn1,Aurkb,Stxbp4,Tacc3,Cdc23,E2f7,Mad2l1,Ndc80,Mastl,Fbxo5,Cdca5,Rpl24,Ube2c,Ctdspl,Fam83d,Ticrr,Nabp1,Kntc1,Gen1,Klhl22,Cenpe,Rfwd3,Atad5,Myo16,Clspn,Iqgap3
2_Member	Reactome Gene Sets	R-MMU-195258	RHO GTPase Effectors	-13.7796	-11.0024	34/239	11799,12235,12617,17973,18817,20877,22146,26886,52276,53857,56150,60411,66140,66570,66977,67037,67052,67629,68014,68549,72155,73804,76709,102920,103468,107995,208628,224480,229841,233406,236930,237038,404710,445007	Birc5,Bub1,Cenpc1,Nck1,Plk1,Aurkb,Tuba1c,Cenph,Cdca8,Tuba8,Mad2l1,Cenpk,Ska2,Cenpm,Nuf2,Pmf1,Ndc80,Spc24,Zwilch,Sgo2a,Cenpn,Kif2c,Arpc2,Cenpi,Nup107,Cdc20,Kntc1,Nox3,Cenpe,Prc1,Ercc6l,Nox1,Iqgap3,Nup85
3_Member	GO Biological Processes	GO:0007346	regulation of mitotic cell cycle	-13.6057	-10.8419	50/501	11799,12043,12189,12235,12534,14056,14841,15511,16551,16600,16906,16973,17345,18005,18764,18817,19891,20293,20460,20555,20851,20877,21335,21973,52563,52679,56150,67052,67141,67849,68014,68193,68612,69274,72119,76123,77011,108907,109019,208628,209334,218977,224023,229841,234736,237877,240641,244281,269582,545622	Birc5,Bcl2,Brca1,Bub1,Cdk1,Ezh2,Haspin,Hspa1b,Kif11,Klf4,Lmnb1,Lrp5,Mki67,Nek2,Pkd2,Plk1,Rpa2,Ccl12,Stil,Slfn1,Stat5b,Aurkb,Tacc3,Top2a,Cdc23,E2f7,Mad2l1,Ndc80,Fbxo5,Cdca5,Zwilch,Rpl24,Ube2c,Ctdspl,Tpx2,Gpsm2,Ticrr,Nusap1,Nabp1,Kntc1,Gen1,Dlgap5,Klhl22,Cenpe,Rfwd3,Atad5,Kif20b,Myo16,Clspn,Ptpn3
3_Member	GO Biological Processes	GO:0045930	negative regulation of mitotic cell cycle	-13.2801	-10.5293	33/234	11799,12043,12189,12235,12534,14056,14841,16600,18764,18817,19891,20293,20460,20555,20877,21973,52679,56150,67052,67141,68014,68193,69274,77011,109019,208628,209334,224023,229841,234736,244281,269582,545622	Birc5,Bcl2,Brca1,Bub1,Cdk1,Ezh2,Haspin,Klf4,Pkd2,Plk1,Rpa2,Ccl12,Stil,Slfn1,Aurkb,Top2a,E2f7,Mad2l1,Ndc80,Fbxo5,Zwilch,Rpl24,Ctdspl,Ticrr,Nabp1,Kntc1,Gen1,Klhl22,Cenpe,Rfwd3,Myo16,Clspn,Ptpn3
1_Member	GO Biological Processes	GO:0007051	spindle organization	-13.124	-10.3858	29/182	13006,15511,16551,16571,18005,18817,20460,20877,20878,21335,22154,26886,26934,54141,66977,67052,67141,69654,71909,72119,76123,105988,107995,218977,229841,230376,233276,233406,234094	Smc3,Hspa1b,Kif11,Kif4,Nek2,Plk1,Stil,Aurkb,Aurka,Tacc3,Tubb5,Cenph,Racgap1,Spag5,Nuf2,Ndc80,Fbxo5,Dctn2,Haus5,Tpx2,Gpsm2,Espl1,Cdc20,Dlgap5,Cenpe,Haus6,Tubgcp5,Prc1,Arhgef10
4_Member	GO Biological Processes	GO:0006974	cellular response to DNA damage stimulus	-12.753	-10.027	62/759	12021,12043,12044,12047,12189,12534,12581,12759,13006,14211,14235,16881,17215,17216,17218,17220,17688,18019,18140,18752,18817,18971,18973,19361,19362,19366,19891,20393,20892,20913,20937,21973,22036,52679,56045,56249,58186,66408,67141,67711,67849,68275,72151,72612,74153,75317,77011,80285,106344,109019,110033,110749,208084,208836,209334,234258,234736,237211,237877,269582,272551,320209	Bard1,Bcl2,Bcl2a1a,Bcl2a1d,Brca1,Cdk1,Cdkn2d,Clu,Smc3,Smc2,Foxm1,Lig1,Mcm3,Mcm2,Mcm5,Mcm7,Msh6,Nfatc2,Uhrf1,Prkcg,Plk1,Pold1,Pole,Rad51,Rad51ap1,Rad54l,Rpa2,Sgk1,Cenpx,Stxbp4,Suv39h1,Top2a,Traip,E2f7,Samhd1,Actr8,Rad18,Aptx,Fbxo5,Nsmce1,Cdca5,Rpa1,Rfc5,Hpf1,Uba7,Parpbp,Ticrr,Parp9,Rfc4,Nabp1,Kif22,Chaf1b,Pif1,Fanci,Gen1,Neil3,Rfwd3,Fancb,Atad5,Clspn,Gins2,Ddx11
3_Member	GO Biological Processes	GO:1901987	regulation of cell cycle phase transition	-12.6924	-9.97832	37/306	11799,12043,12189,12235,12534,12581,14056,14841,16600,16906,18764,18817,19891,20293,20460,20555,20877,20913,52563,52679,56150,67052,67141,67849,68612,69274,71878,77011,109019,208628,209334,224023,229841,234736,237877,244281,269582	Birc5,Bcl2,Brca1,Bub1,Cdk1,Cdkn2d,Ezh2,Haspin,Klf4,Lmnb1,Pkd2,Plk1,Rpa2,Ccl12,Stil,Slfn1,Aurkb,Stxbp4,Cdc23,E2f7,Mad2l1,Ndc80,Fbxo5,Cdca5,Ube2c,Ctdspl,Fam83d,Ticrr,Nabp1,Kntc1,Gen1,Klhl22,Cenpe,Rfwd3,Atad5,Myo16,Clspn
3_Member	GO Biological Processes	GO:0010948	negative regulation of cell cycle process	-12.676	-9.97351	32/231	11799,12043,12189,12235,12449,12534,12581,14056,14841,16600,18005,18764,18817,19891,20293,20460,20555,20877,52679,56150,67052,67141,69274,77011,109019,208628,209334,224023,229841,234736,244281,269582	Birc5,Bcl2,Brca1,Bub1,Ccnf,Cdk1,Cdkn2d,Ezh2,Haspin,Klf4,Nek2,Pkd2,Plk1,Rpa2,Ccl12,Stil,Slfn1,Aurkb,E2f7,Mad2l1,Ndc80,Fbxo5,Ctdspl,Ticrr,Nabp1,Kntc1,Gen1,Klhl22,Cenpe,Rfwd3,Myo16,Clspn
1_Member	GO Biological Processes	GO:0000226	microtubule cytoskeleton organization	-12.5477	-9.85649	54/609	11799,12189,12449,13006,14433,15511,16551,16571,17761,18005,18817,19348,20393,20460,20873,20877,20878,21335,21648,22146,22154,26886,26934,53857,54141,56150,66140,66977,67052,67141,69654,70218,71909,72119,72776,73804,76123,77053,78317,80986,105988,107995,108907,170835,209334,213402,218977,229589,229841,230376,233276,233406,234094,319565	Birc5,Brca1,Ccnf,Smc3,Gapdh,Hspa1b,Kif11,Kif4,Map7,Nek2,Plk1,Kif20a,Sgk1,Stil,Plk4,Aurkb,Aurka,Tacc3,Dynlt1b,Tuba1c,Tubb5,Cenph,Racgap1,Tuba8,Spag5,Mad2l1,Ska2,Nuf2,Ndc80,Fbxo5,Dctn2,Kif18b,Haus5,Tpx2,Sass6,Kif2c,Gpsm2,Sun1,Ccdc88b,Ckap2,Espl1,Cdc20,Nusap1,Inpp5j,Gen1,Armc2,Dlgap5,Prune1,Cenpe,Haus6,Tubgcp5,Prc1,Arhgef10,Syne2
4_Member	GO Biological Processes	GO:0006281	DNA repair	-12.1844	-9.50413	47/490	12021,12189,12581,13006,14211,14235,16881,17215,17216,17218,17220,17688,18140,18752,18971,18973,19361,19362,19366,19891,20892,20937,22036,56045,56249,58186,66408,67711,67849,68275,72151,75317,77011,80285,106344,109019,110033,110749,208084,208836,209334,234258,234736,237211,269582,272551,320209	Bard1,Brca1,Cdkn2d,Smc3,Smc2,Foxm1,Lig1,Mcm3,Mcm2,Mcm5,Mcm7,Msh6,Uhrf1,Prkcg,Pold1,Pole,Rad51,Rad51ap1,Rad54l,Rpa2,Cenpx,Suv39h1,Traip,Samhd1,Actr8,Rad18,Aptx,Nsmce1,Cdca5,Rpa1,Rfc5,Parpbp,Ticrr,Parp9,Rfc4,Nabp1,Kif22,Chaf1b,Pif1,Fanci,Gen1,Neil3,Rfwd3,Fancb,Clspn,Gins2,Ddx11
3_Member	GO Biological Processes	GO:1901990	regulation of mitotic cell cycle phase transition	-12.1219	-9.4611	34/272	11799,12043,12189,12235,12534,14056,14841,16600,16906,18764,18817,19891,20293,20460,20555,20877,52563,52679,56150,67052,67141,67849,68612,69274,77011,109019,208628,209334,224023,229841,234736,237877,244281,269582	Birc5,Bcl2,Brca1,Bub1,Cdk1,Ezh2,Haspin,Klf4,Lmnb1,Pkd2,Plk1,Rpa2,Ccl12,Stil,Slfn1,Aurkb,Cdc23,E2f7,Mad2l1,Ndc80,Fbxo5,Cdca5,Ube2c,Ctdspl,Ticrr,Nabp1,Kntc1,Gen1,Klhl22,Cenpe,Rfwd3,Atad5,Myo16,Clspn
1_Member	GO Biological Processes	GO:1902850	microtubule cytoskeleton organization involved in mitosis	-12.1202	-9.4611	25/146	13006,15511,16551,16571,18005,18817,20460,20877,20878,21335,21648,26886,26934,56150,66977,67052,69654,72119,76123,107995,108907,218977,229841,233406,234094	Smc3,Hspa1b,Kif11,Kif4,Nek2,Plk1,Stil,Aurkb,Aurka,Tacc3,Dynlt1b,Cenph,Racgap1,Mad2l1,Nuf2,Ndc80,Dctn2,Tpx2,Gpsm2,Cdc20,Nusap1,Dlgap5,Cenpe,Prc1,Arhgef10
5_Summary	GO Biological Processes	GO:0051607	defense response to virus	-12.0135	-9.36462	32/244	12043,15945,15957,15958,15959,19106,20846,20847,23962,54123,56045,56417,57444,58185,58203,66141,67775,71586,80285,80861,83430,103213,114643,213002,230073,234311,246728,276950,383619,667370,667373,100038882,14042,279572,22670,66949,268373,14129,14191,14433,17110,17474,17951,50931,60440,67248,74180,78317,269855,100034251,21973,14456,244183,19215,20878,218454,327957,15944	Bcl2,Cxcl10,Ifit1,Ifit2,Ifit3,Eif2ak2,Stat1,Stat2,Oasl2,Irf7,Samhd1,Adar,Isg20,Rsad2,Zbp1,Ifitm3,Rtp4,Ifih1,Parp9,Dhx58,Il23a,Traf3ip2,Oas1c,Ifitm6,Ddx58,Ddx60,Oas2,Slfn8,Aim2,Ifit3b,Ifit1bl1,Isg15,Ext1,Tlr13,Trim26,Trim59,Ppia,Fcgr1,Fgr,Gapdh,Lyz1,Clec4d,Naip5,Il27ra,Iigp1,Rpl39,Muc5b,Ccdc88b,Ssc5d,Wfdc17,Top2a,Gas6,Trim30b,Ptgds,Aurka,Lhfpl2,Scimp,Irgm1
5_Member	GO Biological Processes	GO:0051607	defense response to virus	-12.0135	-9.36462	32/244	12043,15945,15957,15958,15959,19106,20846,20847,23962,54123,56045,56417,57444,58185,58203,66141,67775,71586,80285,80861,83430,103213,114643,213002,230073,234311,246728,276950,383619,667370,667373,100038882	Bcl2,Cxcl10,Ifit1,Ifit2,Ifit3,Eif2ak2,Stat1,Stat2,Oasl2,Irf7,Samhd1,Adar,Isg20,Rsad2,Zbp1,Ifitm3,Rtp4,Ifih1,Parp9,Dhx58,Il23a,Traf3ip2,Oas1c,Ifitm6,Ddx58,Ddx60,Oas2,Slfn8,Aim2,Ifit3b,Ifit1bl1,Isg15
1_Member	GO Biological Processes	GO:0051225	spindle assembly	-11.745	-9.10612	22/115	13006,15511,16551,16571,18005,18817,20877,20878,22154,26934,54141,67052,67141,71909,72119,76123,107995,229841,230376,233276,233406,234094	Smc3,Hspa1b,Kif11,Kif4,Nek2,Plk1,Aurkb,Aurka,Tubb5,Racgap1,Spag5,Ndc80,Fbxo5,Haus5,Tpx2,Gpsm2,Cdc20,Cenpe,Haus6,Tubgcp5,Prc1,Arhgef10
1_Member	GO Biological Processes	GO:0007052	mitotic spindle organization	-11.4318	-8.80269	22/119	13006,15511,16551,16571,18005,18817,20460,20877,20878,21335,26886,26934,66977,67052,69654,72119,76123,107995,218977,229841,233406,234094	Smc3,Hspa1b,Kif11,Kif4,Nek2,Plk1,Stil,Aurkb,Aurka,Tacc3,Cenph,Racgap1,Nuf2,Ndc80,Dctn2,Tpx2,Gpsm2,Cdc20,Dlgap5,Cenpe,Prc1,Arhgef10
6_Summary	GO Biological Processes	GO:0035456	response to interferon-beta	-11.283	-8.6694	16/58	15944,15953,15957,15959,16145,20846,60440,66141,213002,226695,381308,383619,432555,545384,100033459,100039796	Irgm1,Ifi47,Ifit1,Ifit3,Igtp,Stat1,Iigp1,Ifitm3,Ifitm6,Ifi205,Ifi211,Aim2,Gm5431,Ifi214,Ifi208,Tgtp2
6_Member	GO Biological Processes	GO:0035456	response to interferon-beta	-11.283	-8.6694	16/58	15944,15953,15957,15959,16145,20846,60440,66141,213002,226695,381308,383619,432555,545384,100033459,100039796	Irgm1,Ifi47,Ifit1,Ifit3,Igtp,Stat1,Iigp1,Ifitm3,Ifitm6,Ifi205,Ifi211,Aim2,Gm5431,Ifi214,Ifi208,Tgtp2
3_Member	GO Biological Processes	GO:0051304	chromosome separation	-11.2796	-8.6694	20/98	11799,12235,18817,20460,20877,20892,21335,21973,52563,56150,67052,67141,68612,78658,105988,208628,209334,215387,224023,229841	Birc5,Bub1,Plk1,Stil,Aurkb,Cenpx,Tacc3,Top2a,Cdc23,Mad2l1,Ndc80,Fbxo5,Ube2c,Ncapd3,Espl1,Kntc1,Gen1,Ncaph,Klhl22,Cenpe
7_Summary	GO Biological Processes	GO:0090068	positive regulation of cell cycle process	-11.2596	-8.65858	32/260	11799,12189,12534,13605,14056,14219,16906,16973,18764,19362,20873,20877,20913,22404,26934,52563,52679,54141,56150,67052,67141,67849,68549,68612,71878,76123,108907,209334,229841,237877,240641,320209,14256,20460,20851,20878,110606,15944,16542,17913,17973,17974,18005,18509,20937,70300,74016,76709,234094,320827,68193	Birc5,Brca1,Cdk1,Ect2,Ezh2,Ccn2,Lmnb1,Lrp5,Pkd2,Rad51ap1,Plk4,Aurkb,Stxbp4,Wiz,Racgap1,Cdc23,E2f7,Spag5,Mad2l1,Ndc80,Fbxo5,Cdca5,Sgo2a,Ube2c,Fam83d,Gpsm2,Nusap1,Gen1,Cenpe,Atad5,Kif20b,Ddx11,Flt3l,Stil,Stat5b,Aurka,Fntb,Irgm1,Kdr,Myo1c,Nck1,Nck2,Nek2,Pax7,Suv39h1,Fuz,Phf19,Arpc2,Arhgef10,Cracd,Rpl24
7_Member	GO Biological Processes	GO:0090068	positive regulation of cell cycle process	-11.2596	-8.65858	32/260	11799,12189,12534,13605,14056,14219,16906,16973,18764,19362,20873,20877,20913,22404,26934,52563,52679,54141,56150,67052,67141,67849,68549,68612,71878,76123,108907,209334,229841,237877,240641,320209	Birc5,Brca1,Cdk1,Ect2,Ezh2,Ccn2,Lmnb1,Lrp5,Pkd2,Rad51ap1,Plk4,Aurkb,Stxbp4,Wiz,Racgap1,Cdc23,E2f7,Spag5,Mad2l1,Ndc80,Fbxo5,Cdca5,Sgo2a,Ube2c,Fam83d,Gpsm2,Nusap1,Gen1,Cenpe,Atad5,Kif20b,Ddx11
5_Member	GO Biological Processes	GO:0009615	response to virus	-10.9947	-8.40256	34/298	12043,14042,15945,15957,15958,15959,19106,20846,20847,23962,54123,56045,56417,57444,58185,58203,66141,67775,71586,80285,80861,83430,103213,114643,213002,230073,234311,246728,276950,279572,383619,667370,667373,100038882	Bcl2,Ext1,Cxcl10,Ifit1,Ifit2,Ifit3,Eif2ak2,Stat1,Stat2,Oasl2,Irf7,Samhd1,Adar,Isg20,Rsad2,Zbp1,Ifitm3,Rtp4,Ifih1,Parp9,Dhx58,Il23a,Traf3ip2,Oas1c,Ifitm6,Ddx58,Ddx60,Oas2,Slfn8,Tlr13,Aim2,Ifit3b,Ifit1bl1,Isg15
2_Member	Reactome Gene Sets	R-MMU-194315	Signaling by Rho GTPases	-10.9656	-8.3823	38/366	11799,12235,12617,13605,17973,18817,20877,22146,26886,26934,52276,53857,56150,60411,66140,66570,66977,67037,67052,67629,68014,68549,72155,73804,76709,102920,103468,107995,208628,224480,229841,233406,234094,236930,237038,243362,404710,445007	Birc5,Bub1,Cenpc1,Ect2,Nck1,Plk1,Aurkb,Tuba1c,Cenph,Racgap1,Cdca8,Tuba8,Mad2l1,Cenpk,Ska2,Cenpm,Nuf2,Pmf1,Ndc80,Spc24,Zwilch,Sgo2a,Cenpn,Kif2c,Arpc2,Cenpi,Nup107,Cdc20,Kntc1,Nox3,Cenpe,Prc1,Arhgef10,Ercc6l,Nox1,Stard13,Iqgap3,Nup85
6_Member	GO Biological Processes	GO:0035458	cellular response to interferon-beta	-10.4482	-7.87343	14/47	15944,15953,15957,15959,16145,20846,60440,226695,381308,383619,432555,545384,100033459,100039796	Irgm1,Ifi47,Ifit1,Ifit3,Igtp,Stat1,Iigp1,Ifi205,Ifi211,Aim2,Gm5431,Ifi214,Ifi208,Tgtp2
7_Member	GO Biological Processes	GO:0045787	positive regulation of cell cycle	-10.4221	-7.85581	37/364	11799,12189,12534,13605,14056,14219,14256,16906,16973,18764,19362,20460,20851,20873,20877,20878,20913,22404,26934,52563,52679,54141,56150,67052,67141,67849,68549,68612,71878,76123,108907,110606,209334,229841,237877,240641,320209	Birc5,Brca1,Cdk1,Ect2,Ezh2,Ccn2,Flt3l,Lmnb1,Lrp5,Pkd2,Rad51ap1,Stil,Stat5b,Plk4,Aurkb,Aurka,Stxbp4,Wiz,Racgap1,Cdc23,E2f7,Spag5,Mad2l1,Ndc80,Fbxo5,Cdca5,Sgo2a,Ube2c,Fam83d,Gpsm2,Nusap1,Fntb,Gen1,Cenpe,Atad5,Kif20b,Ddx11
3_Member	GO Biological Processes	GO:0033045	regulation of sister chromatid segregation	-10.3193	-7.76128	18/87	11799,12235,18817,20460,20877,21335,52563,56150,67052,67141,67849,68549,68612,208628,209334,224023,229841,320209	Birc5,Bub1,Plk1,Stil,Aurkb,Tacc3,Cdc23,Mad2l1,Ndc80,Fbxo5,Cdca5,Sgo2a,Ube2c,Kntc1,Gen1,Klhl22,Cenpe,Ddx11
8_Summary	GO Biological Processes	GO:0051383	kinetochore organization	-9.99105	-7.44245	10/21	12617,14211,20892,26886,60411,66977,67052,72155,218977,229841,12428,16881,18971,66570,68275,72107,72151,102920,106344,208084,214901,319157,326619,17215,17216,17218,17220,19361,66929,107435,107970,110749,404634	Cenpc1,Smc2,Cenpx,Cenph,Cenpk,Nuf2,Ndc80,Cenpn,Dlgap5,Cenpe,Ccna2,Lig1,Pold1,Cenpm,Rpa1,Dscc1,Rfc5,Cenpi,Rfc4,Pif1,Chtf18,H4c6,H4c1,Mcm3,Mcm2,Mcm5,Mcm7,Rad51,Asf1b,Hat1,H1f6,Chaf1b,Macroh2a2
8_Member	GO Biological Processes	GO:0051383	kinetochore organization	-9.99105	-7.44245	10/21	12617,14211,20892,26886,60411,66977,67052,72155,218977,229841	Cenpc1,Smc2,Cenpx,Cenph,Cenpk,Nuf2,Ndc80,Cenpn,Dlgap5,Cenpe
3_Member	GO Biological Processes	GO:0007093	mitotic cell cycle checkpoint	-9.98439	-7.44245	21/127	11799,12189,12235,12534,18817,19891,20460,20877,21973,56150,67052,68014,68193,77011,109019,208628,209334,224023,229841,234736,269582	Birc5,Brca1,Bub1,Cdk1,Plk1,Rpa2,Stil,Aurkb,Top2a,Mad2l1,Ndc80,Zwilch,Rpl24,Ticrr,Nabp1,Kntc1,Gen1,Klhl22,Cenpe,Rfwd3,Clspn
4_Member	GO Biological Processes	GO:0006310	DNA recombination	-9.92463	-7.39051	32/292	12189,14056,16881,17215,17216,17218,17220,17688,19361,19362,19366,19891,20892,21973,50931,56045,56249,58186,67711,68275,73679,75317,107970,109019,208084,209334,214901,234736,237211,237877,239083,272551	Brca1,Ezh2,Lig1,Mcm3,Mcm2,Mcm5,Mcm7,Msh6,Rad51,Rad51ap1,Rad54l,Rpa2,Cenpx,Top2a,Il27ra,Samhd1,Actr8,Rad18,Nsmce1,Rpa1,Tex19.1,Parpbp,H1f6,Nabp1,Pif1,Gen1,Chtf18,Rfwd3,Fancb,Atad5,Ccnb1ip1,Gins2
3_Member	GO Biological Processes	GO:0045786	negative regulation of cell cycle	-9.87542	-7.34899	41/454	11688,11799,12043,12189,12235,12449,12534,12581,14056,14235,14841,16600,18005,18764,18817,19891,20293,20460,20555,20877,20878,21973,52679,56150,57441,67052,67141,68014,68193,69274,77011,109019,208628,209334,224023,229841,234736,244281,269582,270906,545622	Alox8,Birc5,Bcl2,Brca1,Bub1,Ccnf,Cdk1,Cdkn2d,Ezh2,Foxm1,Haspin,Klf4,Nek2,Pkd2,Plk1,Rpa2,Ccl12,Stil,Slfn1,Aurkb,Aurka,Top2a,E2f7,Mad2l1,Gmnn,Ndc80,Fbxo5,Zwilch,Rpl24,Ctdspl,Ticrr,Nabp1,Kntc1,Gen1,Klhl22,Cenpe,Rfwd3,Myo16,Clspn,Prr11,Ptpn3
3_Member	GO Biological Processes	GO:0007091	metaphase/anaphase transition of mitotic cell cycle	-9.8338	-7.31492	15/61	11799,12235,18817,20460,20877,21335,52563,56150,67052,67141,68612,208628,209334,224023,229841	Birc5,Bub1,Plk1,Stil,Aurkb,Tacc3,Cdc23,Mad2l1,Ndc80,Fbxo5,Ube2c,Kntc1,Gen1,Klhl22,Cenpe
3_Member	GO Biological Processes	GO:0051783	regulation of nuclear division	-9.7392	-7.22775	26/201	11799,12235,15511,16551,16973,17345,18005,18817,19362,20460,20877,21335,52563,56150,67052,67141,67849,68549,68612,107995,108907,208628,209334,224023,229841,240641	Birc5,Bub1,Hspa1b,Kif11,Lrp5,Mki67,Nek2,Plk1,Rad51ap1,Stil,Aurkb,Tacc3,Cdc23,Mad2l1,Ndc80,Fbxo5,Cdca5,Sgo2a,Ube2c,Cdc20,Nusap1,Kntc1,Gen1,Klhl22,Cenpe,Kif20b
3_Member	GO Biological Processes	GO:0010965	regulation of mitotic sister chromatid separation	-9.72513	-7.22098	15/62	11799,12235,18817,20460,20877,21335,52563,56150,67052,67141,68612,208628,209334,224023,229841	Birc5,Bub1,Plk1,Stil,Aurkb,Tacc3,Cdc23,Mad2l1,Ndc80,Fbxo5,Ube2c,Kntc1,Gen1,Klhl22,Cenpe
3_Member	GO Biological Processes	GO:0044784	metaphase/anaphase transition of cell cycle	-9.51429	-7.01732	15/64	11799,12235,18817,20460,20877,21335,52563,56150,67052,67141,68612,208628,209334,224023,229841	Birc5,Bub1,Plk1,Stil,Aurkb,Tacc3,Cdc23,Mad2l1,Ndc80,Fbxo5,Ube2c,Kntc1,Gen1,Klhl22,Cenpe
3_Member	GO Biological Processes	GO:0051306	mitotic sister chromatid separation	-9.41197	-6.92205	15/65	11799,12235,18817,20460,20877,21335,52563,56150,67052,67141,68612,208628,209334,224023,229841	Birc5,Bub1,Plk1,Stil,Aurkb,Tacc3,Cdc23,Mad2l1,Ndc80,Fbxo5,Ube2c,Kntc1,Gen1,Klhl22,Cenpe
3_Member	GO Biological Processes	GO:0007088	regulation of mitotic nuclear division	-9.38954	-6.90658	23/164	11799,12235,15511,16551,16973,17345,18005,18817,20460,20877,21335,52563,56150,67052,67141,67849,68612,108907,208628,209334,224023,229841,240641	Birc5,Bub1,Hspa1b,Kif11,Lrp5,Mki67,Nek2,Plk1,Stil,Aurkb,Tacc3,Cdc23,Mad2l1,Ndc80,Fbxo5,Cdca5,Ube2c,Nusap1,Kntc1,Gen1,Klhl22,Cenpe,Kif20b
9_Member	GO Biological Processes	GO:0140013	meiotic nuclear division	-9.25788	-6.78175	25/196	12235,12448,12617,14211,18817,19361,19362,19366,20878,20892,21973,66977,67052,67121,67141,68549,73679,77053,78658,105988,107995,214901,215387,229841,239083	Bub1,Ccne2,Cenpc1,Smc2,Plk1,Rad51,Rad51ap1,Rad54l,Aurka,Cenpx,Top2a,Nuf2,Ndc80,Mastl,Fbxo5,Sgo2a,Tex19.1,Sun1,Ncapd3,Espl1,Cdc20,Chtf18,Ncaph,Cenpe,Ccnb1ip1
9_Summary	GO Biological Processes	GO:0140013	meiotic nuclear division	-9.25788	-6.78175	25/196	12235,12448,12617,14211,18817,19361,19362,19366,20878,20892,21973,66977,67052,67121,67141,68549,73679,77053,78658,105988,107995,214901,215387,229841,239083,17688,13006,17345,18005,68275,233276,268930	Bub1,Ccne2,Cenpc1,Smc2,Plk1,Rad51,Rad51ap1,Rad54l,Aurka,Cenpx,Top2a,Nuf2,Ndc80,Mastl,Fbxo5,Sgo2a,Tex19.1,Sun1,Ncapd3,Espl1,Cdc20,Chtf18,Ncaph,Cenpe,Ccnb1ip1,Msh6,Smc3,Mki67,Nek2,Rpa1,Tubgcp5,Pkmyt1
10_Summary	Reactome Gene Sets	R-MMU-1799339	SRP-dependent cotranslational protein targeting to membrane	-9.20712	-6.73773	17/89	11837,19921,19989,20068,27370,66211,66480,66489,67025,67248,67671,68193,68436,78294,268449,619547,100503670,621697,14113,74778,64657,67459,17973,66521,22154,27225,15511,19171,54188,56417,80744,103468,445007	Rplp0,Rpl19,Rpl7,Rps17,Rps26,Rpl3l,Rpl15,Rpl35,Rpl11,Rpl39,Rpl38,Rpl24,Rpl34,Rps27a,Rpl23a,Rpl34-ps1,Rpl5,Rpl32l,Fbl,Rrp7a,Mrps10,Nvl,Nck1,Rwdd1,Tubb5,Ddx24,Hspa1b,Psmb10,Cpsf4,Adar,Cwc22,Nup107,Nup85
10_Member	Reactome Gene Sets	R-MMU-1799339	SRP-dependent cotranslational protein targeting to membrane	-9.20712	-6.73773	17/89	11837,19921,19989,20068,27370,66211,66480,66489,67025,67248,67671,68193,68436,78294,268449,619547,100503670	Rplp0,Rpl19,Rpl7,Rps17,Rps26,Rpl3l,Rpl15,Rpl35,Rpl11,Rpl39,Rpl38,Rpl24,Rpl34,Rps27a,Rpl23a,Rpl34-ps1,Rpl5
9_Member	GO Biological Processes	GO:1903046	meiotic cell cycle process	-9.13791	-6.67515	26/214	12235,12448,12617,14211,17688,18817,19361,19362,19366,20878,20892,21973,66977,67052,67121,67141,68549,73679,77053,78658,105988,107995,214901,215387,229841,239083	Bub1,Ccne2,Cenpc1,Smc2,Msh6,Plk1,Rad51,Rad51ap1,Rad54l,Aurka,Cenpx,Top2a,Nuf2,Ndc80,Mastl,Fbxo5,Sgo2a,Tex19.1,Sun1,Ncapd3,Espl1,Cdc20,Chtf18,Ncaph,Cenpe,Ccnb1ip1
3_Member	GO Biological Processes	GO:0030071	regulation of mitotic metaphase/anaphase transition	-9.10307	-6.64684	14/58	11799,12235,18817,20460,20877,52563,56150,67052,67141,68612,208628,209334,224023,229841	Birc5,Bub1,Plk1,Stil,Aurkb,Cdc23,Mad2l1,Ndc80,Fbxo5,Ube2c,Kntc1,Gen1,Klhl22,Cenpe
10_Member	Reactome Gene Sets	R-MMU-975956	Nonsense Mediated Decay (NMD) independent of the Exon Junction Complex (EJC)	-9.04973	-6.59993	17/91	11837,19921,19989,20068,27370,66211,66480,66489,67025,67248,67671,68193,68436,78294,268449,619547,100503670	Rplp0,Rpl19,Rpl7,Rps17,Rps26,Rpl3l,Rpl15,Rpl35,Rpl11,Rpl39,Rpl38,Rpl24,Rpl34,Rps27a,Rpl23a,Rpl34-ps1,Rpl5
3_Member	GO Biological Processes	GO:1905818	regulation of chromosome separation	-9.02171	-6.57825	15/69	11799,12235,18817,20460,20877,21335,52563,56150,67052,67141,68612,208628,209334,224023,229841	Birc5,Bub1,Plk1,Stil,Aurkb,Tacc3,Cdc23,Mad2l1,Ndc80,Fbxo5,Ube2c,Kntc1,Gen1,Klhl22,Cenpe
11_Summary	WikiPathways	WP150	DNA Replication	-8.94087	-6.50367	12/41	17215,17216,17218,17220,18971,18973,19891,56452,57441,68275,72151,106344,16881,12428,12448,19171,52563,68612,69270,78294,272551,13006,67849,12534,12581,211586,268930,19361,22404,52679,67141,237877,269582,77011,21973,208084,320209,29870,319157,326619	Mcm3,Mcm2,Mcm5,Mcm7,Pold1,Pole,Rpa2,Orc6,Gmnn,Rpa1,Rfc5,Rfc4,Lig1,Ccna2,Ccne2,Psmb10,Cdc23,Ube2c,Gins1,Rps27a,Gins2,Smc3,Cdca5,Cdk1,Cdkn2d,Tfdp2,Pkmyt1,Rad51,Wiz,E2f7,Fbxo5,Atad5,Clspn,Ticrr,Top2a,Pif1,Ddx11,Gtse1,H4c6,H4c1
11_Member	WikiPathways	WP150	DNA Replication	-8.94087	-6.50367	12/41	17215,17216,17218,17220,18971,18973,19891,56452,57441,68275,72151,106344	Mcm3,Mcm2,Mcm5,Mcm7,Pold1,Pole,Rpa2,Orc6,Gmnn,Rpa1,Rfc5,Rfc4
12_Summary	GO Biological Processes	GO:0051303	establishment of chromosome localization	-8.92756	-6.49878	16/81	11799,12617,20877,52276,52563,54141,66977,67052,67849,69654,71878,73804,77053,83815,110033,229841,13605,18005,26934,76464,14191,16560,17857,17913,18752,18817,19215,19329,21335,21648,56150,76123,108907,217303,319565,381269,20878,23943,71382,217893,218977	Birc5,Cenpc1,Aurkb,Cdca8,Cdc23,Spag5,Nuf2,Ndc80,Cdca5,Dctn2,Fam83d,Kif2c,Sun1,Cenpq,Kif22,Cenpe,Ect2,Nek2,Racgap1,Knl1,Fgr,Kif1a,Mx1,Myo1c,Prkcg,Plk1,Ptgds,Rab17,Tacc3,Dynlt1b,Mad2l1,Gpsm2,Nusap1,Cd300a,Syne2,Mreg,Aurka,Esyt1,Pex1,Pacs2,Dlgap5
12_Member	GO Biological Processes	GO:0051303	establishment of chromosome localization	-8.92756	-6.49878	16/81	11799,12617,20877,52276,52563,54141,66977,67052,67849,69654,71878,73804,77053,83815,110033,229841	Birc5,Cenpc1,Aurkb,Cdca8,Cdc23,Spag5,Nuf2,Ndc80,Cdca5,Dctn2,Fam83d,Kif2c,Sun1,Cenpq,Kif22,Cenpe
12_Member	GO Biological Processes	GO:0008608	attachment of spindle microtubules to kinetochore	-8.92375	-6.49878	11/33	12617,13605,18005,20877,26934,54141,66977,67052,73804,76464,229841	Cenpc1,Ect2,Nek2,Aurkb,Racgap1,Spag5,Nuf2,Ndc80,Kif2c,Knl1,Cenpe
3_Member	GO Biological Processes	GO:0051985	negative regulation of chromosome segregation	-8.81276	-6.39378	13/51	11799,12235,18817,20460,20877,56150,67052,67141,208628,209334,214901,224023,229841	Birc5,Bub1,Plk1,Stil,Aurkb,Mad2l1,Ndc80,Fbxo5,Kntc1,Gen1,Chtf18,Klhl22,Cenpe
3_Member	GO Biological Processes	GO:0045841	negative regulation of mitotic metaphase/anaphase transition	-8.80624	-6.39317	12/42	11799,12235,18817,20460,20877,56150,67052,67141,208628,209334,224023,229841	Birc5,Bub1,Plk1,Stil,Aurkb,Mad2l1,Ndc80,Fbxo5,Kntc1,Gen1,Klhl22,Cenpe
3_Member	GO Biological Processes	GO:1902099	regulation of metaphase/anaphase transition of cell cycle	-8.79155	-6.38431	14/61	11799,12235,18817,20460,20877,52563,56150,67052,67141,68612,208628,209334,224023,229841	Birc5,Bub1,Plk1,Stil,Aurkb,Cdc23,Mad2l1,Ndc80,Fbxo5,Ube2c,Kntc1,Gen1,Klhl22,Cenpe
12_Member	GO Biological Processes	GO:0050000	chromosome localization	-8.76357	-6.36208	16/83	11799,12617,20877,52276,52563,54141,66977,67052,67849,69654,71878,73804,77053,83815,110033,229841	Birc5,Cenpc1,Aurkb,Cdca8,Cdc23,Spag5,Nuf2,Ndc80,Cdca5,Dctn2,Fam83d,Kif2c,Sun1,Cenpq,Kif22,Cenpe
3_Member	GO Biological Processes	GO:0031577	spindle checkpoint	-8.67563	-6.28542	12/43	11799,12235,18817,20460,20877,20878,56150,67052,208628,209334,224023,229841	Birc5,Bub1,Plk1,Stil,Aurkb,Aurka,Mad2l1,Ndc80,Kntc1,Gen1,Klhl22,Cenpe
3_Member	GO Biological Processes	GO:2000816	negative regulation of mitotic sister chromatid separation	-8.67563	-6.28542	12/43	11799,12235,18817,20460,20877,56150,67052,67141,208628,209334,224023,229841	Birc5,Bub1,Plk1,Stil,Aurkb,Mad2l1,Ndc80,Fbxo5,Kntc1,Gen1,Klhl22,Cenpe
3_Member	GO Biological Processes	GO:0033047	regulation of mitotic sister chromatid segregation	-8.659	-6.27433	15/73	11799,12235,18817,20460,20877,21335,52563,56150,67052,67141,68612,208628,209334,224023,229841	Birc5,Bub1,Plk1,Stil,Aurkb,Tacc3,Cdc23,Mad2l1,Ndc80,Fbxo5,Ube2c,Kntc1,Gen1,Klhl22,Cenpe
9_Member	GO Biological Processes	GO:0051321	meiotic cell cycle	-8.64562	-6.26641	32/328	12235,12448,12617,13006,14211,17345,17688,18005,18817,19361,19362,19366,20878,20892,21973,66977,67052,67121,67141,68275,68549,73679,77053,78658,105988,107995,214901,215387,229841,233276,239083,268930	Bub1,Ccne2,Cenpc1,Smc3,Smc2,Mki67,Msh6,Nek2,Plk1,Rad51,Rad51ap1,Rad54l,Aurka,Cenpx,Top2a,Nuf2,Ndc80,Mastl,Fbxo5,Rpa1,Sgo2a,Tex19.1,Sun1,Ncapd3,Espl1,Cdc20,Chtf18,Ncaph,Cenpe,Tubgcp5,Ccnb1ip1,Pkmyt1
11_Member	KEGG Pathway	ko03030	DNA replication	-8.61301	-6.23919	11/35	16881,17215,17216,17218,17220,18971,18973,19891,68275,72151,106344	Lig1,Mcm3,Mcm2,Mcm5,Mcm7,Pold1,Pole,Rpa2,Rpa1,Rfc5,Rfc4
12_Member	GO Biological Processes	GO:0051310	metaphase plate congression	-8.59442	-6.22593	14/63	12617,20877,52276,52563,54141,66977,67052,67849,69654,71878,73804,83815,110033,229841	Cenpc1,Aurkb,Cdca8,Cdc23,Spag5,Nuf2,Ndc80,Cdca5,Dctn2,Fam83d,Kif2c,Cenpq,Kif22,Cenpe
11_Member	Reactome Gene Sets	R-MMU-69306	DNA Replication	-8.57881	-6.21559	19/123	12428,12448,16881,17215,17216,17218,17220,18971,18973,19171,52563,57441,68275,68612,69270,72151,78294,106344,272551	Ccna2,Ccne2,Lig1,Mcm3,Mcm2,Mcm5,Mcm7,Pold1,Pole,Psmb10,Cdc23,Gmnn,Rpa1,Ube2c,Gins1,Rfc5,Rps27a,Rfc4,Gins2
3_Member	GO Biological Processes	GO:1902100	negative regulation of metaphase/anaphase transition of cell cycle	-8.54882	-6.19079	12/44	11799,12235,18817,20460,20877,56150,67052,67141,208628,209334,224023,229841	Birc5,Bub1,Plk1,Stil,Aurkb,Mad2l1,Ndc80,Fbxo5,Kntc1,Gen1,Klhl22,Cenpe
10_Member	Reactome Gene Sets	R-MMU-72689	Formation of a pool of free 40S subunits	-8.53164	-6.17876	17/98	11837,19921,19989,20068,27370,66211,66480,66489,67025,67248,67671,68193,68436,78294,268449,619547,100503670	Rplp0,Rpl19,Rpl7,Rps17,Rps26,Rpl3l,Rpl15,Rpl35,Rpl11,Rpl39,Rpl38,Rpl24,Rpl34,Rps27a,Rpl23a,Rpl34-ps1,Rpl5
3_Member	GO Biological Processes	GO:1905819	negative regulation of chromosome separation	-8.42561	-6.0778	12/45	11799,12235,18817,20460,20877,56150,67052,67141,208628,209334,224023,229841	Birc5,Bub1,Plk1,Stil,Aurkb,Mad2l1,Ndc80,Fbxo5,Kntc1,Gen1,Klhl22,Cenpe
11_Member	KEGG Pathway	mmu03030	DNA replication	-8.32429	-5.9815	11/37	16881,17215,17216,17218,17220,18971,18973,19891,68275,72151,106344	Lig1,Mcm3,Mcm2,Mcm5,Mcm7,Pold1,Pole,Rpa2,Rpa1,Rfc5,Rfc4
3_Member	GO Biological Processes	GO:0033048	negative regulation of mitotic sister chromatid segregation	-8.30582	-5.968	12/46	11799,12235,18817,20460,20877,56150,67052,67141,208628,209334,224023,229841	Birc5,Bub1,Plk1,Stil,Aurkb,Mad2l1,Ndc80,Fbxo5,Kntc1,Gen1,Klhl22,Cenpe
11_Member	Reactome Gene Sets	R-MMU-69239	Synthesis of DNA	-8.25405	-5.92113	18/115	12428,12448,16881,17215,17216,17218,17220,18971,18973,19171,52563,68275,68612,69270,72151,78294,106344,272551	Ccna2,Ccne2,Lig1,Mcm3,Mcm2,Mcm5,Mcm7,Pold1,Pole,Psmb10,Cdc23,Rpa1,Ube2c,Gins1,Rfc5,Rps27a,Rfc4,Gins2
11_Member	Reactome Gene Sets	R-MMU-69242	S Phase	-8.22578	-5.89772	20/143	12428,12448,13006,16881,17215,17216,17218,17220,18971,18973,19171,52563,67849,68275,68612,69270,72151,78294,106344,272551	Ccna2,Ccne2,Smc3,Lig1,Mcm3,Mcm2,Mcm5,Mcm7,Pold1,Pole,Psmb10,Cdc23,Cdca5,Rpa1,Ube2c,Gins1,Rfc5,Rps27a,Rfc4,Gins2
9_Member	GO Biological Processes	GO:0061982	meiosis I cell cycle process	-8.16788	-5.84462	19/130	12448,12617,17688,18817,19361,19362,19366,20878,20892,21973,67052,67141,68549,73679,77053,105988,214901,229841,239083	Ccne2,Cenpc1,Msh6,Plk1,Rad51,Rad51ap1,Rad54l,Aurka,Cenpx,Top2a,Ndc80,Fbxo5,Sgo2a,Tex19.1,Sun1,Espl1,Chtf18,Cenpe,Ccnb1ip1
10_Member	WikiPathways	WP163	Cytoplasmic Ribosomal Proteins	-8.15446	-5.83594	16/91	11837,19921,19989,20068,27370,66480,66489,67025,67248,67671,68193,68436,78294,268449,619547,621697	Rplp0,Rpl19,Rpl7,Rps17,Rps26,Rpl15,Rpl35,Rpl11,Rpl39,Rpl38,Rpl24,Rpl34,Rps27a,Rpl23a,Rpl34-ps1,Rpl32l
3_Member	GO Biological Processes	GO:0033046	negative regulation of sister chromatid segregation	-8.07582	-5.762	12/48	11799,12235,18817,20460,20877,56150,67052,67141,208628,209334,224023,229841	Birc5,Bub1,Plk1,Stil,Aurkb,Mad2l1,Ndc80,Fbxo5,Kntc1,Gen1,Klhl22,Cenpe
3_Member	GO Biological Processes	GO:0000075	cell cycle checkpoint	-8.01149	-5.70231	22/177	11799,12189,12235,12534,18817,19891,20460,20877,20878,21973,56150,67052,68014,68193,77011,109019,208628,209334,224023,229841,234736,269582	Birc5,Brca1,Bub1,Cdk1,Plk1,Rpa2,Stil,Aurkb,Aurka,Top2a,Mad2l1,Ndc80,Zwilch,Rpl24,Ticrr,Nabp1,Kntc1,Gen1,Klhl22,Cenpe,Rfwd3,Clspn
3_Member	GO Biological Processes	GO:0071174	mitotic spindle checkpoint	-7.92658	-5.622	11/40	11799,12235,18817,20460,20877,56150,67052,208628,209334,224023,229841	Birc5,Bub1,Plk1,Stil,Aurkb,Mad2l1,Ndc80,Kntc1,Gen1,Klhl22,Cenpe
10_Member	Reactome Gene Sets	R-MMU-156827	L13a-mediated translational silencing of Ceruloplasmin expression	-7.86826	-5.56822	17/108	11837,19921,19989,20068,27370,66211,66480,66489,67025,67248,67671,68193,68436,78294,268449,619547,100503670	Rplp0,Rpl19,Rpl7,Rps17,Rps26,Rpl3l,Rpl15,Rpl35,Rpl11,Rpl39,Rpl38,Rpl24,Rpl34,Rps27a,Rpl23a,Rpl34-ps1,Rpl5
10_Member	Reactome Gene Sets	R-MMU-72706	GTP hydrolysis and joining of the 60S ribosomal subunit	-7.80627	-5.51074	17/109	11837,19921,19989,20068,27370,66211,66480,66489,67025,67248,67671,68193,68436,78294,268449,619547,100503670	Rplp0,Rpl19,Rpl7,Rps17,Rps26,Rpl3l,Rpl15,Rpl35,Rpl11,Rpl39,Rpl38,Rpl24,Rpl34,Rps27a,Rpl23a,Rpl34-ps1,Rpl5
11_Member	WikiPathways	WP413	G1 to S cell cycle control	-7.78864	-5.49756	13/61	12448,12534,12581,17215,17216,17218,17220,18973,19891,56452,68275,211586,268930	Ccne2,Cdk1,Cdkn2d,Mcm3,Mcm2,Mcm5,Mcm7,Pole,Rpa2,Orc6,Rpa1,Tfdp2,Pkmyt1
13_Summary	KEGG Pathway	ko04110	Cell cycle	-7.72355	-5.43688	18/124	12235,12428,12448,12534,12581,13006,17215,17216,17218,17220,18817,52563,56150,56452,105988,107995,211586,268930,18005,19171,20877,20878,67141,68612,78294,21804	Bub1,Ccna2,Ccne2,Cdk1,Cdkn2d,Smc3,Mcm3,Mcm2,Mcm5,Mcm7,Plk1,Cdc23,Mad2l1,Orc6,Espl1,Cdc20,Tfdp2,Pkmyt1,Nek2,Psmb10,Aurkb,Aurka,Fbxo5,Ube2c,Rps27a,Tgfb1i1
13_Member	KEGG Pathway	ko04110	Cell cycle	-7.72355	-5.43688	18/124	12235,12428,12448,12534,12581,13006,17215,17216,17218,17220,18817,52563,56150,56452,105988,107995,211586,268930	Bub1,Ccna2,Ccne2,Cdk1,Cdkn2d,Smc3,Mcm3,Mcm2,Mcm5,Mcm7,Plk1,Cdc23,Mad2l1,Orc6,Espl1,Cdc20,Tfdp2,Pkmyt1
10_Member	Reactome Gene Sets	R-MMU-927802	Nonsense-Mediated Decay (NMD)	-7.68447	-5.40649	17/111	11837,19921,19989,20068,27370,66211,66480,66489,67025,67248,67671,68193,68436,78294,268449,619547,100503670	Rplp0,Rpl19,Rpl7,Rps17,Rps26,Rpl3l,Rpl15,Rpl35,Rpl11,Rpl39,Rpl38,Rpl24,Rpl34,Rps27a,Rpl23a,Rpl34-ps1,Rpl5
10_Member	Reactome Gene Sets	R-MMU-975957	Nonsense Mediated Decay (NMD) enhanced by the Exon Junction Complex (EJC)	-7.68447	-5.40649	17/111	11837,19921,19989,20068,27370,66211,66480,66489,67025,67248,67671,68193,68436,78294,268449,619547,100503670	Rplp0,Rpl19,Rpl7,Rps17,Rps26,Rpl3l,Rpl15,Rpl35,Rpl11,Rpl39,Rpl38,Rpl24,Rpl34,Rps27a,Rpl23a,Rpl34-ps1,Rpl5
9_Member	GO Biological Processes	GO:0007127	meiosis I	-7.66769	-5.39399	18/125	12448,12617,18817,19361,19362,19366,20878,20892,21973,67052,67141,68549,73679,77053,105988,214901,229841,239083	Ccne2,Cenpc1,Plk1,Rad51,Rad51ap1,Rad54l,Aurka,Cenpx,Top2a,Ndc80,Fbxo5,Sgo2a,Tex19.1,Sun1,Espl1,Chtf18,Cenpe,Ccnb1ip1
14_Summary	Reactome Gene Sets	R-MMU-983189	Kinesins	-7.65012	-5.38065	12/52	16551,16571,19348,22146,26934,53857,70218,73804,110033,209737,229841,240641,71169,28169,69654,19085,75974,12449,14129,17057,17973,18019,19171,21354,22036,52563,66141,67138,68612,70809,74153,78294,107995,208154,224023	Kif11,Kif4,Kif20a,Tuba1c,Racgap1,Tuba8,Kif18b,Kif2c,Kif22,Kif15,Cenpe,Kif20b,Nbas,Agpat3,Dctn2,Prkar1b,Dock11,Ccnf,Fcgr1,Klrb1a,Nck1,Nfatc2,Psmb10,Tap1,Traip,Cdc23,Ifitm3,Herc6,Ube2c,Clec2g,Uba7,Rps27a,Cdc20,Btla,Klhl22
14_Member	Reactome Gene Sets	R-MMU-983189	Kinesins	-7.65012	-5.38065	12/52	16551,16571,19348,22146,26934,53857,70218,73804,110033,209737,229841,240641	Kif11,Kif4,Kif20a,Tuba1c,Racgap1,Tuba8,Kif18b,Kif2c,Kif22,Kif15,Cenpe,Kif20b
11_Member	GO Biological Processes	GO:0044786	cell cycle DNA replication	-7.56498	-5.2997	11/43	16881,17215,17216,17218,17220,19361,22404,52679,67141,69270,237877	Lig1,Mcm3,Mcm2,Mcm5,Mcm7,Rad51,Wiz,E2f7,Fbxo5,Gins1,Atad5
13_Member	KEGG Pathway	mmu04110	Cell cycle	-7.50356	-5.24245	18/128	12235,12428,12448,12534,12581,13006,17215,17216,17218,17220,18817,52563,56150,56452,105988,107995,211586,268930	Bub1,Ccna2,Ccne2,Cdk1,Cdkn2d,Smc3,Mcm3,Mcm2,Mcm5,Mcm7,Plk1,Cdc23,Mad2l1,Orc6,Espl1,Cdc20,Tfdp2,Pkmyt1
4_Member	GO Biological Processes	GO:0006302	double-strand break repair	-7.48017	-5.22317	25/239	12189,14235,16881,17215,17216,17218,17220,19361,19362,19366,19891,56045,56249,66408,67711,67849,68275,75317,80285,109019,209334,234736,237211,272551,320209	Brca1,Foxm1,Lig1,Mcm3,Mcm2,Mcm5,Mcm7,Rad51,Rad51ap1,Rad54l,Rpa2,Samhd1,Actr8,Aptx,Nsmce1,Cdca5,Rpa1,Parpbp,Parp9,Nabp1,Gen1,Rfwd3,Fancb,Gins2,Ddx11
4_Member	GO Biological Processes	GO:0000724	double-strand break repair via homologous recombination	-7.39691	-5.15108	18/130	12189,17215,17216,17218,17220,19361,19362,19366,19891,56045,67711,68275,75317,109019,209334,234736,237211,272551	Brca1,Mcm3,Mcm2,Mcm5,Mcm7,Rad51,Rad51ap1,Rad54l,Rpa2,Samhd1,Nsmce1,Rpa1,Parpbp,Nabp1,Gen1,Rfwd3,Fancb,Gins2
8_Member	Reactome Gene Sets	R-MMU-73886	Chromosome Maintenance	-7.39691	-5.15108	18/130	12428,12617,16881,18971,20892,26886,60411,66570,68275,72107,72151,72155,102920,106344,208084,214901,319157,326619	Ccna2,Cenpc1,Lig1,Pold1,Cenpx,Cenph,Cenpk,Cenpm,Rpa1,Dscc1,Rfc5,Cenpn,Cenpi,Rfc4,Pif1,Chtf18,H4c6,H4c1
10_Member	Reactome Gene Sets	R-MMU-72613	Eukaryotic Translation Initiation	-7.39199	-5.15108	17/116	11837,19921,19989,20068,27370,66211,66480,66489,67025,67248,67671,68193,68436,78294,268449,619547,100503670	Rplp0,Rpl19,Rpl7,Rps17,Rps26,Rpl3l,Rpl15,Rpl35,Rpl11,Rpl39,Rpl38,Rpl24,Rpl34,Rps27a,Rpl23a,Rpl34-ps1,Rpl5
10_Member	Reactome Gene Sets	R-MMU-72737	Cap-dependent Translation Initiation	-7.39199	-5.15108	17/116	11837,19921,19989,20068,27370,66211,66480,66489,67025,67248,67671,68193,68436,78294,268449,619547,100503670	Rplp0,Rpl19,Rpl7,Rps17,Rps26,Rpl3l,Rpl15,Rpl35,Rpl11,Rpl39,Rpl38,Rpl24,Rpl34,Rps27a,Rpl23a,Rpl34-ps1,Rpl5
15_Summary	GO Biological Processes	GO:1902807	negative regulation of cell cycle G1/S phase transition	-7.35291	-5.11593	13/66	12043,12581,14056,14841,16600,18764,19891,20293,20555,52679,69274,234736,244281,12428,12448,18973,20913,71878,404710	Bcl2,Cdkn2d,Ezh2,Haspin,Klf4,Pkd2,Rpa2,Ccl12,Slfn1,E2f7,Ctdspl,Rfwd3,Myo16,Ccna2,Ccne2,Pole,Stxbp4,Fam83d,Iqgap3
15_Member	GO Biological Processes	GO:1902807	negative regulation of cell cycle G1/S phase transition	-7.35291	-5.11593	13/66	12043,12581,14056,14841,16600,18764,19891,20293,20555,52679,69274,234736,244281	Bcl2,Cdkn2d,Ezh2,Haspin,Klf4,Pkd2,Rpa2,Ccl12,Slfn1,E2f7,Ctdspl,Rfwd3,Myo16
4_Member	GO Biological Processes	GO:0000725	recombinational repair	-7.34438	-5.1113	18/131	12189,17215,17216,17218,17220,19361,19362,19366,19891,56045,67711,68275,75317,109019,209334,234736,237211,272551	Brca1,Mcm3,Mcm2,Mcm5,Mcm7,Rad51,Rad51ap1,Rad54l,Rpa2,Samhd1,Nsmce1,Rpa1,Parpbp,Nabp1,Gen1,Rfwd3,Fancb,Gins2
3_Member	GO Biological Processes	GO:0045839	negative regulation of mitotic nuclear division	-7.26375	-5.03453	12/56	11799,12235,18817,20460,20877,56150,67052,67141,208628,209334,224023,229841	Birc5,Bub1,Plk1,Stil,Aurkb,Mad2l1,Ndc80,Fbxo5,Kntc1,Gen1,Klhl22,Cenpe
16_Summary	GO Biological Processes	GO:0071103	DNA conformation change	-7.22345	-4.99805	23/212	12534,14211,17216,17220,19361,20937,21973,54392,66929,67849,68275,76044,78658,107435,107970,108907,110749,208084,215387,319157,320209,326619,404634,16906,18817,67121,103468,445007	Cdk1,Smc2,Mcm2,Mcm7,Rad51,Suv39h1,Top2a,Ncapg,Asf1b,Cdca5,Rpa1,Ncapg2,Ncapd3,Hat1,H1f6,Nusap1,Chaf1b,Pif1,Ncaph,H4c6,Ddx11,H4c1,Macroh2a2,Lmnb1,Plk1,Mastl,Nup107,Nup85
16_Member	GO Biological Processes	GO:0071103	DNA conformation change	-7.22345	-4.99805	23/212	12534,14211,17216,17220,19361,20937,21973,54392,66929,67849,68275,76044,78658,107435,107970,108907,110749,208084,215387,319157,320209,326619,404634	Cdk1,Smc2,Mcm2,Mcm7,Rad51,Suv39h1,Top2a,Ncapg,Asf1b,Cdca5,Rpa1,Ncapg2,Ncapd3,Hat1,H1f6,Nusap1,Chaf1b,Pif1,Ncaph,H4c6,Ddx11,H4c1,Macroh2a2
12_Member	GO Biological Processes	GO:0007080	mitotic metaphase plate congression	-7.12948	-4.90787	11/47	12617,20877,52276,52563,66977,67052,67849,69654,73804,110033,229841	Cenpc1,Aurkb,Cdca8,Cdc23,Nuf2,Ndc80,Cdca5,Dctn2,Kif2c,Kif22,Cenpe
3_Member	GO Biological Processes	GO:0007094	mitotic spindle assembly checkpoint	-7.05693	-4.84281	10/38	11799,12235,18817,20877,56150,67052,208628,209334,224023,229841	Birc5,Bub1,Plk1,Aurkb,Mad2l1,Ndc80,Kntc1,Gen1,Klhl22,Cenpe
3_Member	GO Biological Processes	GO:0071173	spindle assembly checkpoint	-7.05693	-4.84281	10/38	11799,12235,18817,20877,56150,67052,208628,209334,224023,229841	Birc5,Bub1,Plk1,Aurkb,Mad2l1,Ndc80,Kntc1,Gen1,Klhl22,Cenpe
8_Member	GO Biological Processes	GO:0065004	protein-DNA complex assembly	-6.89703	-4.68661	20/171	12617,17215,17216,17218,17220,19361,20892,26886,60411,66929,72155,102920,107435,107970,110749,218977,229841,319157,326619,404634	Cenpc1,Mcm3,Mcm2,Mcm5,Mcm7,Rad51,Cenpx,Cenph,Cenpk,Asf1b,Cenpn,Cenpi,Hat1,H1f6,Chaf1b,Dlgap5,Cenpe,H4c6,H4c1,Macroh2a2
8_Member	GO Biological Processes	GO:0051382	kinetochore assembly	-6.82237	-4.61561	7/16	12617,20892,26886,60411,72155,218977,229841	Cenpc1,Cenpx,Cenph,Cenpk,Cenpn,Dlgap5,Cenpe
17_Summary	GO Biological Processes	GO:0019221	cytokine-mediated signaling pathway	-6.78564	-4.58252	31/373	12982,12983,14042,14456,15944,15945,16169,20293,20308,20309,20846,20847,20851,22033,22036,50931,54123,54448,56045,56417,58203,60440,66141,80285,103213,108737,213002,213208,246728,383619,445007,11761,12043,83430,192157	Csf2ra,Csf2rb,Ext1,Gas6,Irgm1,Cxcl10,Il15ra,Ccl12,Ccl9,Cxcl15,Stat1,Stat2,Stat5b,Traf5,Traip,Il27ra,Irf7,Il36a,Samhd1,Adar,Zbp1,Iigp1,Ifitm3,Parp9,Traf3ip2,Oxsr1,Ifitm6,Il20rb,Oas2,Aim2,Nup85,Aox1,Bcl2,Il23a,Socs7
17_Member	GO Biological Processes	GO:0019221	cytokine-mediated signaling pathway	-6.78564	-4.58252	31/373	12982,12983,14042,14456,15944,15945,16169,20293,20308,20309,20846,20847,20851,22033,22036,50931,54123,54448,56045,56417,58203,60440,66141,80285,103213,108737,213002,213208,246728,383619,445007	Csf2ra,Csf2rb,Ext1,Gas6,Irgm1,Cxcl10,Il15ra,Ccl12,Ccl9,Cxcl15,Stat1,Stat2,Stat5b,Traf5,Traip,Il27ra,Irf7,Il36a,Samhd1,Adar,Zbp1,Iigp1,Ifitm3,Parp9,Traf3ip2,Oxsr1,Ifitm6,Il20rb,Oas2,Aim2,Nup85
15_Member	GO Biological Processes	GO:2000134	negative regulation of G1/S transition of mitotic cell cycle	-6.745	-4.54548	12/62	12043,14056,14841,16600,18764,19891,20293,20555,52679,69274,234736,244281	Bcl2,Ezh2,Haspin,Klf4,Pkd2,Rpa2,Ccl12,Slfn1,E2f7,Ctdspl,Rfwd3,Myo16
18_Summary	GO Biological Processes	GO:0035455	response to interferon-alpha	-6.63676	-4.44082	8/24	14456,15957,15958,15959,19106,56417,66141,213002	Gas6,Ifit1,Ifit2,Ifit3,Eif2ak2,Adar,Ifitm3,Ifitm6
18_Member	GO Biological Processes	GO:0035455	response to interferon-alpha	-6.63676	-4.44082	8/24	14456,15957,15958,15959,19106,56417,66141,213002	Gas6,Ifit1,Ifit2,Ifit3,Eif2ak2,Adar,Ifitm3,Ifitm6
9_Member	GO Biological Processes	GO:0045132	meiotic chromosome segregation	-6.61537	-4.42297	15/102	12235,12448,12617,14211,18817,20892,21973,66977,68549,73679,77053,78658,105988,215387,239083	Bub1,Ccne2,Cenpc1,Smc2,Plk1,Cenpx,Top2a,Nuf2,Sgo2a,Tex19.1,Sun1,Ncapd3,Espl1,Ncaph,Ccnb1ip1
3_Member	GO Biological Processes	GO:2001251	negative regulation of chromosome organization	-6.39354	-4.20466	18/151	11799,12189,12235,17216,18817,20460,20877,21973,56150,67052,67141,70472,107970,208084,208628,209334,224023,229841	Birc5,Brca1,Bub1,Mcm2,Plk1,Stil,Aurkb,Top2a,Mad2l1,Ndc80,Fbxo5,Atad2,H1f6,Pif1,Kntc1,Gen1,Klhl22,Cenpe
16_Member	GO Biological Processes	GO:0030261	chromosome condensation	-6.30704	-4.12164	10/45	12534,14211,21973,54392,67849,76044,78658,107970,108907,215387	Cdk1,Smc2,Top2a,Ncapg,Cdca5,Ncapg2,Ncapd3,H1f6,Nusap1,Ncaph
1_Member	GO Biological Processes	GO:0090307	mitotic spindle assembly	-6.28597	-4.10747	12/68	13006,15511,16551,16571,18005,18817,20877,26934,72119,107995,233406,234094	Smc3,Hspa1b,Kif11,Kif4,Nek2,Plk1,Aurkb,Racgap1,Tpx2,Cdc20,Prc1,Arhgef10
3_Member	GO Biological Processes	GO:0051784	negative regulation of nuclear division	-6.28597	-4.10747	12/68	11799,12235,18817,20460,20877,56150,67052,67141,208628,209334,224023,229841	Birc5,Bub1,Plk1,Stil,Aurkb,Mad2l1,Ndc80,Fbxo5,Kntc1,Gen1,Klhl22,Cenpe
19_Summary	GO Biological Processes	GO:0000281	mitotic cytokinesis	-6.21445	-4.04304	12/69	11799,13605,16571,18817,19348,26934,68743,69028,74107,80986,108907,240641,20877,20873,20878,52679,233406,56338,56452,70218	Birc5,Ect2,Kif4,Plk1,Kif20a,Racgap1,Anln,Mitd1,Cep55,Ckap2,Nusap1,Kif20b,Aurkb,Plk4,Aurka,E2f7,Prc1,Txnip,Orc6,Kif18b
19_Member	GO Biological Processes	GO:0000281	mitotic cytokinesis	-6.21445	-4.04304	12/69	11799,13605,16571,18817,19348,26934,68743,69028,74107,80986,108907,240641	Birc5,Ect2,Kif4,Plk1,Kif20a,Racgap1,Anln,Mitd1,Cep55,Ckap2,Nusap1,Kif20b
20_Summary	GO Biological Processes	GO:0034340	response to type I interferon	-6.2119	-4.04304	10/46	20846,20847,54123,56045,56417,58203,66141,213002,246728,100038882,13063,15511,15945,18550,19106,20293,54188,58185,71586,230073,11799,12043,12428,12448,18019,18752,20851,12534,15957,20684,21354,22033,224754,667373,383619	Stat1,Stat2,Irf7,Samhd1,Adar,Zbp1,Ifitm3,Ifitm6,Oas2,Isg15,Cycs,Hspa1b,Cxcl10,Furin,Eif2ak2,Ccl12,Cpsf4,Rsad2,Ifih1,Ddx58,Birc5,Bcl2,Ccna2,Ccne2,Nfatc2,Prkcg,Stat5b,Cdk1,Ifit1,Sp100,Tap1,Traf5,H2-M11,Ifit1bl1,Aim2
20_Member	GO Biological Processes	GO:0034340	response to type I interferon	-6.2119	-4.04304	10/46	20846,20847,54123,56045,56417,58203,66141,213002,246728,100038882	Stat1,Stat2,Irf7,Samhd1,Adar,Zbp1,Ifitm3,Ifitm6,Oas2,Isg15
10_Member	Reactome Gene Sets	R-MMU-6791226	Major pathway of rRNA processing in the nucleolus and cytosol	-6.1572	-4.002	19/173	11837,14113,19921,19989,20068,27370,66211,66480,66489,67025,67248,67671,68193,68436,74778,78294,268449,619547,100503670	Rplp0,Fbl,Rpl19,Rpl7,Rps17,Rps26,Rpl3l,Rpl15,Rpl35,Rpl11,Rpl39,Rpl38,Rpl24,Rpl34,Rrp7a,Rps27a,Rpl23a,Rpl34-ps1,Rpl5
10_Member	Reactome Gene Sets	R-MMU-72312	rRNA processing	-6.1572	-4.002	19/173	11837,14113,19921,19989,20068,27370,66211,66480,66489,67025,67248,67671,68193,68436,74778,78294,268449,619547,100503670	Rplp0,Fbl,Rpl19,Rpl7,Rps17,Rps26,Rpl3l,Rpl15,Rpl35,Rpl11,Rpl39,Rpl38,Rpl24,Rpl34,Rrp7a,Rps27a,Rpl23a,Rpl34-ps1,Rpl5
10_Member	Reactome Gene Sets	R-MMU-8868773	rRNA processing in the nucleus and cytosol	-6.1572	-4.002	19/173	11837,14113,19921,19989,20068,27370,66211,66480,66489,67025,67248,67671,68193,68436,74778,78294,268449,619547,100503670	Rplp0,Fbl,Rpl19,Rpl7,Rps17,Rps26,Rpl3l,Rpl15,Rpl35,Rpl11,Rpl39,Rpl38,Rpl24,Rpl34,Rrp7a,Rps27a,Rpl23a,Rpl34-ps1,Rpl5
12_Member	GO Biological Processes	GO:0051988	regulation of attachment of spindle microtubules to kinetochore	-6.08042	-3.93166	6/13	13605,18005,20877,26934,54141,229841	Ect2,Nek2,Aurkb,Racgap1,Spag5,Cenpe
16_Member	GO Biological Processes	GO:0007076	mitotic chromosome condensation	-6.08042	-3.93166	6/13	14211,54392,67849,78658,108907,215387	Smc2,Ncapg,Cdca5,Ncapd3,Nusap1,Ncaph
13_Member	Reactome Gene Sets	R-MMU-174143	APC/C-mediated degradation of cell cycle proteins	-6.0137	-3.87752	13/85	12428,12534,18005,18817,19171,20877,20878,52563,56150,67141,68612,78294,107995	Ccna2,Cdk1,Nek2,Plk1,Psmb10,Aurkb,Aurka,Cdc23,Mad2l1,Fbxo5,Ube2c,Rps27a,Cdc20
13_Member	Reactome Gene Sets	R-MMU-453276	Regulation of mitotic cell cycle	-6.0137	-3.87752	13/85	12428,12534,18005,18817,19171,20877,20878,52563,56150,67141,68612,78294,107995	Ccna2,Cdk1,Nek2,Plk1,Psmb10,Aurkb,Aurka,Cdc23,Mad2l1,Fbxo5,Ube2c,Rps27a,Cdc20
11_Member	GO Biological Processes	GO:0033260	nuclear DNA replication	-5.98312	-3.85003	9/38	16881,17215,17216,17218,17220,19361,22404,69270,237877	Lig1,Mcm3,Mcm2,Mcm5,Mcm7,Rad51,Wiz,Gins1,Atad5
13_Member	Reactome Gene Sets	R-MMU-176408	Regulation of APC/C activators between G1/S and early anaphase	-5.92625	-3.80231	8/29	12428,12534,18817,52563,56150,67141,68612,107995	Ccna2,Cdk1,Plk1,Cdc23,Mad2l1,Fbxo5,Ube2c,Cdc20
8_Member	GO Biological Processes	GO:0034508	centromere complex assembly	-5.92625	-3.80231	8/29	12617,20892,26886,60411,72155,102920,218977,229841	Cenpc1,Cenpx,Cenph,Cenpk,Cenpn,Cenpi,Dlgap5,Cenpe
5_Member	GO Biological Processes	GO:1903901	negative regulation of viral life cycle	-5.89522	-3.77428	13/87	19106,22670,23962,56417,57444,58185,66141,66949,114643,213002,246728,268373,100038882	Eif2ak2,Trim26,Oasl2,Adar,Isg20,Rsad2,Ifitm3,Trim59,Oas1c,Ifitm6,Oas2,Ppia,Isg15
12_Member	GO Biological Processes	GO:0051315	attachment of mitotic spindle microtubules to kinetochore	-5.84816	-3.73611	6/14	12617,20877,66977,67052,73804,229841	Cenpc1,Aurkb,Nuf2,Ndc80,Kif2c,Cenpe
5_Member	GO Biological Processes	GO:0098542	defense response to other organism	-5.82514	-3.71602	45/726	12043,14129,14191,14433,15945,15957,15958,15959,17110,17474,17951,19106,20846,20847,23962,50931,54123,56045,56417,57444,58185,58203,60440,66141,67248,67775,71586,74180,78317,80285,80861,83430,103213,114643,213002,230073,234311,246728,269855,276950,383619,667370,667373,100034251,100038882	Bcl2,Fcgr1,Fgr,Gapdh,Cxcl10,Ifit1,Ifit2,Ifit3,Lyz1,Clec4d,Naip5,Eif2ak2,Stat1,Stat2,Oasl2,Il27ra,Irf7,Samhd1,Adar,Isg20,Rsad2,Zbp1,Iigp1,Ifitm3,Rpl39,Rtp4,Ifih1,Muc5b,Ccdc88b,Parp9,Dhx58,Il23a,Traf3ip2,Oas1c,Ifitm6,Ddx58,Ddx60,Oas2,Ssc5d,Slfn8,Aim2,Ifit3b,Ifit1bl1,Wfdc17,Isg15
3_Member	GO Biological Processes	GO:0033044	regulation of chromosome organization	-5.79502	-3.69169	29/373	11799,12189,12235,17216,17345,18005,18509,18817,20460,20877,20937,21335,21973,52563,56150,67052,67141,67849,68549,68612,70472,74016,107970,208084,208628,209334,224023,229841,320209	Birc5,Brca1,Bub1,Mcm2,Mki67,Nek2,Pax7,Plk1,Stil,Aurkb,Suv39h1,Tacc3,Top2a,Cdc23,Mad2l1,Ndc80,Fbxo5,Cdca5,Sgo2a,Ube2c,Atad2,Phf19,H1f6,Pif1,Kntc1,Gen1,Klhl22,Cenpe,Ddx11
20_Member	GO Biological Processes	GO:0060337	type I interferon signaling pathway	-5.78092	-3.68331	9/40	20846,20847,54123,56045,56417,58203,66141,213002,246728	Stat1,Stat2,Irf7,Samhd1,Adar,Zbp1,Ifitm3,Ifitm6,Oas2
20_Member	GO Biological Processes	GO:0071357	cellular response to type I interferon	-5.78092	-3.68331	9/40	20846,20847,54123,56045,56417,58203,66141,213002,246728	Stat1,Stat2,Irf7,Samhd1,Adar,Zbp1,Ifitm3,Ifitm6,Oas2
14_Member	Reactome Gene Sets	R-MMU-6811434	COPI-dependent Golgi-to-ER retrograde traffic	-5.66847	-3.57929	13/91	16551,16571,19348,22146,26934,53857,70218,71169,73804,110033,209737,229841,240641	Kif11,Kif4,Kif20a,Tuba1c,Racgap1,Tuba8,Kif18b,Nbas,Kif2c,Kif22,Kif15,Cenpe,Kif20b
16_Member	GO Biological Processes	GO:0006323	DNA packaging	-5.63522	-3.54881	18/170	12534,14211,17216,20937,21973,54392,66929,67849,76044,78658,107435,107970,108907,110749,215387,319157,326619,404634	Cdk1,Smc2,Mcm2,Suv39h1,Top2a,Ncapg,Asf1b,Cdca5,Ncapg2,Ncapd3,Hat1,H1f6,Nusap1,Chaf1b,Ncaph,H4c6,H4c1,Macroh2a2
5_Member	GO Biological Processes	GO:0048525	negative regulation of viral process	-5.54163	-3.46345	14/108	19106,20846,22670,23962,56417,57444,58185,66141,66949,114643,213002,246728,268373,100038882	Eif2ak2,Stat1,Trim26,Oasl2,Adar,Isg20,Rsad2,Ifitm3,Trim59,Oas1c,Ifitm6,Oas2,Ppia,Isg15
14_Member	Reactome Gene Sets	R-MMU-8856688	Golgi-to-ER retrograde transport	-5.51066	-3.43518	15/124	16551,16571,19348,22146,26934,28169,53857,69654,70218,71169,73804,110033,209737,229841,240641	Kif11,Kif4,Kif20a,Tuba1c,Racgap1,Agpat3,Tuba8,Dctn2,Kif18b,Nbas,Kif2c,Kif22,Kif15,Cenpe,Kif20b
19_Member	GO Biological Processes	GO:0061640	cytoskeleton-dependent cytokinesis	-5.50672	-3.43393	13/94	11799,13605,16571,18817,19348,20877,26934,68743,69028,74107,80986,108907,240641	Birc5,Ect2,Kif4,Plk1,Kif20a,Aurkb,Racgap1,Anln,Mitd1,Cep55,Ckap2,Nusap1,Kif20b
10_Member	KEGG Pathway	ko03010	Ribosome	-5.49031	-3.4202	18/174	11837,19921,19989,20068,27370,64657,66211,66480,66489,67025,67248,67671,68193,68436,78294,268449,619547,100503670	Rplp0,Rpl19,Rpl7,Rps17,Rps26,Mrps10,Rpl3l,Rpl15,Rpl35,Rpl11,Rpl39,Rpl38,Rpl24,Rpl34,Rps27a,Rpl23a,Rpl34-ps1,Rpl5
10_Member	KEGG Pathway	mmu03010	Ribosome	-5.45481	-3.38999	18/175	11837,19921,19989,20068,27370,64657,66211,66480,66489,67025,67248,67671,68193,68436,78294,268449,619547,100503670	Rplp0,Rpl19,Rpl7,Rps17,Rps26,Mrps10,Rpl3l,Rpl15,Rpl35,Rpl11,Rpl39,Rpl38,Rpl24,Rpl34,Rps27a,Rpl23a,Rpl34-ps1,Rpl5
19_Member	GO Biological Processes	GO:0000910	cytokinesis	-5.37676	-3.31718	17/160	11799,13605,16571,18817,19348,20873,20877,20878,26934,52679,68743,69028,74107,80986,108907,233406,240641	Birc5,Ect2,Kif4,Plk1,Kif20a,Plk4,Aurkb,Aurka,Racgap1,E2f7,Anln,Mitd1,Cep55,Ckap2,Nusap1,Prc1,Kif20b
11_Member	Reactome Gene Sets	R-MMU-176187	Activation of ATR in response to replication stress	-5.3554	-3.29841	8/34	17215,17216,17218,17220,68275,72151,106344,269582	Mcm3,Mcm2,Mcm5,Mcm7,Rpa1,Rfc5,Rfc4,Clspn
8_Member	GO Biological Processes	GO:0071824	protein-DNA complex subunit organization	-5.34685	-3.29243	20/214	12617,17215,17216,17218,17220,19361,20892,26886,60411,66929,72155,102920,107435,107970,110749,218977,229841,319157,326619,404634	Cenpc1,Mcm3,Mcm2,Mcm5,Mcm7,Rad51,Cenpx,Cenph,Cenpk,Asf1b,Cenpn,Cenpi,Hat1,H1f6,Chaf1b,Dlgap5,Cenpe,H4c6,H4c1,Macroh2a2
5_Member	GO Biological Processes	GO:0045069	regulation of viral genome replication	-5.30122	-3.25335	13/98	12043,19106,21973,23962,56417,57444,58185,66141,114643,213002,246728,268373,100038882	Bcl2,Eif2ak2,Top2a,Oasl2,Adar,Isg20,Rsad2,Ifitm3,Oas1c,Ifitm6,Oas2,Ppia,Isg15
5_Member	GO Biological Processes	GO:0045071	negative regulation of viral genome replication	-5.24032	-3.20106	10/58	19106,23962,56417,57444,58185,66141,114643,213002,246728,100038882	Eif2ak2,Oasl2,Adar,Isg20,Rsad2,Ifitm3,Oas1c,Ifitm6,Oas2,Isg15
5_Member	GO Biological Processes	GO:0019079	viral genome replication	-5.17181	-3.13748	14/116	12043,14456,19106,21973,23962,56417,57444,58185,66141,114643,213002,246728,268373,100038882	Bcl2,Gas6,Eif2ak2,Top2a,Oasl2,Adar,Isg20,Rsad2,Ifitm3,Oas1c,Ifitm6,Oas2,Ppia,Isg15
15_Member	GO Biological Processes	GO:0044843	cell cycle G1/S phase transition	-5.11938	-3.0875	19/203	12043,12428,12448,12581,14056,14841,16600,18764,18973,19891,20293,20555,20913,52679,69274,71878,234736,244281,404710	Bcl2,Ccna2,Ccne2,Cdkn2d,Ezh2,Haspin,Klf4,Pkd2,Pole,Rpa2,Ccl12,Slfn1,Stxbp4,E2f7,Ctdspl,Fam83d,Rfwd3,Myo16,Iqgap3
15_Member	GO Biological Processes	GO:1902806	regulation of cell cycle G1/S phase transition	-5.0124	-2.98777	15/136	12043,12581,14056,14841,16600,18764,19891,20293,20555,20913,52679,69274,71878,234736,244281	Bcl2,Cdkn2d,Ezh2,Haspin,Klf4,Pkd2,Rpa2,Ccl12,Slfn1,Stxbp4,E2f7,Ctdspl,Fam83d,Rfwd3,Myo16
11_Member	CORUM	CORUM:122	MCM complex	-5.00087	-2.98662	4/6	17215,17216,17218,17220	Mcm3,Mcm2,Mcm5,Mcm7
14_Member	Reactome Gene Sets	R-MMU-983231	Factors involved in megakaryocyte development and platelet production	-4.99941	-2.98662	14/120	16551,16571,19085,19348,22146,26934,53857,70218,73804,75974,110033,209737,229841,240641	Kif11,Kif4,Prkar1b,Kif20a,Tuba1c,Racgap1,Tuba8,Kif18b,Kif2c,Dock11,Kif22,Kif15,Cenpe,Kif20b
10_Member	GO Biological Processes	GO:0000027	ribosomal large subunit assembly	-4.93894	-2.93309	7/28	11837,66211,67025,67671,68193,268449,100503670	Rplp0,Rpl3l,Rpl11,Rpl38,Rpl24,Rpl23a,Rpl5
19_Member	GO Biological Processes	GO:0032506	cytokinetic process	-4.8808	-2.87725	8/39	13605,19348,20877,26934,68743,69028,74107,240641	Ect2,Kif20a,Aurkb,Racgap1,Anln,Mitd1,Cep55,Kif20b
11_Member	GO Biological Processes	GO:0000727	double-strand break repair via break-induced replication	-4.8725	-2.87123	5/12	17215,17216,17218,17220,272551	Mcm3,Mcm2,Mcm5,Mcm7,Gins2
11_Member	Reactome Gene Sets	R-MMU-68962	Activation of the pre-replicative complex	-4.72543	-2.73538	7/30	17215,17216,17218,17220,18973,57441,68275	Mcm3,Mcm2,Mcm5,Mcm7,Pole,Gmnn,Rpa1
5_Member	GO Biological Processes	GO:1903900	regulation of viral life cycle	-4.53092	-2.54964	16/167	12043,19106,21973,22670,23962,56417,57444,58185,66141,66949,114643,213002,244183,246728,268373,100038882	Bcl2,Eif2ak2,Top2a,Trim26,Oasl2,Adar,Isg20,Rsad2,Ifitm3,Trim59,Oas1c,Ifitm6,Trim30b,Oas2,Ppia,Isg15
7_Member	GO Biological Processes	GO:0051785	positive regulation of nuclear division	-4.42536	-2.45481	11/86	11799,16973,19362,20877,52563,67141,67849,68549,68612,108907,229841	Birc5,Lrp5,Rad51ap1,Aurkb,Cdc23,Fbxo5,Cdca5,Sgo2a,Ube2c,Nusap1,Cenpe
7_Member	GO Biological Processes	GO:1901989	positive regulation of cell cycle phase transition	-4.40585	-2.43854	12/102	11799,12534,14056,16906,20913,52563,67141,67849,68612,71878,229841,237877	Birc5,Cdk1,Ezh2,Lmnb1,Stxbp4,Cdc23,Fbxo5,Cdca5,Ube2c,Fam83d,Cenpe,Atad5
10_Member	GO Biological Processes	GO:0042273	ribosomal large subunit biogenesis	-4.38627	-2.42412	10/72	11837,19989,66211,66489,67025,67459,67671,68193,268449,100503670	Rplp0,Rpl7,Rpl3l,Rpl35,Rpl11,Nvl,Rpl38,Rpl24,Rpl23a,Rpl5
11_Member	GO Biological Processes	GO:0006267	pre-replicative complex assembly involved in nuclear cell cycle DNA replication	-4.35205	-2.40016	4/8	17215,17216,17218,17220	Mcm3,Mcm2,Mcm5,Mcm7
11_Member	GO Biological Processes	GO:0036388	pre-replicative complex assembly	-4.35205	-2.40016	4/8	17215,17216,17218,17220	Mcm3,Mcm2,Mcm5,Mcm7
11_Member	GO Biological Processes	GO:1902299	pre-replicative complex assembly involved in cell cycle DNA replication	-4.35205	-2.40016	4/8	17215,17216,17218,17220	Mcm3,Mcm2,Mcm5,Mcm7
11_Member	GO Biological Processes	GO:0006270	DNA replication initiation	-4.34707	-2.39921	7/34	12448,17215,17216,17218,17220,56452,77011	Ccne2,Mcm3,Mcm2,Mcm5,Mcm7,Orc6,Ticrr
11_Member	GO Biological Processes	GO:0032508	DNA duplex unwinding	-4.34707	-2.39921	7/34	17216,17220,19361,21973,68275,208084,320209	Mcm2,Mcm7,Rad51,Top2a,Rpa1,Pif1,Ddx11
7_Member	GO Biological Processes	GO:0045931	positive regulation of mitotic cell cycle	-4.34342	-2.39758	16/173	11799,12534,16906,16973,20851,20877,52563,56150,67052,67141,67849,68612,108907,209334,229841,240641	Birc5,Cdk1,Lmnb1,Lrp5,Stat5b,Aurkb,Cdc23,Mad2l1,Ndc80,Fbxo5,Cdca5,Ube2c,Nusap1,Gen1,Cenpe,Kif20b
12_Member	GO Biological Processes	GO:0051656	establishment of organelle localization	-4.24451	-2.30463	32/520	11799,12617,14191,16560,17857,17913,18752,18817,19215,19329,20877,21335,21648,52276,52563,54141,56150,66977,67052,67849,69654,71878,73804,76123,77053,83815,108907,110033,217303,229841,319565,381269	Birc5,Cenpc1,Fgr,Kif1a,Mx1,Myo1c,Prkcg,Plk1,Ptgds,Rab17,Aurkb,Tacc3,Dynlt1b,Cdca8,Cdc23,Spag5,Mad2l1,Nuf2,Ndc80,Cdca5,Dctn2,Fam83d,Kif2c,Gpsm2,Sun1,Cenpq,Nusap1,Kif22,Cd300a,Cenpe,Syne2,Mreg
11_Member	GO Biological Processes	GO:1902969	mitotic DNA replication	-4.1728	-2.24267	5/16	16881,17215,17216,19361,69270	Lig1,Mcm3,Mcm2,Rad51,Gins1
5_Member	GO Biological Processes	GO:0043901	negative regulation of multi-organism process	-4.16504	-2.23684	16/179	19106,19215,20846,22670,23962,56417,57444,58185,66141,66949,80861,114643,213002,246728,268373,100038882	Eif2ak2,Ptgds,Stat1,Trim26,Oasl2,Adar,Isg20,Rsad2,Ifitm3,Trim59,Dhx58,Oas1c,Ifitm6,Oas2,Ppia,Isg15
10_Member	GO Biological Processes	GO:0002181	cytoplasmic translation	-4.15141	-2.22514	11/92	11837,17973,19921,27370,66480,66521,67025,67248,67671,68193,621697	Rplp0,Nck1,Rpl19,Rps26,Rpl15,Rwdd1,Rpl11,Rpl39,Rpl38,Rpl24,Rpl32l
13_Member	Reactome Gene Sets	R-MMU-176814	Activation of APC/C and APC/C:Cdc20 mediated degradation of mitotic proteins	-4.13163	-2.20726	10/77	12428,12534,18005,18817,19171,52563,56150,68612,78294,107995	Ccna2,Cdk1,Nek2,Plk1,Psmb10,Cdc23,Mad2l1,Ube2c,Rps27a,Cdc20
3_Member	GO Biological Processes	GO:0010639	negative regulation of organelle organization	-4.11592	-2.19417	28/435	11799,12189,12235,12449,17216,18005,18817,20393,20460,20877,21973,52184,56150,67052,67141,70472,72119,76709,80986,107970,170835,208084,208628,209334,224023,229841,245857,320827	Birc5,Brca1,Bub1,Ccnf,Mcm2,Nek2,Plk1,Sgk1,Stil,Aurkb,Top2a,Odf2l,Mad2l1,Ndc80,Fbxo5,Atad2,Tpx2,Arpc2,Ckap2,H1f6,Inpp5j,Pif1,Kntc1,Gen1,Klhl22,Cenpe,Ssh3,Cracd
11_Member	Reactome Gene Sets	R-MMU-69481	G2/M Checkpoints	-4.11475	-2.19417	15/162	12534,17215,17216,17218,17220,19171,29870,68275,72151,78294,106344,268930,269582,319157,326619	Cdk1,Mcm3,Mcm2,Mcm5,Mcm7,Psmb10,Gtse1,Rpa1,Rfc5,Rps27a,Rfc4,Pkmyt1,Clspn,H4c6,H4c1
5_Member	GO Biological Processes	GO:0043900	regulation of multi-organism process	-4.09882	-2.18478	28/436	12043,19106,19215,20846,20878,21973,22670,23962,56417,57444,58185,66141,66949,80285,80861,83430,103213,114643,213002,218454,230073,234311,244183,246728,268373,327957,383619,100038882	Bcl2,Eif2ak2,Ptgds,Stat1,Aurka,Top2a,Trim26,Oasl2,Adar,Isg20,Rsad2,Ifitm3,Trim59,Parp9,Dhx58,Il23a,Traf3ip2,Oas1c,Ifitm6,Lhfpl2,Ddx58,Ddx60,Trim30b,Oas2,Ppia,Scimp,Aim2,Isg15
13_Member	Reactome Gene Sets	R-MMU-179409	APC-Cdc20 mediated degradation of Nek2A	-4.09239	-2.18115	6/26	18005,52563,56150,68612,78294,107995	Nek2,Cdc23,Mad2l1,Ube2c,Rps27a,Cdc20
9_Member	GO Biological Processes	GO:0070192	chromosome organization involved in meiotic cell cycle	-4.08328	-2.17389	10/78	12235,12448,14211,19361,68549,73679,77053,78658,215387,239083	Bub1,Ccne2,Smc2,Rad51,Sgo2a,Tex19.1,Sun1,Ncapd3,Ncaph,Ccnb1ip1
10_Member	CORUM	CORUM:3047	Parvulin-associated pre-rRNP complex	-4.06155	-2.15528	8/50	11837,14113,19921,19989,22154,27225,66480,100503670	Rplp0,Fbl,Rpl19,Rpl7,Tubb5,Ddx24,Rpl15,Rpl5
12_Member	GO Biological Processes	GO:0051640	organelle localization	-4.06101	-2.15528	37/653	11799,12617,14191,16560,17857,17913,18752,18817,19215,19329,20877,20878,21335,21648,23943,52276,52563,54141,56150,66977,67052,67849,69654,71382,71878,73804,76123,77053,83815,108907,110033,217303,217893,218977,229841,319565,381269	Birc5,Cenpc1,Fgr,Kif1a,Mx1,Myo1c,Prkcg,Plk1,Ptgds,Rab17,Aurkb,Aurka,Tacc3,Dynlt1b,Esyt1,Cdca8,Cdc23,Spag5,Mad2l1,Nuf2,Ndc80,Cdca5,Dctn2,Pex1,Fam83d,Kif2c,Gpsm2,Sun1,Cenpq,Nusap1,Kif22,Cd300a,Pacs2,Dlgap5,Cenpe,Syne2,Mreg
11_Member	GO Biological Processes	GO:0006271	DNA strand elongation involved in DNA replication	-4.03197	-2.12988	5/17	16881,17215,17220,18973,69270	Lig1,Mcm3,Mcm7,Pole,Gins1
15_Member	GO Biological Processes	GO:0000082	G1/S transition of mitotic cell cycle	-4.02289	-2.12261	16/184	12043,12448,12581,14056,14841,16600,18764,18973,19891,20293,20555,52679,69274,234736,244281,404710	Bcl2,Ccne2,Cdkn2d,Ezh2,Haspin,Klf4,Pkd2,Pole,Rpa2,Ccl12,Slfn1,E2f7,Ctdspl,Rfwd3,Myo16,Iqgap3
19_Member	GO Biological Processes	GO:0032465	regulation of cytokinesis	-3.98898	-2.09228	10/80	13605,18817,19348,20873,20877,20878,26934,52679,233406,240641	Ect2,Plk1,Kif20a,Plk4,Aurkb,Aurka,Racgap1,E2f7,Prc1,Kif20b
14_Member	Reactome Gene Sets	R-MMU-2132295	MHC class II antigen presentation	-3.94614	-2.05393	13/131	16551,16571,19348,22146,26934,53857,69654,70218,73804,110033,209737,229841,240641	Kif11,Kif4,Kif20a,Tuba1c,Racgap1,Tuba8,Dctn2,Kif18b,Kif2c,Kif22,Kif15,Cenpe,Kif20b
11_Member	GO Biological Processes	GO:0032392	DNA geometric change	-3.9453	-2.05393	7/39	17216,17220,19361,21973,68275,208084,320209	Mcm2,Mcm7,Rad51,Top2a,Rpa1,Pif1,Ddx11
20_Member	KEGG Pathway	ko05164	Influenza A	-3.93615	-2.04654	15/168	13063,15511,15945,18550,19106,20293,20846,20847,54123,54188,56417,58185,71586,230073,246728	Cycs,Hspa1b,Cxcl10,Furin,Eif2ak2,Ccl12,Stat1,Stat2,Irf7,Cpsf4,Adar,Rsad2,Ifih1,Ddx58,Oas2
9_Member	GO Biological Processes	GO:0007131	reciprocal meiotic recombination	-3.87691	-1.99601	8/53	19361,19362,19366,20892,21973,73679,214901,239083	Rad51,Rad51ap1,Rad54l,Cenpx,Top2a,Tex19.1,Chtf18,Ccnb1ip1
13_Member	KEGG Pathway	ko04114	Oocyte meiosis	-3.85824	-1.97906	12/116	12235,12448,12534,13006,18817,20878,52563,56150,67141,105988,107995,268930	Bub1,Ccne2,Cdk1,Smc3,Plk1,Aurka,Cdc23,Mad2l1,Fbxo5,Espl1,Cdc20,Pkmyt1
5_Member	GO Biological Processes	GO:0050792	regulation of viral process	-3.85459	-1.97712	17/210	12043,19106,20846,21973,22670,23962,56417,57444,58185,66141,66949,114643,213002,244183,246728,268373,100038882	Bcl2,Eif2ak2,Stat1,Top2a,Trim26,Oasl2,Adar,Isg20,Rsad2,Ifitm3,Trim59,Oas1c,Ifitm6,Trim30b,Oas2,Ppia,Isg15
20_Member	KEGG Pathway	mmu05164	Influenza A	-3.85028	-1.97451	15/171	13063,15511,15945,18550,19106,20293,20846,20847,54123,54188,56417,58185,71586,230073,246728	Cycs,Hspa1b,Cxcl10,Furin,Eif2ak2,Ccl12,Stat1,Stat2,Irf7,Cpsf4,Adar,Rsad2,Ifih1,Ddx58,Oas2
15_Member	GO Biological Processes	GO:2000045	regulation of G1/S transition of mitotic cell cycle	-3.8226	-1.94853	12/117	12043,14056,14841,16600,18764,19891,20293,20555,52679,69274,234736,244281	Bcl2,Ezh2,Haspin,Klf4,Pkd2,Rpa2,Ccl12,Slfn1,E2f7,Ctdspl,Rfwd3,Myo16
9_Member	GO Biological Processes	GO:0035825	homologous recombination	-3.81829	-1.94592	8/54	19361,19362,19366,20892,21973,73679,214901,239083	Rad51,Rad51ap1,Rad54l,Cenpx,Top2a,Tex19.1,Chtf18,Ccnb1ip1
13_Member	KEGG Pathway	mmu04114	Oocyte meiosis	-3.68685	-1.82943	13/139	12235,12448,12534,13006,18817,20878,21804,52563,56150,67141,105988,107995,268930	Bub1,Ccne2,Cdk1,Smc3,Plk1,Aurka,Tgfb1i1,Cdc23,Mad2l1,Fbxo5,Espl1,Cdc20,Pkmyt1
11_Member	Reactome Gene Sets	R-MMU-69206	G1/S Transition	-3.66899	-1.81644	11/104	12428,12448,17215,17216,17218,17220,18973,19171,57441,68275,78294	Ccna2,Ccne2,Mcm3,Mcm2,Mcm5,Mcm7,Pole,Psmb10,Gmnn,Rpa1,Rps27a
14_Member	Reactome Gene Sets	R-MMU-6811442	Intra-Golgi and retrograde Golgi-to-ER traffic	-3.65821	-1.80727	15/178	16551,16571,19348,22146,26934,28169,53857,69654,70218,71169,73804,110033,209737,229841,240641	Kif11,Kif4,Kif20a,Tuba1c,Racgap1,Agpat3,Tuba8,Dctn2,Kif18b,Nbas,Kif2c,Kif22,Kif15,Cenpe,Kif20b
10_Member	Reactome Gene Sets	R-MMU-72766	Translation	-3.58991	-1.74693	17/221	11837,19921,19989,20068,27370,66211,66480,66489,67025,67248,67671,68193,68436,78294,268449,619547,100503670	Rplp0,Rpl19,Rpl7,Rps17,Rps26,Rpl3l,Rpl15,Rpl35,Rpl11,Rpl39,Rpl38,Rpl24,Rpl34,Rps27a,Rpl23a,Rpl34-ps1,Rpl5
11_Member	Reactome Gene Sets	R-MMU-69052	Switching of origins to a post-replicative state	-3.56024	-1.72354	10/90	12428,12448,17215,17216,17218,17220,19171,52563,68612,78294	Ccna2,Ccne2,Mcm3,Mcm2,Mcm5,Mcm7,Psmb10,Cdc23,Ube2c,Rps27a
13_Member	Reactome Gene Sets	R-MMU-179419	APC:Cdc20 mediated degradation of cell cycle proteins prior to satisfation of the cell cycle checkpoint	-3.55393	-1.71878	9/74	12428,12534,18005,19171,52563,56150,68612,78294,107995	Ccna2,Cdk1,Nek2,Psmb10,Cdc23,Mad2l1,Ube2c,Rps27a,Cdc20
18_Member	GO Biological Processes	GO:0035457	cellular response to interferon-alpha	-3.54279	-1.71227	4/12	14456,15957,15958,15959	Gas6,Ifit1,Ifit2,Ifit3
13_Member	Reactome Gene Sets	R-MMU-176409	APC/C:Cdc20 mediated degradation of mitotic proteins	-3.46588	-1.64448	9/76	12428,12534,18005,19171,52563,56150,68612,78294,107995	Ccna2,Cdk1,Nek2,Psmb10,Cdc23,Mad2l1,Ube2c,Rps27a,Cdc20
5_Member	GO Biological Processes	GO:0043903	regulation of symbiosis, encompassing mutualism through parasitism	-3.4318	-1.61189	17/228	12043,19106,20846,21973,22670,23962,56417,57444,58185,66141,66949,114643,213002,244183,246728,268373,100038882	Bcl2,Eif2ak2,Stat1,Top2a,Trim26,Oasl2,Adar,Isg20,Rsad2,Ifitm3,Trim59,Oas1c,Ifitm6,Trim30b,Oas2,Ppia,Isg15
8_Member	Reactome Gene Sets	R-MMU-606279	Deposition of new CENPA-containing nucleosomes at the centromere	-3.38085	-1.57276	9/78	12617,20892,26886,60411,66570,72155,102920,319157,326619	Cenpc1,Cenpx,Cenph,Cenpk,Cenpm,Cenpn,Cenpi,H4c6,H4c1
8_Member	Reactome Gene Sets	R-MMU-774815	Nucleosome assembly	-3.38085	-1.57276	9/78	12617,20892,26886,60411,66570,72155,102920,319157,326619	Cenpc1,Cenpx,Cenph,Cenpk,Cenpm,Cenpn,Cenpi,H4c6,H4c1
5_Member	GO Biological Processes	GO:0019058	viral life cycle	-3.36634	-1.56115	17/231	12043,14456,19106,21973,22670,23962,56417,57444,58185,66141,66949,114643,213002,244183,246728,268373,100038882	Bcl2,Gas6,Eif2ak2,Top2a,Trim26,Oasl2,Adar,Isg20,Rsad2,Ifitm3,Trim59,Oas1c,Ifitm6,Trim30b,Oas2,Ppia,Isg15
20_Member	KEGG Pathway	mmu05161	Hepatitis B	-3.36314	-1.5594	13/150	11799,12043,12428,12448,13063,18019,18752,20846,20847,20851,54123,71586,230073	Birc5,Bcl2,Ccna2,Ccne2,Cycs,Nfatc2,Prkcg,Stat1,Stat2,Stat5b,Irf7,Ifih1,Ddx58
19_Member	GO Biological Processes	GO:0000912	assembly of actomyosin apparatus involved in cytokinesis	-3.3439	-1.54589	3/6	13605,26934,68743	Ect2,Racgap1,Anln
19_Member	GO Biological Processes	GO:0000915	actomyosin contractile ring assembly	-3.3439	-1.54589	3/6	13605,26934,68743	Ect2,Racgap1,Anln
19_Member	GO Biological Processes	GO:0044837	actomyosin contractile ring organization	-3.3439	-1.54589	3/6	13605,26934,68743	Ect2,Racgap1,Anln
10_Member	GO Biological Processes	GO:0042255	ribosome assembly	-3.29945	-1.50428	8/64	11837,66211,67025,67671,68193,74778,268449,100503670	Rplp0,Rpl3l,Rpl11,Rpl38,Rpl24,Rrp7a,Rpl23a,Rpl5
11_Member	GO Biological Processes	GO:0022616	DNA strand elongation	-3.26799	-1.48123	5/24	16881,17215,17220,18973,69270	Lig1,Mcm3,Mcm7,Pole,Gins1
13_Member	Reactome Gene Sets	R-MMU-174048	APC/C:Cdc20 mediated degradation of Cyclin B	-3.26799	-1.48123	5/24	12534,52563,68612,78294,107995	Cdk1,Cdc23,Ube2c,Rps27a,Cdc20
20_Member	KEGG Pathway	ko05168	Herpes simplex infection	-3.25471	-1.46934	16/215	12534,13063,15957,19106,20293,20684,20846,20847,21354,22033,54123,71586,224754,230073,246728,667373	Cdk1,Cycs,Ifit1,Eif2ak2,Ccl12,Sp100,Stat1,Stat2,Tap1,Traf5,Irf7,Ifih1,H2-M11,Ddx58,Oas2,Ifit1bl1
11_Member	Reactome Gene Sets	R-MMU-69002	DNA Replication Pre-Initiation	-3.2192	-1.43932	9/82	17215,17216,17218,17220,18973,19171,57441,68275,78294	Mcm3,Mcm2,Mcm5,Mcm7,Pole,Psmb10,Gmnn,Rpa1,Rps27a
7_Member	GO Biological Processes	GO:0045840	positive regulation of mitotic nuclear division	-3.20823	-1.42973	8/66	11799,16973,20877,52563,67849,68612,108907,229841	Birc5,Lrp5,Aurkb,Cdc23,Cdca5,Ube2c,Nusap1,Cenpe
11_Member	GO Biological Processes	GO:0006268	DNA unwinding involved in DNA replication	-3.13234	-1.36325	4/15	17216,17220,19361,68275	Mcm2,Mcm7,Rad51,Rpa1
16_Member	GO Biological Processes	GO:0010032	meiotic chromosome condensation	-3.11031	-1.34914	3/7	14211,78658,215387	Smc2,Ncapd3,Ncaph
9_Member	GO Biological Processes	GO:0045143	homologous chromosome segregation	-3.07801	-1.31815	8/69	12448,12617,18817,68549,73679,77053,105988,239083	Ccne2,Cenpc1,Plk1,Sgo2a,Tex19.1,Sun1,Espl1,Ccnb1ip1
20_Member	KEGG Pathway	mmu05168	Herpes simplex virus 1 infection	-3.04231	-1.28763	16/225	12534,13063,15957,19106,20293,20684,20846,20847,21354,22033,54123,71586,224754,230073,246728,667373	Cdk1,Cycs,Ifit1,Eif2ak2,Ccl12,Sp100,Stat1,Stat2,Tap1,Traf5,Irf7,Ifih1,H2-M11,Ddx58,Oas2,Ifit1bl1
19_Member	GO Biological Processes	GO:0051302	regulation of cell division	-3.02256	-1.27166	13/163	13605,18817,19348,20873,20877,20878,26934,52679,56338,56452,70218,233406,240641	Ect2,Plk1,Kif20a,Plk4,Aurkb,Aurka,Racgap1,E2f7,Txnip,Orc6,Kif18b,Prc1,Kif20b
11_Member	Reactome Gene Sets	R-MMU-453279	Mitotic G1 phase and G1/S transition	-2.92898	-1.18826	11/127	12428,12448,17215,17216,17218,17220,18973,19171,57441,68275,78294	Ccna2,Ccne2,Mcm3,Mcm2,Mcm5,Mcm7,Pole,Psmb10,Gmnn,Rpa1,Rps27a
16_Member	Reactome Gene Sets	R-MMU-2514853	Condensation of Prometaphase Chromosomes	-2.91563	-1.18353	3/8	14211,54392,215387	Smc2,Ncapg,Ncaph
13_Member	Reactome Gene Sets	R-MMU-174184	Cdc20:Phospho-APC/C mediated degradation of Cyclin A	-2.91561	-1.18353	8/73	12428,12534,19171,52563,56150,68612,78294,107995	Ccna2,Cdk1,Psmb10,Cdc23,Mad2l1,Ube2c,Rps27a,Cdc20
13_Member	Reactome Gene Sets	R-MMU-174178	APC/C:Cdh1 mediated degradation of Cdc20 and other APC/C:Cdh1 targeted proteins in late mitosis/early G1	-2.87685	-1.14843	8/74	18817,19171,20877,20878,52563,68612,78294,107995	Plk1,Psmb10,Aurkb,Aurka,Cdc23,Ube2c,Rps27a,Cdc20
7_Member	GO Biological Processes	GO:0031536	positive regulation of exit from mitosis	-2.74896	-1.03603	3/9	11799,67849,68612	Birc5,Cdca5,Ube2c
16_Member	Reactome Gene Sets	R-MMU-68875	Mitotic Prophase	-2.71504	-1.00908	11/135	12534,14211,16906,18817,67121,76044,78658,103468,319157,326619,445007	Cdk1,Smc2,Lmnb1,Plk1,Mastl,Ncapg2,Ncapd3,Nup107,H4c6,H4c1,Nup85
20_Member	KEGG Pathway	ko05162	Measles	-2.68961	-0.988226	11/136	12448,15511,19106,20846,20847,20851,54123,56417,71586,230073,246728	Ccne2,Hspa1b,Eif2ak2,Stat1,Stat2,Stat5b,Irf7,Adar,Ifih1,Ddx58,Oas2
17_Member	KEGG Pathway	ko04630	Jak-STAT signaling pathway	-2.6761	-0.976162	12/157	11761,12043,12982,12983,16169,20846,20847,20851,50931,83430,192157,213208	Aox1,Bcl2,Csf2ra,Csf2rb,Il15ra,Stat1,Stat2,Stat5b,Il27ra,Il23a,Socs7,Il20rb
20_Member	KEGG Pathway	mmu05162	Measles	-2.63956	-0.942719	11/138	12448,15511,19106,20846,20847,20851,54123,56417,71586,230073,246728	Ccne2,Hspa1b,Eif2ak2,Stat1,Stat2,Stat5b,Irf7,Adar,Ifih1,Ddx58,Oas2
13_Member	Reactome Gene Sets	R-MMU-176412	Phosphorylation of the APC/C	-2.6321	-0.936387	4/20	12534,18817,52563,68612	Cdk1,Plk1,Cdc23,Ube2c
5_Member	GO Biological Processes	GO:0044403	symbiont process	-2.62027	-0.925673	22/390	12043,14433,14456,15944,17951,19106,20846,21973,22670,23962,56417,57444,58185,58203,66141,66949,114643,213002,244183,246728,268373,100038882	Bcl2,Gapdh,Gas6,Irgm1,Naip5,Eif2ak2,Stat1,Top2a,Trim26,Oasl2,Adar,Isg20,Rsad2,Zbp1,Ifitm3,Trim59,Oas1c,Ifitm6,Trim30b,Oas2,Ppia,Isg15
17_Member	KEGG Pathway	mmu04630	JAK-STAT signaling pathway	-2.60762	-0.917495	12/160	11761,12043,12982,12983,16169,20846,20847,20851,50931,83430,192157,213208	Aox1,Bcl2,Csf2ra,Csf2rb,Il15ra,Stat1,Stat2,Stat5b,Il27ra,Il23a,Socs7,Il20rb
13_Member	Reactome Gene Sets	R-MMU-141405	Inhibition of the proteolytic activity of APC/C required for the onset of anaphase by mitotic spindle checkpoint components	-2.55029	-0.873289	4/21	52563,56150,68612,107995	Cdc23,Mad2l1,Ube2c,Cdc20
13_Member	Reactome Gene Sets	R-MMU-141430	Inactivation of APC/C via direct inhibition of the APC/C complex	-2.55029	-0.873289	4/21	52563,56150,68612,107995	Cdc23,Mad2l1,Ube2c,Cdc20
5_Member	GO Biological Processes	GO:0016032	viral process	-2.54907	-0.873149	19/322	12043,14456,19106,20846,21973,22670,23962,56417,57444,58185,58203,66141,66949,114643,213002,244183,246728,268373,100038882	Bcl2,Gas6,Eif2ak2,Stat1,Top2a,Trim26,Oasl2,Adar,Isg20,Rsad2,Zbp1,Ifitm3,Trim59,Oas1c,Ifitm6,Trim30b,Oas2,Ppia,Isg15
11_Member	Reactome Gene Sets	R-MMU-68867	Assembly of the pre-replicative complex	-2.49566	-0.825075	7/67	17215,17216,17218,17220,19171,57441,78294	Mcm3,Mcm2,Mcm5,Mcm7,Psmb10,Gmnn,Rps27a
7_Member	GO Biological Processes	GO:1901992	positive regulation of mitotic cell cycle phase transition	-2.39956	-0.742563	8/88	11799,12534,16906,52563,67141,67849,68612,229841	Birc5,Cdk1,Lmnb1,Cdc23,Fbxo5,Cdca5,Ube2c,Cenpe
11_Member	Reactome Gene Sets	R-MMU-68949	Orc1 removal from chromatin	-2.38845	-0.732487	7/70	12428,17215,17216,17218,17220,19171,78294	Ccna2,Mcm3,Mcm2,Mcm5,Mcm7,Psmb10,Rps27a
19_Member	GO Biological Processes	GO:1902410	mitotic cytokinetic process	-2.33078	-0.686968	4/24	19348,69028,74107,240641	Kif20a,Mitd1,Cep55,Kif20b
7_Member	GO Biological Processes	GO:0010638	positive regulation of organelle organization	-2.29026	-0.647437	30/626	11799,12189,14219,15944,16542,16973,17913,17973,17974,18005,18509,19362,20873,20877,20937,52563,54141,67141,67849,68549,68612,70300,74016,76123,76709,108907,229841,234094,320209,320827	Birc5,Brca1,Ccn2,Irgm1,Kdr,Lrp5,Myo1c,Nck1,Nck2,Nek2,Pax7,Rad51ap1,Plk4,Aurkb,Suv39h1,Cdc23,Spag5,Fbxo5,Cdca5,Sgo2a,Ube2c,Fuz,Phf19,Gpsm2,Arpc2,Nusap1,Cenpe,Arhgef10,Ddx11,Cracd
20_Member	GO Biological Processes	GO:0060338	regulation of type I interferon-mediated signaling pathway	-2.20233	-0.588406	4/26	54123,56045,56417,58203	Irf7,Samhd1,Adar,Zbp1
14_Member	Reactome Gene Sets	R-MMU-1280218	Adaptive Immune System	-2.17044	-0.563912	31/666	12449,14129,16551,16571,17057,17973,18019,19171,19348,21354,22036,22146,26934,52563,53857,66141,67138,68612,69654,70218,70809,73804,74153,78294,107995,110033,208154,209737,224023,229841,240641	Ccnf,Fcgr1,Kif11,Kif4,Klrb1a,Nck1,Nfatc2,Psmb10,Kif20a,Tap1,Traip,Tuba1c,Racgap1,Cdc23,Tuba8,Ifitm3,Herc6,Ube2c,Dctn2,Kif18b,Clec2g,Kif2c,Uba7,Rps27a,Cdc20,Kif22,Btla,Kif15,Klhl22,Cenpe,Kif20b
16_Member	Reactome Gene Sets	R-MMU-2299718	Condensation of Prophase Chromosomes	-2.16102	-0.558873	7/77	12534,14211,18817,76044,78658,319157,326619	Cdk1,Smc2,Plk1,Ncapg2,Ncapd3,H4c6,H4c1
7_Member	GO Biological Processes	GO:0010458	exit from mitosis	-2.08551	-0.504776	4/28	11799,67849,68193,68612	Birc5,Cdca5,Rpl24,Ube2c
20_Member	KEGG Pathway	ko04623	Cytosolic DNA-sensing pathway	-2.08084	-0.504399	6/61	15945,54123,56417,58203,230073,383619	Cxcl10,Irf7,Adar,Zbp1,Ddx58,Aim2
20_Member	KEGG Pathway	mmu04623	Cytosolic DNA-sensing pathway	-2.08084	-0.504399	6/61	15945,54123,56417,58203,230073,383619	Cxcl10,Irf7,Adar,Zbp1,Ddx58,Aim2
10_Member	Reactome Gene Sets	R-MMU-8953854	Metabolism of RNA	-2.01291	-0.451594	26/547	11837,14113,15511,19171,19921,19989,20068,27370,54188,56417,66211,66480,66489,67025,67248,67671,68193,68436,74778,78294,80744,103468,268449,445007,619547,100503670	Rplp0,Fbl,Hspa1b,Psmb10,Rpl19,Rpl7,Rps17,Rps26,Cpsf4,Adar,Rpl3l,Rpl15,Rpl35,Rpl11,Rpl39,Rpl38,Rpl24,Rpl34,Rrp7a,Rps27a,Cwc22,Nup107,Rpl23a,Nup85,Rpl34-ps1,Rpl5

## Sheet: High connectivity genes GO
Term	Overlap	P-value	Adjusted P-value	Old P-value	Old Adjusted P-value	Odds Ratio	Combined Score	Genes
cellular macromolecule biosynthetic process (GO:0034645)	98/367	3.3148e-19	1.36503e-15	0	0	3.27196	139.224	RPL5;RPL31;RPL34;RPL10A;RPL9;RPL6;RPL7;RPS17;HELB;RPL18A;CHEK1;PCLAF;RPL36;RPL35;RPL38;RPL39;RPS13;TIPIN;RPS7;SARS;RPSA;CDC25C;CDC25A;TUFM;TIMELESS;RPL24;PIF1;GSPT2;BRIP1;ORC6;CLSPN;BARD1;TREX1;MRPL27;MRPL28;IGF1;CDC6;INHBA;MRPL23;EEF2;RPL3L;EXT1;RPS26;EXT2;POLA1;RPS28;POLA2;NASP;RPL27A;CDK2;CDK1;FARSB;RPS23;ATR;MRPS17;FEN1;ALAS2;MCM7;RPLP0;MCM10;BRCA1;RPL7A;MRPL1;EEF2K;EXO1;TOPBP1;POLE;RFC5;RFC4…
DNA replication (GO:0006260)	46/120	4.53551e-16	9.33862e-13	0	0	5.49915	194.282	PIF1;FEN1;MCM7;MCM10;BRCA1;HELB;BRIP1;ORC6;CDC45;EXO1;POLD1;CHEK1;PCLAF;CLSPN;TOPBP1;POLK;POLE;BARD1;RFC5;TIPIN;RFC4;RFC1;POLN;TREX1;DONSON;RPA1;RPA2;IGF1;CDC6;CDC25C;SIRT1;CDC25A;TICRR;POLA1;POLA2;NASP;POLE2;CDK2;TIMELESS;CDK1;MCM3;MCM4;MCM5;MCM6;ATR;MCM2
DNA metabolic process (GO:0006259)	80/314	1.11125e-14	1.52537e-11	0	0	3.04868	97.9562	TOP2A;FEN1;MCM7;NUDT1;MCM10;BRCA1;ALKBH3;INSL6;ENDOV;HELB;EXO1;CHEK1;PCLAF;TK1;TOPBP1;POLK;KPNA2;POLE;GEN1;RFC5;HELLS;TIPIN;RFC4;LIG1;RFC1;IGFBP4;AXIN2;CDC25C;SIRT1;CDC25A;MSH6;RAD51D;RAD51C;PAPD7;FANCD2;TIMELESS;MCM3;MCM4;MCM5;MCM6;FAN1;MCM2;PIF1;PRIM2;PCNA;UHRF1;PRIM1;XPC;TYMS;UNG;RAD51AP1;BRIP1;ORC6;CDC45;UBB;POLD1;RAD54L;CLSPN;RPS27A;BARD1;FANCL;TREX1;PTGES3;GINS4;RPA1;DONSON;RPA2;IGF1;CDC6;T…
DNA synthesis involved in DNA repair (GO:0000731)	30/65	1.72362e-13	1.77446e-10	0	0	7.53949	221.579	PCNA;UBA7;UBE2L6;BRCA1;RAD51AP1;BRIP1;UBB;EXO1;POLD1;PCLAF;TRIM25;RPS27A;POLE;RFC5;CDKN2D;BARD1;RFC4;RFC1;POLN;RPA1;RPA2;WRNIP1;ISG15;SIRT1;POLA1;RAD51D;RAD51C;RAD51;PAPD7;DTL
mitotic cell cycle phase transition (GO:0044772)	60/221	1.28484e-12	9.04189e-10	0	0	3.30367	90.4557	CDKN1A;MCM7;MCM10;FOXM1;CDC23;CCND1;CHEK2;NEK2;POLE;CDK5RAP2;ACVR1;BORA;HAUS3;HAUS6;HAUS5;CDC25C;MASTL;CDC25A;CCNA2;MELK;CCNE2;CCNE1;MCM3;MCM4;MCM5;MCM6;OPTN;MCM2;PRIM2;DCTN2;PRIM1;PKMYT1;AURKA;CCNB1;ORC6;CDC45;UBB;CEP72;RPS27A;EIF4E;PLK4;CDKN2D;UBE2C;NDE1;PLK1;RPA1;RPA2;CDC6;INHBA;TUBB4B;POLA1;POLA2;NASP;UBE2S;POLE2;CDK2;TACC3;CDK1;CRLF3;CDK14
G1/S transition of mitotic cell cycle (GO:0000082)	38/105	1.31742e-12	9.04189e-10	0	0	4.99955	136.764	PRIM2;CDKN1A;PCNA;MCM7;GFI1;PRIM1;MCM10;TYMS;ORC6;CDC45;CCND1;E2F1;FBXO5;POLE;EIF4E;ACVR1;CDKN2D;RRM2;RPA1;RPA2;INHBA;CDC6;CDC25A;DHFR;POLA1;POLA2;CCNE2;NASP;TFDP2;CCNE1;POLE2;CDK2;MCM3;MCM4;MCM5;MCM6;CRLF3;MCM2
viral gene expression (GO:0019080)	37/110	3.17716e-11	1.86908e-08	0	0	4.46417	107.91	RPL5;NUP205;NUP107;RPL31;RPL34;RPL12;RPLP0;RPL11;RPL36A;FURIN;RPL10A;AAAS;RPL9;RPL6;RPL7;RPL7A;RPS17;RPL18A;NUP85;RPL36;RPL35;RPL38;RPL15;RPS27A;RPL39;RPL17;RPS13;RPL19;RPS7;RPSA;RPL23A;EIF2AK4;RPS26;RPS28;RPL27A;RPL24;RPS23
SRP-dependent cotranslational protein targeting to membrane (GO:0006614)	32/89	9.37195e-11	4.40734e-08	0	0	4.93693	113.997	RPL5;RPL31;RPL34;RPL12;ZFAND2B;RPLP0;RPL11;RPL36A;RPL10A;RPL9;RPL6;RPL7;RPL7A;RPS17;RPL18A;RPL36;RPL35;RPL38;RPL15;RPS27A;RPL39;RPL17;RPS13;RPL19;RPS7;RPSA;RPL23A;RPS26;RPS28;RPL27A;RPL24;RPS23
cellular protein metabolic process (GO:0044267)	97/484	9.63237e-11	4.40734e-08	0	0	2.23493	51.5448	RPL5;CSF1;RPL31;RPL34;PROS1;UBE2L6;RPL10A;TTF1;RPL9;RPL6;RPL7;RPS17;RPL18A;CHEK2;RPL36;RPL35;RPL38;RPL39;RPS13;RPS7;IGFBP4;APLP2;SHISA5;SARS;RPSA;PHKA2;FBXW2;RPL24;UBA7;CSF2RB;GSPT2;CSF2RA;APH1A;UBB;STC2;IGFBP7;ST3GAL1;WFS1;H3F3A;TMEM132A;MRPL27;MRPL28;IGF1;MRPL23;RPL3L;RPS26;HIST1H4A;RPS28;UBE2S;RPL27A;CPE;TGFBI;ITM2B;FARSB;RPS23;MRPS17;PRKCSH;RPLP0;MIA3;RPL7A;MRPL1;SERP1;TIMP1;PSENEN;SFTPB;PABP…
cytoplasmic translation (GO:0002181)	24/54	1.21834e-10	5.01714e-08	0	0	7.01813	160.212	RWDD1;RPS7;RPL31;RPLP0;RPL11;RPL36A;RPL10A;HSPA14;RPL9;GSPT2;RPL6;RPL7;RPS26;RPS28;RPL18A;RPL27A;RPL36;RPL24;RPL38;RPL15;RPL39;RPL17;RPL19;RPS23
postreplication repair (GO:0006301)	22/47	2.07873e-10	7.78201e-08	0	0	7.71454	171.989	RFC5;PCNA;RFC4;UBA7;POLN;RFC1;NSMCE1;RPA1;RPA2;UBE2L6;ISG15;BRCA1;WDR33;UBB;PAPD7;POLD1;PCLAF;TRIM25;UBE2V1;RPS27A;DTL;RAD18
DNA repair (GO:0006281)	66/288	3.39879e-10	1.09806e-07	0	0	2.63433	57.4348	FEN1;MPG;NUDT1;BRCA1;ALKBH3;ENDOV;EME1;EXO1;CHEK2;CHEK1;TNKS1BP1;TOPBP1;POLK;POLE;RFC5;RFC4;LIG1;DTX3L;NSMCE1;WRNIP1;PARP9;SIRT1;WDR33;MSH6;NEIL3;RAD51D;RAD51C;PAPD7;FANCD2;TIMELESS;UBE2V1;FAN1;PCNA;CDCA5;XPC;UNG;RAD51AP1;BRIP1;UBB;POLD1;RAD54L;RPS27A;ORAOV1;BARD1;CDKN2D;FANCI;CENPX;POLN;ERCC6L2;FANCL;TREX1;EYA3;RPA1;RPA2;FANCB;MLH1;APTX;TICRR;POLA1;RAD51;RFWD3;POLE2;CDK1;NABP1;RAD18;ATR
cotranslational protein targeting to membrane (GO:0006613)	32/93	3.46644e-10	1.09806e-07	0	0	4.61216	100.465	RPL5;RPL31;RPL34;RPL12;RPLP0;RPL11;RPL36A;RPL10A;RPL9;RPL6;RPL7;RPL7A;RPS17;RPL18A;RPL36;RPL35;RPL38;RPL15;SEC62;RPS27A;RPL39;RPL17;RPS13;RPL19;RPS7;RPSA;RPL23A;RPS26;RPS28;RPL27A;RPL24;RPS23
protein targeting to ER (GO:0045047)	32/97	1.17297e-09	3.23136e-07	0	0	4.32737	88.9868	RPL5;RPL31;RPL34;RPL12;RPLP0;RPL11;RPL36A;RPL10A;RPL9;RPL6;RPL7;RPL7A;RPS17;RPL18A;RPL36;RPL35;RPL38;RPL15;SEC62;RPS27A;RPL39;RPL17;RPS13;RPL19;RPS7;RPSA;RPL23A;RPS26;RPS28;RPL27A;RPL24;RPS23
cell cycle G1/S phase transition (GO:0044843)	31/92	1.17704e-09	3.23136e-07	0	0	4.46583	91.8188	PRIM2;CDKN1A;MCM7;PRIM1;MCM10;ORC6;CDC45;CCND1;POLE;EIF4E;ACVR1;CDKN2D;RPA1;RPA2;CDC6;INHBA;CDC25A;CCNA2;POLA1;POLA2;CCNE2;NASP;CCNE1;POLE2;CDK2;MCM3;MCM4;MCM5;MCM6;CRLF3;MCM2
viral transcription (GO:0019083)	35/113	1.36384e-09	3.51018e-07	0	0	3.94717	80.5735	RPL5;NUP205;NUP107;RPL31;RPL34;RPL12;RPLP0;RPL11;RPL36A;RPL10A;AAAS;RPL9;RPL6;RPL7;RPL7A;RPS17;RPL18A;NUP85;RPL36;RPL35;RPL38;RPL15;RPS27A;RPL39;RPL17;RPS13;RPL19;RPS7;RPSA;RPL23A;RPS26;RPS28;RPL27A;RPL24;RPS23
DNA replication-independent nucleosome assembly (GO:0006336)	19/39	1.5242e-09	3.69215e-07	0	0	8.3183	168.877	CENPT;CENPU;CENPX;H3F3A;KNL1;CABIN1;HIRA;HIST1H4A;MIS18A;NASP;CENPH;CENPI;HAT1;CENPK;CENPM;CENPN;RBBP7;CENPQ;ASF1B
DNA-dependent DNA replication (GO:0006261)	23/56	1.98878e-09	4.54989e-07	0	0	6.11026	122.424	RFC5;GINS1;PRIM2;GINS2;RFC4;RFC1;POLN;PRIM1;GINS4;RPA1;MCM10;POLA1;HELB;POLA2;ORC6;CDC45;RAD51;POLD1;POLE2;TOPBP1;POLK;POLE;MCM2
peptide biosynthetic process (GO:0043043)	45/174	4.30771e-09	9.3364e-07	0	0	3.07495	59.2323	MRPS17;RPL5;RPL31;MRPS36;RPL34;RPL12;RPLP0;RPL11;RPL36A;FURIN;RPL10A;RPL9;GSPT2;RPL6;RPL7;RPL7A;RPS17;MRPL1;RPL18A;RPL36;RPL35;RPL38;RPL15;RPS27A;RPL39;RPL17;RPS13;RPL19;RPS7;PABPC4;DHPS;MRPL27;SARS;MRPL28;RPSA;RPL23A;MRPL23;RPL3L;RPS26;RPS28;MRPS9;RPL27A;RPL24;FARSB;RPS23
mitotic sister chromatid segregation (GO:0000070)	28/82	5.27625e-09	1.08638e-06	0	0	4.55161	86.7539	CDCA5;NCAPG;CDCA8;SMC4;NCAPH;NSL1;SMC2;HIRA;DSN1;CCNB1;CDC23;NUSAP1;DLGAP5;DIS3L2;SPAG5;PLK1;KLHL22;KIF23;KIF22;NDC80;CENPE;PSRC1;KIF18B;ESPL1;PAPD7;PRC1;KIF2C;NCAPD3
nuclear-transcribed mRNA catabolic process, nonsense-mediated decay (GO:0000184)	33/112	1.60149e-08	3.14044e-06	0	0	3.67069	65.8879	RPL5;RPL31;RPL34;RPL12;RPLP0;RPL11;RPL36A;RPL10A;RPL9;GSPT2;RPL6;RPL7;RPL7A;RPS17;RPL18A;RPL36;RPL35;RPL38;RPL15;RPS27A;RPL39;RPL17;RPS13;RPL19;RPS7;RPSA;RPL23A;PNRC1;RPS26;RPS28;RPL27A;RPL24;RPS23
regulation of ubiquitin protein ligase activity (GO:1904666)	17/36	2.02812e-08	3.79626e-06	0	0	7.8272	138.648	RPL5;ANAPC15;ANAPC16;RPS7;UBE2C;RPL11;PLK1;UBE2D1;CDC20;CCNB1;CDC23;UBE2S;CDK2;CDK1;ANAPC5;FBXO5;MAD2L1
translesion synthesis (GO:0019985)	18/42	5.11804e-08	9.16351e-06	0	0	6.56241	110.169	RFC5;PCNA;RFC4;UBA7;POLN;RFC1;RPA1;RPA2;UBE2L6;ISG15;UBB;PAPD7;POLD1;POLE2;PCLAF;TRIM25;RPS27A;DTL
viral process (GO:0016032)	50/220	6.05603e-08	1.03911e-05	0	0	2.59305	43.0956	RPL5;NUP107;RPL31;GFI1;RPL34;RPLP0;UBP1;AP2A1;RPL10A;RPL9;RPL6;RPL7;RAB43;RPL7A;RPS17;XPO1;RPL18A;RPL36;RPL35;RPL38;RPL39;RPS13;RPS7;RPSA;TBC1D20;RPL24;GAS6;PPIA;NUP205;RPL12;RPL11;RPL36A;FURIN;AAAS;GRK2;UBB;NUP85;RPL15;RPS27A;RPL17;RPL19;RPL23A;EIF2AK4;DEK;RPS26;RPS28;RPL27A;EIF3F;EIF3D;RPS23
translation (GO:0006412)	51/232	1.38447e-07	2.2805e-05	0	0	2.48387	39.2272	MRPS17;RPL5;RPL31;RPL34;RPLP0;RPL10A;RPL9;RPL6;RPL7;RPL7A;RPS17;MRPL1;EEF2K;RPL18A;RPL36;RPL35;RPL38;RPL39;RPS13;RPS7;PABPC4;DHPS;SARS;RPSA;TUFM;LARS2;MRPS9;RPL24;MRPS36;RPL12;RPL11;RPL36A;HSPA14;GSPT2;RPL15;RPS27A;RPL17;RPL19;RWDD1;MRPL27;MRPL28;RPL23A;MRPL23;EEF2;RPL3L;RPS26;RPS28;QARS;RPL27A;FARSB;RPS23
centromere complex assembly (GO:0034508)	16/36	1.5308e-07	2.40082e-05	0	0	6.99463	109.762	CENPT;CENPU;HELLS;CENPX;KNL1;CENPE;HIST1H4A;MIS18A;NASP;CENPH;CENPI;CENPK;CENPM;CENPN;RBBP7;CENPQ
chromatin remodeling at centromere (GO:0031055)	15/32	1.57412e-07	2.40082e-05	0	0	7.7122	120.807	CENPT;CENPU;HELLS;CENPX;KNL1;HIST1H4A;MIS18A;NASP;CENPH;CENPI;CENPK;CENPM;CENPN;RBBP7;CENPQ
cellular response to DNA damage stimulus (GO:0006974)	65/329	2.05161e-07	3.01733e-05	0	0	2.17541	33.5001	TOP2A;FEN1;CDKN1A;MCM7;SUV39H1;NUDT1;MCM10;BRCA1;ALKBH3;INSL6;ENDOV;HELB;HPF1;CCND1;EXO1;CHEK2;CHEK1;PCLAF;CASP2;TOPBP1;POLK;RFC5;RFC4;LIG1;DTX3L;DDX11;MASTL;SIRT1;MSH6;RAD51D;RAD51C;PAPD7;FANCD2;TIMELESS;CRY1;DTL;FAN1;UBA7;STXBP4;BRAT1;XPC;UNG;RAD51AP1;BRIP1;POLD1;E2F1;RAD54L;CLSPN;BARD1;FANCL;TREX1;RPA1;DONSON;NFATC2;APTX;TICRR;POLA1;RAD51;RFWD3;POLE2;BCL2;CDK1;NABP1;RAD18;ATR
regulation of transcription involved in G1/S transition of mitotic cell cycle (GO:0000083)	13/26	4.15953e-07	5.83516e-05	0	0	8.73392	128.325	PCNA;RRM2;GFI1;CDC6;TYMS;DHFR;POLA1;CDC45;TFDP2;CCNE1;E2F1;FBXO5;E2F7
CENP-A containing nucleosome assembly (GO:0034080)	14/30	4.39267e-07	5.83516e-05	0	0	7.64462	111.903	CENPT;CENPU;CENPX;KNL1;HIST1H4A;MIS18A;NASP;CENPH;CENPI;CENPK;CENPM;CENPN;RBBP7;CENPQ
CENP-A containing chromatin organization (GO:0061641)	14/30	4.39267e-07	5.83516e-05	0	0	7.64462	111.903	CENPT;CENPU;CENPX;KNL1;HIST1H4A;MIS18A;NASP;CENPH;CENPI;CENPK;CENPM;CENPN;RBBP7;CENPQ
DNA biosynthetic process (GO:0071897)	16/39	5.84067e-07	7.4123e-05	0	0	6.08127	87.286	CDKN2D;BARD1;WRNIP1;BRCA1;TYMS;SIRT1;RAD51AP1;POLA1;BRIP1;RAD51D;RAD51C;RAD51;EXO1;POLD1;POLE;PPIA
regulation of mitotic cell cycle phase transition (GO:1901990)	42/184	5.93992e-07	7.4123e-05	0	0	2.60144	37.2953	ANAPC15;ANAPC16;DCTN2;UBE2D1;XPC;HMMR;PSMB10;AURKA;PSMA8;CDC20;PSMB6;CCNB1;CDC23;UBB;E2F1;CEP72;KNTC1;NEK2;FBXO5;RPS27A;CDK5RAP2;PLK4;UBE2C;NEK6;NDE1;PLK1;HAUS3;HAUS6;CDC6;HAUS5;TUBB4B;SIRT2;PSMB8;PSMB9;TPX2;ANLN;CENPE;CDK2;PSME1;CDK1;ANAPC5;MAD2L1
nucleotide-excision repair, DNA gap filling (GO:0006297)	2021-12-23	6.46853e-07	7.83453e-05	0	0	9.52433	135.733	RFC5;PCNA;RFC4;LIG1;RFC1;UBB;PAPD7;POLD1;RPA1;RPA2;RPS27A;POLE
histone exchange (GO:0043486)	15/36	1.03732e-06	0.000122048	0	0	6.24181	86.0051	CENPT;CENPU;CENPX;KNL1;SPTY2D1;HIST1H4A;MIS18A;NASP;CENPH;CENPI;CENPK;CENPM;CENPN;RBBP7;CENPQ
sister chromatid segregation (GO:0000819)	14/32	1.16624e-06	0.000130429	0	0	6.79446	92.8241	TOP2A;SPAG5;PLK1;CDCA8;KLHL22;SMC4;NSL1;NDC80;HIRA;DSN1;KIF18B;ESPL1;NUSAP1;CHAMP1
DNA replication initiation (GO:0006270)	2021-12-24	1.17189e-06	0.000130429	0	0	8.73015	119.227	PRIM2;POLA1;POLA2;ORC6;CDC45;PRIM1;POLE2;GINS4;MCM10;TOPBP1;POLE;MCM2
double-strand break repair via homologous recombination (GO:0000724)	23/76	1.38574e-06	0.000150171	0	0	3.80025	51.2626	GEN1;GINS2;FEN1;POLN;GINS4;TONSL;NSMCE1;RPA1;RPA2;BRCA1;RAD54B;RAD51AP1;MMS22L;RAD51D;RAD51C;CDC45;RAD51;RFWD3;NABP1;AUNIP;POLK;ORAOV1;FAN1
double-strand break repair (GO:0006302)	34/141	1.85275e-06	0.000195631	0	0	2.78925	36.8149	FEN1;CDCA5;TONSL;BRCA1;RAD54B;RAD51AP1;INSL6;BRIP1;EME1;CHEK2;TNKS1BP1;POLK;ORAOV1;GEN1;BARD1;DTX3L;POLN;EYA3;NSMCE1;RPA1;RPA2;PARP9;APTX;POLA1;MMS22L;HIST1H4A;RAD51D;RAD51C;RAD51;PAPD7;RFWD3;NABP1;AUNIP;FAN1
interstrand cross-link repair (GO:0036297)	17/48	2.98218e-06	0.000307015	0	0	4.7941	60.9947	FANCI;CENPX;POLN;ERCC6L2;FANCL;RPA1;RPA2;FANCB;RAD51AP1;RAD51;EME1;UBB;FANCD2;RFWD3;RPS27A;FAN1;ATR
mitotic nuclear division (GO:0140014)	22/74	3.24511e-06	0.000325936	0	0	3.70332	46.8039	ARHGEF10;SPAG5;UBE2C;NDE1;PLK1;CDCA8;KLHL22;KIF11;SMC4;NSL1;MZT1;NDC80;HIRA;TPX2;DSN1;KIF18B;ESPL1;UBE2S;CHEK2;NUSAP1;TUBGCP5;BIRC5
regulation of mitotic metaphase/anaphase transition (GO:0030071)	2021-09-15	3.67411e-06	0.000360238	0	0	13.0805	163.692	CENPE;CDC23;ESPL1;UBE2C;NEK6;PLK1;ANAPC5;CDC6;DLGAP5
DNA-dependent DNA replication maintenance of fidelity (GO:0045005)	14/35	4.25536e-06	0.000407525	0	0	5.82285	72.0131	TIPIN;PCNA;CENPX;ALYREF;DDX11;TONSL;DONSON;MMS22L;RAD51;EME1;POLD1;RFWD3;TIMELESS;POLE
cellular response to type I interferon (GO:0071357)	20/65	5.01984e-06	0.000459371	0	0	3.88807	47.4427	IFITM3;IFITM2;RSAD2;STAT1;HFE;MX2;STAT2;MX1;ADAR;ISG15;IFI35;IFIT1;SAMHD1;IFIT3;PSMB8;IFIT2;ISG20;OAS2;OAS3;IRF8
type I interferon signaling pathway (GO:0060337)	20/65	5.01984e-06	0.000459371	0	0	3.88807	47.4427	IFITM3;IFITM2;RSAD2;STAT1;HFE;MX2;STAT2;MX1;ADAR;ISG15;IFI35;IFIT1;SAMHD1;IFIT3;PSMB8;IFIT2;ISG20;OAS2;OAS3;IRF8
positive regulation of cell cycle arrest (GO:0071158)	23/82	5.84236e-06	0.000523018	0	0	3.41264	41.1236	CDKN1A;PCNA;BRCA1;PKD2;CDC25C;PML;AURKA;MED25;MUC1;CCNB1;TFDP2;UBB;CHEK2;CDK2;E2F1;CDK1;CASP2;TNKS1BP1;RPS27A;CRLF3;GTSE1;E2F7;E2F8
nuclear-transcribed mRNA catabolic process (GO:0000956)	38/174	6.12981e-06	0.000537076	0	0	2.4535	29.4478	RPL5;EIF4A1;NBAS;RPL31;RPL34;RPL12;RPLP0;RPL11;RPL36A;RPL10A;RPL9;GSPT2;RPL6;RPL7;RPL7A;RPS17;RPL18A;RPL36;RPL35;TNKS1BP1;RPL38;RPL15;RPS27A;RPL39;RPL17;EIF4E;RPS13;DIS3L2;RPL19;RPS7;RPSA;RPL23A;PNRC1;RPS26;RPS28;RPL27A;RPL24;RPS23
negative regulation of ubiquitin protein ligase activity (GO:1904667)	22/77	6.66883e-06	0.00057213	0	0	3.50073	41.722	RPL5;ANAPC15;RPS7;ANAPC16;UBE2C;RPL11;UBE2D1;PSMB10;PSMB8;PSMB9;CDC20;PSMB6;CCNB1;CDC23;UBB;CDK2;PSME1;CDK1;ANAPC5;FBXO5;RPS27A;MAD2L1
positive regulation of cell cycle process (GO:0090068)	27/107	8.41992e-06	0.000707617	0	0	2.95685	34.5505	GPSM2;FEN1;LRP5;WIZ;BRCA1;PKD2;AURKB;AURKA;CCNB1;RACGAP1;CSPP1;NUSAP1;ECT2;E2F7;E2F8;GEN1;SPAG5;DDX11;KIF23;IGF1;CDC6;NDC80;SIRT2;MED25;KIF20B;CRLF3;MAD2L1
regulation of mitotic nuclear division (GO:0007088)	23/84	9.07886e-06	0.000741694	0	0	3.30038	38.316	CUL9;BORA;CAV2;PLK1;LRP5;KIF11;IGF1;MKI67;SMC3;CDC25C;PKMYT1;CCSAP;SIRT2;AURKA;ANLN;CDC23;CHEK1;NUSAP1;KNTC1;NEK2;FBXO5;KIF20B;HSPA1B
DNA damage response, signal transduction by p53 class mediator resulting in cell cycle arrest (GO:0006977)	19/62	9.18562e-06	0.000741694	0	0	3.86401	44.8143	CDKN1A;PCNA;CDC25C;PML;AURKA;MUC1;CCNB1;TFDP2;UBB;CHEK2;CDK2;E2F1;CDK1;CASP2;TNKS1BP1;RPS27A;GTSE1;E2F7;E2F8
error-prone translesion synthesis (GO:0042276)	2021-10-20	9.38783e-06	0.000743444	0	0	8.72263	100.974	RFC5;PCNA;RFC4;RFC1;UBB;PAPD7;POLE2;RPA1;RPA2;RPS27A
anaphase-promoting complex-dependent catabolic process (GO:0031145)	22/79	1.05059e-05	0.000816289	0	0	3.37752	38.7185	ANAPC15;ANAPC16;UBE2C;PLK1;UBE2D1;PSMB10;AURKB;PSMB8;AURKA;PSMA8;PSMB9;CDC20;PSMB6;CCNB1;CDC23;UBB;UBE2S;PSME1;CDK1;ANAPC5;RPS27A;MAD2L1
signal transduction involved in mitotic G1 DNA damage checkpoint (GO:0072431)	19/63	1.18886e-05	0.000906614	0	0	3.77598	42.8194	CDKN1A;PCNA;CDC25C;PML;AURKA;MUC1;CCNB1;TFDP2;UBB;CHEK2;CDK2;E2F1;CDK1;CASP2;TNKS1BP1;RPS27A;GTSE1;E2F7;E2F8
microtubule cytoskeleton organization involved in mitosis (GO:1902850)	15/44	1.92496e-05	0.00144127	0	0	4.51791	49.0556	GPSM2;SUN2;STIL;DCTN2;TTK;KIF11;AURKB;NDC80;AURKA;CENPE;CCNB1;ESPL1;NUF2;NUSAP1;TACC3
recombinational repair (GO:0000725)	20/71	2.17489e-05	0.00159932	0	0	3.4295	36.819	GEN1;FEN1;POLN;TONSL;NSMCE1;RPA1;RPA2;BRCA1;RAD54B;RAD51AP1;MMS22L;RAD51D;RAD51C;RAD51;RFWD3;NABP1;AUNIP;POLK;ORAOV1;FAN1
G2/M transition of mitotic cell cycle (GO:0000086)	29/126	2.65634e-05	0.00189976	0	0	2.61936	27.5975	CDKN1A;DCTN2;PKMYT1;FOXM1;AURKA;CCNB1;UBB;CHEK2;CEP72;NEK2;RPS27A;CDK5RAP2;PLK4;BORA;NDE1;PLK1;HAUS3;HAUS6;HAUS5;CDC25C;MASTL;TUBB4B;CDC25A;CCNA2;MELK;CDK2;CDK1;CDK14;OPTN
regulation of mitotic cell cycle (GO:0007346)	35/165	2.70242e-05	0.00189976	0	0	2.36141	24.8391	CUL9;GPSM2;XPC;MKI67;PKMYT1;CKS1B;CCNB1;MAEA;NEK2;PIM3;FBXO5;MAP4K5;EIF4E;MAP3K4;IL10;MAP4K2;BORA;CAV2;NEK6;SPHK1;PLK1;OXSR1;CDC25C;SIRT1;TPX2;RBL1;PSRC1;TAL1;CDK1;TACC3;CDK10;BIRC5;KIF20B;PTPN3;MAD2L1
regulation of ubiquitin-protein ligase activity involved in mitotic cell cycle (GO:0051439)	20/72	2.72185e-05	0.00189976	0	0	3.36336	35.3544	ANAPC15;ANAPC16;UBE2C;PLK1;UBE2D1;PSMB10;PSMB8;PSMB9;CDC20;PSMB6;CCNB1;CDC23;UBB;CDK2;PSME1;CDK1;ANAPC5;FBXO5;RPS27A;MAD2L1
regulation of metaphase/anaphase transition of cell cycle (GO:1902099)	2021-06-08	2.80194e-05	0.00192307	0	0	26.1287	273.897	CENPE;CDC23;UBE2C;NEK6;PLK1;CDC6
cell cycle G2/M phase transition (GO:0044839)	29/127	3.10741e-05	0.00209776	0	0	2.59248	26.9077	CDKN1A;DCTN2;PKMYT1;FOXM1;AURKA;CCNB1;UBB;CHEK2;CEP72;NEK2;RPS27A;CDK5RAP2;PLK4;BORA;NDE1;PLK1;HAUS3;HAUS6;HAUS5;CDC25C;MASTL;TUBB4B;CDC25A;CCNA2;MELK;CDK2;CDK1;CDK14;OPTN
mitotic spindle organization (GO:0007052)	20/74	4.19753e-05	0.00274955	0	0	3.23843	32.6383	GPSM2;SUN2;ARHGEF10;STIL;DCTN2;KIF23;TTK;KIF11;AURKB;MZT1;NDC80;AURKA;CENPE;TPX2;CCNB1;PRC1;CHEK2;NUF2;TUBGCP5;BIRC5
mitotic chromosome condensation (GO:0007076)	2021-08-15	4.20646e-05	0.00274955	0	0	9.96069	100.367	PAPD7;CDCA5;NUSAP1;NCAPG;NCAPD3;SMC4;NCAPH;SMC2
positive regulation of protein ubiquitination involved in ubiquitin-dependent protein catabolic process (GO:2000060)	22/87	5.40128e-05	0.00347538	0	0	2.9605	29.0908	ANAPC15;ANAPC16;UBE2C;PLK1;UBE2D1;CLU;PSMB10;PTK2;PSMB8;PSMA8;PSMB9;CDC20;PSMB6;CCNB1;CDC23;UBB;PSME1;CDK1;ANAPC5;FBXO5;RPS27A;MAD2L1
gene expression (GO:0010467)	68/411	6.08912e-05	0.00385769	0	0	1.74643	16.9516	MRPS17;RPL5;NUP107;RPL31;RPL34;RPLP0;RPL10A;RPL9;RPL6;RPL7;RPL7A;RPS17;HELB;MRPL1;RPL18A;RPL36;IGFLR1;RPL35;RPL38;RPL39;RPS13;APOBEC1;RPS7;PABPC4;DHPS;SARS;RPSA;THOC5;WDR33;MRPS9;DDX39B;HNRNPH1;SNRPG;RPL24;NUP205;MRPS36;POLDIP3;RPL12;RPL11;RPL36A;AAAS;GSPT2;DEDD2;DHX32;NUP85;E2F1;DHX37;TSPAN5;RPL15;RPS27A;RPL17;EIF4E;RPL19;POLR2L;CPSF4;ALYREF;MRPL27;MRPL28;RPL23A;MRPL23;RPL3L;RPS26;LSM7;RPS28;HNR…
positive regulation of ubiquitin-protein ligase activity involved in regulation of mitotic cell cycle transition (GO:0051437)	20/76	6.34793e-05	0.00392754	0	0	3.12242	30.1776	ANAPC15;ANAPC16;UBE2C;PLK1;UBE2D1;PSMB10;PSMB8;PSMA8;PSMB9;CDC20;PSMB6;CCNB1;CDC23;UBB;PSME1;CDK1;ANAPC5;FBXO5;RPS27A;MAD2L1
DNA damage response, signal transduction by p53 class mediator (GO:0030330)	21/82	6.48549e-05	0.00392754	0	0	3.01044	29.0308	CDKN1A;PCNA;BRCA1;FOXM1;CDC25C;PML;AURKA;MUC1;CCNB1;TFDP2;UBB;CHEK2;CDK2;E2F1;CDK1;CASP2;TNKS1BP1;RPS27A;GTSE1;E2F7;E2F8
positive regulation of ubiquitin protein ligase activity (GO:1904668)	21/82	6.48549e-05	0.00392754	0	0	3.01044	29.0308	ANAPC15;ANAPC16;UBE2C;PLK1;UBE2D1;PSMB10;PSMB8;PSMA8;PSMB9;CDC20;PSMB6;CCNB1;CDC23;UBB;UBE2S;PSME1;CDK1;ANAPC5;FBXO5;RPS27A;MAD2L1
rRNA metabolic process (GO:0016072)	39/200	7.09285e-05	0.0042331	0	0	2.12512	20.3031	RPL5;RPL31;RPL34;RPL12;RPLP0;RPL11;RPL36A;RPL10A;RPL9;RPL6;RPL7;DEDD2;RRP7A;FBL;RPL7A;RPS17;RPL18A;RPL36;DHX37;RPL35;RPL38;RPL15;RPS27A;RPP14;RPL39;RPL17;RPS13;RPL19;DIS3L2;RPS7;RIOK3;PIH1D1;RPSA;RPL23A;RPS26;RPS28;RPL27A;RPL24;RPS23
negative regulation of ubiquitin-protein ligase activity involved in mitotic cell cycle (GO:0051436)	19/71	7.50255e-05	0.00441365	0	0	3.19363	30.3321	ANAPC15;ANAPC16;UBE2C;UBE2D1;PSMB10;PSMB8;PSMB9;CDC20;PSMB6;CCNB1;CDC23;UBB;CDK2;PSME1;CDK1;ANAPC5;FBXO5;RPS27A;MAD2L1
DNA strand elongation involved in DNA replication (GO:0006271)	2021-08-16	7.6504e-05	0.00443723	0	0	8.71512	82.6034	GINS1;GINS2;POLA1;PCNA;RFC4;LIG1;GINS4;POLE
regulation of double-strand break repair (GO:2000779)	1934-12-01	8.87543e-05	0.00500673	0	0	4.75924	44.402	RAD51AP1;HELB;RAD51;FIGNL1;DDX11;CHEK1;TIMELESS;RPA2;SIRT6;DEK;FOXM1;PML
rRNA processing (GO:0006364)	39/202	8.87546e-05	0.00500673	0	0	2.09881	19.5812	RPL5;RPL31;RPL34;RPL12;RPLP0;RPL11;RPL36A;RPL10A;RPL9;RPL6;RPL7;RRP7A;FBL;RPL7A;RPS17;MRPL1;RPL18A;RPL36;DHX37;RPL35;RPL38;RPL15;RPS27A;RPP14;RPL39;RPL17;RPS13;RPL19;DIS3L2;RPS7;RIOK3;PIH1D1;RPSA;RPL23A;RPS26;RPS28;RPL27A;RPL24;RPS23
ribosome biogenesis (GO:0042254)	42/226	0.000119368	0.00647851	0	0	2.0029	18.0928	RPL5;RPL31;NVL;RPL34;RPL12;RPLP0;RPL11;RPL36A;RPL10A;RPL9;RPL6;RPL7;RRP7A;FBL;RPL7A;RPS17;YAE1D1;XPO1;RPL18A;RPL36;DHX37;RPL35;RPL38;RPL15;RPS27A;RPP14;RPL39;RPL17;RPS13;RPL19;DIS3L2;RPS7;RIOK3;PIH1D1;TSC1;RPSA;RPL23A;RPS26;RPS28;RPL27A;RPL24;RPS23
establishment of chromosome localization (GO:0051303)	2021-07-13	0.00012101	0.00647851	0	0	10.1638	91.674	CENPE;NDE1;KIF2C;KIF22;FAM83D;CENPQ;NDC80
DNA replication-independent nucleosome organization (GO:0034724)	2021-07-13	0.00012101	0.00647851	0	0	10.1638	91.674	HIRA;HIST1H4A;NASP;H3F3A;HAT1;CABIN1;ASF1B
regulation of nuclear division (GO:0051783)	2021-09-21	0.000121138	0.00647851	0	0	6.53806	58.964	CUL9;BORA;CAV2;NEK2;FBXO5;MKI67;PKMYT1;CDC25C;KIF20B
DNA replication checkpoint (GO:0000076)	2021-08-17	0.000131428	0.00688684	0	0	7.74634	69.2295	TIPIN;CDC45;TIMELESS;CDC6;CLSPN;TOPBP1;ORAOV1;TICRR
ncRNA processing (GO:0034470)	42/227	0.000132118	0.00688684	0	0	1.99196	17.7918	RPL5;RPL31;RPL34;RPL12;RPLP0;RPL11;RPL36A;ADAR;RPL10A;RPL9;RPL6;RPL7;RRP7A;FBL;RPL7A;RPS17;RPL18A;RPL36;DHX37;RPL35;RPL38;RPL15;RPS27A;RPP14;RPL39;RPL17;RPS13;RPL19;DIS3L2;SMAD1;RPS7;RIOK3;PIH1D1;SARS;RPSA;RPL23A;DICER1;RPS26;RPS28;RPL27A;RPL24;RPS23
DNA replication-dependent nucleosome assembly (GO:0006335)	2021-06-10	0.000174856	0.00867541	0	0	13.0629	113.014	HIST1H4A;CHAF1B;CHAF1A;NASP;HAT1;ASF1B
regulation of DNA damage checkpoint (GO:2000001)	2021-06-10	0.000174856	0.00867541	0	0	13.0629	113.014	DDX39B;FEM1B;RFWD3;CRY1;RPA2;THOC5
DNA replication-dependent nucleosome organization (GO:0034723)	2021-06-10	0.000174856	0.00867541	0	0	13.0629	113.014	HIST1H4A;CHAF1B;CHAF1A;NASP;HAT1;ASF1B
regulation of attachment of spindle microtubules to kinetochore (GO:0051988)	2021-06-10	0.000174856	0.00867541	0	0	13.0629	113.014	CCNB1;RACGAP1;SPAG5;NEK2;ECT2;SIRT2
regulation of double-strand break repair via homologous recombination (GO:0010569)	2021-10-27	0.000217519	0.0106636	0	0	5.12895	43.2536	RAD51AP1;INSL6;HELB;PARPBP;RAD51;FIGNL1;CHEK1;RPA2;SIRT6;POLK
regulated exocytosis (GO:0045055)	30/148	0.000229803	0.0111333	0	0	2.22592	18.6494	TOR4A;ORM1;PROS1;ITGB3;ENDOD1;CLU;RIMS2;SYNGR1;RAB11FIP1;TMSB4X;PSAP;TIMP1;APLP2;ACTN1;PCDH7;ANXA5;VEGFB;IGF1;LHFPL2;MANF;F5;RAB11B;SELP;SCCPDH;MMRN1;DNAJC5;SERPING1;CD9;GAS6;VAMP2
regulation of cell cycle process (GO:0010564)	21/90	0.000268098	0.0128375	0	0	2.66021	21.878	CUL9;TIPIN;BORA;SPAG5;CAV2;PLK1;KLHL21;MKI67;FOXM1;CDC25C;PKMYT1;AURKB;AURKA;RACGAP1;PRC1;KIF13A;NEK2;FBXO5;KIF20A;KIF20B;ECT2
chromosome condensation (GO:0030261)	2021-09-23	0.000278094	0.0131631	0	0	5.60343	45.8783	TOP2A;PAPD7;CDCA5;NUSAP1;NCAPG;NCAPD3;SMC4;NCAPH;SMC2
regulation of DNA recombination (GO:0000018)	1933-11-01	0.000310296	0.0145204	0	0	4.36052	35.2242	RAD51AP1;IL10;MSH6;RAD51;FIGNL1;ALYREF;CHEK1;RPA2;SIRT6;KPNA2;IL7R
error-free translesion synthesis (GO:0070987)	2021-08-19	0.000338139	0.0156456	0	0	6.33721	50.6473	RFC5;PCNA;RFC4;RFC1;UBB;RPA1;RPA2;RPS27A
positive regulation of chromosome segregation (GO:0051984)	2021-06-11	0.000351006	0.0160605	0	0	10.4497	83.1246	FEN1;CCNB1;DDX11;CDC6;RAD18;SIRT2
regulation of signal transduction by p53 class mediator (GO:1901796)	28/138	0.000359315	0.01626	0	0	2.22743	17.6664	RPL5;PPP1R13B;RNF34;RPL11;PRKAG2;BRCA1;AURKB;AURKA;BRIP1;UBB;EXO1;PPP1R13L;CHEK2;CHEK1;TOPBP1;RBBP7;RFFL;RPS27A;BARD1;RFC5;RFC4;RPA1;RPA2;PML;TPX2;MAPK11;CDK2;ATR
regulation of mitotic sister chromatid separation (GO:0010965)	2021-07-15	0.000376504	0.0168506	0	0	7.62202	60.0965	CENPE;CDC23;UBE2C;NEK6;PLK1;TACC3;CDC6
mitotic DNA damage checkpoint (GO:0044773)	1939-12-01	0.000387987	0.0168506	0	0	3.87682	30.4506	FANCI;TIPIN;EME1;CCND1;CHEK2;RFWD3;CDK2;DONSON;RPA2;CLSPN;TOPBP1;ORAOV1
negative regulation of protein ubiquitination (GO:0031397)	14/50	0.000388734	0.0168506	0	0	3.39382	26.6504	PRKCG;RPL5;DTX3L;RPS7;HFE;CAV1;RPL11;LIMK1;ISG15;ARRB2;PML;DNAJA1;CRY1;HSPA1B
fatty acid beta-oxidation (GO:0006635)	14/50	0.000388734	0.0168506	0	0	3.39382	26.6504	GCDH;MECR;ECI2;HSD17B4;ETFA;ACAT1;HADHB;BDH2;ACADL;EHHADH;ACADM;DECR2;CRAT;PPARD
chromosome organization (GO:0051276)	15/56	0.000412805	0.0177076	0	0	3.19346	24.8851	TOP2A;CENPT;H3F3A;CDCA8;XPC;AXIN2;SIRT1;NDC80;RBX1;MSH6;HIST1H4A;UBB;CENPH;NUF2;RPS27A
regulation of chromosome segregation (GO:0051983)	2021-10-29	0.000425848	0.0180788	0	0	4.58855	35.6137	RACGAP1;SPAG5;NEK2;KIF2C;CDC6;MKI67;ECT2;BUB1;AURKB;RAD18
neutrophil degranulation (GO:0043312)	73/479	0.000444859	0.0186932	0	0	1.58221	12.2111	ORM1;ITGAM;ATP8A1;SLC44A2;HFE;LPCAT1;ITGAL;HK3;PNP;ANPEP;CLEC5A;C3AR1;TOM1;TBC1D10C;ITGAV;SPTAN1;ARSA;FCER1G;DGAT1;CD300A;PGAM1;ANO6;CYBA;TMC6;ATP11A;MMP8;FGR;CLEC4D;NPC2;DNAJC5;TMBIM1;ADAM8;ACPP;PPIA;ASAH1;PDXK;RAB5C;CANT1;CLEC12A;GSTP1;HVCN1;PTAFR;FPR1;MGST1;PRCP;PLD1;RAP1B;DSN1;SYNGR1;CYB5R3;PSAP;NEU1;STOM;SLC15A4;ATP6V1D;S100A11;HMOX2;TXNDC5;VAT1;JUP;ARPC5;TUBB4B;EEF2;PRDX6;CPPED1;DERA;DIAPH1…
negative regulation of interleukin-1 production (GO:0032692)	2021-05-08	0.00050016	0.0202956	0	0	14.5081	110.27	IL10;GSTP1;GHRL;MEFV;GAS6
positive regulation of chromatin binding (GO:0035563)	2021-05-08	0.00050016	0.0202956	0	0	14.5081	110.27	MED25;DTX3L;DDX11;GMNN;PARP9
nucleotide-excision repair, DNA incision (GO:0033683)	1940-12-01	0.000502708	0.0202956	0	0	3.73815	28.3931	RFC5;PCNA;RFC4;UBB;RFC1;PAPD7;POLD1;RPA1;RPA2;RPS27A;FAN1;RBX1
positive regulation of mitotic cell cycle phase transition (GO:1901992)	1940-12-01	0.000502708	0.0202956	0	0	3.73815	28.3931	CCNB1;CDC45;RAD51C;CCND1;ESPL1;UBE2C;CDCA5;CDK1;ANAPC5;AIF1;DTL;DLGAP5
neutrophil activation involved in immune response (GO:0002283)	73/483	0.000566729	0.0226582	0	0	1.56642	11.71	ORM1;ITGAM;ATP8A1;SLC44A2;HFE;LPCAT1;ITGAL;HK3;PNP;ANPEP;CLEC5A;C3AR1;TOM1;TBC1D10C;ITGAV;SPTAN1;ARSA;FCER1G;DGAT1;CD300A;PGAM1;ANO6;CYBA;TMC6;ATP11A;MMP8;FGR;CLEC4D;NPC2;DNAJC5;TMBIM1;ADAM8;ACPP;PPIA;ASAH1;PDXK;RAB5C;CANT1;CLEC12A;GSTP1;HVCN1;PTAFR;FPR1;MGST1;PRCP;PLD1;RAP1B;DSN1;SYNGR1;CYB5R3;PSAP;NEU1;STOM;SLC15A4;ATP6V1D;S100A11;HMOX2;TXNDC5;VAT1;JUP;ARPC5;TUBB4B;EEF2;PRDX6;CPPED1;DERA;DIAPH1…
regulation of defense response to virus by host (GO:0050691)	2021-10-30	0.000580138	0.0229713	0	0	4.35888	32.4834	AIM2;TRAF3IP2;DTX3L;DDX58;STAT1;IL23A;IFNLR1;EIF2AK4;IFIT1;PARP9
regulation of G2/M transition of mitotic cell cycle (GO:0010389)	29/149	0.000585787	0.022974	0	0	2.11458	15.7379	DCTN2;HMMR;PSMB10;AURKA;PSMA8;PSMB6;CCNB1;CCND1;UBB;CEP72;NEK2;RPS27A;CDK5RAP2;PLK4;NDE1;PLK1;HAUS3;HAUS6;HAUS5;TUBB4B;PSMB8;RBX1;PSMB9;TPX2;RAD51C;CDK2;PSME1;CDK1;DTL
regulation of sister chromatid cohesion (GO:0007063)	2021-06-12	0.000640682	0.0248899	0	0	8.70763	64.027	FEN1;ESPL1;CDCA5;DDX11;AXIN2;BUB1
positive regulation of homeostatic process (GO:0032846)	19/83	0.000663357	0.0255299	0	0	2.59309	18.9767	STAT5B;STAT1;PIH1D1;CAV1;SIRT6;INHBA;PML;P2RX7;DCSTAMP;P2RX5;P2RX4;TAL1;FKBP1B;SPP1;ADAM8;LGALS9;HSPA1B;C2CD2L;TRPM4
neutrophil mediated immunity (GO:0002446)	73/487	0.000717827	0.0273705	0	0	1.55093	11.2276	ORM1;ITGAM;ATP8A1;SLC44A2;HFE;LPCAT1;ITGAL;HK3;PNP;ANPEP;CLEC5A;C3AR1;TOM1;TBC1D10C;ITGAV;SPTAN1;ARSA;FCER1G;DGAT1;CD300A;PGAM1;ANO6;CYBA;TMC6;ATP11A;MMP8;FGR;CLEC4D;NPC2;DNAJC5;TMBIM1;ADAM8;ACPP;PPIA;ASAH1;PDXK;RAB5C;CANT1;CLEC12A;GSTP1;HVCN1;PTAFR;FPR1;MGST1;PRCP;PLD1;RAP1B;DSN1;SYNGR1;CYB5R3;PSAP;NEU1;STOM;SLC15A4;ATP6V1D;S100A11;HMOX2;TXNDC5;VAT1;JUP;ARPC5;TUBB4B;EEF2;PRDX6;CPPED1;DERA;DIAPH1…
dicarboxylic acid metabolic process (GO:0043648)	15/59	0.00075307	0.0282187	0	0	2.97522	21.3959	STAT5A;STAT5B;SLC46A1;MTRR;GOT1;MDH1;MRPS36;SHMT1;GOT2;CELSR1;SDHA;DHFR;MTHFD1;FOLR2;NIT2
positive regulation of defense response to virus by host (GO:0002230)	2021-08-21	0.000753778	0.0282187	0	0	5.36165	38.5525	AIM2;TRAF3IP2;DTX3L;STAT1;DDX58;IL23A;EIF2AK4;PARP9
response to cytokine (GO:0034097)	27/138	0.000818253	0.0303565	0	0	2.12736	15.122	IFITM3;HDAC4;IFITM2;ADAR;TNFRSF11A;MEFV;TBK1;CASP3;CASP1;LGALS9;TIMP1;TRIM21;PTPN18;IL1R1;STAT1;MX2;MX1;TRAFD1;EIF2AK2;ISG15;IFNLR1;PTPN14;PML;HAX1;MAPKAPK3;BCL2;PTPN7
negative regulation of G0 to G1 transition (GO:0070317)	1937-11-01	0.000930131	0.0338963	0	0	3.68884	25.7488	RRM2;CBX5;RAD51;RING1;TFDP2;PCGF2;CHEK1;E2F1;BRCA1;RBBP7;EZH2
nucleotide-excision repair, DNA incision, 5'-to lesion (GO:0006296)	1937-11-01	0.000930131	0.0338963	0	0	3.68884	25.7488	RFC5;PCNA;RFC4;UBB;RFC1;PAPD7;POLD1;RPA1;RPA2;RPS27A;RBX1
nucleic acid phosphodiester bond hydrolysis (GO:0090305)	17/73	0.00101756	0.0367572	0	0	2.65017	18.2606	RFC5;FEN1;ANKLE1;RFC4;PCNA;RFC1;RPA1;RPA2;DICER1;PNRC1;RBX1;ISG20;PAPD7;UBB;POLD1;RPS27A;FAN1
mismatch repair (GO:0006298)	1932-10-01	0.00102782	0.036805	0	0	3.96218	27.261	MSH6;PCNA;LIG1;EXO1;POLD1;TREX1;RPA1;RPA2;XPC;MLH1
glutathione derivative biosynthetic process (GO:1901687)	2021-08-22	0.00107807	0.0375851	0	0	4.9784	34.0153	GSTM4;GSTK1;HPGDS;GSTM1;GSTO1;GSTP1;MGST1;MGST2
glutathione derivative metabolic process (GO:1901685)	2021-08-22	0.00107807	0.0375851	0	0	4.9784	34.0153	GSTM4;GSTK1;HPGDS;GSTM1;GSTO1;GSTP1;MGST1;MGST2
negative regulation of ubiquitin-protein transferase activity (GO:0051444)	2021-06-13	0.00108612	0.0375851	0	0	7.46326	50.9379	RPL5;DTX3L;RPS7;RPL11;LIMK1;MAD2L1
mitotic DNA integrity checkpoint (GO:0044774)	2021-06-13	0.00108612	0.0375851	0	0	7.46326	50.9379	TOP2A;CHEK2;CLSPN;TOPBP1;ORAOV1;TICRR
positive regulation of I-kappaB kinase/NF-kappaB signaling (GO:0043123)	30/163	0.00123031	0.0422202	0	0	1.97321	13.2215	CANT1;TRAF3IP2;SLC44A2;HTR2B;MALT1;MTDH;AKAP13;GJA1;TBK1;UBB;CASP1;TRIM25;LGALS9;ECT2;RPS27A;NDFIP2;NEK6;SPHK1;F2R;SHISA5;ZDHHC13;S100B;FKBP1A;GPRC5B;VAPA;IL23A;TRAF5;TLR7;UBE2V1;LTBR
negative regulation of type I interferon production (GO:0032480)	1944-12-01	0.00128532	0.0435875	0	0	3.27015	21.7686	IFIH1;PTPRS;TBK1;UBA7;UBB;DDX58;DHX58;TAX1BP1;TRIM25;UBE2L6;ISG15;RPS27A
negative regulation of cell cycle process (GO:0010948)	18/81	0.00130955	0.0435875	0	0	2.49452	16.5588	CBX5;RRM2;RING1;PCGF2;BRCA1;SMC3;AURKB;RAD51;CCND1;TFDP2;CHEK1;E2F1;FBXO5;RBBP7;EVI2B;E2F7;E2F8;EZH2
regulation of cell cycle (GO:0051726)	37/215	0.00131032	0.0435875	0	0	1.82005	12.0806	LIN54;PPP1R13B;GMNN;PKMYT1;FOXM1;CKS1B;CCNB1;MAEA;CCND1;FIGNL1;CHEK1;PCLAF;PIM3;FBXO5;MAP4K5;TRIM21;MAP3K4;MAP4K2;NEK6;MX2;PLK1;TSC2;TSC1;INHBA;OXSR1;CDC25C;MASTL;SIRT1;SIRT2;CDC25A;RBL1;CDK1;CDK10;ID3;BIRC5;PRR11;DTL
proteasome-mediated ubiquitin-dependent protein catabolic process (GO:0043161)	47/291	0.00131249	0.0435875	0	0	1.68865	11.2056	ANAPC15;RNF34;ANAPC16;UBXN2A;CCNF;UBE2D1;ARRB2;RNF7;PSMB10;AURKB;PSMA8;AURKA;CDC20;PSMB6;PCNP;CCNB1;CDC23;MAEA;UBB;UBXN4;RPS27A;RFFL;GTSE1;ANKZF1;FBXO9;UBQLN2;FBXW5;UBE2C;WFS1;EDEM1;FBXL19;PLK1;ERLIN1;SIRT1;SIRT2;PSMB8;PML;PSMB9;RBX1;RNF103;UBE2S;JKAMP;PSME1;CDK1;ANAPC5;RNF185;MAD2L1
negative regulation of viral genome replication (GO:0045071)	13/50	0.00132955	0.0438008	0	0	3.06456	20.2963	IFITM3;IFITM2;RSAD2;MX1;EIF2AK2;ISG15;EIF2AK4;IFIT1;ISG20;VAPA;OAS2;OAS3;CCL5
intracellular pH elevation (GO:0051454)	2021-04-06	0.00143188	0.0454034	0	0	17.4022	113.963	CLN3;BCL2;NOX1;SLC26A6
regulation of cell cycle checkpoint (GO:1901976)	2021-04-06	0.00143188	0.0454034	0	0	17.4022	113.963	FEM1B;RFWD3;CRY1;RPA2
regulation of DNA-directed DNA polymerase activity (GO:1900262)	2021-04-06	0.00143188	0.0454034	0	0	17.4022	113.963	RFC5;RFC4;DSCC1;CHTF18
positive regulation of DNA-directed DNA polymerase activity (GO:1900264)	2021-04-06	0.00143188	0.0454034	0	0	17.4022	113.963	RFC5;RFC4;DSCC1;CHTF18
sulfur compound biosynthetic process (GO:0044272)	24/122	0.00143333	0.0454034	0	0	2.14025	14.0138	MPST;GSTM4;GSTK1;GSTM1;CHST7;CHPF2;GSTO1;GLCE;GSTP1;XYLT2;MGST1;MGST2;PAPSS2;EXT1;EXT2;HPGDS;VCAN;B3GNT7;CHSY1;B3GNT3;B4GALT6;ST3GAL1;CHST2;B4GALT5
regulation of G0 to G1 transition (GO:0070316)	1939-11-01	0.00150286	0.0472425	0	0	3.42497	22.2636	RRM2;CBX5;RAD51;RING1;TFDP2;PCGF2;CHEK1;E2F1;BRCA1;RBBP7;EZH2
regulation of mitotic cell cycle spindle assembly checkpoint (GO:0090266)	2021-06-14	0.00173538	0.0539444	0	0	6.52999	41.5081	GEN1;CCNB1;ANAPC15;NDC80;CDK5RAP2;MAD2L1
vascular endothelial growth factor receptor signaling pathway (GO:0048010)	16/70	0.00174225	0.0539444	0	0	2.58569	16.4258	FLT1;ITGB3;PXN;VEGFB;BRK1;CYBA;PIK3R2;SHB;PTK2;MAPK11;MAPKAPK3;KDR;NCK2;ITGAV;CRK;NCK1
platelet degranulation (GO:0002576)	24/124	0.00180499	0.0554699	0	0	2.09721	13.2485	TOR4A;ORM1;PROS1;APLP2;ACTN1;ITGB3;PCDH7;ANXA5;ENDOD1;VEGFB;IGF1;LHFPL2;CLU;MANF;F5;SELP;SCCPDH;MMRN1;TMSB4X;PSAP;SERPING1;CD9;TIMP1;GAS6
regulation of I-kappaB kinase/NF-kappaB signaling (GO:0043122)	35/204	0.0018364	0.0560169	0	0	1.81249	11.4186	CANT1;TRAF3IP2;SLC44A2;GSTP1;HTR2B;OTUD7B;MALT1;MTDH;AKAP13;GJA1;TBK1;UBB;CASP1;TRIM25;LGALS9;RPS27A;ECT2;NDFIP2;STAT1;RIOK3;NEK6;F2R;SHISA5;ZDHHC13;S100B;SIRT1;FKBP1A;PER1;GPRC5B;VAPA;TRAF5;TRIM59;UBE2V1;LTBR;OPTN
negative regulation of centrosome duplication (GO:0010826)	2021-05-10	0.0018842	0.0566361	0	0	8.70388	54.6103	KAT2B;CCNF;TRIM37;BRCA1;CDK5RAP2
aspartate family amino acid metabolic process (GO:0009066)	2021-05-10	0.0018842	0.0566361	0	0	8.70388	54.6103	MTRR;GOT1;MTHFD1;GOT2;NIT2
response to ionizing radiation (GO:0010212)	17/77	0.00189843	0.0566502	0	0	2.47294	15.4973	CDKN1A;BRAT1;EYA3;BRCA1;SIRT1;TICRR;RAD51AP1;RAD51D;RAD51C;RAD51;FANCD2;FIGNL1;RFWD3;TNKS1BP1;NABP1;TOPBP1;ECT2
regulation of protein binding (GO:0043393)	22/111	0.00200529	0.0593941	0	0	2.15926	13.4133	HDAC4;LRPAP1;SNAPIN;DTX3L;HFE;DDX11;CAV1;USP33;PLK1;RPL11;IFIT1;AURKB;IFIT2;AURKA;FKBP1A;DAB2;BAMBI;BCL2;MITD1;AIDA;LDLRAP1;CRK
negative regulation of proteolysis involved in cellular protein catabolic process (GO:1903051)	2021-07-19	0.00203365	0.0593941	0	0	5.08022	31.4868	PRKCG;RPL5;GABARAPL2;RPS7;HFE;RPL11;PML
folic acid metabolic process (GO:0046655)	2021-07-19	0.00203365	0.0593941	0	0	5.08022	31.4868	DHFR;PM20D2;SLC46A1;MTRR;MTHFD1;SHMT1;FOLR2
negative regulation of G1/S transition of mitotic cell cycle (GO:2000134)	2021-08-24	0.00205489	0.0595917	0	0	4.35561	26.9505	CDKN1A;RBL1;PRMT2;GPNMB;NACC2;PKD2;MYO16;E2F7
positive regulation of protein modification by small protein conjugation or removal (GO:1903322)	15/65	0.00216618	0.0619467	0	0	2.61732	16.0567	HDAC4;FANCI;PIAS3;NDFIP2;CENPX;WFS1;SPHK1;CAV1;UBE2D1;BRCA1;ARRB2;MALT1;RASD2;FKBP1A;UBB
regulation of cell division (GO:0051302)	15/65	0.00216618	0.0619467	0	0	2.61732	16.0567	PLK1;HTR2B;KLHL21;SIRT2;AURKB;AURKA;ORC6;KIF18B;TAL1;PRC1;CSPP1;KIF13A;TXNIP;KIF20A;EVI2B
replication fork processing (GO:0031297)	2021-09-30	0.00250074	0.0710209	0	0	3.73416	22.372	MMS22L;PCNA;RAD51;EME1;CENPX;ALYREF;DDX11;RFWD3;TONSL
negative regulation of mitotic cell cycle phase transition (GO:1901991)	17/79	0.00253705	0.0715587	0	0	2.3929	14.3018	CDKN1A;PRMT2;PKD2;PSMB10;MYO16;PSMB8;RBX1;AURKA;PSMA8;PSMB9;PSMB6;RBL1;UBB;GPNMB;PSME1;RPS27A;E2F7
regulation of centriole replication (GO:0046599)	2021-06-15	0.00264131	0.0729994	0	0	5.80411	34.456	PLK4;KAT2B;STIL;TRIM37;BRCA1;CDK5RAP2
regulation of exit from mitosis (GO:0007096)	2021-06-15	0.00264131	0.0729994	0	0	5.80411	34.456	ANLN;CDC23;UBE2C;CDCA5;KNTC1;SIRT2
positive regulation of double-strand break repair (GO:2000781)	2021-06-15	0.00264131	0.0729994	0	0	5.80411	34.456	INSL6;DTX3L;DDX11;TIMELESS;FOXM1;PARP9
positive regulation of protein localization to nucleus (GO:1900182)	1942-11-01	0.00287439	0.0789116	0	0	3.093	18.1	JUP;DTX3L;MCRS1;PLK1;EIF2AK3;LIF;CDK1;ECT2;PARP9;GTSE1;IPO5
bleb assembly (GO:0032060)	2021-04-07	0.00306764	0.0805041	0	0	11.6008	67.1323	P2RX7;EMP2;ANO6;EMP3
regulation of MDA-5 signaling pathway (GO:0039533)	2021-04-07	0.00306764	0.0805041	0	0	11.6008	67.1323	TKFC;RIOK3;DHX58;DDX60
oxaloacetate metabolic process (GO:0006107)	2021-04-07	0.00306764	0.0805041	0	0	11.6008	67.1323	STAT5A;STAT5B;MDH1;NIT2
regulation of chromatin binding (GO:0035561)	2021-05-11	0.00316187	0.0805041	0	0	7.25283	41.7516	MED25;DTX3L;DDX11;GMNN;PARP9
[truncated: 3,964 more rows]

## Sheet: High Connectivity TFs Pathways
Term	Overlap	P-value	Adjusted P-value	Old P-value	Old Adjusted P-value	Odds Ratio	Combined Score	Genes
[truncated: 34 more rows]
