# Supplementary material for: Transcriptional circuitry atlas of genetic diverse unstimulated murine and human macrophages define disparity in population-wide innate immunity
Source: Sci Rep. 2021 Apr 1;11:7373. doi: 10.1038/s41598-021-86742-w (PMC8016976; doi:10.1038/s41598-021-86742-w)
Supplement: Supplementary file 4 — Supplementary Table S3. [file 41598_2021_86742_MOESM4_ESM.xlsx]

## Sheet: Table S3
Table S3. GRNs in five diverse murine strains
Worksheet No.	Details of Sheets
1	TFs expression in five murine strains
2	C57 GRN
3	BALB GRN
4	NOD GRN
5	PWK GRN
6	SPRET GRN
7	TFs interaction in five individual GRNs
8	GRN size

## Sheet: TFs expression in murine strain
TFs	C57_1	C57_2	BALB_1	BALB_2	NOD_1	NOD_2	PWK_1	PWK_2	SPRET_1	SPRET_2
Ahctf1	9.948	10.157	7.45	8.855	7.413	8.158	7.135	9.436	8.486	8.64
Arid3a	13.543	15.021	15.39	17.696	8.664	8.03	15.773	16.148	18.847	20.614
Arid3b	2.701	3.002	2.212	2.191	2.349	2.295	1.28	1.316	1.414	1.527
Arid5b	0.785	0.943	0.761	0.991	0.905	0.826	1.435	2.024	0.784	0.859
Arnt	8.84	9.184	8.561	9.797	6.079	6.005	8.968	9.37	6.812	8.027
Ascl2	0	0	0	0	1.122	1.227	0	0	0	0.17
Atf1	9.096	9.54	6.51	7.971	8.941	6.593	9.914	10.525	7.549	7.84
Atf2	3.826	5.494	3.588	5.283	4.443	4.151	4.138	5.422	3.666	4.899
Atf7	4.39	5.699	3.984	5.986	4.681	3.82	4.456	6.006	4.871	6.496
Bbx	3.38	4.086	3.195	4.003	4.144	3.343	3.131	2.87	1.898	2.478
Bcl6	16.033	15.255	13.129	15.138	21.68	16.463	19.806	13.038	8.415	7.66
Bhlhe40	143.966	155.358	204.153	176.233	36.322	33.063	251.833	317.928	485.069	586.004
Bhlhe41	253.69	287.951	316.584	399.108	193.47	149.613	603.362	718.736	761.161	788.765
Cebpa	607.825	387.448	781.383	685.051	198.519	252.346	762.313	642.078	573.164	517.688
Cebpb	875.822	807.461	839.226	704.127	933.371	1062.23	1943.44	1905.81	1202.93	1139.88
Cebpd	90.157	73.637	70.05	51.317	273.388	306.943	67.109	52.098	85.331	69.972
Cebpg	41.64	42.598	39.235	36.966	27.403	31.151	49.325	51.705	35.252	31.901
Cic	239.892	250.904	220.888	254.699	221.865	198.387	229.056	215.45	270.021	313.926
Creb1	4.968	5.812	4.003	5.754	4.18	4.217	4.013	4.792	5.205	6.644
Crem	2.818	3.266	3.192	3.642	5.652	4.256	2.87	2.783	2.386	2.499
Ctcf	16.759	14.872	13.086	12.203	10.539	10.719	14.01	14.081	15.498	14.597
Cux1	8.466	7.36	8.165	6.782	6.025	5.069	11.11	8.524	6.618	5.151
Dbp	15.016	17.594	15.362	19.691	20.723	15.713	6.805	7.052	5.636	6.195
Dnajc21	7.186	6.773	6.461	5.926	6.284	6.053	8.563	8.848	10.467	9.013
Egr1	6.282	7.553	4.221	6.626	2.192	2.397	3.524	3.742	27.113	35.744
Egr2	14.778	20.629	37.514	50.283	10.934	16.882	57.325	35.01	126.081	89.152
Egr3	0.626	2.471	0.248	1.35	0.284	0	4.763	1.53	7.128	13.175
Elf2	21.315	20.647	18.701	19.346	15.52	15.523	14.739	13.617	13.878	14.256
Elf4	14.455	15.673	12.382	14.467	10.543	10.438	13.405	15.48	11.283	12.833
Elk1	16.571	18.337	15.594	17.558	17.661	17.227	13.292	12.058	11.811	14.534
Elk3	9.287	8.308	6.876	6.17	9.71	9.045	8.199	8.713	5.021	5.747
Elk4	12.557	17.957	13.988	18.909	10.074	11.763	18.059	20.634	14.398	17.991
Ets1	1.769	1.755	0.662	0.967	0.399	0.655	1.401	1.039	0.178	0.255
Etv3	62.155	70	56.458	62.188	86.595	78.783	59.668	61.673	130.704	93.276
Etv5	6.985	6.169	4.633	5.482	4.819	5.218	2.089	1.159	1.631	1.581
Etv6	2.228	2.417	1.713	2.056	2.19	1.821	2.248	2.357	2.704	3.438
Fli1	7.647	8.049	7.268	7.564	7.235	6.706	5.339	4.781	5.339	5.344
Foxj2	21.749	21.951	17.062	18.484	12.126	11.775	26.248	26.191	16.046	19.556
Foxj3	3.593	3.827	3.324	3.735	3.092	3.03	3.506	4.46	2.83	2.875
Foxk1	8.178	8.613	7.391	7.701	7.286	6.756	8.067	7.728	11.311	12.271
Foxo1	1.399	1.637	1.198	1.606	0.971	0.824	1.786	1.867	1.016	1.294
Foxo3	3.02	3.615	3.808	4.48	2.409	2.173	2.848	2.975	2.124	2.823
Foxo4	38.69	34.128	40.609	34.21	29.351	27.615	33.757	27.654	22.082	22.362
Foxp1	7.719	7.379	6.487	6.25	10.773	10.56	6.018	4.074	7.389	6.133
Gbx2	3.224	2.503	1.486	1.656	3.408	4.66	0.757	0.518	0.071	0.258
Gmeb1	5.161	5.51	4.413	5.371	3.751	2.772	4.685	4.911	5.344	5.979
Hbp1	25.499	35.222	28.53	35.197	27.808	25.126	31.363	40.551	29.016	38.472
Hlx	31.248	29.961	20.098	22.782	46.345	47.885	23.276	14.315	28.938	22.419
Hmbox1	5.136	6.393	4.827	6.109	3.892	3.52	6.577	6.867	4.396	6.119
Hmg20b	111.235	102.55	114.452	113.294	68.781	80.008	94.865	63.13	67.06	58.632
Hmga2	12.437	9.982	11.074	7.229	5.931	6.032	6.094	6.216	2.834	1.675
Hoxa4	6.075	2.873	4.591	4.987	2.717	1.486	8.451	2.241	8.176	6.997
Hoxb7	0.214	0.732	0.17	0.168	0.389	0	0	0	3.906	4.836
Id2	880.887	805.017	1288.3	1166.91	589.43	625.684	805.501	752.36	468.653	423.921
Irf3	66.775	59.215	55.867	56.87	47.928	47.232	46.138	46.363	75.505	78.268
Irf4	1.656	1.269	1.077	2.033	0.077	0.338	1.998	1.608	0.929	0.538
Irf5	270.628	267.915	248.202	236.124	149.748	160.975	109.875	71.67	112.246	96.828
Irf7	46.563	35.044	67.25	45.258	864.039	1085.88	14.805	28.757	2.684	3.072
Irf9	78.355	60.089	66.495	43.944	99.732	111.543	36.423	32.146	18.227	18.419
Jun	448.36	291.76	442.702	333.782	348.144	367.112	545.241	263.875	197.318	121.884
Junb	457.844	454.725	500.053	448.011	480.283	574.118	598.228	417.334	984.957	773.575
Jund	546.678	416.592	750.215	481.672	444.08	433.089	674.02	427.664	1012.34	838.401
Klf4	53.507	62.386	45.418	58.059	14.879	17.955	63.575	78.614	97.913	102.436
Klf7	0.642	0.905	0.575	0.793	1.23	1.171	0.613	0.691	0.393	0.537
Klf9	11.171	9.996	15.054	15.774	2.772	2.74	13.646	13.7	4.216	5.153
Lbx2	1.306	1.201	6.048	7.882	2.92	2.395	0.927	0.507	4.637	3.76
Lhx5	0.02	0	0.156	0.062	0	0	0	0.025	0.431	1.777
Mafb	546.526	497.351	517.916	531.573	304.752	331.521	561.892	195.089	188.392	211.723
Mafk	21.559	20.956	42.948	36.766	33.384	30.582	37.067	37.751	48.316	37.994
Max	23.6	21.833	22.304	22.234	28.342	27.939	20.24	20.759	25.827	20.728
Mbd1	38.293	37.414	36.315	35.826	31.58	33.497	35.94	40	65.328	63.862
Mecp2	7.135	9.168	7.558	8.717	5.353	4.764	12.408	12.906	10.099	11.941
Meis3	6.035	5.617	1.343	2.076	8.256	7.142	3.911	2.032	7.21	7.765
Mlxip	9.594	10.295	9.78	12.722	7.852	7.14	9.886	10.081	14.752	16.521
Mnt	44.997	48.521	46.235	55.025	40.986	34.705	59.153	62.584	55.977	59.732
Msx3	3.792	1.317	7.131	9.282	0.467	0	0	0	0	0
Mybl1	2.2	1.835	2.194	1.821	2.213	2.283	0.678	0.522	1.731	1.138
Mybl2	7.843	4.979	4.868	3.523	6.47	7.575	3.17	0.839	8.715	5.205
Myc	89.661	113.255	82.494	91.428	74.197	71.3	52.848	56.597	148.762	154.38
Mypop	4.172	6.055	5.165	6.184	5.076	4.555	4.197	4.158	1.197	2.051
Nr2c1	2.707	3.101	3.126	3.42	2.223	2.036	3.351	3.826	2.606	2.669
Nr2f6	29.633	25.18	26.644	24.993	19.055	22.752	33.115	26.559	44.805	52.382
Nr4a2	1.254	1.071	1.873	1.666	0	0.575	1.291	1.552	0.557	0.372
Pax7	0	0.003	0	0	0.014	0	2.829	2.082	0	0
Phf21a	1.261	1.734	1.258	1.938	1.435	1.099	1.747	1.977	1.032	1.676
Phox2a	0.555	0.875	0.203	2.01	4.655	3.054	0.236	0.216	0.156	0.94
Pou2f1	3.66	3.517	3.337	3.652	2.609	2.382	4.339	4.548	4.353	5.273
Pou2f2	4.766	5.611	2.874	3.805	31.398	27.384	4.398	6.711	2.63	6.994
Pou3f1	1.127	0.214	1.389	1.966	5.006	4.479	0	0.079	0	0
Pou6f1	10.216	10.136	12.379	13.813	17.23	16.539	7.302	7.21	10.569	13.22
Rarg	11.374	11.549	10.149	10.845	7.106	7.254	8.721	7.711	24.038	26.84
Rela	85.862	89.238	69.115	72.097	66.924	60.945	89.247	105.426	87.163	86.094
Rora	1.421	2.233	2.06	3.426	1.044	0.898	4.014	5.431	1.749	3.124
Runx1	8.103	9.27	6.662	7.496	7.042	6.124	13.772	17.188	8.936	10.59
Rxra	10.396	9.835	7.405	9.073	18.436	16.471	22.569	23.498	18.328	22.508
Sox12	0.85	0.581	0.875	0.534	3.088	3.04	0.471	0.375	1.962	2.058
Sox4	16.339	11.553	8.698	4.608	1.392	4.059	16.019	16.591	2.482	0.703
Sox7	0.054	0.87	0.085	0.253	5.262	1.705	1.584	3.012	0.098	0
Sp1	34.59	45.01	30.415	40.494	26.807	29.167	33.178	39.629	30.816	42.028
Sp100	9.717	7.925	8.468	7.55	26.425	25.63	4.914	3.463	2.575	2.994
Sp110	7.902	6.358	6.772	6.478	19.999	20.095	3.539	2.322	1.578	1.685
Srebf1	49.228	41.864	40.94	40.962	58.606	51.164	42.029	32.502	35.43	39.575
Stat3	15.427	17.218	15.01	17.149	17.684	16.131	24.469	25.126	38.907	46.755
Stat6	154.796	155.47	127.848	138.655	121.715	117.138	150.239	144.971	163.743	173.754
Tbp	7.874	7.687	7.201	7.014	5.309	6.233	6.423	6.087	7.218	6.458
Tbx20	0	0	11.003	0.017	0	0	3.461	0	5.681	0.012
Tcf4	1.92	1.897	1.718	1.675	2.057	1.862	1.675	1.179	1.074	0.993
Tef	34.512	37.113	34.323	40.581	38.38	26.949	19.603	24.593	11.084	19.12
Tgif1	150.532	146.115	112.835	130.386	115.533	122.276	147.761	201.335	93.283	97.428
Tgif2	0.932	1.054	0.806	1.9	1.056	1.059	2.391	2.414	1.442	1.733
Usf2	69.051	60.898	77.724	73.042	35.671	37.715	92.08	78.992	78.201	70.408
Xbp1	235.117	259.712	231.794	238.592	217.993	222.176	207.181	187.913	168.707	161.314
Zbtb1	12.162	12.083	11.519	11.713	11.188	11.264	16.858	17.059	13.18	9.316
Zbtb12	33.97	30.556	21.168	19.931	27.567	22.939	23.586	21.33	19.938	14.707
Zbtb7b	49.798	39.607	39.977	34.369	56.334	59.299	60.1	61.483	38.232	40.829
Zfp105	0.687	1.012	1.915	2.306	2.067	1.695	0.131	0.419	2.851	3.027
Zfp263	76.696	91.923	69.855	61.188	85.163	83.063	69.604	56.658	36.758	41.37
Zfp281	52.06	50.109	54.983	52.143	67.845	78.562	59.218	67.169	42.66	38.767
Zfp300	0.822	0.862	0.77	0.822	1.223	1.04	0.586	0.637	0.432	0.206
Zfp652	12.066	13.449	9.141	10.244	9.102	7.849	15.823	15.682	16.549	16.758
Zfp691	4.821	4.821	5.919	7.226	6.313	5.524	10.821	9.372	7.758	8.703
Zfp740	38.06	34.481	30.211	30.057	28.035	32.695	22.836	17.79	17.856	22.324
Zkscan1	11.592	14.278	11.371	13.708	10.419	7.179	14.099	15.82	10.189	11.969
Zkscan5	4.943	5.147	4.811	5.264	1.673	1.742	4.854	4.633	4.754	5.068
Esrra	47.505	40.045	50.419	48.218	48.17	45.905	42.825	39.886	46.671	36.159
Crebzf	102.616	81.814	78.302	58.785	84.577	94.204	76.717	74.915	90.93	63.942
Atf3	110.808	96.63	133.115	132.391	122.692	108.563	162.624	135.439	137.93	88.761
Zfp637	24.265	25.908	21.618	23.749	12.869	18.232	23.096	18.84	24.302	22.684
Srebf2	42.494	34.322	33.133	31.781	40.565	41.275	48.723	46.376	50.584	57.272
Nfe2l2	61.84	75.499	57.205	65.374	83.242	63.757	96.558	77.232	99.97	116.307
Mitf	10.008	15.166	12.215	17.719	17.224	12.862	18.646	25.701	17.757	18.98
Srf	52.421	47.902	47.397	52.021	59.487	63.45	55.197	55.391	56.331	52.021
Rara	12.512	14.675	11.121	9.973	9.557	6.727	16.675	14.705	11.169	11.238
Tcf3	29.921	21.325	22.398	16.81	16.329	19.937	22.065	16.457	23.868	19.077
Mafg	102.541	97.963	91.939	95.388	97.247	96.266	119.917	125.193	95.346	83.757
Atf4	886.478	975.619	652.404	527.321	535.334	594.343	961.087	1442.65	778.147	720.627
Fosl2	17.529	17.016	16.88	15.723	16.214	16.401	18.681	14.143	18.879	19.242
Usf1	31.889	31.412	32.65	28.662	23.797	22.005	38.17	24.589	31.277	33.703
E2f2	45.442	31.788	20.486	13.05	14.255	21.08	23.812	13.48	30.292	24.473
Zbtb3	12.728	8.445	7.837	8.144	3.535	10.31	9.575	5.831	12.905	9.997
Mlx	61.268	68.709	55.561	62.67	85.777	82.54	66.401	74.61	74.123	63.113
Gabpa	16.576	18.64	15.64	18.123	16.105	15.679	13.773	15.226	14.701	17.143
Trp53	49.22	50.691	35.474	40.221	49.356	51.897	45.539	46.44	48.117	42.41
Hoxb4	13.749	11.263	12.843	11.755	6.5	15.549	18.669	16.01	8.421	5.415
Tcf12	9.3	10.42	6.911	7.895	8.848	9.07	10.979	12.08	9.821	9.051
Rxrb	63.63	65.952	52.14	49.983	37.19	43.626	58.558	55.805	48.524	65.778

## Sheet: C57 GRN
TF	Target
Ahctf1	Osbp
Ahctf1	Serpinb9
Ahctf1	Gpr146
Ahctf1	Txnrd1
Ahctf1	Nup133
Ahctf1	Polr2g
Ahctf1	Eid1
Ahctf1	Dennd5a
Ahctf1	Srsf7
Ahctf1	Nme6
Ahctf1	Ppp1r9b
Ahctf1	Tkt
Ahctf1	Ttc9c
Ahctf1	Zfp869
Ahctf1	Trf
Ahctf1	Acsl4
Ahctf1	Dhcr7
Ahctf1	Eef1a1
Ahctf1	Cmtm7
Ahctf1	Myd88
Ahctf1	Rbm28
Ahctf1	Ptbp3
Ahctf1	Tgfbr1
Ahctf1	Plekha2
Ahctf1	Timm21
Ahctf1	Hnrnpa3
Ahctf1	Ifngr2
Ahctf1	Spsb2
Ahctf1	Mef2d
Ahctf1	Pls3
Ahctf1	Slc16a6
Ahctf1	Wdr18
Ahctf1	Apobec3
Ahctf1	Tmem183a
Ahctf1	Kxd1
Ahctf1	Abcb8
Ahctf1	Ewsr1
Ahctf1	Gas6
Ahctf1	9030624J02Rik
Ahctf1	Rnf19b
Ahctf1	Arid3a
Ahctf1	Rmnd5a
Ahctf1	Wrb
Ahctf1	4930579G24Rik
Ahctf1	Fgfr1
Ahctf1	Rbbp9
Ahctf1	Pgam1
Ahctf1	Il6st
Ahctf1	Vapa
Ahctf1	Timm10
Ahctf1	Tpp1
Ahctf1	Lap3
Ahctf1	Snx8
Ahctf1	Pts
Ahctf1	Psd4
Ahctf1	Ociad1
Ahctf1	Ier3ip1
Ahctf1	Casp2
Ahctf1	1110008P14Rik
Ahctf1	Bin2
Ahctf1	Ist1
Ahctf1	Tmed4
Ahctf1	Tspan31
Ahctf1	Tmem242
Ahctf1	Sptlc2
Ahctf1	Rita1
Ahctf1	Msh6
Ahctf1	Eif4g2
Ahctf1	Fam96a
Ahctf1	Nudt5
Ahctf1	Dnajc3
Ahctf1	Nubp1
Ahctf1	Phospho2
Ahctf1	Tesk1
Ahctf1	Mrps16
Ahctf1	Plxnb2
Ahctf1	Slc38a7
Ahctf1	Stau1
Ahctf1	Rnf11
Ahctf1	Rab3gap2
Ahctf1	Cmpk1
Ahctf1	Calm3
Ahctf1	Faim
Ahctf1	Tcta
Ahctf1	Map2k3
Ahctf1	Ptprj
Ahctf1	Csf1r
Ahctf1	Psrc1
Ahctf1	Rabif
Ahctf1	Slc20a1
Ahctf1	Ccndbp1
Ahctf1	Plekhm2
Ahctf1	Sh3bp5l
Ahctf1	Prkar2a
Ahctf1	Ptgr1
Ahctf1	Timm17a
Ahctf1	Ptprc
Ahctf1	Tmem243
Ahctf1	P2rx7
Ahctf1	Itpripl1
Ahctf1	Pigm
Ahctf1	Gpr137b
Ahctf1	Ccng1
Ahctf1	Mpst
Ahctf1	Chchd2
Ahctf1	Serp1
Ahctf1	Arhgef7
Ahctf1	Ptpra
Ahctf1	Eny2
Ahctf1	Chchd7
Ahctf1	Setd6
Ahctf1	Pkmyt1
Ahctf1	Prpf4b
Ahctf1	Tmem50b
Ahctf1	Mrps15
Ahctf1	Tal1
Ahctf1	Gins2
Ahctf1	Myo7a
Ahctf1	Msr1
Ahctf1	Tuba4a
Ahctf1	Adss
Ahctf1	Rplp0
Ahctf1	Atp5k
Ahctf1	Aurkaip1
Ahctf1	Tomm22
Ahctf1	Slc25a46
Ahctf1	Mavs
Ahctf1	Babam1
Ahctf1	Flcn
Ahctf1	Agps
Ahctf1	Zfp386
Ahctf1	Zfp746
Ahctf1	Ocel1
Ahctf1	Gpi1
Ahctf1	Cdk16
Ahctf1	Ctbp2
Ahctf1	Tsfm
Ahctf1	Clp1
Ahctf1	Eif4e
Ahctf1	Nampt
Ahctf1	Pdcd11
Ahctf1	Qdpr
Ahctf1	Nfx1
Ahctf1	Smim12
Ahctf1	Tssc4
Ahctf1	Ddx19a
Ahctf1	Pcyox1l
Ahctf1	Zfp213
Ahctf1	Strip1
Ahctf1	Zfp445
Ahctf1	Sf3b6
Ahctf1	Icam1
Ahctf1	Ddx42
Ahctf1	Rassf1
Ahctf1	Slc12a6
Ahctf1	Ptgir
Ahctf1	Plekho2
Ahctf1	Tomm40
Ahctf1	Rnf187
Ahctf1	Rtcb
Ahctf1	Ubxn6
Ahctf1	Nudt4
Ahctf1	Cib1
Ahctf1	Dgcr2
Ahctf1	Eif3l
Ahctf1	Pycr2
Ahctf1	Sri
Ahctf1	Dbnl
Ahctf1	Tbc1d15
Ahctf1	Kpna1
Ahctf1	H13
Ahctf1	Lta4h
Ahctf1	Fnip2
Ahctf1	Chmp1b
Ahctf1	Dnajc4
Ahctf1	Vwf
Ahctf1	Parvg
Ahctf1	Lamtor3
Ahctf1	Taf1c
Ahctf1	3110062M04Rik
Ahctf1	Mcl1
Ahctf1	Pelo
Ahctf1	Stub1
Ahctf1	Sdc3
Ahctf1	Zmat3
Ahctf1	D6Wsu163e
Ahctf1	Rars
Ahctf1	Def8
Ahctf1	Mrpl52
Ahctf1	Klf4
Ahctf1	Dcaf15
Ahctf1	Utp3
Ahctf1	Cul1
Ahctf1	Atp6ap2
Ahctf1	Dock10
Ahctf1	Fkbp4
Ahctf1	A630001G21Rik
Ahctf1	Hmgn2
Ahctf1	Mbd6
Ahctf1	1110008F13Rik
Ahctf1	Limk1
Ahctf1	Pdcl3
Ahctf1	Usp1
Ahctf1	Cox17
Ahctf1	Rab32
Ahctf1	Stk4
Ahctf1	Mtif3
Ahctf1	Nt5c
Ahctf1	Ddx39
Ahctf1	Sh3bp2
Ahctf1	Pex16
Ahctf1	Zfp637
Ahctf1	Rpl18a
Ahctf1	Limk2
Ahctf1	Alas1
Ahctf1	Golga2
Ahctf1	Rmdn3
Ahctf1	Hps3
Ahctf1	Dtx4
Ahctf1	Atp5c1
Ahctf1	Chrac1
Ahctf1	Rtn3
Ahctf1	Otud6b
Ahctf1	Dicer1
Ahctf1	Cand1
Ahctf1	Guca1a
Ahctf1	Dcaf7
Ahctf1	Zfp106
Ahctf1	Blnk
Ahctf1	Myl12a
Ahctf1	Zfp275
Ahctf1	Taco1
Ahctf1	Zwint
Ahctf1	Zfp330
Ahctf1	Stx3
Ahctf1	Cpt1a
Ahctf1	Mrpl16
Ahctf1	Cmtm6
Ahctf1	Emg1
Ahctf1	Shc1
Ahctf1	Pmpcb
Ahctf1	Uhrf1bp1l
Ahctf1	Zc3h7a
Ahctf1	Atxn3
Ahctf1	Park7
Ahctf1	Senp5
Ahctf1	Chordc1
Ahctf1	Arhgap25
Ahctf1	Dpysl2
Ahctf1	Cklf
Ahctf1	Rpl10a
Ahctf1	Emc10
Ahctf1	Cacybp
Ahctf1	Mapre1
Ahctf1	Cdkn1a
Ahctf1	Gzf1
Ahctf1	Fdxacb1
Ahctf1	Srprb
Ahctf1	Ugp2
Ahctf1	Parp1
Ahctf1	Nfyb
Ahctf1	Ap1s2
Ahctf1	Nub1
Ahctf1	Rrm1
Ahctf1	Psmd13
Ahctf1	Gapt
Ahctf1	Ccnb1
Ahctf1	Gins3
Ahctf1	Lars
Ahctf1	Aph1a
Ahctf1	Abcd3
Ahctf1	Ppp3cb
Ahctf1	Nkiras1
Ahctf1	Alg11
Ahctf1	Ctnnd1
Ahctf1	Wdr36
Ahctf1	Mtch1
Ahctf1	Dph1
Ahctf1	Aggf1
Ahctf1	Gpd1l
Ahctf1	Cdk1
Ahctf1	Atxn1l
Ahctf1	Pak1ip1
Ahctf1	Ddx47
Ahctf1	Kcnj2
Ahctf1	Cenpw
Ahctf1	Dync1li2
Ahctf1	Mbd1
Ahctf1	Josd2
Ahctf1	Slc26a2
Ahctf1	Trim21
Ahctf1	Ywhab
Ahctf1	Tmx3
Ahctf1	Fdxr
Ahctf1	Spry2
Ahctf1	Arhgdib
Ahctf1	Myc
Ahctf1	Cic
Ahctf1	2410015M20Rik
Ahctf1	Mnt
Ahctf1	Utp18
Ahctf1	Med19
Ahctf1	Trim12c
Ahctf1	Bcl2l2
Ahctf1	Sgk3
Ahctf1	Wdr13
Ahctf1	Nat6
Ahctf1	Hprt
Ahctf1	Asns
Ahctf1	Psmb10
Ahctf1	Yipf5
Ahctf1	Ccdc94
Ahctf1	Csde1
Ahctf1	Fbxo22
Ahctf1	Mrpl3
Ahctf1	Rfc5
Ahctf1	Eif4h
Ahctf1	Dctn4
Ahctf1	Crlf2
Ahctf1	Hexim1
Ahctf1	Gapvd1
Ahctf1	Cog6
Ahctf1	Sec23ip
Ahctf1	2010111I01Rik
Ahctf1	Xdh
Ahctf1	Impa1
Ahctf1	Lss
Ahctf1	Slc25a3
Ahctf1	Haus1
Ahctf1	Mgst1
Ahctf1	Zkscan1
Ahctf1	Lgals8
Ahctf1	Ldlr
Ahctf1	Rfc1
Ahctf1	Acp5
Ahctf1	Mif
Ahctf1	Qpctl
Ahctf1	Sin3a
Ahctf1	Pqlc1
Ahctf1	Zfp513
Ahctf1	Pdzd11
Ahctf1	Manea
Ahctf1	Mcm5
Ahctf1	Tmppe
Ahctf1	Pxn
Ahctf1	Sphk2
Ahctf1	Btbd6
Ahctf1	Mtmr10
Ahctf1	Acp2
Ahctf1	Ctnnb1
Ahctf1	Tmem248
Ahctf1	Rpl30
Ahctf1	Ptpn23
Ahctf1	Snrpa
Ahctf1	Tab2
Ahctf1	Acbd5
Ahctf1	Cdc23
Ahctf1	Fbxo33
Ahctf1	Tspan14
Ahctf1	Slc39a9
Ahctf1	Timm50
Ahctf1	Tprkb
Ahctf1	Snx1
Ahctf1	Asxl1
Ahctf1	Pigyl
Ahctf1	Fgfr1op2
Ahctf1	Psmd5
Ahctf1	Rpl22l1
Ahctf1	Ppp2r5c
Ahctf1	Shkbp1
Ahctf1	Mia2
Ahctf1	Rdh11
Ahctf1	P2ry13
Ahctf1	Scoc
Ahctf1	Tlr8
Ahctf1	Cstf2t
Ahctf1	Ccnd3
Ahctf1	Hnrnpf
Ahctf1	Sin3b
Ahctf1	Zfp954
Ahctf1	Dnal4
Ahctf1	Atg9a
Ahctf1	Stard8
Ahctf1	Swap70
Ahctf1	Zrsr1
Ahctf1	Pdpk1
Ahctf1	Atg2a
Ahctf1	Tmem167b
Ahctf1	Zfp217
Ahctf1	Plekha1
Ahctf1	Dynll2
Ahctf1	BC003331
Ahctf1	Plekhj1
Ahctf1	Tlr2
Ahctf1	Drg1
Ahctf1	Rfc3
Ahctf1	Kpna3
Ahctf1	Psmb1
Ahctf1	Rab4b
Ahctf1	Itm2b
Ahctf1	Slc11a1
Ahctf1	Kcnab2
Ahctf1	Yif1b
Ahctf1	Xrcc3
Ahctf1	Smug1
Ahctf1	Zdhhc5
Ahctf1	Aftph
Ahctf1	Dad1
Ahctf1	Actl6a
Ahctf1	Ptges3
Ahctf1	Nes
Ahctf1	Srebf1
Ahctf1	Eps15
Ahctf1	Iffo1
Ahctf1	Bcl7c
Ahctf1	Srgn
Ahctf1	Zfand5
Ahctf1	Vps26a
Ahctf1	Rrn3
Ahctf1	Gtpbp1
Ahctf1	Tbc1d10b
Ahctf1	Sf3a3
Ahctf1	Top1
Ahctf1	Dennd4b
Ahctf1	Ypel3
Ahctf1	Elk4
Ahctf1	Nom1
Ahctf1	Noa1
Ahctf1	AA467197
Ahctf1	Dok3
Ahctf1	Tspan3
Ahctf1	Srd5a3
Ahctf1	Mgat2
Ahctf1	Necap2
Ahctf1	Capn7
Ahctf1	Irgm2
Ahctf1	Ccdc22
Ahctf1	Ptgs1
Ahctf1	Il6ra
Ahctf1	Smc1a
Ahctf1	Mknk1
Ahctf1	Ncor1
Ahctf1	Serinc3
Ahctf1	Cdk20
Ahctf1	Snapc2
Ahctf1	Tomm5
Ahctf1	Bckdk
Ahctf1	Gopc
Ahctf1	Mpc2
Ahctf1	Abhd12
Ahctf1	Ogt
Ahctf1	Letm1
Ahctf1	Trim28
Ahctf1	Dhx8
Ahctf1	Tlr13
Ahctf1	Dnase2a
Ahctf1	Slc35e2
Ahctf1	Trmt2a
Ahctf1	Pdia4
Ahctf1	Ago2
Ahctf1	Rnf146
Ahctf1	Abcb7
Ahctf1	Lyz2
Ahctf1	Mrpl30
Ahctf1	Tial1
Ahctf1	Upf1
Ahctf1	Eno1b
Ahctf1	Kctd5
Ahctf1	Lmo2
Ahctf1	Naa15
Ahctf1	Naa20
Ahctf1	Psmd1
Ahctf1	Zfp422
Ahctf1	Rsc1a1
Ahctf1	Klc2
Ahctf1	Alg1
Ahctf1	Slc35a3
Ahctf1	Akap11
Ahctf1	Tnfrsf26
Ahctf1	Gtpbp3
Ahctf1	Mcoln3
Ahctf1	Neurl3
Ahctf1	Magt1
Ahctf1	Snx6
Ahctf1	Arpp19
Ahctf1	Sephs1
Ahctf1	H2-M3
Ahctf1	Gstk1
Ahctf1	Ube2c
Ahctf1	Dyrk2
Ahctf1	Laptm4a
Ahctf1	Plrg1
Ahctf1	Lcp2
Ahctf1	Klhdc2
Ahctf1	Necap1
Ahctf1	Praf2
Ahctf1	Wdr82
Ahctf1	Dkc1
Ahctf1	Ifngr1
Ahctf1	Snx20
Ahctf1	Mmgt1
Ahctf1	Hspa13
Ahctf1	Cluh
Ahctf1	Chadl
Ahctf1	Atp1b3
Ahctf1	Secisbp2l
Ahctf1	Mrm1
Ahctf1	Api5
Ahctf1	Lin7c
Ahctf1	Ythdf1
Ahctf1	Cenpe
Ahctf1	A730008H23Rik
Ahctf1	Armc1
Ahctf1	Actr1a
Ahctf1	Zfp715
Ahctf1	Adamts1
Ahctf1	Ubl3
Ahctf1	Npepl1
Ahctf1	Thap7
Ahctf1	Rpp38
Ahctf1	Samhd1
Ahctf1	Birc3
Ahctf1	Slc24a5
Ahctf1	Tusc1
Ahctf1	Tars
Ahctf1	Hmg20b
Ahctf1	Kctd10
Ahctf1	Mcm2
Ahctf1	Lipe
Ahctf1	Gstz1
Ahctf1	Ing5
Ahctf1	Dnajc5
Ahctf1	Ubr2
Ahctf1	Slc35a2
Ahctf1	6430548M08Rik
Ahctf1	Atox1
Ahctf1	Tnni2
Ahctf1	Uap1l1
Ahctf1	Stard4
Ahctf1	Tpm3
Ahctf1	Serpinb8
Ahctf1	Tstd3
Ahctf1	Tfip11
Ahctf1	Usp8
Ahctf1	Cd300lb
Ahctf1	Dnm2
Ahctf1	Rab3il1
Ahctf1	Mdc1
Ahctf1	Hyi
Ahctf1	Ampd2
Ahctf1	Psen1
Ahctf1	Ubqln1
Ahctf1	Sumf2
Ahctf1	Lrrc47
Ahctf1	Supt5
Ahctf1	Stat3
Ahctf1	Man2b2
Ahctf1	Tgoln2
Ahctf1	Sema6b
Ahctf1	Ankrd16
Ahctf1	Gclc
Ahctf1	Rsl24d1
Ahctf1	Adam10
Ahctf1	Agfg2
Ahctf1	Polrmt
Ahctf1	Smarcb1
Ahctf1	Stx16
Ahctf1	Rab11b
Ahctf1	Tmsb4x
Ahctf1	Mien1
Ahctf1	S100a11
Ahctf1	Arf3
Ahctf1	Letmd1
Ahctf1	Insl6
Ahctf1	Smim20
Ahctf1	Pde12
Ahctf1	Sbno1
Ahctf1	Ubqln2
Ahctf1	Slc35c1
Ahctf1	Tmf1
Ahctf1	Csnk1a1
Ahctf1	Lrrc41
Ahctf1	E130309D02Rik
Ahctf1	Syk
Ahctf1	Snap29
Ahctf1	Capn15
Ahctf1	Rps6ka1
Ahctf1	Cap1
Ahctf1	Hus1
Ahctf1	Cenpb
Ahctf1	Ift46
Ahctf1	Trim11
Ahctf1	Cox20
Ahctf1	Tgfbr2
Ahctf1	Pdxdc1
Ahctf1	Cracr2b
Ahctf1	Kif3b
Ahctf1	Cav2
Ahctf1	Rpl37a
Ahctf1	Endod1
Ahctf1	Tifa
Ahctf1	Ccdc28b
Ahctf1	Ltn1
Ahctf1	Wnk1
Ahctf1	C1qb
Ahctf1	Cd14
Ahctf1	Cntd1
Ahctf1	Grsf1
Ahctf1	Dus3l
Ahctf1	Slc35b1
Ahctf1	R3hdm4
Ahctf1	Tuba1c
Ahctf1	Rad21
Ahctf1	Tpr
Ahctf1	Mief1
Ahctf1	Ap1b1
Ahctf1	Dcaf11
Ahctf1	Rab33b
Ahctf1	Ndufa6
Ahctf1	Ykt6
Ahctf1	Sun2
Ahctf1	Gm2a
Ahctf1	Anxa4
Ahctf1	Ercc2
Ahctf1	Cd83
Ahctf1	Zc3h15
Ahctf1	Mak16
Ahctf1	Nfu1
Ahctf1	Trim26
Ahctf1	Hmgn1
Ahctf1	Gart
Ahctf1	Ercc6l
Ahctf1	Tardbp
Ahctf1	Ap1g1
Ahctf1	Lamtor4
Ahctf1	Atp6v0a1
Ahctf1	Gsr
Ahctf1	Mical1
Ahctf1	Dusp11
Ahctf1	Jade2
Ahctf1	Suox
Ahctf1	Ppm1a
Ahctf1	Gpbp1l1
Ahctf1	Rab5b
Ahctf1	Smc6
Ahctf1	Rasgrp4
Ahctf1	Atp5j
Ahctf1	Rnf103
Ahctf1	Plek
Ahctf1	E2f6
Ahctf1	Icam2
Ahctf1	Gtpbp4
Ahctf1	Trpc4ap
Ahctf1	Sugt1
Ahctf1	Polg
Ahctf1	Osgin2
Ahctf1	Twf1
Ahctf1	Mtmr4
Ahctf1	Nus1
Ahctf1	Prorsd1
Ahctf1	Cited2
Ahctf1	Timm13
Ahctf1	Nrm
Ahctf1	Pik3ap1
Ahctf1	Fus
Ahctf1	Tmem70
Ahctf1	Supt7l
Ahctf1	Cxcr4
Ahctf1	Zbtb14
Ahctf1	Prkcd
Ahctf1	Bid
Ahctf1	Gse1
Ahctf1	Cd1d1
Ahctf1	Stk38
Ahctf1	Tpcn1
Ahctf1	Rnft1
Ahctf1	Bod1
Ahctf1	Tnks2
Ahctf1	Xab2
Ahctf1	Mtmr9
Ahctf1	Cenpo
Ahctf1	U2surp
Ahctf1	Pramef8
Ahctf1	Thoc7
Ahctf1	Ranbp10
Ahctf1	Sh2d3c
Ahctf1	Ubl7
Ahctf1	Cd82
Ahctf1	Ptpn1
Ahctf1	Plaur
Ahctf1	Vav1
Ahctf1	Gatm
Ahctf1	Akirin1
Ahctf1	Mus81
Ahctf1	Uqcr10
Ahctf1	Lig4
Ahctf1	H2afz
Ahctf1	Rab18
Ahctf1	Sys1
Ahctf1	Znrd1
Ahctf1	Rps24
Ahctf1	Usp15
Ahctf1	Lpar6
Ahctf1	Cd47
Ahctf1	Fkrp
Ahctf1	Dennd4c
Ahctf1	Stag2
Ahctf1	Tnip3
Ahctf1	Rnh1
Ahctf1	Elk1
Ahctf1	Rassf5
Ahctf1	2410004B18Rik
Ahctf1	Snx2
Ahctf1	Fabp5
Ahctf1	Psmd3
Ahctf1	Cnot3
Ahctf1	Zfp146
Ahctf1	Ap2s1
Ahctf1	C5ar1
Ahctf1	Adap2
Ahctf1	Ormdl1
Ahctf1	Got2
Ahctf1	Capn2
Ahctf1	Plcg2
Ahctf1	Slc48a1
Ahctf1	Mlec
Ahctf1	Tti2
Ahctf1	Rabggtb
Ahctf1	Iqgap3
Ahctf1	Rnf13
Ahctf1	Ipo9
Ahctf1	Ogfod2
Ahctf1	Rap2a
Ahctf1	Pitpna
Ahctf1	Ralbp1
Ahctf1	Acap2
Ahctf1	Trim32
Ahctf1	Dnttip2
Ahctf1	Fkbp3
Ahctf1	Rnf38
Ahctf1	Zfp280b
Ahctf1	Fhl3
Ahctf1	Trem2
Ahctf1	Cr1l
Ahctf1	Srsf11
Ahctf1	Ccdc9
Ahctf1	Minpp1
Ahctf1	Stard3nl
Ahctf1	Sh3gl1
Ahctf1	Gusb
Ahctf1	Evl
Ahctf1	Pkn1
Ahctf1	Rbm5
Ahctf1	Il7r
Ahctf1	Dgkq
Ahctf1	Ndufb11
Ahctf1	Polr2b
Ahctf1	Patl1
Ahctf1	Mtch2
Ahctf1	Snx12
Ahctf1	Ucp2
Ahctf1	C1galt1c1
Ahctf1	Mettl6
Ahctf1	Rogdi
Ahctf1	Parp3
Ahctf1	H2afy
Ahctf1	Abracl
Ahctf1	Tmem140
Ahctf1	Eno1
Ahctf1	P2ry14
Ahctf1	Blvra
Ahctf1	Nudt16l1
Ahctf1	Foxj2
Ahctf1	Tnf
Ahctf1	Gar1
Ahctf1	Ppt1
Ahctf1	Cyth1
Ahctf1	Hist1h1c
Ahctf1	Atp6v1g1
Ahctf1	Smim1
Ahctf1	Atg4a
Ahctf1	Thbd
Ahctf1	Ndufs6
Ahctf1	Pkm
Ahctf1	N4bp1
Ahctf1	Map2k2
Ahctf1	Brf2
Ahctf1	Cisd1
Ahctf1	Ten1
Ahctf1	Smg1
Ahctf1	Nf1
Ahctf1	Spop
Ahctf1	Ice1
Ahctf1	Commd2
Ahctf1	Rabgef1
Ahctf1	Naga
Ahctf1	Tacc1
Ahctf1	H3f3a
Ahctf1	Abhd10
Ahctf1	Zfp639
Ahctf1	Rhbdf2
Ahctf1	Fastkd3
Ahctf1	Hgsnat
Ahctf1	Yars2
Ahctf1	Ctso
Ahctf1	Clec2d
Ahctf1	Htatip2
Ahctf1	Mrpl54
Ahctf1	Rbl1
Ahctf1	Kif21b
Ahctf1	Erap1
Ahctf1	Ndufa10
Ahctf1	Trmt10c
Ahctf1	Tsc22d3
Ahctf1	Rnf181
Ahctf1	Rnf20
Ahctf1	Cnih4
Ahctf1	Rnf14
Ahctf1	Gnb1
Ahctf1	Aprt
Ahctf1	Pcna
Ahctf1	Copg1
Ahctf1	Atad1
Ahctf1	Zfp655
Ahctf1	Nckap1l
Ahctf1	Sertad1
Ahctf1	Zfp319
Ahctf1	Carhsp1
Ahctf1	Fh1
Ahctf1	Dusp4
Ahctf1	Cdkn2d
Ahctf1	Tm2d3
Ahctf1	Eif1a
Ahctf1	Ccl3
Ahctf1	Mapk6
Ahctf1	Psma4
Ahctf1	Ikbkb
Ahctf1	Glud1
Ahctf1	Dctn6
Ahctf1	Tmco1
Ahctf1	2610507B11Rik
Ahctf1	Spdl1
Ahctf1	Shc4
Ahctf1	Tspan17
Ahctf1	Ccdc124
Ahctf1	Ptrhd1
Ahctf1	Sfxn1
Ahctf1	Tsn
Ahctf1	Gpx3
Ahctf1	Cnppd1
Ahctf1	Rab1b
Ahctf1	Rsrc2
Ahctf1	Ipo7
Ahctf1	Ipo5
Ahctf1	Cpsf6
Ahctf1	Gpr65
Ahctf1	Rbm43
Ahctf1	Cnpy4
Ahctf1	Crip1
Ahctf1	Rbm15b
Ahctf1	Tnpo1
Ahctf1	Pwp1
Ahctf1	Akap1
Ahctf1	Casp8
Ahctf1	Rap1b
Ahctf1	Gnb2
Ahctf1	Zfp710
Ahctf1	Cipc
Ahctf1	Srp68
Ahctf1	Pink1
Ahctf1	Ubap2l
Ahctf1	Ehd4
Ahctf1	1110004F10Rik
Ahctf1	Thumpd1
Ahctf1	Clta
Ahctf1	Isy1
Ahctf1	Aff1
Ahctf1	Aaed1
Ahctf1	Zhx1
Ahctf1	Golga5
Ahctf1	Ms4a6c
Ahctf1	Top2a
Ahctf1	Myo1f
Ahctf1	Hp1bp3
Ahctf1	Qk
Ahctf1	Prkaa1
Ahctf1	Yipf2
Ahctf1	Mtif2
Ahctf1	Rilp
Ahctf1	Pdp2
Ahctf1	Polr2i
Ahctf1	Rarres2
Ahctf1	Nucks1
Ahctf1	Dnajb1
Ahctf1	Txndc5
Ahctf1	Kmt2d
Ahctf1	Sde2
Ahctf1	Cox6c
Ahctf1	Canx
Ahctf1	Ccdc117
Ahctf1	Bcl7b
Ahctf1	Csrp1
Ahctf1	Dtymk
Ahctf1	Dnajc10
Ahctf1	Tmem185b
Ahctf1	Fhod1
Ahctf1	Gng10
Ahctf1	Ttpal
Ahctf1	Nars
Ahctf1	Golt1b
Ahctf1	Rpp21
Ahctf1	Opa3
Ahctf1	Galk1
Ahctf1	Tmbim4
Ahctf1	Ncapd2
Ahctf1	Suclg1
Ahctf1	Mrpl14
Ahctf1	Fnbp4
Ahctf1	Glipr1
Ahctf1	Rusc2
Ahctf1	Zfp91
Ahctf1	Zfp36l1
Ahctf1	Mbd2
Ahctf1	Ddit3
Ahctf1	Eif5b
Ahctf1	Arhgef6
Ahctf1	Cyp51
Ahctf1	Mars2
Ahctf1	Bub3
Ahctf1	Rad23a
Ahctf1	Rps10
Ahctf1	Arap1
Ahctf1	Naa10
Ahctf1	Rara
Ahctf1	Tcf3
Ahctf1	Ptrh2
Ahctf1	Ccdc88b
Ahctf1	Aspscr1
Ahctf1	Gnai2
Ahctf1	Zc3h14
Ahctf1	Retsat
Ahctf1	Mmp8
Ahctf1	Slc30a4
Ahctf1	Cxcl2
Ahctf1	Syncrip
Ahctf1	Rac1
Ahctf1	Rhbdd2
Ahctf1	Aimp2
Ahctf1	Pofut2
Ahctf1	Rae1
Ahctf1	Dedd
Ahctf1	Zfp260
Ahctf1	Hexb
Ahctf1	Cnih1
Ahctf1	Drg2
Ahctf1	Sec22b
Ahctf1	Cmtr1
Ahctf1	Fam105a
Ahctf1	Tyrobp
Ahctf1	Cd34
Ahctf1	Wdr89
Ahctf1	Gtf2b
Ahctf1	Isyna1
Ahctf1	Tpra1
Ahctf1	Opa1
Ahctf1	Pacs2
Ahctf1	Nf2
Ahctf1	Sox4
Ahctf1	Sec24c
Ahctf1	Bcl2l1
Ahctf1	Cd200r4
Ahctf1	Ahcyl2
Ahctf1	Numb
Ahctf1	Hnrnpu
Ahctf1	Ermp1
Ahctf1	Sec31a
Ahctf1	Myof
Ahctf1	Slu7
Ahctf1	Tk1
Ahctf1	Fmnl3
Ahctf1	Gtse1
Ahctf1	Ctnna1
Ahctf1	Tgif1
Ahctf1	E2f1
Ahctf1	Plekha3
Ahctf1	Plekho1
Ahctf1	Ddx24
Ahctf1	Rnf40
Ahctf1	Szrd1
Ahctf1	Larp1
Ahctf1	Bod1l
Ahctf1	Dhx30
Ahctf1	Arl4c
Ahctf1	Slc31a2
Ahctf1	Mtpap
Ahctf1	Yrdc
Ahctf1	Cyfip2
Ahctf1	Rab5c
Ahctf1	Smarcc2
Ahctf1	Ranbp3
Ahctf1	Sema4d
Ahctf1	Csgalnact2
Ahctf1	Zfp652
Ahctf1	Mpg
Ahctf1	Ywhag
Ahctf1	Furin
Ahctf1	Fis1
Ahctf1	Gpx1
Ahctf1	Ctcf
Ahctf1	Bri3bp
Ahctf1	Hnrnph1
Ahctf1	Rhot2
Ahctf1	Ppm1f
Ahctf1	Vhl
Ahctf1	Lig3
Ahctf1	Ncaph2
Ahctf1	Neil1
Ahctf1	Ankrd46
Ahctf1	Rab11fip5
Ahctf1	Utp23
Ahctf1	Eif5a2
Ahctf1	Recql
Ahctf1	Klhdc10
Ahctf1	Xiap
Ahctf1	Samd1
Ahctf1	Stk11
Ahctf1	Tmem11
Ahctf1	Tmem65
Ahctf1	E2f2
Ahctf1	Slc27a4
Ahctf1	Nit2
Ahctf1	Ids
Ahctf1	Arl1
Ahctf1	St3gal5
Ahctf1	Adam17
Ahctf1	Vps18
Ahctf1	Nipa2
Ahctf1	0610037L13Rik
Ahctf1	Ifrd2
Ahctf1	Hs1bp3
Ahctf1	Snx3
Ahctf1	Atg4d
Ahctf1	Mt1
Ahctf1	Tmem55b
Ahctf1	Dgcr6
Ahctf1	Pdzd8
Ahctf1	Qars
Ahctf1	Tspo
Ahctf1	Slamf7
Ahctf1	Cept1
Ahctf1	Tmem160
Ahctf1	Ckap5
Ahctf1	Supt20
Ahctf1	Gosr1
Ahctf1	Cct6a
Ahctf1	Tnfrsf11a
Ahctf1	Rbck1
Ahctf1	Usp22
Ahctf1	Uqcrq
Ahctf1	Cd274
Ahctf1	Ifnar2
Ahctf1	Dhx9
Ahctf1	Dsn1
Ahctf1	Ncapg
Ahctf1	Thoc3
Ahctf1	Mff
Ahctf1	Spryd7
Ahctf1	Kidins220
Ahctf1	Parp14
Ahctf1	Khdrbs1
Ahctf1	Snap23
Ahctf1	Tada1
Ahctf1	Elf2
Ahctf1	Snx30
Ahctf1	Ifitm6
Ahctf1	Zbtb1
Ahctf1	Bckdha
Ahctf1	Csf2rb
Ahctf1	Pin1
Ahctf1	Pcnp
Ahctf1	Tnip1
Ahctf1	Ifi27
Ahctf1	Tm4sf19
Ahctf1	Mrfap1
Ahctf1	Tor3a
Ahctf1	Slc2a3
Ahctf1	Atg3
Ahctf1	Lpcat4
Ahctf1	Prmt6
Ahctf1	Plk4
Ahctf1	Fem1c
Ahctf1	Fbxo45
Ahctf1	Dlst
Ahctf1	Nptn
Ahctf1	Gnl3
Ahctf1	Cdc6
Ahctf1	Cops8
Ahctf1	Gga2
Ahctf1	Atp6v1d
Ahctf1	Zfp324
Ahctf1	Gatad1
Ahctf1	Pnpla2
Ahctf1	Orc6
Ahctf1	Clic4
Ahctf1	9530068E07Rik
Ahctf1	Coq7
Ahctf1	Strap
Ahctf1	Stxbp5
Ahctf1	Gnl3l
Ahctf1	Ran
Ahctf1	Ankrd54
Ahctf1	Rab29
Ahctf1	Zfp68
Ahctf1	Ginm1
Ahctf1	Basp1
Ahctf1	Cnpy3
Ahctf1	Isoc2a
Ahctf1	Ndel1
Ahctf1	Derl2
Ahctf1	Sbf1
Ahctf1	Sh3pxd2b
Ahctf1	Pik3cg
Ahctf1	Arih1
Ahctf1	Sf1
Ahctf1	Mfsd11
Ahctf1	Tlr7
Ahctf1	Alg10b
Ahctf1	Cds2
Ahctf1	Irgq
Ahctf1	Rfxank
Ahctf1	Arf1
Ahctf1	Hist1h4i
Ahctf1	Uqcrc1
Ahctf1	Id3
Ahctf1	Slc35c2
Ahctf1	Rilpl2
Ahctf1	Spr
Ahctf1	Ctu2
Ahctf1	Mmgt2
Ahctf1	Apbb2
Ahctf1	Wdr5b
Ahctf1	Rcan1
Ahctf1	Tmpo
Ahctf1	Pank3
Ahctf1	Fcgr2b
Ahctf1	Zbtb7a
Ahctf1	Edem2
Ahctf1	Tbk1
Ahctf1	Sod1
Ahctf1	Esd
Ahctf1	Pisd
Ahctf1	Prc1
Ahctf1	Hspd1
Ahctf1	Zbtb21
Ahctf1	Rlim
Ahctf1	P2ry2
Ahctf1	Btbd2
Ahctf1	Inpp5e
Ahctf1	Senp3
Ahctf1	Aspm
Ahctf1	Bnip2
Ahctf1	Prdx3
Ahctf1	Tm9sf4
Ahctf1	Poll
Ahctf1	Elof1
Ahctf1	Tmem192
Ahctf1	BC005624
Ahctf1	Adprh
Ahctf1	Pmp22
Ahctf1	Sh2b3
Ahctf1	Nop10
Ahctf1	Sec63
Ahctf1	Pnp
Ahctf1	Cpeb4
Ahctf1	Cbx1
Ahctf1	Adck2
Ahctf1	M6pr
Ahctf1	Chmp3
Ahctf1	Casc3
Ahctf1	Mob3a
Ahctf1	Tspyl1
Ahctf1	C3ar1
Ahctf1	Mars
Ahctf1	Fam53c
Ahctf1	Herpud1
Ahctf1	Glrx5
Ahctf1	Snrnp25
Ahctf1	Nceh1
Ahctf1	Taf7
Ahctf1	Tmem168
Ahctf1	Ap1g2
Ahctf1	Mut
Ahctf1	Klhl9
Ahctf1	Rdh13
Ahctf1	Exosc9
Ahctf1	Cyb5r1
Ahctf1	Syne1
Ahctf1	Wbp1
Ahctf1	Cox7a2
Ahctf1	Scpep1
Ahctf1	Gmfb
Ahctf1	Crls1
Ahctf1	Ncoa3
Ahctf1	Ik
Ahctf1	Agbl5
Ahctf1	Sertad3
Ahctf1	Hlx
Ahctf1	C1qbp
Ahctf1	Msl2
Ahctf1	Ybx3
Ahctf1	Zfp35
Ahctf1	Taok2
Ahctf1	Ndufc2
Ahctf1	Ppp5c
Ahctf1	Repin1
Ahctf1	Itgam
Ahctf1	Sft2d2
Ahctf1	Bms1
Ahctf1	Son
Ahctf1	Dhx33
Ahctf1	Sfxn3
Ahctf1	Gnptab
Ahctf1	Krr1
Ahctf1	Suds3
Ahctf1	Zw10
Ahctf1	Hbp1
Ahctf1	Mrpl17
Ahctf1	Lgals9
Ahctf1	Nup155
Ahctf1	Stat5a
Ahctf1	Prrc2a
Ahctf1	Brap
Ahctf1	Tcn2
Ahctf1	Atmin
Ahctf1	Pomk
Ahctf1	Taf15
Ahctf1	Picalm
Ahctf1	Atf4
Ahctf1	Tmbim1
Ahctf1	Ndfip1
Ahctf1	Ndufa2
Ahctf1	Ccz1
Ahctf1	Madd
Ahctf1	Kctd2
Ahctf1	Bcap29
Ahctf1	Mbtps2
Ahctf1	Cct7
Ahctf1	Arl8b
Ahctf1	Paics
Ahctf1	Uqcrc2
Ahctf1	Acot2
Ahctf1	Adam8
Ahctf1	Dhrs4
Ahctf1	Ythdf2
Ahctf1	Dars
Ahctf1	Dazap2
Ahctf1	Proser1
Ahctf1	Lig1
Ahctf1	Coa6
Ahctf1	F8a
Ahctf1	Arpc1a
Ahctf1	Ncaph
Ahctf1	Rrp1b
Ahctf1	Stk25
Ahctf1	Tmem164
Ahctf1	Mgst3
Ahctf1	Rps3
Ahctf1	Als2cl
Ahctf1	H2afj
Ahctf1	Tnfrsf12a
Ahctf1	4930404N11Rik
Ahctf1	Hspa8
Ahctf1	Tsc22d1
Ahctf1	Mrc1
Ahctf1	Hmox1
Ahctf1	Ehd1
Ahctf1	Gid4
Ahctf1	Eri2
Ahctf1	Atp2b1
Ahctf1	Slc38a10
Ahctf1	Oat
Ahctf1	Exosc4
Ahctf1	Fabp7
Ahctf1	Nek2
Ahctf1	Ube2l3
Ahctf1	5730409E04Rik
Ahctf1	Mki67
Ahctf1	Scamp5
Ahctf1	Sipa1
Ahctf1	Cln5
Ahctf1	Sbds
Ahctf1	Ubap1
Ahctf1	Mphosph10
Ahctf1	Gtf3c6
Ahctf1	Smc4
Ahctf1	Eif4a2
Ahctf1	Gosr2
Ahctf1	Arhgap30
Ahctf1	Slc25a24
Ahctf1	Plbd2
Ahctf1	Tprn
Ahctf1	Bcdin3d
Ahctf1	Tmed9
Ahctf1	Dlat
Ahctf1	Psmb7
Ahctf1	Dap
Ahctf1	Pdgfb
Ahctf1	Plekhg3
Ahctf1	Med31
Ahctf1	Mcfd2
Ahctf1	Tm2d2
Ahctf1	Igip
Ahctf1	Atp13a3
Ahctf1	Ahctf1
Ahctf1	Crkl
Ahctf1	Lcp1
Ahctf1	Nsmf
Ahctf1	Usp7
Ahctf1	Zmiz2
Ahctf1	Zfp692
Ahctf1	Ndufa8
Ahctf1	Pebp1
Ahctf1	Amdhd2
Ahctf1	Pithd1
Ahctf1	Ifitm2
Ahctf1	Elmo2
Ahctf1	Tatdn2
Ahctf1	Ddx23
Ahctf1	Fbxw17
Ahctf1	Atp2a2
Ahctf1	Slc25a5
Ahctf1	Rab10
Ahctf1	Actr1b
Ahctf1	Vps52
Ahctf1	Dync1li1
Ahctf1	Slc11a2
Ahctf1	Rpsa
Ahctf1	Ndufb7
Ahctf1	Phykpl
Ahctf1	Dusp18
Ahctf1	Ttc14
Ahctf1	Snx5
Ahctf1	Qpct
Ahctf1	Pnn
Ahctf1	Ndufv2
Ahctf1	Kcna3
Ahctf1	Cpox
Ahctf1	Cebpz
Ahctf1	Slc25a22
Ahctf1	B3gnt2
Ahctf1	Egr2
Ahctf1	Map3k3
Ahctf1	Zfp219
Ahctf1	2310033P09Rik
Ahctf1	Rab35
Ahctf1	Pdp1
Ahctf1	Atp6v1e1
Ahctf1	Sdha
Ahctf1	Rnf114
Ahctf1	3110040N11Rik
Ahctf1	Ngdn
Ahctf1	Ostm1
Ahctf1	Cyhr1
Ahctf1	Maged1
Ahctf1	Hdgf
Ahctf1	Extl3
Ahctf1	Tor1aip1
Ahctf1	R3hcc1
Ahctf1	Rnpep
Ahctf1	Msmo1
Ahctf1	Coq2
Ahctf1	Dnajc11
Ahctf1	Lzic
Ahctf1	Rnaseh1
Ahctf1	Ctss
Ahctf1	Pogk
Ahctf1	Wee1
Ahctf1	Ip6k2
Ahctf1	Stam2
Ahctf1	Arl6ip5
Ahctf1	Gdi2
Ahctf1	Ivd
Ahctf1	Eif2ak1
Ahctf1	BC005537
Ahctf1	Myo1c
Ahctf1	Myadm
Ahctf1	Gtpbp6
Ahctf1	Riok3
Ahctf1	C1qtnf6
Ahctf1	Syap1
Ahctf1	Gtpbp2
Ahctf1	Bmi1
Ahctf1	Sec16a
Ahctf1	Parvb
Ahctf1	Puf60
Ahctf1	Pcbp2
Ahctf1	Slc35f5
Ahctf1	Ilf2
Ahctf1	Tln1
Ahctf1	Cd74
Ahctf1	Zdhhc20
Ahctf1	Zbed3
Ahctf1	5730455P16Rik
Ahctf1	Tgfbrap1
Ahctf1	Cyp4v3
Ahctf1	Prpf39
Ahctf1	Cdca7
Ahctf1	Ndufa5
Ahctf1	Capg
Ahctf1	Zfp622
Ahctf1	Cmip
Ahctf1	Ndufb8
Ahctf1	Oxa1l
Ahctf1	Agfg1
Ahctf1	Psmd7
Ahctf1	Gramd1a
Ahctf1	Gpr183
Ahctf1	Ankrd40
Ahctf1	Mfge8
Ahctf1	Spg21
Ahctf1	Tubb5
Ahctf1	Rab22a
Ahctf1	Dscr3
Ahctf1	Hist3h2a
Ahctf1	Ralgds
Ahctf1	Hk2
Ahctf1	AB124611
Ahctf1	C77080
Ahctf1	Tmem9
Ahctf1	Wdr1
Ahctf1	Ticam2
Ahctf1	Ndufc1
Ahctf1	Lamtor1
Ahctf1	Rab5a
Ahctf1	Mtss1
Ahctf1	Metap2
Ahctf1	Sertad2
Ahctf1	Scyl3
Ahctf1	Rmnd5b
Ahctf1	Slain2
Ahctf1	Cdk4
Ahctf1	Fxr1
Ahctf1	Id1
Ahctf1	Smu1
Ahctf1	Klhl5
Ahctf1	Larp4b
Ahctf1	Gabarapl1
Ahctf1	Idh1
Ahctf1	Nans
Ahctf1	Amigo3
Ahctf1	Cops7b
Ahctf1	Mpdu1
Ahctf1	Bag5
Ahctf1	Gmpr2
Ahctf1	Fam174a
Ahctf1	Wdr3
Ahctf1	Fuca1
Ahctf1	Cd81
Ahctf1	Map1lc3a
Ahctf1	Chkb
Ahctf1	Cdkn2c
Ahctf1	Polr3k
Ahctf1	Atp8b2
Ahctf1	Abcc3
Ahctf1	Tmx1
Ahctf1	Tmed3
Ahctf1	H3f3b
Ahctf1	Tes
Ahctf1	Arl8a
Ahctf1	Mat2a
Ahctf1	Dhx58
Ahctf1	Dmap1
Ahctf1	Urgcp
Ahctf1	Kif11
Ahctf1	Ankrd10
Ahctf1	Ptpn12
Ahctf1	Asb8
Ahctf1	Alyref2
Ahctf1	Ap3d1
Ahctf1	Cog8
Ahctf1	Tnfaip8
Ahctf1	Dnajc7
Ahctf1	Rasa4
Ahctf1	Heatr1
Ahctf1	Tmem33
Ahctf1	Akr1a1
Ahctf1	Pgap2
Ahctf1	Ppdpf
Ahctf1	Srebf2
Ahctf1	Xpnpep1
Ahctf1	Atp5g3
Ahctf1	Slc25a44
Ahctf1	Ubl5
Ahctf1	Ap3m1
Ahctf1	Tmem106c
Ahctf1	Nolc1
Ahctf1	Clec5a
Ahctf1	Pnrc1
Ahctf1	Tmbim6
Ahctf1	Clec4e
Ahctf1	Adnp
Ahctf1	Os9
Ahctf1	Slc25a39
Ahctf1	Serbp1
Ahctf1	Arl2bp
Ahctf1	Sgcb
Ahctf1	Apobr
Ahctf1	Aar2
Ahctf1	Zfp865
Ahctf1	Brpf1
Ahctf1	Arhgef2
Ahctf1	Cst3
Ahctf1	Abhd11
Ahctf1	Gpcpd1
Ahctf1	Acap3
Ahctf1	Nbr1
Ahctf1	Evi2b
Ahctf1	Adipor1
Ahctf1	St6gal1
Ahctf1	Ptk2b
Ahctf1	Epc1
Ahctf1	Topors
Ahctf1	Exosc6
Ahctf1	Fam213b
Ahctf1	Mrps23
Ahctf1	Gde1
Ahctf1	Dram2
Ahctf1	Jmjd1c
Ahctf1	Dr1
Ahctf1	Clpp
Ahctf1	Sumf1
Ahctf1	Prps2
Ahctf1	Pex26
Ahctf1	Clec4a2
Ahctf1	Txndc9
Ahctf1	Pex11b
Ahctf1	Xrn2
Ahctf1	Cct4
Ahctf1	Dhx16
Ahctf1	Synj2
Ahctf1	B4galt3
Ahctf1	Spen
Ahctf1	Fgfbp3
Ahctf1	Xpot
Ahctf1	Smg7
Ahctf1	Surf4
Ahctf1	Elovl1
Ahctf1	Psmc3ip
Ahctf1	Sgpl1
Ahctf1	Homer3
Ahctf1	Sdhaf2
Ahctf1	Srek1
Ahctf1	Ttyh2
Ahctf1	Cbll1
Ahctf1	Rnpepl1
Ahctf1	Fuca2
Ahctf1	Stard5
Ahctf1	Nupr1
Ahctf1	Rab7
Ahctf1	Tbc1d9b
Ahctf1	Gpkow
Ahctf1	Ddx52
Ahctf1	Otud4
Ahctf1	Gsn
Ahctf1	1810030O07Rik
Ahctf1	0610010K14Rik
Ahctf1	Pop7
Ahctf1	Cyb561d1
Ahctf1	Dhcr24
Ahctf1	Ccdc50
Ahctf1	Dhx36
Ahctf1	Wipi2
Ahctf1	Rcbtb1
Ahctf1	Hsd17b11
Ahctf1	Rassf3
Ahctf1	Heatr5a
Ahctf1	Celf1
Ahctf1	Synj1
Ahctf1	Dpy30
Ahctf1	Myg1
Ahctf1	Ddx1
Ahctf1	Nomo1
Ahctf1	Kctd12b
Ahctf1	Ctsc
Ahctf1	Hspa5
Ahctf1	Ino80c
Ahctf1	Ydjc
Ahctf1	Ccpg1
Ahctf1	Emb
Ahctf1	Rbm14
Ahctf1	Rfx5
Ahctf1	Ccl7
Ahctf1	Xpo1
Ahctf1	B2m
Ahctf1	Slx4
Ahctf1	Hipk1
Ahctf1	Dennd1c
Ahctf1	Scly
Ahctf1	Dok2
Ahctf1	Cttnbp2nl
Ahctf1	Sh3kbp1
Ahctf1	Pias3
Ahctf1	AW209491
Ahctf1	Osbpl8
Ahctf1	Pno1
Ahctf1	Dusp6
Ahctf1	Ash2l
Ahctf1	Yif1a
Ahctf1	Abi1
Ahctf1	Tifab
Ahctf1	Pdk1
Ahctf1	Acadl
Ahctf1	Fam84b
Ahctf1	Vapb
Ahctf1	Jkamp
Ahctf1	Eif1
Ahctf1	Rpn1
Ahctf1	Usp25
Ahctf1	Ei24
Ahctf1	Rab13
Ahctf1	Rit1
Ahctf1	Golph3
Ahctf1	Dusp12
Ahctf1	Hmgcl
Ahctf1	Map4k2
Ahctf1	Pttg1
Ahctf1	Ppid
Ahctf1	Cdk10
Ahctf1	Ogfr
Ahctf1	Qrich1
Ahctf1	Gpnmb
Ahctf1	Tmem18
Ahctf1	Med21
Ahctf1	Pnrc2
Ahctf1	Sptan1
Ahctf1	Senp2
Ahctf1	Mcm10
Ahctf1	Tra2a
Ahctf1	Impact
Ahctf1	Brd3
Ahctf1	Nxt1
Ahctf1	Pou6f1
Ahctf1	Mrpl40
Ahctf1	Igf1
Ahctf1	Rpn2
Ahctf1	Cox7c
Ahctf1	Cul4a
Ahctf1	Mospd2
Ahctf1	Nras
Ahctf1	Lipa
Ahctf1	Slc7a6os
Ahctf1	Usp39
Ahctf1	Ampd3
Ahctf1	C1qa
Ahctf1	Mapre2
Ahctf1	Prmt5
Ahctf1	E2f4
Ahctf1	Btf3
Ahctf1	Slc7a8
Ahctf1	Pgrmc1
Ahctf1	Reep5
Ahctf1	Eif4g1
Ahctf1	Dnaja1
Ahctf1	Pskh1
Ahctf1	Wdhd1
Ahctf1	Dusp23
Ahctf1	Kbtbd7
Ahctf1	Trim35
Ahctf1	Scaf1
Ahctf1	Npm1
Ahctf1	Entpd7
Ahctf1	Rab3d
Ahctf1	Clec4a1
Ahctf1	Prkaca
Ahctf1	Trim13
Ahctf1	Pigw
Ahctf1	Sidt2
Ahctf1	Dus1l
Ahctf1	Vps37b
Ahctf1	Smg5
Ahctf1	Plekhh3
Ahctf1	D10Wsu102e
Ahctf1	Phlda3
Ahctf1	Casp9
Ahctf1	Lpl
Ahctf1	Anxa2
Ahctf1	Akap2
Ahctf1	Rbm17
Ahctf1	Npy
Ahctf1	Rps26
Ahctf1	Mcmbp
Ahctf1	Lfng
Ahctf1	Nupl1
Ahctf1	Tpm1
Ahctf1	Fcer1g
Ahctf1	Samm50
Ahctf1	Wsb1
Ahctf1	Klf13
Ahctf1	Wdr61
Ahctf1	Scarb1
Ahctf1	Ammecr1l
Ahctf1	Mycbp
Ahctf1	Polr2d
Ahctf1	Cpne3
Ahctf1	Tmem230
Ahctf1	Marcks
Ahctf1	Nufip2
Ahctf1	Mkl2
Ahctf1	Lair1
Ahctf1	Mfsd6
Ahctf1	3110002H16Rik
Ahctf1	Frmd4a
Ahctf1	Tomt
Ahctf1	Kdelr2
Ahctf1	Slc25a28
Ahctf1	Arrdc3
Ahctf1	Pold3
Ahctf1	Nckipsd
Ahctf1	Casp6
Ahctf1	Mid1ip1
Ahctf1	Rtca
Ahctf1	Arglu1
Ahctf1	Eif2ak2
Ahctf1	Il11ra1
Ahctf1	Psme2
Ahctf1	Zc3h12a
Ahctf1	Med10
Ahctf1	Srrt
Ahctf1	Cuta
Ahctf1	Itgb1bp1
Ahctf1	Pdcd6ip
Ahctf1	Nudt9
Ahctf1	Nsfl1c
Ahctf1	B4galnt1
Ahctf1	Zfp84
Ahctf1	Mettl5
Ahctf1	Irf7
Ahctf1	Coro1a
Ahctf1	Rps20
Ahctf1	Cd163
Ahctf1	Slc30a5
Ahctf1	Frmd8
Ahctf1	Pde4dip
Ahctf1	Skiv2l2
Ahctf1	Mat2b
Ahctf1	Irf2bpl
Ahctf1	Arpc5
Ahctf1	Cdt1
Ahctf1	Sypl
Ahctf1	Dtd2
Ahctf1	Cad
Ahctf1	Pnkd
Ahctf1	Npc2
Ahctf1	Stk11ip
Ahctf1	Dnmt3a
Ahctf1	Sel1l
Ahctf1	Mob1a
Ahctf1	Zbtb39
Ahctf1	Mrpl33
Ahctf1	Ggta1
Ahctf1	Nanos1
Ahctf1	Ccdc97
Ahctf1	Ddx20
Ahctf1	Erlin2
Ahctf1	Birc6
Ahctf1	Hjurp
Ahctf1	Cdca4
Ahctf1	Myh9
Ahctf1	Golph3l
Ahctf1	Ulk3
Ahctf1	Tcirg1
Ahctf1	Cnbp
Ahctf1	Mrps18b
Ahctf1	Dpp9
Ahctf1	Glb1
Ahctf1	Edem1
Ahctf1	Ptov1
Ahctf1	Ncstn
Ahctf1	Lasp1
Ahctf1	Pik3cd
Ahctf1	Slc43a3
Ahctf1	Fnta
Ahctf1	Rgp1
Ahctf1	Wbp11
Ahctf1	G3bp2
Ahctf1	Wdr48
Ahctf1	Tagln2
Ahctf1	Cd33
Ahctf1	Smpd2
Ahctf1	Tsc22d4
Ahctf1	Akr1b3
Ahctf1	Idh3a
Ahctf1	Cd44
Ahctf1	Lims1
Ahctf1	Mettl2
Ahctf1	Akr1c13
Ahctf1	Rnase6
Ahctf1	Tfeb
Ahctf1	Unc93b1
Ahctf1	Chchd10
Ahctf1	Pole4
Ahctf1	Tctn1
Ahctf1	Dyrk1b
Ahctf1	Rpl32
Ahctf1	Etfdh
Ahctf1	Ccdc43
Ahctf1	Gtf3c4
Ahctf1	Cdc42ep4
Ahctf1	Cdan1
Ahctf1	Dnajb9
Ahctf1	Txndc17
Ahctf1	Vdac1
Ahctf1	Trp53i13
Ahctf1	Tspan4
Ahctf1	Traf6
Ahctf1	Dhrs3
Ahctf1	Csnk1g2
Ahctf1	Fam98b
Ahctf1	S1pr1
Ahctf1	Cops2
Ahctf1	Tk2
Ahctf1	Paqr3
Ahctf1	Mlst8
Ahctf1	Vcpip1
Ahctf1	Mrpl19
Ahctf1	Mex3c
Ahctf1	Lacc1
Ahctf1	Angptl2
Ahctf1	Cep57
Ahctf1	Srsf10
Ahctf1	Rps19
Ahctf1	Ndufa9
Ahctf1	Bnip3l
Ahctf1	Nup88
Ahctf1	Fance
Ahctf1	Tmub1
Ahctf1	Stard3
Ahctf1	Tufm
Ahctf1	Laptm5
Ahctf1	Mrpl24
Ahctf1	Crot
Ahctf1	Pdrg1
Ahctf1	Cdc20
Ahctf1	Rrm2
Ahctf1	Eif4a1
Ahctf1	Rbmxl1
Ahctf1	Cct8
Ahctf1	Bad
Ahctf1	Fam102b
Ahctf1	Cggbp1
Ahctf1	Lsm14a
Ahctf1	Aco1
Ahctf1	Tmem9b
Ahctf1	Capns1
Ahctf1	Ado
Ahctf1	Aldh9a1
Ahctf1	Wdr6
Ahctf1	Fbrs
Ahctf1	A130010J15Rik
Ahctf1	Nob1
Ahctf1	Aimp1
Ahctf1	Rpl7
Ahctf1	Ncor2
Ahctf1	Ltbr
Ahctf1	Rnf215
Ahctf1	Fam104a
Ahctf1	Lilra6
Ahctf1	Vma21
Ahctf1	Vamp4
Ahctf1	Hdac6
Ahctf1	Cybb
Ahctf1	Fundc1
Ahctf1	Spag9
Ahctf1	Iars2
Ahctf1	Taf10
Ahctf1	Piezo1
Ahctf1	Cops6
Ahctf1	Snx22
Ahctf1	Nxt2
Ahctf1	Zfp574
Ahctf1	Slc35a4
Ahctf1	Eif3e
Ahctf1	Gadd45g
Ahctf1	Ctsk
Ahctf1	Aifm2
Ahctf1	Fam198b
Ahctf1	N4bp2l2
Ahctf1	Katnb1
Ahctf1	Ddx54
Ahctf1	Thumpd3
Ahctf1	Arhgap17
Ahctf1	Ccar2
Ahctf1	Dync1i2
Ahctf1	Sirt4
Ahctf1	Blvrb
Ahctf1	Ccnf
Ahctf1	Copz1
Ahctf1	Uba5
Ahctf1	Pld2
Ahctf1	Cwc15
Ahctf1	Tysnd1
Ahctf1	Coro1c
Ahctf1	Tmem19
Ahctf1	Zmynd8
Ahctf1	Vezf1
Ahctf1	Usp5
Ahctf1	Sub1
Ahctf1	Grhpr
Ahctf1	Nudt3
Ahctf1	Prpf38b
Ahctf1	Msn
Ahctf1	Ubc
Ahctf1	Hint2
Ahctf1	Maged2
Ahctf1	Riok2
Ahctf1	Ddx56
Ahctf1	Prcp
Ahctf1	Irf2bp1
Ahctf1	H2afx
Ahctf1	Lima1
Ahctf1	Parl
Ahctf1	Il1rn
Ahctf1	Srsf6
Ahctf1	Anapc13
Ahctf1	Lin37
Ahctf1	Orc3
Ahctf1	Anxa7
Ahctf1	Hnrnpul2
Ahctf1	Gucd1
Ahctf1	Tnrc6a
Ahctf1	Cenpf
Ahctf1	Tmem259
Ahctf1	Incenp
Ahctf1	Pafah2
Ahctf1	Plekhn1
Ahctf1	Pex10
Ahctf1	Aen
Ahctf1	Snx11
Ahctf1	Plcb2
Ahctf1	Pcf11
Ahctf1	Nrp2
Ahctf1	Hps1
Ahctf1	Hnrnpl
Ahctf1	Rap2c
Ahctf1	Miip
Ahctf1	Bcl2
Ahctf1	Abhd14b
Ahctf1	Huwe1
Ahctf1	Acsl5
Ahctf1	Alcam
Ahctf1	Tpst2
Ahctf1	Mospd3
Ahctf1	Ganab
Ahctf1	Fam76a
Ahctf1	Rbbp7
Ahctf1	Gatad2b
Ahctf1	Mettl3
Ahctf1	Psmf1
Ahctf1	Mmd
Ahctf1	Spin1
Ahctf1	Ppox
Ahctf1	Foxk2
Ahctf1	Slc16a10
Ahctf1	Psma6
Ahctf1	Rrbp1
Ahctf1	Fos
Ahctf1	Slc37a4
Ahctf1	Chchd5
Ahctf1	Plekhm1
Ahctf1	Rpl22
Ahctf1	Mblac1
Ahctf1	Tmem186
Ahctf1	Recql4
Ahctf1	Rnasel
Ahctf1	Rnf6
Ahctf1	Pygo2
Ahctf1	Hnrnph3
Ahctf1	Wsb2
Ahctf1	Slc39a6
Ahctf1	Pdxk
Ahctf1	Prr11
Ahctf1	Abhd4
Ahctf1	Zbtb45
Ahctf1	Oas2
Ahctf1	Leng8
Ahctf1	Mthfsd
Ahctf1	Ufm1
Ahctf1	Idnk
Ahctf1	Setd1a
Ahctf1	Gna13
Ahctf1	Pfkfb3
Ahctf1	Med17
Ahctf1	Ptprs
Ahctf1	Cdv3
Ahctf1	Sephs2
Ahctf1	Ankra2
Ahctf1	Galnt4
Ahctf1	Slc3a2
Ahctf1	Camta2
[truncated: 285,948+ more rows]

## Sheet: BALB GRN
TF	Target
Arid3a	Zmat2
Arid3a	Hnrnpll
Arid3a	Mmd
Arid3a	Tpd52l2
Arid3a	Anp32b
Arid3a	Arl1
Arid3a	Smndc1
Arid3a	Cebpd
Arid3a	Car13
Arid3a	Gnpda1
Arid3a	Atp1a1
Arid3a	Naa60
Arid3a	Edem1
Arid3a	Mapkapk2
Arid3a	Cops2
Arid3a	Gcc1
Arid3a	Trappc3
Arid3a	Nsmce4a
Arid3a	Arpc5
Arid3a	Rab18
Arid3a	Crtap
Arid3a	Aplp2
Arid3a	Gclm
Arid3a	Mocs2
Arid3a	Cxxc1
Arid3a	Gstm4
Arid3a	Samd9l
Arid3a	Wdr89
Arid3a	Cdkn1c
Arid3a	Smim20
Arid3a	Tmem259
Arid3a	Cenpe
Arid3a	Fkbp3
Arid3a	Paics
Arid3a	Zfp868
Arid3a	Zfp397
Arid3a	Bst1
Arid3a	Pop7
Arid3a	Tsc22d1
Arid3a	Commd7
Arid3a	Swsap1
Arid3a	Tomm5
Arid3a	Elmod2
Arid3a	A430005L14Rik
Arid3a	Slc24a5
Arid3a	Tmem161a
Arid3a	Gpi1
Arid3a	Rplp1
Arid3a	Mgat2
Arid3a	Malt1
Arid3a	Dusp11
Arid3a	Chfr
Arid3a	Prdx1
Arid3a	Itm2b
Arid3a	Kdm5c
Arid3a	Cul3
Arid3a	Cd33
Arid3a	Sesn1
Arid3a	Slc38a6
Arid3a	Xbp1
Arid3a	Nin
Arid3a	Srrm2
Arid3a	Dnpep
Arid3a	Tmx3
Arid3a	Ralbp1
Arid3a	Spata5l1
Arid3a	Grk6
Arid3a	Fabp5
Arid3a	Iqgap1
Arid3a	Usf2
Arid3a	Irf2bpl
Arid3a	Abt1
Arid3a	Dusp28
Arid3a	St6galnac4
Arid3a	Esyt1
Arid3a	Spryd3
Arid3a	1600014C10Rik
Arid3a	B3gnt2
Arid3a	Akap11
Arid3a	Abl2
Arid3a	Armc10
Arid3a	Tomm70a
Arid3a	Snx10
Arid3a	Nipa2
Arid3a	Trappc10
Arid3a	Smpdl3a
Arid3a	Nol11
Arid3a	Cln5
Arid3a	Apbb1ip
Arid3a	Nans
Arid3a	Hnrnpd
Arid3a	Etfb
Arid3a	Stau1
Arid3a	Uqcrc1
Arid3a	Ivns1abp
Arid3a	Atp5e
Arid3a	Sgpp1
Arid3a	Cetn3
Arid3a	Paqr3
Arid3a	Rbm4
Arid3a	Oard1
Arid3a	Ppm1f
Arid3a	Dync1li1
Arid3a	Eno1
Arid3a	Pdcl3
Arid3a	Exoc3
Arid3a	Gpx1
Arid3a	Dennd4c
Arid3a	Spg20
Arid3a	Ccz1
Arid3a	Fem1c
Arid3a	Hnrnpf
Arid3a	Tmem42
Arid3a	Dusp6
Arid3a	Tob1
Arid3a	Rrs1
Arid3a	2300009A05Rik
Arid3a	Prpf8
Arid3a	Tars2
Arid3a	Adipor1
Arid3a	Gstz1
Arid3a	Rfc5
Arid3a	Chkb
Arid3a	Ppp6c
Arid3a	Kif5b
Arid3a	Ptpn6
Arid3a	Trappc6b
Arid3a	H6pd
Arid3a	Rassf4
Arid3a	Napg
Arid3a	Malsu1
Arid3a	Sirpa
Arid3a	Cd151
Arid3a	Timm10
Arid3a	Klf13
Arid3a	Klf11
Arid3a	3110040N11Rik
Arid3a	Fgl2
Arid3a	Sptssa
Arid3a	Slc19a1
Arid3a	Gatm
Arid3a	Faim
Arid3a	Smug1
Arid3a	Pdpk1
Arid3a	Cdk1
Arid3a	Pank2
Arid3a	Tsen34
Arid3a	Ppp2r1b
Arid3a	Srsf7
Arid3a	Ap1g2
Arid3a	Bcl10
Arid3a	Ppp2ca
Arid3a	Nt5c3
Arid3a	Snx3
Arid3a	Inpp5k
Arid3a	Patl1
Arid3a	Rnh1
Arid3a	Cyfip1
Arid3a	Sdcbp
Arid3a	Ppox
Arid3a	Scd2
Arid3a	Hyou1
Arid3a	Hexim1
Arid3a	Nampt
Arid3a	Mapre2
Arid3a	S1pr1
Arid3a	Akap8
Arid3a	Ttf2
Arid3a	Dctn6
Arid3a	Hps1
Arid3a	Exosc5
Arid3a	Ccdc59
Arid3a	Tnrc6a
Arid3a	Rab5b
Arid3a	Gm17359
Arid3a	Epas1
Arid3a	Hmgn1
Arid3a	Tmem87b
Arid3a	Cipc
Arid3a	Alcam
Arid3a	Usp48
Arid3a	Ythdf1
Arid3a	Msr1
Arid3a	Ipo5
Arid3a	Rfc3
Arid3a	Rhog
Arid3a	Fam98b
Arid3a	Stard5
Arid3a	Ctnnbip1
Arid3a	Zfp68
Arid3a	Eif1
Arid3a	Parp1
Arid3a	Rab5a
Arid3a	Ypel5
Arid3a	Rnf128
Arid3a	Mtdh
Arid3a	Dgkq
Arid3a	Uqcrb
Arid3a	Epm2aip1
Arid3a	Pdcd6ip
Arid3a	Azi2
Arid3a	Spry2
Arid3a	Serbp1
Arid3a	Tufm
Arid3a	Pnisr
Arid3a	Opa1
Arid3a	Mon1b
Arid3a	Lsm14b
Arid3a	Edem2
Arid3a	Anxa5
Arid3a	Bet1
Arid3a	Bag3
Arid3a	Aph1a
Arid3a	Rwdd2a
Arid3a	Slain2
Arid3a	Hsph1
Arid3a	Ubl5
Arid3a	Aaed1
Arid3a	Dnm1l
Arid3a	Rad21
Arid3a	Mmp12
Arid3a	Acsl1
Arid3a	Zfr
Arid3a	Chd8
Arid3a	Zfp84
Arid3a	E2f1
Arid3a	Vps18
Arid3a	Ptma
Arid3a	Stx16
Arid3a	Sub1
Arid3a	Prpf4
Arid3a	Cd47
Arid3a	Adck2
Arid3a	Slc30a1
Arid3a	Itga4
Arid3a	Mcee
Arid3a	Dido1
Arid3a	Pex2
Arid3a	Srebf2
Arid3a	Aldoa
Arid3a	Fbrs
Arid3a	Cdc42bpb
Arid3a	Dnal4
Arid3a	Msl3
Arid3a	Zbtb14
Arid3a	P2ry1
Arid3a	Zfp367
Arid3a	Uba3
Arid3a	Lrch4
Arid3a	Bcl2l11
Arid3a	Slc25a3
Arid3a	Rps20
Arid3a	Fbxo30
Arid3a	Kars
Arid3a	Pnn
Arid3a	Lgals3
Arid3a	D10Wsu102e
Arid3a	Gcsh
Arid3a	Dhx33
Arid3a	Cfap20
Arid3a	Snrpa
Arid3a	Sat1
Arid3a	Fkbp2
Arid3a	Hk2
Arid3a	Asb8
Arid3a	Taf15
Arid3a	Commd6
Arid3a	Cdca3
Arid3a	Kdm4a
Arid3a	Slc48a1
Arid3a	Nkiras1
Arid3a	Arhgap30
Arid3a	Tardbp
Arid3a	Ndst2
Arid3a	Ginm1
Arid3a	Nfic
Arid3a	Haus1
Arid3a	Xrn2
Arid3a	G3bp1
Arid3a	Pfdn4
Arid3a	Elavl1
Arid3a	Abcd3
Arid3a	Xdh
Arid3a	Mageh1
Arid3a	Zmiz1
Arid3a	Cox17
Arid3a	Sh3bgrl
Arid3a	Tmem97
Arid3a	Fam45a
Arid3a	Ufm1
Arid3a	Cbfb
Arid3a	S100a11
Arid3a	Mcm5
Arid3a	Vps4a
Arid3a	Scpep1
Arid3a	Cln6
Arid3a	Mtpap
Arid3a	Dnttip2
Arid3a	Ccna2
Arid3a	Rabggtb
Arid3a	Pctp
Arid3a	Mrps23
Arid3a	Smim15
Arid3a	Rnf220
Arid3a	Kctd12b
Arid3a	Flrt2
Arid3a	Ubl3
Arid3a	Dnajb9
Arid3a	Ids
Arid3a	Stag2
Arid3a	Smim1
Arid3a	Mapre1
Arid3a	Echs1
Arid3a	Cnih1
Arid3a	Sf3b5
Arid3a	Dctn4
Arid3a	Tbc1d20
Arid3a	Igfbp4
Arid3a	Ddx41
Arid3a	Etnk1
Arid3a	Lgmn
Arid3a	Ttc14
Arid3a	Cox14
Arid3a	Atad1
Arid3a	Abce1
Arid3a	Sacm1l
Arid3a	Pdp2
Arid3a	Stard4
Arid3a	Tgif1
Arid3a	Nifk
Arid3a	BC031181
Arid3a	Med10
Arid3a	Bnip3l
Arid3a	Ubr2
Arid3a	Srsf5
Arid3a	Mavs
Arid3a	Tysnd1
Arid3a	Prr14
Arid3a	Wdr36
Arid3a	Mrpl39
Arid3a	Pls3
Arid3a	Luc7l3
Arid3a	Ddx24
Arid3a	Rhov
Arid3a	Cebpg
Arid3a	Reep4
Arid3a	Phyh
Arid3a	Phkg2
Arid3a	Efr3a
Arid3a	Crebzf
Arid3a	Wdhd1
Arid3a	Acadl
Arid3a	Man1c1
Arid3a	Rab8a
Arid3a	Tmem192
Arid3a	Epc1
Arid3a	Sap18
Arid3a	Vbp1
Arid3a	Dnaja2
Arid3a	Ap2s1
Arid3a	Coq10a
Arid3a	Ddx20
Arid3a	Psd4
Arid3a	Syne1
Arid3a	Hnrnpm
Arid3a	Ppp2r5a
Arid3a	Slc1a5
Arid3a	Slc25a30
Arid3a	Mgst1
Arid3a	Gnptab
Arid3a	Tiparp
Arid3a	Hs1bp3
Arid3a	Impdh1
Arid3a	Azin1
Arid3a	Nrbp1
Arid3a	Pea15a
Arid3a	Gna11
Arid3a	Xrcc3
Arid3a	Thyn1
Arid3a	Fuom
Arid3a	Sh3bp2
Arid3a	Abtb1
Arid3a	Spryd7
Arid3a	Wdr5b
Arid3a	Tmco1
Arid3a	Tor3a
Arid3a	Gstk1
Arid3a	Slc25a39
Arid3a	Pqlc1
Arid3a	Vmac
Arid3a	Tes
Arid3a	Mblac1
Arid3a	Srm
Arid3a	Tmem115
Arid3a	Slc7a2
Arid3a	Zkscan1
Arid3a	Lars
Arid3a	Ice1
Arid3a	Dgcr2
Arid3a	Fzr1
Arid3a	Hspa2
Arid3a	Rac1
Arid3a	Capza2
Arid3a	Sdhb
Arid3a	Pyurf
Arid3a	Psmd3
Arid3a	Pdrg1
Arid3a	Cd109
Arid3a	Rnf11
Arid3a	Snx5
Arid3a	Tmem14c
Arid3a	Zfp330
Arid3a	Nae1
Arid3a	Plcg2
Arid3a	Pisd
Arid3a	Itgb1bp1
Arid3a	Srsf6
Arid3a	B2m
Arid3a	Psma1
Arid3a	Tdp2
Arid3a	Cd93
Arid3a	Arfgap1
Arid3a	Vapb
Arid3a	Appl1
Arid3a	Arhgap11a
Arid3a	Pttg1
Arid3a	Ripk1
Arid3a	Kctd3
Arid3a	Tnfrsf11a
Arid3a	Foxred1
Arid3a	Nelfcd
Arid3a	Cdc27
Arid3a	Mrgbp
Arid3a	Krr1
Arid3a	Cmas
Arid3a	Slc7a1
Arid3a	Pkd1
Arid3a	Laptm4a
Arid3a	Mmadhc
Arid3a	Fbxo5
Arid3a	Gnl3l
Arid3a	Tlr4
Arid3a	Pmp22
Arid3a	Tmem60
Arid3a	Nrp2
Arid3a	Entpd7
Arid3a	Nrd1
Arid3a	Wnk1
Arid3a	Naga
Arid3a	Cebpzos
Arid3a	Atad2
Arid3a	Skil
Arid3a	Tarbp2
Arid3a	Rtp4
Arid3a	Orai3
Arid3a	Tmsb10
Arid3a	Bhlhe41
Arid3a	Esco2
Arid3a	Psma6
Arid3a	Metap1
Arid3a	Atl3
Arid3a	Wdr61
Arid3a	Tmbim4
Arid3a	Rps5
Arid3a	Pdcd5
Arid3a	Ptpro
Arid3a	Rnf20
Arid3a	Atic
Arid3a	Dffa
Arid3a	Kpna3
Arid3a	Otud4
Arid3a	Ndufs2
Arid3a	Cxcl2
Arid3a	Phospho2
Arid3a	Ranbp10
Arid3a	Cand1
Arid3a	Hsd17b11
Arid3a	Mt1
Arid3a	Lxn
Arid3a	Anln
Arid3a	Dhx9
Arid3a	Atp6v1g1
Arid3a	Lmbrd1
Arid3a	Mars
Arid3a	Mrpl44
Arid3a	Sel1l
Arid3a	Rlim
Arid3a	Mtfr1l
Arid3a	Ccr1
Arid3a	Ptprc
Arid3a	Zfand5
Arid3a	Cav2
Arid3a	Coro1c
Arid3a	Pik3cd
Arid3a	Eef1e1
Arid3a	Mbp
Arid3a	Arl6ip1
Arid3a	Smim7
Arid3a	Grsf1
Arid3a	Slamf9
Arid3a	Eif2ak1
Arid3a	Ywhaz
Arid3a	Msl2
Arid3a	Tmem126a
Arid3a	Casp8
Arid3a	Csnk1g2
Arid3a	Lipn
Arid3a	Dhx37
Arid3a	Inip
Arid3a	Zwint
Arid3a	Trmt2a
Arid3a	Araf
Arid3a	Zfp703
Arid3a	Apbb2
Arid3a	Ppp1r15b
Arid3a	Txlna
Arid3a	B4galt5
Arid3a	Ilvbl
Arid3a	Gtpbp8
Arid3a	Tkt
Arid3a	Got2
Arid3a	Dpep2
Arid3a	Pomk
Arid3a	Rnf41
Arid3a	Commd9
Arid3a	H2afz
Arid3a	Prkaca
Arid3a	Ubfd1
Arid3a	Sh3gl1
Arid3a	Sh3pxd2b
Arid3a	Fxr1
Arid3a	Gtf2h4
Arid3a	Zcchc2
Arid3a	Mat2b
Arid3a	Sphk2
Arid3a	Atp6v1h
Arid3a	Smc6
Arid3a	Noa1
Arid3a	Cisd3
Arid3a	Tmem160
Arid3a	Fam111a
Arid3a	Mgea5
Arid3a	Ak3
Arid3a	Ctso
Arid3a	Cct6a
Arid3a	Tagln2
Arid3a	Ccnl2
Arid3a	Cct2
Arid3a	Ubqln2
Arid3a	Pi4k2a
Arid3a	Fundc1
Arid3a	S100a4
Arid3a	Mis18a
Arid3a	Gar1
Arid3a	Pmm1
Arid3a	Idh1
Arid3a	Rnf103
Arid3a	Slc20a1
Arid3a	Rtcb
Arid3a	Il17ra
Arid3a	Rpf1
Arid3a	Secisbp2l
Arid3a	Plekhb2
Arid3a	Anp32e
Arid3a	Tcf25
Arid3a	Daglb
Arid3a	Atp2b1
Arid3a	Ccl2
Arid3a	2410015M20Rik
Arid3a	Mapkapk3
Arid3a	Scarb2
Arid3a	Yif1a
Arid3a	Anapc4
Arid3a	Rraga
Arid3a	Ptgs1
Arid3a	Psen2
Arid3a	Siva1
Arid3a	Rps27l
Arid3a	Cad
Arid3a	Ndufa13
Arid3a	Pou6f1
Arid3a	Rras
Arid3a	Btg2
Arid3a	Rgs1
Arid3a	Traf7
Arid3a	9130401M01Rik
Arid3a	Psmd12
Arid3a	Prc1
Arid3a	Pabpc1
Arid3a	Mcfd2
Arid3a	Plcxd1
Arid3a	Trim28
Arid3a	Haus2
Arid3a	Kctd7
Arid3a	Dag1
Arid3a	Arrdc2
Arid3a	Qsox1
Arid3a	Pgk1
Arid3a	Rab11fip5
Arid3a	Rnf6
Arid3a	Gsto1
Arid3a	Tmbim6
Arid3a	Ndufb7
Arid3a	Babam1
Arid3a	Cwc15
Arid3a	Dcaf8
Arid3a	Derl2
Arid3a	Galnt4
Arid3a	Rnaseh2a
Arid3a	Nsfl1c
Arid3a	M6pr
Arid3a	Nagk
Arid3a	Pex16
Arid3a	Slc9a3r1
Arid3a	Blnk
Arid3a	1810013L24Rik
Arid3a	Vcpip1
Arid3a	Rnase2a
Arid3a	Rps12
Arid3a	Unc45a
Arid3a	Dvl1
Arid3a	Ist1
Arid3a	Prpf19
Arid3a	Ebi3
Arid3a	Eif3e
Arid3a	Cnpy4
Arid3a	Ino80c
Arid3a	Ensa
Arid3a	Wipf1
Arid3a	Smg9
Arid3a	Tmem164
Arid3a	Denr
Arid3a	Ier5
Arid3a	Tstd3
Arid3a	Raf1
Arid3a	Sptlc2
Arid3a	Repin1
Arid3a	S100a13
Arid3a	Commd8
Arid3a	Eif4e
Arid3a	Tsc22d3
Arid3a	Ccdc117
Arid3a	Tmem106c
Arid3a	Mrpl19
Arid3a	Ankrd49
Arid3a	Timp2
Arid3a	Supt5
Arid3a	Tfe3
Arid3a	Phf3
Arid3a	Tmem106b
Arid3a	Itga5
Arid3a	Atp6v1d
Arid3a	Kifc1
Arid3a	Slc35b2
Arid3a	Chd1
Arid3a	Aspm
Arid3a	Snapin
Arid3a	Rtn4
Arid3a	Habp4
Arid3a	Capg
Arid3a	Sri
Arid3a	Sec63
Arid3a	Tpm3
Arid3a	Ccpg1
Arid3a	Ifi27
Arid3a	Rbm42
Arid3a	Litaf
Arid3a	Zcchc8
Arid3a	Nabp2
Arid3a	Gna13
Arid3a	Copb1
Arid3a	Tmem167
Arid3a	Ube2c
Arid3a	Srebf1
Arid3a	Junb
Arid3a	Utp3
Arid3a	Gpd1l
Arid3a	Emc10
Arid3a	Zfp710
Arid3a	Morf4l2
Arid3a	BC048403
Arid3a	Nudc
Arid3a	Il7r
Arid3a	Hmgxb4
Arid3a	Lyst
Arid3a	Tmem37
Arid3a	Pla2g7
Arid3a	Adipor2
Arid3a	Cdk8
Arid3a	Rfx5
Arid3a	Ywhaq
Arid3a	Mthfr
Arid3a	Ltbr
Arid3a	Lin7c
Arid3a	Emb
Arid3a	Arpc1a
Arid3a	Agfg1
Arid3a	Casp1
Arid3a	Letm1
Arid3a	Atxn7l3
Arid3a	Bach1
Arid3a	Tab2
Arid3a	Ngdn
Arid3a	Cd44
Arid3a	Prkag1
Arid3a	Srprb
Arid3a	Uckl1
Arid3a	Mbd2
Arid3a	Phykpl
Arid3a	Twistnb
Arid3a	Tbc1d14
Arid3a	Trim59
Arid3a	Rnf5
Arid3a	Bub3
Arid3a	Sh2b3
Arid3a	Ywhab
Arid3a	Lmna
Arid3a	Cr1l
Arid3a	Rfxank
Arid3a	Ccdc9
Arid3a	Zswim4
Arid3a	Dbi
Arid3a	Cluh
Arid3a	Cyth2
Arid3a	Fbxo18
Arid3a	Dcun1d5
Arid3a	Dusp23
Arid3a	Stx5a
Arid3a	Ctsh
Arid3a	Ap2m1
Arid3a	9430015G10Rik
Arid3a	Actr3
Arid3a	Lin37
Arid3a	Adrb2
Arid3a	Crls1
Arid3a	Rab3d
Arid3a	Snw1
Arid3a	Zfp217
Arid3a	Arfgef2
Arid3a	Pkdcc
Arid3a	Fnbp4
Arid3a	Abhd12
Arid3a	Actr10
Arid3a	Pip5k1c
Arid3a	Sertad2
Arid3a	C77080
Arid3a	Rangap1
Arid3a	Plekho2
Arid3a	Zc3h11a
Arid3a	Ccdc181
Arid3a	Fmn1
Arid3a	Ppp1r7
Arid3a	Ficd
Arid3a	Ttc1
Arid3a	Nme2
Arid3a	Tusc2
Arid3a	Slc3a2
Arid3a	Basp1
Arid3a	Timm22
Arid3a	Wtap
Arid3a	Ndufb5
Arid3a	Hyls1
Arid3a	Eif1ax
Arid3a	Phf23
Arid3a	Osgin2
Arid3a	Dnajb1
Arid3a	Zfp90
Arid3a	Dcaf7
Arid3a	Iffo1
Arid3a	Mcur1
Arid3a	Rps27a
Arid3a	Hdac6
Arid3a	Fbxw17
Arid3a	Mb21d1
Arid3a	Tk2
Arid3a	Pigyl
Arid3a	Cflar
Arid3a	Ndufa8
Arid3a	Arl8b
Arid3a	Pcnp
Arid3a	Tmem41b
Arid3a	Ggh
Arid3a	Csl
Arid3a	Tmem19
Arid3a	Fam214b
Arid3a	Pacsin2
Arid3a	Add1
Arid3a	Sys1
Arid3a	E2f8
Arid3a	Tcp1
Arid3a	Hnrnpul1
Arid3a	Atp5b
Arid3a	Rwdd4a
Arid3a	Rabgef1
Arid3a	Nde1
Arid3a	Cacul1
Arid3a	Cadm1
Arid3a	Minpp1
Arid3a	Ptp4a1
Arid3a	Acly
Arid3a	Arrb2
Arid3a	Srf
Arid3a	Wdr1
Arid3a	Taf6l
Arid3a	Blvrb
Arid3a	Eif4h
Arid3a	Slc31a2
Arid3a	Hnrnph3
Arid3a	Cct8
Arid3a	Eif2b2
Arid3a	Nucks1
Arid3a	Crk
Arid3a	Dnajc11
Arid3a	Dld
Arid3a	Tor1aip1
Arid3a	Rell1
Arid3a	Insl6
Arid3a	Klhl9
Arid3a	Lsp1
Arid3a	Fcgrt
Arid3a	Uso1
Arid3a	Dhrs3
Arid3a	Dvl3
Arid3a	Cnot6
Arid3a	Atg3
Arid3a	Ada
Arid3a	Fis1
Arid3a	Uqcrq
Arid3a	Wbp1
Arid3a	Mrpl17
Arid3a	Kpna4
Arid3a	Far1
Arid3a	Pygb
Arid3a	3110062M04Rik
Arid3a	Txnl4a
Arid3a	Moap1
Arid3a	Dcaf12
Arid3a	Hspa14
Arid3a	Eny2
Arid3a	Sf3b1
Arid3a	Oaz1
Arid3a	Git2
Arid3a	Fbxl3
Arid3a	N6amt1
Arid3a	Mlf2
Arid3a	Ruvbl2
Arid3a	Eprs
Arid3a	Creg1
Arid3a	Polr3k
Arid3a	Actl6a
Arid3a	Slc2a1
Arid3a	Msantd4
Arid3a	Elk4
Arid3a	Sp2
Arid3a	Ctu1
Arid3a	Mob3c
Arid3a	Cpox
Arid3a	Ccdc28b
Arid3a	Ccdc32
Arid3a	Crkl
Arid3a	Usp5
Arid3a	Slc25a1
Arid3a	Cox18
Arid3a	Dram2
Arid3a	Rpl27a
Arid3a	Trim41
Arid3a	Atxn2l
Arid3a	Plgrkt
Arid3a	Rps6ka1
Arid3a	Akr1b10
Arid3a	Rab10
Arid3a	Rplp0
Arid3a	Ctla2b
Arid3a	Bin2
Arid3a	Nudcd2
Arid3a	Serpinb8
Arid3a	Btf3
Arid3a	Acsl4
Arid3a	Smarcc2
Arid3a	Lipa
Arid3a	Man2b2
Arid3a	Ccnl1
Arid3a	Rnf149
Arid3a	Pus3
Arid3a	Gcnt1
Arid3a	Ltn1
Arid3a	Mettl2
Arid3a	Qpctl
Arid3a	Ahnak
Arid3a	Ostc
Arid3a	Ogfrl1
Arid3a	Gtpbp2
Arid3a	Smap2
Arid3a	Zfp62
Arid3a	Rasa4
Arid3a	Pfkp
Arid3a	Chchd5
Arid3a	Mtss1
Arid3a	Derl1
Arid3a	Rps15
Arid3a	Rars
Arid3a	Ldha
Arid3a	Lmnb1
Arid3a	Eif5
Arid3a	Ybx3
Arid3a	Lhfpl2
Arid3a	Rheb
Arid3a	Ptpn23
Arid3a	Ilf2
Arid3a	Cmip
Arid3a	Ulk1
Arid3a	Higd2a
Arid3a	Copg1
Arid3a	Akirin2
Arid3a	Taldo1
Arid3a	Hspa13
Arid3a	Hmgn5
Arid3a	Rad51ap1
Arid3a	Aen
Arid3a	Cbll1
Arid3a	Smpd1
Arid3a	Fance
Arid3a	Hmgb1
Arid3a	Tyk2
Arid3a	Eri1
Arid3a	Ldlr
Arid3a	Rsl24d1
Arid3a	Ehd4
Arid3a	Trappc8
Arid3a	Snx19
Arid3a	Rrbp1
Arid3a	Cox7a2
Arid3a	Rps21
Arid3a	Slc25a19
Arid3a	Serinc3
Arid3a	Timm21
Arid3a	Mfge8
Arid3a	Mrpl9
Arid3a	Dhrs4
Arid3a	Hdhd2
Arid3a	Pgm1
Arid3a	Ifi203
Arid3a	Gtf2i
Arid3a	Tada1
Arid3a	Snx18
Arid3a	Impact
Arid3a	Helb
Arid3a	Terf2ip
Arid3a	Gins4
Arid3a	Ssr3
Arid3a	Mrps16
Arid3a	Rpp21
Arid3a	Klf6
Arid3a	Crip1
Arid3a	Nus1
Arid3a	Slc16a6
Arid3a	Cdc42ep4
Arid3a	Tial1
Arid3a	Tmem126b
Arid3a	Larp1
Arid3a	Dnajc13
Arid3a	Slc11a2
Arid3a	Ctbp2
Arid3a	Mphosph6
Arid3a	Arpc5l
Arid3a	Gopc
Arid3a	Rpn1
Arid3a	Rgs19
Arid3a	Cul1
Arid3a	Fdft1
Arid3a	Dgkz
Arid3a	Ahsa2
Arid3a	Lrwd1
Arid3a	Serpinb1c
Arid3a	Cep55
Arid3a	Ptprj
Arid3a	Thg1l
Arid3a	Cenpw
Arid3a	Coa6
Arid3a	Arap1
Arid3a	Dio2
Arid3a	Slc12a6
Arid3a	Yif1b
Arid3a	Ndufs5
Arid3a	Spata2
Arid3a	Pon2
Arid3a	Clint1
Arid3a	Tnfrsf1b
Arid3a	Sdf2l1
Arid3a	Snrnp70
Arid3a	Nup50
Arid3a	Gng12
Arid3a	Zfp869
Arid3a	Daxx
Arid3a	Cmtm7
Arid3a	Tmem230
Arid3a	Slc40a1
Arid3a	Golph3l
Arid3a	Mpg
Arid3a	Snx11
Arid3a	Pcf11
Arid3a	Lpcat4
Arid3a	Rab12
Arid3a	Tmx1
Arid3a	Mettl21a
Arid3a	Ccni
Arid3a	Nmt1
Arid3a	Rnasel
Arid3a	Ifi44
Arid3a	Fignl1
Arid3a	Tspan14
Arid3a	Sbf1
Arid3a	Ints3
Arid3a	Naaa
Arid3a	Tnfaip3
Arid3a	Cyb5r3
Arid3a	Ssr1
Arid3a	Agpat5
Arid3a	Metrnl
Arid3a	Rap1b
Arid3a	Lss
Arid3a	Pde4dip
Arid3a	Mcmbp
Arid3a	Pdxk
Arid3a	Mtmr14
Arid3a	Dck
Arid3a	Zfp281
Arid3a	Fam20c
Arid3a	Nceh1
Arid3a	Ap1ar
Arid3a	Fkbp1a
Arid3a	Aebp2
Arid3a	Ap4m1
Arid3a	Alox5ap
Arid3a	Gsk3a
Arid3a	Ing5
Arid3a	Exosc8
Arid3a	Rbm22
Arid3a	Slc26a2
Arid3a	Clpp
Arid3a	Erlin2
Arid3a	Cdv3
Arid3a	Chmp2b
Arid3a	Cenpq
Arid3a	Tars
Arid3a	Cstb
Arid3a	Rtn3
Arid3a	Mettl17
Arid3a	Eif1a
Arid3a	Alkbh5
Arid3a	Hjurp
Arid3a	Ctnna1
Arid3a	Zswim1
Arid3a	1110008P14Rik
Arid3a	Apmap
Arid3a	Nme6
Arid3a	Orc3
Arid3a	Anxa1
Arid3a	Id2
Arid3a	Wbp1l
Arid3a	Fem1a
Arid3a	Ei24
Arid3a	Rpl31
Arid3a	Foxk2
Arid3a	Fubp1
Arid3a	Cog2
Arid3a	Polr1d
Arid3a	Cebpa
Arid3a	Mkl2
Arid3a	Arid3a
Arid3a	Mpnd
Arid3a	Elac2
Arid3a	Pias3
Arid3a	Spg21
Arid3a	Lig4
Arid3a	Csde1
Arid3a	Bms1
Arid3a	H2-D1
Arid3a	4930453N24Rik
Arid3a	Slu7
Arid3a	Diablo
Arid3a	Rab32
Arid3a	Atp5j
Arid3a	N4bp2l2
Arid3a	Pdgfa
Arid3a	Acat1
Arid3a	Arglu1
Arid3a	Pfkm
Arid3a	Api5
Arid3a	Nf2
Arid3a	Acap2
Arid3a	Zfp655
Arid3a	Rab33b
Arid3a	Rnft1
Arid3a	Srd5a3
Arid3a	Abhd11
Arid3a	Ctdsp2
Arid3a	Carhsp1
Arid3a	Prkra
Arid3a	Iars
Arid3a	Tmem70
Arid3a	Msn
Arid3a	Ssfa2
Arid3a	Ctcf
Arid3a	Ube2s
Arid3a	Pold1
Arid3a	Vmp1
Arid3a	Dctpp1
Arid3a	Yars2
Arid3a	Zc3h12a
Arid3a	Zbtb12
Arid3a	Szrd1
Arid3a	Hs6st1
Arid3a	Mfsd6
Arid3a	Cklf
Arid3a	Mdm2
Arid3a	Sec16a
Arid3a	Copz1
Arid3a	Mars2
Arid3a	Tnfrsf23
Arid3a	Vwf
Arid3a	Larp7
Arid3a	S100a10
Arid3a	Wdr26
Arid3a	Ppid
Arid3a	Erp29
Arid3a	Tmx4
Arid3a	Adam17
Arid3a	Ddx54
Arid3a	Acot13
Arid3a	Fuca2
Arid3a	Hnrnpu
Arid3a	Abi1
Arid3a	Ddx1
Arid3a	C1d
Arid3a	Tob2
Arid3a	0610009O20Rik
Arid3a	Smdt1
Arid3a	Mbtps1
Arid3a	Vcp
Arid3a	Adcy7
Arid3a	Arl16
Arid3a	Arl11
Arid3a	Bbip1
Arid3a	Manea
Arid3a	Ip6k1
Arid3a	Acss2
Arid3a	Slc35f5
Arid3a	Tbc1d23
Arid3a	Vipas39
Arid3a	Abhd13
Arid3a	Adssl1
Arid3a	Fus
Arid3a	Lman2
Arid3a	Plekha1
Arid3a	Rab11b
Arid3a	Cds2
Arid3a	Thap7
Arid3a	Dars
Arid3a	Rasa1
Arid3a	Riok3
Arid3a	Atg9a
Arid3a	Aktip
Arid3a	Med8
Arid3a	Asf1b
Arid3a	Tgfbrap1
Arid3a	Lrrc47
Arid3a	Kpnb1
Arid3a	Cers5
Arid3a	Tomm7
Arid3a	Ppt1
Arid3a	Tpst2
Arid3a	Appl2
Arid3a	Fhod1
Arid3a	Rp9
Arid3a	Trim21
Arid3a	Snrnp25
Arid3a	Kat7
Arid3a	Anapc16
Arid3a	Stat2
Arid3a	Trim3
Arid3a	Ddhd2
Arid3a	Alg11
Arid3a	Arfgap2
Arid3a	Glipr1
Arid3a	Gnpat
Arid3a	Cpne3
Arid3a	Eif4g2
Arid3a	Slc38a1
Arid3a	Zscan25
Arid3a	Pygo2
Arid3a	Zfp110
Arid3a	Chmp4b
Arid3a	G3bp2
Arid3a	Gpr65
Arid3a	Exosc9
Arid3a	Zbed3
Arid3a	Tmem177
Arid3a	1810011H11Rik
Arid3a	Pno1
Arid3a	Rdx
Arid3a	Kras
Arid3a	Sh3bp5
Arid3a	Oxsm
Arid3a	Sema6b
Arid3a	Tollip
Arid3a	Mrm1
Arid3a	Stard7
Arid3a	Safb
Arid3a	Lrmp
Arid3a	Dohh
Arid3a	Mdh1
Arid3a	Ankrd16
Arid3a	Tmem55b
Arid3a	Anxa2
Arid3a	Sucla2
Arid3a	Fam98a
Arid3a	Rbm15
Arid3a	Casc3
Arid3a	Cdkn2d
Arid3a	Ankrd50
Arid3a	Gusb
Arid3a	Cdk2
Arid3a	Egr2
Arid3a	Foxj2
Arid3a	Hmox1
Arid3a	Rpl22
Arid3a	Khnyn
Arid3a	Atg4a
Arid3a	Pon3
Arid3a	Ociad1
Arid3a	Os9
Arid3a	Mrps17
Arid3a	Usp15
Arid3a	Gzf1
Arid3a	Tbk1
Arid3a	Stat3
Arid3a	Slc37a4
Arid3a	Usp16
Arid3a	Rab5c
Arid3a	Nfya
Arid3a	Ccdc50
Arid3a	Cat
Arid3a	Fam105a
Arid3a	Lix1l
Arid3a	Dnajc3
Arid3a	Sgk1
Arid3a	Capn7
Arid3a	Asnsd1
Arid3a	Arih1
Arid3a	Odc1
Arid3a	Zbtb45
Arid3a	Gprc5b
Arid3a	Dnajb4
Arid3a	Trim12c
Arid3a	Ergic3
Arid3a	Helz2
Arid3a	AW549877
Arid3a	Nck1
Arid3a	Idh2
Arid3a	Stt3b
Arid3a	Rab3gap2
Arid3a	Tnks2
Arid3a	Ccnc
Arid3a	Lpcat3
Arid3a	Golga4
Arid3a	Mtpn
Arid3a	Tssc4
Arid3a	Ppp1cb
Arid3a	Utp23
Arid3a	Gcdh
Arid3a	Hnrnpr
Arid3a	Itgav
Arid3a	Pex10
Arid3a	Vamp4
Arid3a	Arl2bp
Arid3a	Rnf181
Arid3a	Gm20594
Arid3a	Syncrip
Arid3a	Nap1l4
Arid3a	Thap1
Arid3a	Avpi1
Arid3a	Mad2l2
Arid3a	Zfp639
Arid3a	Nckipsd
Arid3a	Ltv1
Arid3a	Arf4
Arid3a	B4galt6
Arid3a	2010107E04Rik
Arid3a	Trnt1
Arid3a	Scly
Arid3a	Raph1
Arid3a	Asns
Arid3a	Mrps25
Arid3a	Irf9
Arid3a	Mdfic
Arid3a	Ppp2r5c
Arid3a	Oxr1
Arid3a	Stt3a
Arid3a	Vkorc1l1
Arid3a	Ran
Arid3a	Ube2j2
Arid3a	Mcm4
Arid3a	Sh3tc1
Arid3a	Ppp2r1a
Arid3a	Mpeg1
Arid3a	Golga7
Arid3a	Mcm10
Arid3a	Prkacb
Arid3a	Tef
Arid3a	Cd9
Arid3a	Stard8
Arid3a	Tbc1d15
Arid3a	Polr2j
Arid3a	Arl6ip5
Arid3a	Nxt1
Arid3a	Pop4
Arid3a	Btbd3
Arid3a	Ppp1r11
Arid3a	Rps14
Arid3a	Slc38a7
Arid3a	Wsb1
Arid3a	Tatdn2
Arid3a	Ndufv3
Arid3a	Dhx38
Arid3a	Fkbp15
Arid3a	Ube3a
Arid3a	Stx2
Arid3a	Eif2ak2
Arid3a	Plk4
Arid3a	Nap1l1
Arid3a	1810043G02Rik
Arid3a	Sfxn1
Arid3a	Lpxn
Arid3a	Gpr137b
Arid3a	Ugp2
Arid3a	Rela
Arid3a	Ezr
Arid3a	Gnai2
Arid3a	Acaa2
Arid3a	Otud6b
Arid3a	Gpbp1l1
Arid3a	Rnf13
Arid3a	BC005537
Arid3a	Ifnar1
Arid3a	Rpl37
Arid3a	Atg4d
Arid3a	Ccar1
Arid3a	Gtpbp1
Arid3a	Hmg20b
Arid3a	Aco1
Arid3a	Lmo2
Arid3a	Kcnj2
Arid3a	Eif2s2
Arid3a	Ythdf3
Arid3a	Usp22
Arid3a	Zfp219
Arid3a	Clptm1l
Arid3a	Glb1
Arid3a	Dalrd3
Arid3a	Qdpr
Arid3a	Uqcrc2
Arid3a	Nhp2
Arid3a	Pts
Arid3a	Nudt9
Arid3a	Taok3
Arid3a	Calm3
Arid3a	Cyfip2
Arid3a	Txnl1
Arid3a	Hnrnpc
Arid3a	Rassf1
Arid3a	Cldn11
Arid3a	D030056L22Rik
Arid3a	Hsd3b7
Arid3a	Limk1
Arid3a	Ostm1
Arid3a	Ddx47
Arid3a	Myl12a
Arid3a	Ankra2
Arid3a	Trpc4ap
Arid3a	Rad23b
Arid3a	Tcta
Arid3a	Atp13a2
Arid3a	D10Jhu81e
Arid3a	Plec
Arid3a	Anxa3
Arid3a	Mier1
Arid3a	Park7
Arid3a	Ap1s2
Arid3a	Pja2
Arid3a	Cd82
Arid3a	Htatip2
Arid3a	Brd3
Arid3a	Cdc25a
Arid3a	Nipsnap3b
Arid3a	Ube2z
Arid3a	Ostf1
Arid3a	Zc3h18
Arid3a	Sp3
Arid3a	Ak2
Arid3a	Prorsd1
Arid3a	Ptprs
Arid3a	Hexb
Arid3a	Stx7
Arid3a	Dsel
Arid3a	Donson
Arid3a	Wdr41
Arid3a	Tspyl2
Arid3a	Rps26
Arid3a	Wrb
Arid3a	Tram1
Arid3a	Sft2d2
Arid3a	Top2b
Arid3a	Slc16a1
Arid3a	Pdzk1ip1
Arid3a	Epn1
Arid3a	Slc38a2
Arid3a	Aga
Arid3a	Med31
Arid3a	Rcan1
Arid3a	Slc17a5
Arid3a	Tecr
Arid3a	Tubg1
Arid3a	Abracl
Arid3a	Twf1
Arid3a	4930404N11Rik
Arid3a	Ghitm
Arid3a	Idh3a
Arid3a	Hspa5
Arid3a	Akna
Arid3a	Gpr146
Arid3a	A130010J15Rik
Arid3a	Prn
Arid3a	Oat
Arid3a	Nfe2l1
Arid3a	Ccny
Arid3a	Snx21
Arid3a	Neurl3
Arid3a	Cited2
Arid3a	Mia2
Arid3a	Dnajc19
Arid3a	Dhrs7
Arid3a	Nbeal2
Arid3a	Atp5c1
Arid3a	Zc3h14
Arid3a	Nhlrc3
Arid3a	Tceal8
Arid3a	Yeats4
Arid3a	Cnot6l
Arid3a	Insig2
Arid3a	Cdt1
Arid3a	Ncstn
Arid3a	Soat1
Arid3a	Zc3hav1
Arid3a	Samm50
Arid3a	Capn15
Arid3a	Npepl1
Arid3a	Agps
Arid3a	Fdxacb1
Arid3a	Vamp3
Arid3a	Klhdc10
Arid3a	Pttg1ip
Arid3a	Acp6
Arid3a	Usp1
Arid3a	Atp5g3
Arid3a	Uhmk1
Arid3a	Serp1
Arid3a	Heatr1
Arid3a	Wee1
Arid3a	Naa20
Arid3a	Rabac1
Arid3a	Tbl2
Arid3a	Rbm17
Arid3a	Pira6
Arid3a	Cops4
Arid3a	Gas7
Arid3a	Dlgap5
Arid3a	Rbm43
Arid3a	Ammecr1l
Arid3a	Mapk9
Arid3a	Manf
Arid3a	Cltc
Arid3a	Cenpa
Arid3a	Wdr91
Arid3a	Irf5
Arid3a	Msmo1
Arid3a	H2-M3
Arid3a	Afg3l2
Arid3a	Actb
Arid3a	Champ1
Arid3a	Pidd1
Arid3a	Zmat3
Arid3a	1700003F12Rik
Arid3a	Pdp1
Arid3a	Cars
Arid3a	Pitpnb
Arid3a	Tmem167b
Arid3a	Dnase2a
Arid3a	Me2
Arid3a	Arl4a
Arid3a	Sec61b
Arid3a	Dstn
Arid3a	Ndufv1
Arid3a	Aldh9a1
Arid3a	Zfp715
Arid3a	Rcn1
Arid3a	Dcaf15
Arid3a	Steap3
Arid3a	Dhx36
Arid3a	Tmed5
Arid3a	Arl5a
Arid3a	Eif4b
Arid3a	Ccnk
Arid3a	Sec61a1
Arid3a	Ubxn4
Arid3a	Sumo3
Arid3a	Dpp9
Arid3a	Chtop
Arid3a	Foxo4
Arid3a	Spcs3
Arid3a	Eef1a1
Arid3a	Slc39a13
Arid3a	Fam114a2
Arid3a	Tlr3
Arid3a	Smim12
Arid3a	Tomm40
Arid3a	Nat6
Arid3a	Mlxip
Arid3a	Knstrn
Arid3a	Ddx23
Arid3a	Adpgk
Arid3a	Immt
Arid3a	Acadm
Arid3a	Tnfrsf21
Arid3a	Ybx1
Arid3a	Imp4
Arid3a	Ppm1a
Arid3a	Zgpat
Arid3a	Eci2
Arid3a	Shisa5
Arid3a	Tti2
Arid3a	Klf9
Arid3a	Cndp2
Arid3a	Ppib
Arid3a	6430548M08Rik
Arid3a	Pabpn1
Arid3a	Erap1
Arid3a	Mki67
Arid3a	Ap5z1
Arid3a	Pa2g4
Arid3a	Glud1
Arid3a	Dtymk
Arid3a	Zyx
Arid3a	Rpl34
Arid3a	Iqsec1
Arid3a	Prpf4b
Arid3a	Pomp
Arid3a	Crbn
Arid3a	Ccng2
Arid3a	Pcmtd2
Arid3a	Mocs1
Arid3a	Irf3
Arid3a	Rcbtb1
Arid3a	Mafk
Arid3a	Srsf11
Arid3a	Engase
Arid3a	Abca3
Arid3a	Mrpl46
Arid3a	Nudt4
Arid3a	Zdhhc16
Arid3a	Ankle2
Arid3a	Stat1
Arid3a	Brd1
Arid3a	Sar1a
Arid3a	AI413582
Arid3a	Lsm4
Arid3a	Pgap2
Arid3a	Zfp87
Arid3a	Ormdl3
Arid3a	Osgin1
Arid3a	Thoc1
Arid3a	Ywhag
Arid3a	Cdca8
Arid3a	Timm13
Arid3a	Samhd1
Arid3a	Dot1l
Arid3a	Zadh2
Arid3a	Myo1g
Arid3a	Sptbn1
Arid3a	Recql
Arid3a	Dnajc5
Arid3a	Kidins220
Arid3a	Wdr45b
Arid3a	Tmem38b
Arid3a	Exosc6
Arid3a	Cotl1
Arid3a	Fam136a
Arid3a	Thumpd3
Arid3a	Fam213a
Arid3a	Pigm
Arid3a	Pafah2
Arid3a	Slc35b4
Arid3a	Smyd2
Arid3a	Gadd45a
Arid3a	Fam102a
Arid3a	Ip6k2
Arid3a	Stom
Arid3a	Tmed1
Arid3a	Emp3
Arid3a	Capn2
Arid3a	Bsg
Arid3a	F8a
Arid3a	Cyth1
Arid3a	Snx8
Arid3a	Rsrc2
Arid3a	Dyrk1b
Arid3a	Pafah1b1
Arid3a	Mlec
Arid3a	Psma2
Arid3a	Tmem65
Arid3a	Sars
Arid3a	Sec23b
Arid3a	Bod1
Arid3a	Zcchc9
Arid3a	Mettl9
Arid3a	Rhoq
Arid3a	Chchd7
Arid3a	Nob1
Arid3a	Tmf1
Arid3a	Cttnbp2nl
Arid3a	Map2k7
Arid3a	Xpnpep1
Arid3a	Tomm40l
Arid3a	Cap1
Arid3a	Myo1e
Arid3a	Atox1
Arid3a	Khdrbs1
Arid3a	Hnrnpa0
Arid3a	Rfxap
Arid3a	Spp1
Arid3a	Cptp
Arid3a	Strap
Arid3a	Calcoco1
Arid3a	Emp1
Arid3a	Tex264
Arid3a	Armc1
Arid3a	Snx2
Arid3a	Ercc3
Arid3a	Crlf2
Arid3a	Nktr
Arid3a	Psmd6
Arid3a	Cnot8
Arid3a	Spi1
Arid3a	Dnajc30
Arid3a	Klf4
Arid3a	Dnajb12
Arid3a	Cdkn2aip
Arid3a	St13
Arid3a	Lpin2
Arid3a	Ralb
Arid3a	Chordc1
Arid3a	Mrps14
Arid3a	Smarca4
Arid3a	Crtc2
Arid3a	Dnajc14
Arid3a	2810474O19Rik
Arid3a	Ubn1
Arid3a	Sde2
Arid3a	Maz
Arid3a	Casp3
Arid3a	Ikbip
Arid3a	Cdk20
Arid3a	Mrpl34
Arid3a	Ythdf2
Arid3a	Amz2
Arid3a	Extl3
Arid3a	Kif23
Arid3a	Wdr11
Arid3a	Snrpe
Arid3a	Katnb1
Arid3a	Gls
Arid3a	Leprot
Arid3a	Rbx1
Arid3a	Taf10
Arid3a	Gas2l3
Arid3a	Prmt6
Arid3a	Yipf5
Arid3a	Zfp263
Arid3a	Mettl18
Arid3a	Mrpl15
Arid3a	Fam76a
Arid3a	Asah1
Arid3a	Eif4ebp1
Arid3a	Tal1
Arid3a	Qk
Arid3a	Hnrnpul2
Arid3a	Prrc1
Arid3a	Pogk
Arid3a	Morc3
Arid3a	Ppp2cb
Arid3a	Lman1
Arid3a	Cd2
Arid3a	Arsb
Arid3a	Ubp1
Arid3a	Cbx5
Arid3a	Canx
Arid3a	Pars2
Arid3a	Mtg1
Arid3a	Mitf
Arid3a	Tpp2
Arid3a	Pim3
Arid3a	Plk1
Arid3a	Tpm1
Arid3a	Ech1
Arid3a	Map3k7
Arid3a	Mfap3l
Arid3a	Ppp1r16a
Arid3a	Elf2
Arid3a	Huwe1
Arid3a	Irf2bp2
Arid3a	5031439G07Rik
Arid3a	Tspyl3
Arid3a	Pnpla6
Arid3a	Cdca4
Arid3a	Ebpl
Arid3a	Dhx15
Arid3a	Cenpf
Arid3a	Rbm45
Arid3a	Hnrnpa3
Arid3a	Tprn
Arid3a	Zfp706
Arid3a	Mcm6
Arid3a	Slc35e1
Arid3a	Fh1
Arid3a	Ddost
Arid3a	Elf4
Arid3a	Efhd2
Arid3a	Tm6sf1
Arid3a	Klra3
Arid3a	Nfatc2ip
Arid3a	Ahcyl2
Arid3a	Nqo2
Arid3a	Kdelr2
Arid3a	Tcof1
Arid3a	Hadh
Arid3a	Cpeb2
Arid3a	Hspa8
Arid3a	Havcr2
Arid3a	Eci1
Arid3a	Zfp445
Arid3a	Nckap1l
Arid3a	R3hcc1
Arid3a	Cnih4
Arid3a	Nudt16
Arid3a	Mpp1
Arid3a	Seh1l
Arid3a	Zfand2b
Arid3a	Cdan1
Arid3a	Clp1
Arid3a	Clec7a
Arid3a	Sun1
Arid3a	Tmem184c
Arid3a	Crot
Arid3a	Plrg1
Arid3a	Trex1
Arid3a	Wbp11
Arid3a	Ago2
Arid3a	Pfkfb3
Arid3a	Rab43
Arid3a	Adss
Arid3a	Pdcd2
Arid3a	Sbds
Arid3a	Mfsd1
Arid3a	Zfp324
Arid3a	Trip10
Arid3a	Tigd2
Arid3a	Zfp692
Arid3a	Dgat1
Arid3a	Cisd1
Arid3a	Anapc15
Arid3a	Dbp
Arid3a	Ckap2
Arid3a	Cpt2
Arid3a	Kpna1
Arid3a	Apeh
Arid3a	Cast
Arid3a	Adprh
Arid3a	Rdh14
Arid3a	Lbr
Arid3a	Mbtps2
Arid3a	Marcks
Arid3a	Fbxw7
Arid3a	Msto1
Arid3a	Pdha1
Arid3a	Ap3d1
Arid3a	C1galt1c1
Arid3a	Smc2
Arid3a	Alkbh7
Arid3a	Slbp
Arid3a	Hpgds
Arid3a	Bclaf1
Arid3a	Fbxo3
Arid3a	Med7
Arid3a	Ube2j1
Arid3a	Rab14
Arid3a	Zc3h15
Arid3a	Zfp386
Arid3a	Lamtor3
Arid3a	Srgn
Arid3a	Spag9
Arid3a	Fam174a
Arid3a	Eif3h
Arid3a	Guf1
Arid3a	Rgs2
Arid3a	Ddx17
Arid3a	Hsd17b4
Arid3a	Sod2
Arid3a	Pebp1
Arid3a	Rnf7
Arid3a	Cyb5a
Arid3a	Timm17a
Arid3a	Mvk
Arid3a	Lrp12
Arid3a	Tmem185b
Arid3a	Ncdn
Arid3a	Tgfbr1
Arid3a	BC003331
Arid3a	Kcnab2
Arid3a	Vti1b
Arid3a	Mtch2
Arid3a	Scarb1
Arid3a	Zbtb18
Arid3a	Upf3a
Arid3a	Fam110a
Arid3a	Stk17b
Arid3a	Hspbp1
Arid3a	Ppp1r10
Arid3a	Twf2
Arid3a	Tmem175
Arid3a	Pgd
Arid3a	Dab2
Arid3a	Paqr7
Arid3a	Rabif
Arid3a	Nabp1
Arid3a	Ap1g1
Arid3a	Dolpp1
Arid3a	Dtx4
Arid3a	Prr11
Arid3a	Clic4
Arid3a	Hspa4
Arid3a	Mapk1ip1
Arid3a	Trove2
Arid3a	Nxt2
Arid3a	Tuba1b
Arid3a	Hmgcr
Arid3a	Limk2
Arid3a	Lims1
Arid3a	Ptpre
Arid3a	Prdx6
Arid3a	Twsg1
Arid3a	Gm2a
Arid3a	Phb
Arid3a	Ntan1
Arid3a	Hip1
Arid3a	Praf2
Arid3a	Zfp637
Arid3a	Tm2d3
Arid3a	Nars
Arid3a	Bnip2
Arid3a	Pigf
Arid3a	Cst3
Arid3a	Abcd4
Arid3a	Zfp954
Arid3a	Mrps15
Arid3a	Ndufaf4
Arid3a	Cog1
Arid3a	Bcl2l1
Arid3a	Igbp1
Arid3a	Ndufa9
Arid3a	Hps6
Arid3a	Emc7
Arid3a	Serinc1
Arid3a	Incenp
Arid3a	Ndufv2
Arid3a	Rps15a
Arid3a	Ubiad1
Arid3a	Rbbp4
Arid3a	Gmpr2
Arid3a	Stk11
Arid3a	Plekhf2
Arid3a	Tprkb
Arid3a	Cmtr2
Arid3a	Abcf2
Arid3a	Mgat1
Arid3a	Cacybp
Arid3a	Gm6377
Arid3a	Rnf34
Arid3a	Stk25
Arid3a	Lipe
Arid3a	Dusp4
Arid3a	Rbm38
Arid3a	Trim30a
Arid3a	Bicd2
Arid3a	Tmpo
Arid3a	Chaf1b
Arid3a	Casp2
Arid3a	Ncln
Arid3a	Htatsf1
Arid3a	Lyz2
Arid3a	Pcbp2
Arid3a	Osbp
Arid3a	Rpe
Arid3a	Mzt1
Arid3a	Sod1
Arid3a	Rassf8
Arid3a	Rpl30
Arid3a	Dock10
Arid3a	Coq7
Arid3a	Sfpq
Arid3a	Ccdc97
Arid3a	Tet3
Arid3a	Ints12
Arid3a	Rnf38
Arid3a	Clec12a
Arid3a	Glrx2
Arid3a	Igf1
Arid3a	Dap
Arid3a	Fam46a
Arid3a	Rrm1
Arid3a	Hprt
Arid3a	Map4
Arid3a	Prdx3
Arid3a	Gtpbp6
Arid3a	Csgalnact2
Arid3a	Snap23
Arid3a	Fam198b
Arid3a	Pdia4
Arid3a	Slco4a1
Arid3a	Fbxo33
Arid3a	Dedd
Arid3a	Tirap
Arid3a	Tmed3
Arid3a	Prdx4
Arid3a	Prkab1
Arid3a	Rarg
Arid3a	Polr2d
Arid3a	Prcc
Arid3a	Dda1
Arid3a	Sc5d
Arid3a	Mlycd
Arid3a	Zdhhc20
Arid3a	Mrps30
Arid3a	Creld1
Arid3a	Btg1
Arid3a	0610009B22Rik
Arid3a	U2surp
Arid3a	Marf1
Arid3a	Rest
Arid3a	Ap3m2
Arid3a	Ctbs
Arid3a	Icmt
Arid3a	Lap3
Arid3a	Cmtm6
Arid3a	Zfp280b
Arid3a	Clec2d
Arid3a	Cox20
Arid3a	Birc5
Arid3a	Atxn7l3b
Arid3a	Id3
Arid3a	Dnajc4
Arid3a	Adam8
Arid3a	Mtmr10
Arid3a	Scyl1
Arid3a	Zbtb22
Arid3a	Mex3c
Arid3a	Bsdc1
Arid3a	Hsp90aa1
Arid3a	Fabp4
Arid3a	Plek
Arid3a	Egln1
Arid3a	Impad1
Arid3a	Tnfsf12
Arid3a	1810030O07Rik
Arid3a	Creld2
Arid3a	Psmc6
Arid3a	Isoc1
Arid3a	Bin1
Arid3a	Slc43a3
Arid3a	Cd83
Arid3a	Brd9
Arid3a	Nadk
Arid3a	Vps36
Arid3a	Arhgdib
Arid3a	Rogdi
Arid3a	Tusc1
Arid3a	Prmt5
Arid3a	Ccnb1
Arid3a	Ap2a1
Arid3a	Cln8
[truncated: 150,548 more rows]

## Sheet: NOD GRN
TF	Target
Atf3	Ccdc115
Atf3	Nabp1
Atf3	Junb
Atf3	Tmem167b
Atf3	Tspan31
Atf3	Tmsb10
Atf3	Gapdh
Atf3	Crls1
Atf3	Dpf2
Atf3	Slc25a46
Atf3	Synj1
Atf3	Setd5
Atf3	Zcrb1
Atf3	Cdk5rap3
Atf3	Crkl
Atf3	Eif4enif1
Atf3	Fam96b
Atf3	Rxra
Atf3	Timm44
Atf3	Golga2
Atf3	Nup155
Atf3	Kat7
Atf3	Irf8
Atf3	Suds3
Atf3	Ckap2
Atf3	Setx
Atf3	Dynlt3
Atf3	Plin2
Atf3	Chchd4
Atf3	Kdm3b
Atf3	Bbip1
Atf3	Smc2
Atf3	Tspyl2
Atf3	Gja1
Atf3	Cdkn1a
Atf3	Mlf2
Atf3	Rlim
Atf3	Plekhb2
Atf3	Hspa4
Atf3	Cox7a2l
Atf3	Zbtb33
Atf3	Heatr1
Atf3	Zfand5
Atf3	Chml
Atf3	Snrpa1
Atf3	Ctdsp2
Atf3	Zbtb1
Atf3	Sqle
Atf3	Fam120a
Atf3	Cds2
Atf3	Phf11d
Atf3	1810037I17Rik
Atf3	Trib1
Atf3	Aurkaip1
Atf3	Cndp2
Atf3	Cenpa
Atf3	Ncoa3
Atf3	Maoa
Atf3	Eps15
Atf3	Agpat1
Atf3	Sp100
Atf3	Lipa
Atf3	Gas7
Atf3	Plekhn1
Atf3	Gtf2a1
Atf3	Cdk2
Atf3	Mmp19
Atf3	Dctn6
Atf3	Scpep1
Atf3	Zfp276
Atf3	Fam110a
Atf3	Mat2b
Atf3	Acsl1
Atf3	Actr2
Atf3	S100a11
Atf3	Fasn
Atf3	Pla2g15
Atf3	Cln8
Atf3	Ahcyl1
Atf3	Dnajc10
Atf3	Eif2b4
Atf3	Ddx42
Atf3	Rps14
Atf3	Smcr8
Atf3	Wdr43
Atf3	Nubp1
Atf3	Gusb
Atf3	Lsm4
Atf3	Hmox2
Atf3	Phax
Atf3	Srprb
Atf3	Tmem55b
Atf3	Ptp4a2
Atf3	AI413582
Atf3	Olfr111
Atf3	Card9
Atf3	Arl5a
Atf3	Tcf25
Atf3	Arl4c
Atf3	Rpl22l1
Atf3	Commd8
Atf3	Rpl7a
Atf3	Snx30
Atf3	Ssna1
Atf3	Tsn
Atf3	Ap1s1
Atf3	Smarcc2
Atf3	Dph2
Atf3	Ccr5
Atf3	Mcm5
Atf3	Mien1
Atf3	Clec2d
Atf3	Abhd4
Atf3	Tusc2
Atf3	Rnd3
Atf3	Set
Atf3	Fam98b
Atf3	4933434E20Rik
Atf3	Trappc13
Atf3	Snx18
Atf3	Prn
Atf3	Casp1
Atf3	Atp6v1d
Atf3	Csf1r
Atf3	Ywhae
Atf3	Rad54l
Atf3	Smc6
Atf3	Nup153
Atf3	C1galt1c1
Atf3	Tardbp
Atf3	Tesk1
Atf3	Lman1
Atf3	Elf1
Atf3	Mlec
Atf3	Cd9
Atf3	Il17ra
Atf3	Snrpe
Atf3	Pik3r1
Atf3	Golga4
Atf3	Immt
Atf3	Golph3
Atf3	Etnk1
Atf3	Tmem251
Atf3	Fundc1
Atf3	Arfip2
Atf3	Trmt2a
Atf3	Slc15a4
Atf3	Mbnl1
Atf3	Jun
Atf3	Ndel1
Atf3	Myl12b
Atf3	Arhgef7
Atf3	Epc1
Atf3	Mms19
Atf3	Tdrd7
Atf3	Ddx1
Atf3	Ralgds
Atf3	Sesn1
Atf3	Mfn2
Atf3	H2afj
Atf3	Larp7
Atf3	Tkt
Atf3	Slc30a1
Atf3	Cog1
Atf3	Atp5e
Atf3	Cisd3
Atf3	Tcp1
Atf3	Arhgap30
Atf3	Aktip
Atf3	Atp2a2
Atf3	Lipn
Atf3	Frrs1
Atf3	Rab5c
Atf3	Tomm20
Atf3	Hnrnpab
Atf3	Hdhd3
Atf3	Tctex1d2
Atf3	Ccdc43
Atf3	Rmnd5a
Atf3	Mblac1
Atf3	Stard4
Atf3	Snx20
Atf3	Mmachc
Atf3	Sbds
Atf3	Mrpl19
Atf3	Thoc3
Atf3	Cactin
Atf3	Ssb
Atf3	Cxcl2
Atf3	Uba1
Atf3	Bri3
Atf3	Tnfsf9
Atf3	Khsrp
Atf3	Stard5
Atf3	Plaa
Atf3	Rad51ap1
Atf3	Mrps2
Atf3	Mon1b
Atf3	Slk
Atf3	Hnrnpf
Atf3	Qsox1
Atf3	Cox17
Atf3	Lig4
Atf3	Skp1a
Atf3	Map4k2
Atf3	Oas3
Atf3	Rbm15
Atf3	Edem3
Atf3	Rcn2
Atf3	Ubap1
Atf3	Tmx4
Atf3	Sec23b
Atf3	Pld3
Atf3	Ell2
Atf3	Aldoa
Atf3	Clspn
Atf3	Sp1
Atf3	Wipf1
Atf3	Derl1
Atf3	Eno1
Atf3	Rpf1
Atf3	Dnajc9
Atf3	Slc28a2
Atf3	Tyk2
Atf3	Tm9sf3
Atf3	Scaf1
Atf3	Dld
Atf3	Timm17a
Atf3	Ttc1
Atf3	Irgq
Atf3	Ckap5
Atf3	Cdip1
Atf3	Spr
Atf3	Cd93
Atf3	Lrp10
Atf3	Egr2
Atf3	Tnfrsf12a
Atf3	Slc8b1
Atf3	Ppp1r9b
Atf3	Ssbp4
Atf3	Plxna1
Atf3	Zc3h4
Atf3	Bod1
Atf3	Rab11b
Atf3	Zfp598
Atf3	Gfpt1
Atf3	Rmdn3
Atf3	Ebp
Atf3	Gsk3a
Atf3	Rbx1
Atf3	Esco2
Atf3	Ubxn4
Atf3	Gstm4
Atf3	Tor4a
Atf3	Tarbp2
Atf3	Guf1
Atf3	Ltv1
Atf3	Cenpq
Atf3	Rps15a
Atf3	Hnrnph1
Atf3	Gstm5
Atf3	Myo18a
Atf3	Atp5h
Atf3	Trim3
Atf3	Lss
Atf3	Flna
Atf3	Pja1
Atf3	Ctcf
Atf3	Rps19
Atf3	Aimp1
Atf3	Hspa9
Atf3	Mrc1
Atf3	Hmgcl
Atf3	Pak1ip1
Atf3	Gpaa1
Atf3	Lamtor1
Atf3	Mgat1
Atf3	Fdft1
Atf3	Tusc1
Atf3	Asnsd1
Atf3	Camta2
Atf3	Gnb1
Atf3	Tinf2
Atf3	Rpp38
Atf3	Sec11a
Atf3	Slc6a12
Atf3	Tomm7
Atf3	Dars
Atf3	Dnajc19
Atf3	Plekhf2
Atf3	Yeats4
Atf3	Grpel2
Atf3	Fadd
Atf3	Lrrc41
Atf3	Sat1
Atf3	Paf1
Atf3	Icam2
Atf3	Tmem9
Atf3	Cmss1
Atf3	Srf
Atf3	Dcaf11
Atf3	Furin
Atf3	Tomm40
Atf3	2410004B18Rik
Atf3	Zfp637
Atf3	Abcb8
Atf3	Pex16
Atf3	Glrx2
Atf3	Gorasp1
Atf3	1810030O07Rik
Atf3	Ppan
Atf3	Ddit3
Atf3	Tuba1c
Atf3	Ndufb11
Atf3	Brix1
Atf3	Pgm3
Atf3	Metap2
Atf3	Slc30a4
Atf3	Zmynd19
Atf3	Ctr9
Atf3	Vdac1
Atf3	Taf7
Atf3	Rbbp7
Atf3	Filip1l
Atf3	Rcan1
Atf3	Kpna4
Atf3	Atp5j2
Atf3	Bcl10
Atf3	Ttc9c
Atf3	Baz2a
Atf3	Ggh
Atf3	Atl3
Atf3	Zfp62
Atf3	Wbp1l
Atf3	Tle3
Atf3	Ncapd2
Atf3	Tmem229b
Atf3	Rpl30
Atf3	Cdc34
Atf3	Vapa
Atf3	Xdh
Atf3	Nt5c3
Atf3	Iah1
Atf3	Hsd17b11
Atf3	4930579G24Rik
Atf3	Napg
Atf3	Coq2
Atf3	Paqr4
Atf3	Tmem42
Atf3	Hip1
Atf3	Kcnj2
Atf3	Tgfb1
Atf3	Chd8
Atf3	Snw1
Atf3	Hcar2
Atf3	Slc12a6
Atf3	Cdc42ep3
Atf3	Znfx1
Atf3	Fcgrt
Atf3	Chmp6
Atf3	Rhob
Atf3	Abhd17c
Atf3	Rnf5
Atf3	Tbc1d23
Atf3	Phospho2
Atf3	Vapb
Atf3	Lima1
Atf3	Dcaf12
Atf3	Paqr3
Atf3	Gns
Atf3	C77080
Atf3	Dvl1
Atf3	Prps1l3
Atf3	Gadd45g
Atf3	Ctsh
Atf3	S100a8
Atf3	6430548M08Rik
Atf3	Bod1l
Atf3	Hlx
Atf3	Arl16
Atf3	Matr3
Atf3	Med11
Atf3	Zfp386
Atf3	Nicn1
Atf3	Hat1
Atf3	Znrd1
Atf3	Pqlc3
Atf3	Rhoc
Atf3	Dapk3
Atf3	Atg2a
Atf3	Ctdsp1
Atf3	Isg20
Atf3	Cyb5r1
Atf3	Ep300
Atf3	Tmem189
Atf3	Ndst1
Atf3	Mpc1
Atf3	Chmp3
Atf3	Mbp
Atf3	Lsm14a
Atf3	Men1
Atf3	Eif4g1
Atf3	Cdv3
Atf3	Chchd2
Atf3	Ndufv1
Atf3	Slc45a4
Atf3	Calhm2
Atf3	Dio2
Atf3	Eif3f
Atf3	2310033P09Rik
Atf3	Cct8
Atf3	Cln5
Atf3	Gars
Atf3	Cmpk1
Atf3	Btf3
Atf3	Dlgap5
Atf3	Mafk
Atf3	Mettl3
Atf3	Hspa13
Atf3	Syncrip
Atf3	Morf4l2
Atf3	Elovl5
Atf3	Slfn2
Atf3	Sec11c
Atf3	Rab11a
Atf3	C1qbp
Atf3	Trim41
Atf3	Clec4a3
Atf3	Map2k7
Atf3	Eci2
Atf3	Ch25h
Atf3	Caml
Atf3	Ppp2r5a
Atf3	Nifk
Atf3	Spaca6
Atf3	Vat1
Atf3	Fh1
Atf3	Rab11fip5
Atf3	Adpgk
Atf3	Atp1a1
Atf3	Vcpip1
Atf3	Pira6
Atf3	Hmox1
Atf3	Tnpo1
Atf3	Pithd1
Atf3	Itgam
Atf3	Ypel3
Atf3	Tmem87b
Atf3	Ehd4
Atf3	Adnp
Atf3	Klf6
Atf3	Tmem160
Atf3	Acat2
Atf3	Psmd7
Atf3	Nfam1
Atf3	Cisd1
Atf3	Rexo2
Atf3	Lpcat3
Atf3	Nob1
Atf3	Xrn2
Atf3	Rbm43
Atf3	Srp14
Atf3	Cflar
Atf3	Plk4
Atf3	Hnrnph3
Atf3	Eif2a
Atf3	Ppp2cb
Atf3	Ndrg4
Atf3	Arhgap4
Atf3	Pdlim2
Atf3	Ttl
Atf3	Prpf4b
Atf3	Hspa8
Atf3	Asb8
Atf3	P4ha1
Atf3	Kpnb1
Atf3	Foxred2
Atf3	Rrp7a
Atf3	Kpna1
Atf3	Mmp12
Atf3	Ddx20
Atf3	BC003331
Atf3	Atad1
Atf3	Usp19
Atf3	Hcls1
Atf3	Ptma
Atf3	Aff4
Atf3	Fignl1
Atf3	Insl6
Atf3	Prdx1
Atf3	Ccdc32
Atf3	Hint2
Atf3	Ttyh3
Atf3	Fkbp15
Atf3	Plxnb2
Atf3	Tyrobp
Atf3	Ctbp2
Atf3	Clec4n
Atf3	Rnf128
Atf3	Fnta
Atf3	Leng9
Atf3	Rnf139
Atf3	Zw10
Atf3	Ccnl1
Atf3	Tm2d3
Atf3	Tpcn1
Atf3	Safb
Atf3	Ctbs
Atf3	Colec12
Atf3	Eif5a
Atf3	Actl6a
Atf3	Cetn3
Atf3	Tmem106b
Atf3	Park7
Atf3	Leprot
Atf3	Fxr2
Atf3	Midn
Atf3	Tsnax
Atf3	Naa25
Atf3	Hp1bp3
Atf3	Laptm4a
Atf3	Fabp5
Atf3	Zbtb7a
Atf3	Abca3
Atf3	Yipf4
Atf3	Umps
Atf3	Mrpl9
Atf3	9130023H24Rik
Atf3	Mgea5
Atf3	Ids
Atf3	Ddx19a
Atf3	Sec16a
Atf3	Casp9
Atf3	Slc25a51
Atf3	Dohh
Atf3	Cdca8
Atf3	Ndufa12
Atf3	Prpf38a
Atf3	Gdf15
Atf3	Calcrl
Atf3	Gzf1
Atf3	Aldh9a1
Atf3	Cyhr1
Atf3	Cmtm3
Atf3	Tprkb
Atf3	Spdl1
Atf3	Tmem126b
Atf3	Lamtor5
Atf3	Atg4d
Atf3	Trmt61a
Atf3	Lmo2
Atf3	Eny2
Atf3	Pcna
Atf3	S100a10
Atf3	Lrch4
Atf3	Rogdi
Atf3	Arl8a
Atf3	S100a13
Atf3	3110002H16Rik
Atf3	Zfp574
Atf3	Tprn
Atf3	Mapkapk5
Atf3	Prpf38b
Atf3	Syap1
Atf3	Atp6v0e2
Atf3	Wdr45b
Atf3	Fuca2
Atf3	Itgb1bp1
Atf3	Smarcd2
Atf3	Stub1
Atf3	Slamf9
Atf3	Mrm1
Atf3	Rpl36
Atf3	Dusp4
Atf3	Knop1
Atf3	Rnasel
Atf3	Nudt9
Atf3	Slc20a1
Atf3	Pomp
Atf3	Necap1
Atf3	Zdhhc5
Atf3	Bloc1s6
Atf3	Setd1a
Atf3	Trip12
Atf3	Cdc25b
Atf3	Mrpl12
Atf3	Kdelr2
Atf3	Ptpn1
Atf3	Mex3c
Atf3	Mpg
Atf3	Tollip
Atf3	Mlkl
Atf3	Rps9
Atf3	Rfc5
Atf3	Ldlr
Atf3	Rpn2
Atf3	Abr
Atf3	Traf7
Atf3	Gga3
Atf3	Suv39h1
Atf3	Atxn1l
Atf3	Slc39a6
Atf3	Usp16
Atf3	Mrps23
Atf3	Nolc1
Atf3	Mat2a
Atf3	Pias4
Atf3	Aacs
Atf3	Grn
Atf3	Cant1
Atf3	Lrrfip1
Atf3	Senp2
Atf3	Crebzf
Atf3	Rpl13
Atf3	Mtpn
Atf3	Ptger4
Atf3	Neil1
Atf3	Usf2
Atf3	Arhgap25
Atf3	Cnot6
Atf3	Lrrc14b
Atf3	Ogg1
Atf3	Mt1
Atf3	Ets2
Atf3	Samm50
Atf3	Acbd4
Atf3	Zfp217
Atf3	Fbxo42
Atf3	Rnft1
Atf3	Alcam
Atf3	Cse1l
Atf3	Zfp511
Atf3	Tef
Atf3	Tpi1
Atf3	Thoc7
Atf3	Stk11
Atf3	Zbtb45
Atf3	Suclg1
Atf3	Impdh2
Atf3	Aamp
Atf3	Tspan14
Atf3	Cops6
Atf3	Trim28
Atf3	Il10rb
Atf3	Nceh1
Atf3	Prrc1
Atf3	D1Ertd622e
Atf3	Crbn
Atf3	Timm50
Atf3	Higd2a
Atf3	Abhd1
Atf3	Chaf1b
Atf3	Egln2
Atf3	Ppp1r15b
Atf3	Ncapg2
Atf3	Sap18
Atf3	Pacs2
Atf3	Babam1
Atf3	Ranbp6
Atf3	Orai1
Atf3	Cd83
Atf3	Dido1
Atf3	Creld1
Atf3	Nae1
Atf3	Prpf39
Atf3	Bzw1
Atf3	Rnf114
Atf3	Tfdp1
Atf3	Zfp219
Atf3	Sbno1
Atf3	Hinfp
Atf3	Dgkz
Atf3	Cltc
Atf3	Vkorc1
Atf3	Polr2h
Atf3	Elp5
Atf3	Irgm2
Atf3	Tm2d2
Atf3	Prdx6
Atf3	Scyl1
Atf3	Crk
Atf3	Amdhd2
Atf3	Zmat3
Atf3	Tlr6
Atf3	Dnajc3
Atf3	Serinc1
Atf3	Rhbdf2
Atf3	Arf6
Atf3	Miip
Atf3	Zfr
Atf3	Ei24
Atf3	Dnajc30
Atf3	Hist1h4i
Atf3	Mob1a
Atf3	Fgd3
Atf3	Gls
Atf3	Itsn2
Atf3	Arl6ip1
Atf3	Wdr26
Atf3	Sppl2a
Atf3	Zbtb42
Atf3	Prpf18
Atf3	Tpp2
Atf3	Map2k3
Atf3	Prr12
Atf3	Ddx17
Atf3	Trim21
Atf3	Gtf3a
Atf3	Ubl5
Atf3	Def8
Atf3	Kansl3
Atf3	Ddx41
Atf3	Oaz1
Atf3	Mmp8
Atf3	Tab2
Atf3	Mmgt1
Atf3	Rpl18a
Atf3	Ptpn6
Atf3	Upf3a
Atf3	Ndfip1
Atf3	Mrps17
Atf3	Txnip
Atf3	Ndufa9
Atf3	D17Wsu92e
Atf3	Ist1
Atf3	Ptprs
Atf3	Dbnl
Atf3	Myh9
Atf3	Snx3
Atf3	Calu
Atf3	Eif3m
Atf3	Brpf1
Atf3	Tmem221
Atf3	Aftph
Atf3	Actr10
Atf3	M6pr
Atf3	Nck1
Atf3	Mars2
Atf3	Alas1
Atf3	Agfg2
Atf3	Cct5
Atf3	Eif3l
Atf3	Dync1li2
Atf3	Vma21
Atf3	Rassf4
Atf3	Kat2a
Atf3	Fastkd3
Atf3	Cs
Atf3	Irak2
Atf3	Tigd2
Atf3	Fam45a
Atf3	Kbtbd7
Atf3	Rap2a
Atf3	Psmc4
Atf3	Rab32
Atf3	Smdt1
Atf3	Pmm2
Atf3	Inip
Atf3	Mrpl45
Atf3	Carhsp1
Atf3	Yipf5
Atf3	L3mbtl2
Atf3	Angptl2
Atf3	Sidt2
Atf3	Zfp865
Atf3	Rbm7
Atf3	Osgin2
Atf3	Mthfr
Atf3	Tmem248
Atf3	Gpn1
Atf3	Slc27a4
Atf3	Tmem9b
Atf3	Rbm38
Atf3	Slc39a1
Atf3	Sh3bp2
Atf3	Rnf215
Atf3	Vps36
Atf3	Gnpat
Atf3	Hexa
Atf3	Arl10
Atf3	Cpne2
Atf3	Pold2
Atf3	Fiz1
Atf3	Qrich1
Atf3	Ptpn23
Atf3	Zfp422
Atf3	Nhp2
Atf3	Psmd12
Atf3	Sart1
Atf3	Myl12a
Atf3	Ssu72
Atf3	Dnajb12
Atf3	Hspd1
Atf3	Lig1
Atf3	Gale
Atf3	Adcy7
Atf3	Mb21d1
Atf3	Cbfb
Atf3	Fes
Atf3	Pycr2
Atf3	Rnf31
Atf3	Tctn1
Atf3	Gpx4
Atf3	Naa15
Atf3	Cdpf1
Atf3	Cept1
Atf3	Trappc6b
Atf3	Pebp1
Atf3	Pin1
Atf3	Hyou1
Atf3	Cox20
Atf3	Abcf2
Atf3	Cd300a
Atf3	Tpt1
Atf3	1700037H04Rik
Atf3	Csde1
Atf3	Klf4
Atf3	Limd1
Atf3	Angel2
Atf3	Adss
Atf3	Sdc4
Atf3	Ipo5
Atf3	Siva1
Atf3	Nfic
Atf3	Tpm1
Atf3	Tfeb
Atf3	Fyb
Atf3	Exoc1
Atf3	Tspyl3
Atf3	Coa6
Atf3	Eif4ebp1
Atf3	Mcmbp
Atf3	Cd82
Atf3	Prr11
Atf3	Dpp8
Atf3	Mtch2
Atf3	Tmem18
Atf3	Mpeg1
Atf3	Rusc2
Atf3	Nfkb2
Atf3	Car13
Atf3	Ppp1ca
Atf3	Strip1
Atf3	Irf9
Atf3	Dhps
Atf3	Ndufv3
Atf3	Dtymk
Atf3	1810013L24Rik
Atf3	Ndst2
Atf3	Cd36
Atf3	Spag9
Atf3	H2afx
Atf3	Sun1
Atf3	Havcr2
Atf3	Rpl22
Atf3	Magt1
Atf3	Ube2m
Atf3	Xrcc3
Atf3	Myg1
Atf3	Kctd12b
Atf3	Atp6v0b
Atf3	Cript
Atf3	Gas2l1
Atf3	Lrrc59
Atf3	Sdha
Atf3	Dhx33
Atf3	Pink1
Atf3	Oxct1
Atf3	Mrpl13
Atf3	Efhd2
Atf3	Map2k1
Atf3	Casc3
Atf3	Pradc1
Atf3	Cox5b
Atf3	Anapc11
Atf3	Zfp524
Atf3	Rps27a
Atf3	Shisa5
Atf3	Timm8a1
Atf3	Slc7a5
Atf3	P2ry1
Atf3	A130010J15Rik
Atf3	Ccpg1
Atf3	Zfp622
Atf3	Gngt2
Atf3	Zfp740
Atf3	Ythdf1
Atf3	Smg5
Atf3	Adprh
Atf3	Swsap1
Atf3	Myo1e
Atf3	Ssr1
Atf3	B3gnt2
Atf3	C3ar1
Atf3	Igf1
Atf3	Klhl9
Atf3	Ilvbl
Atf3	Cd300lb
Atf3	Pdxdc1
Atf3	Rpl14
Atf3	Amz2
Atf3	Ptp4a3
Atf3	Ino80c
Atf3	Slc25a39
Atf3	Rdh13
Atf3	Mrfap1
Atf3	Ifngr1
Atf3	Tmx3
Atf3	Arhgap11a
Atf3	Ifi47
Atf3	Strap
Atf3	Pak2
Atf3	Rab10
Atf3	Gnptab
Atf3	Afg3l1
Atf3	Bin1
Atf3	Ldlrap1
Atf3	Tcirg1
Atf3	Derl2
Atf3	Rfc2
Atf3	Nsfl1c
Atf3	Maf1
Atf3	Pten
Atf3	Actg1
Atf3	Akirin2
Atf3	Acsl5
Atf3	Slc2a1
Atf3	Eif5
Atf3	Ppp3r1
Atf3	Fam111a
Atf3	Llgl1
Atf3	Haus8
Atf3	Pik3cg
Atf3	Tnfrsf1b
Atf3	Abce1
Atf3	Tomm40l
Atf3	Pim3
Atf3	Rpusd1
Atf3	Irak1bp1
Atf3	Psmc1
Atf3	Banf1
Atf3	Psrc1
Atf3	Ap4m1
Atf3	Dgcr6
Atf3	Rhoa
Atf3	Yif1b
Atf3	Aebp2
Atf3	Sdhaf1
Atf3	Stat2
Atf3	Dad1
Atf3	Cers5
Atf3	Ube2j2
Atf3	Rdx
Atf3	Stx5a
Atf3	Mybbp1a
Atf3	Fbxl6
Atf3	Bcl2l1
Atf3	Prmt5
Atf3	Kri1
Atf3	Ap1ar
Atf3	Orai3
Atf3	Sh3bp5
Atf3	Otud5
Atf3	Ttc5
Atf3	Kif2c
Atf3	Lamtor4
Atf3	Igsf8
Atf3	Dtl
Atf3	Lasp1
Atf3	Commd7
Atf3	Rab35
Atf3	Cad
Atf3	Kpna3
Atf3	Bms1
Atf3	Cox5a
Atf3	Csrp1
Atf3	Adam9
Atf3	Xbp1
Atf3	Hsp90b1
Atf3	Fastk
Atf3	Rbm42
Atf3	Gorasp2
Atf3	Idh3a
Atf3	Sirt6
Atf3	Ppp6c
Atf3	Zfp36l1
Atf3	Fermt3
Atf3	Basp1
Atf3	Tlr7
Atf3	Tpst2
Atf3	Gaa
Atf3	Rhog
Atf3	Mtmr6
Atf3	Cybb
Atf3	Gnai2
Atf3	Elf2
Atf3	Marcks
Atf3	Ubqln2
Atf3	Akap2
Atf3	Zbtb21
Atf3	Tbc1d14
Atf3	Gspt2
Atf3	Dnajc13
Atf3	Dnajb9
Atf3	Mcm7
Atf3	Hyi
Atf3	Wdr82
Atf3	Coro7
Atf3	Tmem19
Atf3	Il7r
Atf3	Ubr5
Atf3	Pitpnb
Atf3	Nmt1
Atf3	Aldh2
Atf3	Coa5
Atf3	Gxylt1
Atf3	Exoc5
Atf3	Ostm1
Atf3	Irgm1
Atf3	Repin1
Atf3	2610507B11Rik
Atf3	Iqgap1
Atf3	Rps11
Atf3	Ankfy1
Atf3	Olfml3
Atf3	Gtpbp1
Atf3	Gtf2b
Atf3	Ndufa5
Atf3	Ubtf
Atf3	Smim20
Atf3	Gga1
Atf3	Ddx47
Atf3	Twsg1
Atf3	Trp53inp2
Atf3	Elovl1
Atf3	Nsun2
Atf3	Tgfbi
Atf3	Tmem214
Atf3	Slc16a10
Atf3	5031439G07Rik
Atf3	Usb1
Atf3	Ndufs2
Atf3	Sars
Atf3	Acot10
Atf3	Tmem219
Atf3	Lin7c
Atf3	Trappc6a
Atf3	Xpo1
Atf3	Uqcrfs1
Atf3	Ubfd1
Atf3	Bnip3l
Atf3	Dot1l
Atf3	Dcaf15
Atf3	Txnrd1
Atf3	Foxp1
Atf3	Nabp2
Atf3	Trim30d
Atf3	Ppp1cb
Atf3	Gas2l3
Atf3	Tmem5
Atf3	Gabarap
Atf3	Ccnc
Atf3	Daglb
Atf3	Dalrd3
Atf3	Cops2
Atf3	Son
Atf3	Wdr5
Atf3	Ddi2
Atf3	Rcbtb1
Atf3	Sdhc
Atf3	Pogk
Atf3	Mrpl35
Atf3	Nlrx1
Atf3	Actr1a
Atf3	Cstb
Atf3	Taf1d
Atf3	Supt5
Atf3	Ndufc1
Atf3	Cops4
Atf3	Sh3bgrl3
Atf3	Dennd4b
Atf3	Gapvd1
Atf3	Plxnd1
Atf3	Rcbtb2
Atf3	Krr1
Atf3	Jund
Atf3	Tmem106a
Atf3	Tmem185b
Atf3	Yme1l1
Atf3	5730409E04Rik
Atf3	Spry2
Atf3	Arrb1
Atf3	P2ry2
Atf3	Rfk
Atf3	Ran
Atf3	Mink1
Atf3	Irf1
Atf3	Fitm2
Atf3	Gtf3c4
Atf3	Cd151
Atf3	Brd2
Atf3	H2-D1
Atf3	Hnrnpa1
Atf3	Yy1
Atf3	Ncaph2
Atf3	Por
Atf3	Arpc2
Atf3	Larp4
Atf3	Arhgap31
Atf3	Anapc15
Atf3	Emc8
Atf3	Ivns1abp
Atf3	Btg2
Atf3	Fkrp
Atf3	Txnl1
Atf3	Mbd6
Atf3	Aff1
Atf3	Gtpbp2
Atf3	Fcgr4
Atf3	Rps6ka1
Atf3	Rhbdd3
Atf3	Irak3
Atf3	Npm1
Atf3	Srrm1
Atf3	Sec61b
Atf3	Clic1
Atf3	Nckap1l
Atf3	Psmd2
Atf3	Btbd2
Atf3	Klhl5
Atf3	0610010K14Rik
Atf3	Txnl4a
Atf3	Polg2
Atf3	Rnf220
Atf3	Mad2l1
Atf3	Cdc37l1
Atf3	Lgals8
Atf3	Qdpr
Atf3	Cipc
Atf3	Dusp23
Atf3	Nars
Atf3	Psmd13
Atf3	Nipa2
Atf3	Zcchc6
Atf3	Timm21
Atf3	Pld2
Atf3	Zbtb18
Atf3	Rer1
Atf3	Ndufs8
Atf3	Frmd4a
Atf3	Xylt2
Atf3	Faf2
Atf3	Rgs19
Atf3	Ddx54
Atf3	Nelfcd
Atf3	Mbtps1
Atf3	Gm2a
Atf3	E2f1
Atf3	Mfsd5
Atf3	Ccna2
Atf3	Slc7a1
Atf3	Dgkq
Atf3	Mafb
Atf3	Gpd1l
Atf3	Scarb1
Atf3	Snx21
Atf3	Mus81
Atf3	Naga
Atf3	Os9
Atf3	Zbtb9
Atf3	Capzb
Atf3	Dhdds
Atf3	Spryd3
Atf3	Pgp
Atf3	Dynll2
Atf3	St13
Atf3	Gstm1
Atf3	Slirp
Atf3	Plec
Atf3	Fam20b
Atf3	Acaa2
Atf3	Dusp2
Atf3	Orm2
Atf3	Il1rn
Atf3	Rars
Atf3	Rfxank
Atf3	Ifi203
Atf3	Eif3d
Atf3	Usp18
Atf3	Mavs
Atf3	Mak16
Atf3	Gamt
Atf3	Slc30a5
Atf3	Copg1
Atf3	Rabggtb
Atf3	Clk3
Atf3	Lgmn
Atf3	Swap70
Atf3	Plgrkt
Atf3	1810022K09Rik
Atf3	Pgpep1
Atf3	Xkr8
Atf3	Plekha2
Atf3	Tor1aip1
Atf3	Smpdl3a
Atf3	Adap2
Atf3	Prrc2c
Atf3	Mmadhc
Atf3	Sec24c
Atf3	Mepce
Atf3	Tmbim6
Atf3	Magee1
Atf3	Csgalnact2
Atf3	Golga3
Atf3	Rpain
Atf3	Gch1
Atf3	Lsm14b
Atf3	Gna12
Atf3	Arl1
Atf3	Mphosph10
Atf3	Retsat
Atf3	Anapc16
Atf3	Sephs1
Atf3	Akirin1
Atf3	Sfxn3
Atf3	Rbfa
Atf3	Coro1b
Atf3	Ywhab
Atf3	Pacsin2
Atf3	Diablo
Atf3	Get4
Atf3	Cand1
Atf3	Adssl1
Atf3	Cep57
Atf3	Col18a1
Atf3	Emilin1
Atf3	Gtpbp4
Atf3	Alox5ap
Atf3	Necap2
Atf3	Tecpr1
Atf3	Srsf7
Atf3	Aspscr1
Atf3	Reep5
Atf3	Proser1
Atf3	Ndrg1
Atf3	Plek
Atf3	Dkc1
Atf3	Hipk3
Atf3	Gna13
Atf3	Glg1
Atf3	Birc3
Atf3	Bcl7b
Atf3	Slc38a10
Atf3	Nap1l2
Atf3	Serp1
Atf3	Impad1
Atf3	Sp2
Atf3	Lmo4
Atf3	Stat6
Atf3	Mief1
Atf3	Zfp467
Atf3	Timm13
Atf3	Tmem184c
Atf3	Nme4
Atf3	Cdc42bpg
Atf3	Me2
Atf3	Slc25a25
Atf3	Pars2
Atf3	Med17
Atf3	Thumpd1
Atf3	Tmed1
Atf3	Htatsf1
Atf3	G3bp1
Atf3	Ykt6
Atf3	Tor3a
Atf3	Isyna1
Atf3	Spin1
Atf3	Isoc1
Atf3	Rab1b
Atf3	Ubald2
Atf3	Fmnl1
Atf3	Eed
Atf3	Sri
Atf3	Bicd2
Atf3	Rnf41
Atf3	Fdxacb1
Atf3	Dnmt1
Atf3	Epm2aip1
Atf3	Uba2
Atf3	Tmem65
Atf3	Patl1
Atf3	Igsf6
Atf3	Atp6v1f
Atf3	Mndal
Atf3	Ndufb10
Atf3	Dnajb4
Atf3	Syngr2
Atf3	Fbxo45
Atf3	Trafd1
Atf3	Mcm3
Atf3	Nop56
Atf3	2310022A10Rik
Atf3	Gcdh
Atf3	Fth1
Atf3	Selplg
Atf3	Tal1
Atf3	Nufip2
Atf3	Unc45a
Atf3	Ncstn
Atf3	Capg
Atf3	Mrps15
Atf3	Psmd4
Atf3	Cmip
Atf3	Mtmr14
Atf3	Zfp628
Atf3	Polr2g
Atf3	Fdps
Atf3	Ndufv2
Atf3	Tgfbr2
Atf3	Ppp2r1a
Atf3	Atf6b
Atf3	Aplp2
Atf3	Wbp11
Atf3	Id1
Atf3	Them6
Atf3	Ctsl
Atf3	Ubqln1
Atf3	Ccl2
Atf3	Smc3
Atf3	Slc38a6
Atf3	Dhrs4
Atf3	Scarb2
Atf3	Stk16
Atf3	Thop1
Atf3	Rnf34
Atf3	Gins3
Atf3	Syngr1
Atf3	Srd5a3
Atf3	Mrpl34
Atf3	Ireb2
Atf3	Slc35f5
Atf3	Tmod3
Atf3	Tpx2
Atf3	Rpl13a
Atf3	Etv3
Atf3	Thg1l
Atf3	Ppdpf
Atf3	Iars
Atf3	Zcchc2
Atf3	Rab6a
Atf3	Fos
Atf3	Dbr1
Atf3	Spop
Atf3	Slc9a3r1
Atf3	Ccne2
Atf3	Bach1
Atf3	1110004F10Rik
Atf3	Mgrn1
Atf3	Idh1
Atf3	Rbm39
Atf3	Timm10
Atf3	Gba
Atf3	Rab21
Atf3	Plk2
Atf3	Hexb
Atf3	Mzt1
Atf3	Rab5a
Atf3	Smpd1
Atf3	Map3k8
Atf3	G3bp2
Atf3	Plekhj1
Atf3	Psme2
Atf3	Csnk1g2
Atf3	Rnf14
Atf3	Plrg1
Atf3	Serf2
Atf3	Eif4e
Atf3	Pih1d1
Atf3	Rtn4
Atf3	Twf1
Atf3	Polg
Atf3	Tmco1
Atf3	Stap1
Atf3	Ube2l3
Atf3	Uqcrb
Atf3	Pwp2
Atf3	Cdk9
Atf3	Pdcl
Atf3	Zscan25
Atf3	Rab43
Atf3	Vps18
Atf3	Josd2
Atf3	Lrrc58
Atf3	Ddx39
Atf3	Ppt1
Atf3	Map3k3
Atf3	Haus4
Atf3	Trappc5
Atf3	Trnt1
Atf3	Fem1a
Atf3	Msr1
Atf3	Dhx8
Atf3	Atxn7l3b
Atf3	1110012L19Rik
Atf3	Ypel5
Atf3	Cnot11
Atf3	Rrm1
Atf3	Sertad1
Atf3	Mapk1
Atf3	Ppie
Atf3	Csf2ra
Atf3	Uhmk1
Atf3	Pabpn1
Atf3	Lamtor3
Atf3	Esd
Atf3	Slc39a3
Atf3	Psen2
Atf3	Gcnt1
Atf3	Hprt
Atf3	Enpp4
Atf3	Herpud1
Atf3	Pafah1b1
Atf3	Lyn
Atf3	Sec61a1
Atf3	Fam104a
Atf3	9530068E07Rik
Atf3	Smyd5
Atf3	Mdfic
Atf3	Rab18
Atf3	Tmem230
Atf3	Srgn
Atf3	Idnk
Atf3	Eif3a
Atf3	Azin1
Atf3	Cd47
Atf3	Ccnl2
Atf3	Acp2
Atf3	Stag2
Atf3	Pank3
Atf3	Zfp414
Atf3	Med12
Atf3	Opa3
Atf3	Pon3
Atf3	Pgrmc1
Atf3	Arfgap2
Atf3	Serinc3
Atf3	Krcc1
Atf3	Atp6v1g1
Atf3	Chmp1b
Atf3	Cstf1
Atf3	Spryd7
Atf3	Ormdl1
Atf3	Vps13c
Atf3	Dedd
Atf3	Psmb2
Atf3	Gde1
Atf3	Ifi44
Atf3	2300009A05Rik
Atf3	Lta4h
Atf3	Slc35a4
Atf3	Acads
Atf3	Bccip
Atf3	Foxj2
Atf3	Tnfrsf14
Atf3	Sin3b
Atf3	Usp25
Atf3	Tbc1d2b
Atf3	Dok2
Atf3	Zfp771
Atf3	Nudt19
Atf3	Prorsd1
Atf3	Polr2j
Atf3	Kctd12
Atf3	Tsc22d3
Atf3	Comtd1
Atf3	Ccdc9
Atf3	Scly
Atf3	Atg4a
Atf3	Ccng2
Atf3	Slc38a2
Atf3	Csl
Atf3	Hsd17b10
Atf3	Leng1
Atf3	Rsrc2
Atf3	Actr8
Atf3	Ms4a6d
Atf3	Ly6e
Atf3	Lemd2
Atf3	Arl6ip5
Atf3	Fmn1
Atf3	Alkbh6
Atf3	Atxn3
Atf3	Tmem64
Atf3	Oxa1l
Atf3	Klc2
Atf3	Bloc1s1
Atf3	Ccdc124
Atf3	Etfb
Atf3	Mfap3
Atf3	Gna15
Atf3	Rab31
Atf3	Mid1ip1
Atf3	Ptpre
Atf3	Ifi204
Atf3	N4bp1
Atf3	Pgs1
Atf3	Spns1
Atf3	Abhd13
Atf3	Dnase2a
Atf3	Trim27
Atf3	Inf2
Atf3	Dvl3
Atf3	Cbx5
Atf3	Pim1
Atf3	Chd3
Atf3	Flt3l
Atf3	Slc2a3
Atf3	Itm2c
Atf3	Dgkd
Atf3	Cxcl10
Atf3	Ndufa8
Atf3	Slc38a7
Atf3	0610009B22Rik
Atf3	Arhgap17
Atf3	Acss2
Atf3	H2-M3
Atf3	Gmnn
Atf3	Rab14
Atf3	Tpr
Atf3	Nfatc2ip
Atf3	Mark2
Atf3	Acot7
Atf3	Fbrs
Atf3	Id3
Atf3	Praf2
Atf3	Abhd11
Atf3	Iqgap3
Atf3	Dscr3
Atf3	Stard8
Atf3	Cbx4
Atf3	P2ry6
Atf3	Ogdh
Atf3	Zfp664
Atf3	Slc27a1
Atf3	Ccl3
Atf3	Bcat2
Atf3	Ngdn
Atf3	Nudcd2
Atf3	Eif1
Atf3	Srebf2
Atf3	Ttc4
Atf3	Acap3
Atf3	Hsbp1
Atf3	Map7d1
Atf3	Glul
Atf3	Rab12
Atf3	Phf13
Atf3	Psma7
Atf3	Mdc1
Atf3	Serbp1
Atf3	Pnrc1
Atf3	Sdf2l1
Atf3	Gsto1
Atf3	Stk17b
Atf3	Stt3a
Atf3	Bsg
Atf3	Twf2
Atf3	Slc3a2
Atf3	Abcc5
Atf3	Susd3
Atf3	Eif3h
Atf3	Wnk1
Atf3	Osbpl8
Atf3	Zcchc8
Atf3	Zmym3
Atf3	Huwe1
Atf3	Ndufa13
Atf3	Plekhm1
Atf3	Rwdd2a
Atf3	Smarcb1
Atf3	App
Atf3	Marf1
Atf3	Clic4
Atf3	Marco
Atf3	Gcat
Atf3	Chadl
Atf3	H2afv
Atf3	Ing5
Atf3	Polr2b
Atf3	Fosl2
Atf3	Cdc6
Atf3	Zdhhc3
Atf3	Ube2d3
Atf3	Mob4
Atf3	Cd53
Atf3	Tmem80
Atf3	Slc35b4
Atf3	Ap1g1
Atf3	Acadl
Atf3	Camk1
Atf3	Lmna
Atf3	H2-Q4
Atf3	Sdhb
Atf3	Gpr108
Atf3	Celf2
Atf3	Noa1
Atf3	Rps10
Atf3	Dusp12
Atf3	Cc2d1b
Atf3	Cluh
Atf3	Cfp
Atf3	Hsd17b7
Atf3	Snx12
Atf3	Usp8
Atf3	Emp3
Atf3	Ppp2ca
Atf3	Csnk1a1
Atf3	Elmsan1
Atf3	Sigmar1
Atf3	Lrmp
Atf3	Trmt10c
Atf3	Tmbim4
Atf3	Nbeal2
Atf3	Daxx
Atf3	Pgls
Atf3	Snrnp70
Atf3	Akr1a1
Atf3	Skil
Atf3	Ilf2
Atf3	Rpl5
Atf3	Drg1
Atf3	Tlr2
Atf3	Mis12
Atf3	Dsel
Atf3	Atp5g2
Atf3	Slc35b1
Atf3	Calr
Atf3	Grb2
Atf3	Fam214b
Atf3	Dse
Atf3	Dync1i2
Atf3	Plp2
Atf3	Etf1
Atf3	Otulin
Atf3	Cox14
Atf3	Glipr1
Atf3	Morc3
Atf3	Secisbp2l
Atf3	Picalm
Atf3	Dnal4
Atf3	Fads1
Atf3	Jmjd1c
Atf3	Dnaja3
Atf3	Bin3
Atf3	Wdr3
Atf3	Icmt
Atf3	Pusl1
Atf3	Icam1
Atf3	Pcyt2
Atf3	Adamts1
Atf3	Napa
Atf3	Apmap
Atf3	1810043G02Rik
Atf3	Clpp
Atf3	Jtb
Atf3	Arrb2
Atf3	Dcakd
Atf3	Pole4
Atf3	Senp3
Atf3	Cnot7
Atf3	Tpd52
Atf3	Cct4
Atf3	Usp4
Atf3	Cd163
Atf3	Lacc1
Atf3	Nans
Atf3	Ing1
Atf3	Mknk2
Atf3	Kcnab2
Atf3	Csnk1d
Atf3	Cyb5b
Atf3	Zfp513
Atf3	Acin1
Atf3	Hdlbp
Atf3	Txlna
Atf3	Map1lc3b
Atf3	Rnf19b
Atf3	Pmp22
Atf3	Naglu
Atf3	Ppp2r1b
Atf3	BC031181
Atf3	Slc4a2
Atf3	Cd180
Atf3	Ubn1
Atf3	Vps26a
Atf3	Cirbp
Atf3	Clptm1l
Atf3	Sash1
Atf3	Rps27l
Atf3	AI467606
Atf3	Zfp324
Atf3	Kras
Atf3	Naa40
Atf3	Ncf2
Atf3	Naa20
Atf3	Urah
Atf3	Tcof1
Atf3	Eef1g
Atf3	Sphk2
Atf3	Igbp1
Atf3	Map1s
Atf3	Impact
Atf3	Stom
Atf3	Fbxo6
Atf3	Tmed2
Atf3	Bet1l
Atf3	Bckdk
Atf3	Mum1
Atf3	Kctd2
Atf3	Spsb3
Atf3	Nrd1
Atf3	Fam129b
Atf3	Prkar1a
Atf3	Phf11b
Atf3	Txndc5
Atf3	Plcg2
Atf3	Tubb4b
Atf3	Sfpq
Atf3	Coro2a
Atf3	Acbd6
Atf3	Adam10
Atf3	Capza1
Atf3	Ddhd2
Atf3	Wdr11
Atf3	9130401M01Rik
Atf3	Lrrc57
Atf3	Apobr
Atf3	Mtrr
Atf3	Trim65
Atf3	Tmem183a
Atf3	Vps26b
Atf3	Eif2ak2
Atf3	Mafg
Atf3	Cdc20
Atf3	Arhgap27
Atf3	Sel1l
Atf3	Phyh
Atf3	Ctnnbip1
Atf3	Gtf2h4
Atf3	Qars
Atf3	Calm3
Atf3	Tbrg4
Atf3	Cd44
Atf3	Luc7l2
Atf3	Usp9x
Atf3	D10Jhu81e
Atf3	Spata24
Atf3	Fancf
Atf3	Trip10
Atf3	Pnpo
Atf3	Hif1an
Atf3	Pla2g7
Atf3	Bahd1
Atf3	Prkaca
Atf3	Crat
Atf3	Ddb1
Atf3	Ip6k2
Atf3	Mocs1
Atf3	Fbxo5
Atf3	Tpm3
Atf3	Rrp9
Atf3	Plod1
Atf3	Rbm22
Atf3	Cox19
Atf3	Rnf187
Atf3	Ncdn
Atf3	Emc10
Atf3	Cdk8
Atf3	Trp53inp1
Atf3	Mrgbp
Atf3	Anp32a
Atf3	Rpl31
Atf3	Grk6
Atf3	Prkacb
Atf3	Bcl7c
Atf3	Zbtb12
Atf3	Hnrnpu
Atf3	Ttll12
Atf3	Arf3
Atf3	Zc3h10
Atf3	Tceal8
Atf3	Tmbim1
Atf3	Tnfrsf11a
Atf3	Pdcl3
Atf3	Rps21
Atf3	Htatip2
Atf3	Xab2
Atf3	Ccnb1
Atf3	Bhlhe40
Atf3	Ccdc71l
Atf3	Ctu1
Atf3	Psma6
Atf3	Epn1
Atf3	Arpc5l
Atf3	Sde2
Atf3	Akap11
Atf3	Tmem167
Atf3	Hsp90ab1
Atf3	Cyp51
Atf3	Taf1c
Atf3	Hmgn1
Atf3	Slc6a6
Atf3	Spata2
Atf3	Cox7c
Atf3	Gpi1
Atf3	Uck1
Atf3	Ints12
Atf3	Mrto4
Atf3	Smg1
Atf3	Cpsf3
Atf3	Tgif1
Atf3	Cox16
Atf3	Nadk
Atf3	Rps3a1
Atf3	Ttc14
Atf3	B3gnt9
Atf3	Nmd3
Atf3	Mrps30
Atf3	Fam98a
Atf3	Ddx3x
Atf3	2010107E04Rik
Atf3	Dusp3
Atf3	Zfp384
Atf3	Asf1a
Atf3	Prrc2b
Atf3	Litaf
Atf3	Prcc
Atf3	Mocos
Atf3	Mfsd1
Atf3	Tln1
Atf3	Tssc4
Atf3	Siglece
Atf3	Zc3hav1
Atf3	Ddx23
Atf3	Vps52
Atf3	Slain2
Atf3	Ccz1
Atf3	Rangap1
Atf3	B4galnt1
Atf3	Rraga
Atf3	Stat1
Atf3	Dhcr24
Atf3	Usf1
Atf3	Mapk6
Atf3	Atf3
Atf3	Cxcr4
Atf3	Tnks2
Atf3	Odc1
Atf3	Zbtb6
Atf3	Gng10
Atf3	Ankle1
Atf3	Psmd3
Atf3	Pnpt1
Atf3	Rom1
Atf3	Tmco6
Atf3	Kdm2a
Atf3	Prpf19
Atf3	Dbi
Atf3	Tmed3
Atf3	Msl3
Atf3	Smim7
Atf3	Nras
Atf3	Cmtr1
Atf3	Dap
Atf3	Fbxl8
Atf3	Aph1a
Atf3	Lrrc25
Atf3	Tmem161a
Atf3	Anxa2
Atf3	Ncl
Atf3	Ttpal
Atf3	Rnf115
Atf3	Nlrp3
Atf3	Ldha
Atf3	Polr2i
Atf3	Zfand2a
Atf3	Dctn2
Atf3	Fus
Atf3	Pde4dip
Atf3	Tmem106c
Atf3	Fam122a
Atf3	Ninj1
Atf3	Pou2f2
Atf3	Rabif
Atf3	Zcchc9
Atf3	Pank4
Atf3	Psmd6
Atf3	Sptssa
Atf3	Rpl34
Atf3	Tysnd1
Atf3	Xpnpep1
Atf3	Utp14b
Atf3	Eif4g2
Atf3	Hnrnpdl
Atf3	Adar
Atf3	Lims1
Atf3	Samd4b
Atf3	Ndufa4
Atf3	Zfp688
Atf3	Tmub2
Atf3	Dnajc5
Atf3	Tomm6
Atf3	Gyg
Atf3	Gmppa
Atf3	Edem1
Atf3	3110043O21Rik
Atf3	Ccnk
Atf3	Zfp207
Atf3	Saraf
Atf3	Abcf1
Atf3	Klf16
Atf3	Aco2
Atf3	Golph3l
Atf3	Commd2
Atf3	Klf2
Atf3	Cdc42ep4
Atf3	Fnbp4
Atf3	Fkbp1a
Atf3	D6Wsu163e
Atf3	Zhx1
Atf3	Grsf1
Atf3	Phb
Atf3	Cebpzos
Atf3	Rab29
Atf3	Riok3
Atf3	Psen1
Atf3	Arfgap1
Atf3	Hk3
Atf3	Erp29
Atf3	Ssr4
Atf3	Mrps11
Atf3	Id2
Atf3	Ly9
Atf3	Slc7a6os
Atf3	Nhlrc3
Atf3	Pcyox1l
Atf3	Zfp91
Atf3	Xpot
Atf3	Rps8
Atf3	B2m
Atf3	Gart
Atf3	Ybx3
Atf3	Fopnl
Atf3	Med8
Atf3	Pcnp
Atf3	Mast3
Atf3	Mff
Atf3	Ctc1
Atf3	Mt2
Atf3	Arpc1b
Atf3	Relb
Atf3	Tlr9
Atf3	Prkag1
Atf3	Zc3h12c
Atf3	Ydjc
Atf3	Ranbp2
Atf3	Mcm6
Atf3	Ap1s2
Atf3	Lpar6
Atf3	Ap5s1
Atf3	Eif4e2
Atf3	Max
Atf3	Larp1
Atf3	Prpf8
Atf3	Rnf166
Atf3	Rnf44
Atf3	Bbc3
Atf3	Cdk16
Atf3	Tnfaip8
Atf3	Slc35b2
Atf3	Rheb
Atf3	Abhd12
Atf3	Exoc3
Atf3	Ubxn8
Atf3	Clec12a
Atf3	Pagr1a
Atf3	Pdik1l
Atf3	1600014C10Rik
Atf3	Tmem43
Atf3	Maged2
Atf3	Hectd1
Atf3	Cherp
Atf3	Uba5
Atf3	Lrrc14
Atf3	Acap2
Atf3	Nfe2l1
Atf3	Cic
Atf3	Ppm1g
Atf3	Gnl3l
[truncated: 225,764+ more rows]

## Sheet: PWK GRN
TF	Target
Arid3a	Zeb2
Arid3a	Fmnl1
Arid3a	BC005537
Arid3a	Cd180
Arid3a	Otud4
Arid3a	Limk2
Arid3a	Grk6
Arid3a	Dnajc3
Arid3a	Stmn1
Arid3a	Arl6ip1
Arid3a	Heatr1
Arid3a	Rpl24
Arid3a	Capn12
Arid3a	Purg
Arid3a	Nt5c3b
Arid3a	Tmem230
Arid3a	Rnf146
Arid3a	Drg1
Arid3a	Ccl3
Arid3a	Dbnl
Arid3a	Zc3h12c
Arid3a	Slc3a2
Arid3a	Habp4
Arid3a	Ebp
Arid3a	Ptpn23
Arid3a	Msr1
Arid3a	Sec63
Arid3a	Fem1a
Arid3a	Stk38
Arid3a	Pigw
Arid3a	Aebp2
Arid3a	Nfya
Arid3a	Napg
Arid3a	Esyt1
Arid3a	Ehd4
Arid3a	Mvp
Arid3a	Havcr2
Arid3a	Cln6
Arid3a	Atp6v1d
Arid3a	Snx27
Arid3a	Srrm2
Arid3a	Slc38a1
Arid3a	Slc25a22
Arid3a	Secisbp2l
Arid3a	Armcx5
Arid3a	Cmtm6
Arid3a	Ttc5
Arid3a	Zfp260
Arid3a	BC022687
Arid3a	Ptk2b
Arid3a	Ccdc115
Arid3a	Rab5b
Arid3a	Polr3gl
Arid3a	Cracr2b
Arid3a	Heatr3
Arid3a	Tmed1
Arid3a	Gpc1
Arid3a	Rfk
Arid3a	H13
Arid3a	Atic
Arid3a	Ddx51
Arid3a	Pnpla6
Arid3a	Neurl2
Arid3a	Prkaca
Arid3a	Srd5a3
Arid3a	Stat1
Arid3a	Dhx8
Arid3a	Pdlim7
Arid3a	Lcp2
Arid3a	Tuba1c
Arid3a	Zc3h15
Arid3a	Spin1
Arid3a	Sgsh
Arid3a	Ncln
Arid3a	Rpn2
Arid3a	Ppp5c
Arid3a	Ndufb5
Arid3a	Fnbp4
Arid3a	Tor1b
Arid3a	Cdip1
Arid3a	Bysl
Arid3a	Myl12a
Arid3a	Eif1ax
Arid3a	Bcl2a1b
Arid3a	Zc3h18
Arid3a	Mepce
Arid3a	Abhd5
Arid3a	Ubl3
Arid3a	Nudt19
Arid3a	Arl4c
Arid3a	Ccdc117
Arid3a	Sash3
Arid3a	Dnajb12
Arid3a	Trim11
Arid3a	Ndufa2
Arid3a	Dgcr6
Arid3a	Rpp14
Arid3a	Mtif3
Arid3a	Eif4a1
Arid3a	Mapk3
Arid3a	Uba1
Arid3a	Rpl30
Arid3a	Rpain
Arid3a	Dennd1c
Arid3a	Kcnab2
Arid3a	Bag5
Arid3a	Pramef8
Arid3a	Bola1
Arid3a	Pts
Arid3a	Toe1
Arid3a	Sf3b5
Arid3a	Coa6
Arid3a	Avpi1
Arid3a	Gtf2b
Arid3a	Renbp
Arid3a	Snip1
Arid3a	Nop2
Arid3a	Bnip3l
Arid3a	Tm4sf19
Arid3a	Mgat1
Arid3a	S100a6
Arid3a	Ppfia1
Arid3a	Cttnbp2nl
Arid3a	Snf8
Arid3a	Map2k7
Arid3a	Ehd1
Arid3a	Srsf10
Arid3a	Sel1l
Arid3a	Brd3
Arid3a	4930404N11Rik
Arid3a	Actr1b
Arid3a	Arhgap1
Arid3a	Hist1h1c
Arid3a	Clk1
Arid3a	Mrpl55
Arid3a	Ntpcr
Arid3a	Eif1a
Arid3a	Trp53inp2
Arid3a	Slc25a37
Arid3a	Ice1
Arid3a	Ptp4a3
Arid3a	Gnpda1
Arid3a	Chmp6
Arid3a	Sh2b3
Arid3a	Xylt2
Arid3a	Ubald2
Arid3a	Rilpl1
Arid3a	Dstn
Arid3a	Dvl1
Arid3a	Gabarapl1
Arid3a	Pctp
Arid3a	Tmsb10
Arid3a	Ptges2
Arid3a	Tomm40
Arid3a	Polr3d
Arid3a	Mmp14
Arid3a	Cog8
Arid3a	Luc7l2
Arid3a	Car13
Arid3a	Ywhab
Arid3a	Zfp35
Arid3a	Magt1
Arid3a	Gpkow
Arid3a	Git2
Arid3a	Elovl5
Arid3a	Prkcsh
Arid3a	Gipc1
Arid3a	H2-Ke6
Arid3a	Tmem38b
Arid3a	Rwdd4a
Arid3a	Ift52
Arid3a	Srp14
Arid3a	Fdft1
Arid3a	Cd33
Arid3a	Rars
Arid3a	Atp5b
Arid3a	Fhod1
Arid3a	Msrb1
Arid3a	Pus1
Arid3a	Zwint
Arid3a	Mt1
Arid3a	Fbxw7
Arid3a	Brk1
Arid3a	Ap4b1
Arid3a	Zfp715
Arid3a	Gatad1
Arid3a	Sun1
Arid3a	Zbtb43
Arid3a	Pitpna
Arid3a	Unk
Arid3a	Psma1
Arid3a	Gid8
Arid3a	Npepl1
Arid3a	Pfdn5
Arid3a	Stk17b
Arid3a	Hyal2
Arid3a	Arf6
Arid3a	Ube2z
Arid3a	Ddx47
Arid3a	Derl1
Arid3a	Rasd2
Arid3a	Asah1
Arid3a	Setx
Arid3a	Sirt1
Arid3a	Ndufb2
Arid3a	Lpcat3
Arid3a	Sar1a
Arid3a	Ran
Arid3a	Vmp1
Arid3a	Rad51d
Arid3a	Hspa8
Arid3a	Rabac1
Arid3a	Cct8
Arid3a	Tcof1
Arid3a	Keap1
Arid3a	Vps18
Arid3a	Pih1d1
Arid3a	Lsp1
Arid3a	Kxd1
Arid3a	Actr1a
Arid3a	Terf2ip
Arid3a	Kidins220
Arid3a	1810009A15Rik
Arid3a	Sipa1
Arid3a	Trim65
Arid3a	Polr1d
Arid3a	Jund
Arid3a	Rgs19
Arid3a	Rps27l
Arid3a	Hjurp
Arid3a	Ccdc93
Arid3a	Stambp
Arid3a	Cs
Arid3a	Tmem185b
Arid3a	Commd6
Arid3a	Nhp2
Arid3a	Pstpip1
Arid3a	Soat1
Arid3a	Sars
Arid3a	Ap2b1
Arid3a	Grcc10
Arid3a	Ptdss1
Arid3a	Pnn
Arid3a	Klhl21
Arid3a	Cul3
Arid3a	Hspa14
Arid3a	Ccni
Arid3a	Synj1
Arid3a	Gpr68
Arid3a	Zfp219
Arid3a	H2-Q1
Arid3a	Mrpl57
Arid3a	H2-T10
Arid3a	Tef
Arid3a	Bcat2
Arid3a	Cd276
Arid3a	Eif3i
Arid3a	Acss1
Arid3a	Tnni2
Arid3a	Klf6
Arid3a	Erap1
Arid3a	Pgp
Arid3a	Il10rb
Arid3a	Cul7
Arid3a	Mbd6
Arid3a	Gprc5b
Arid3a	Pcif1
Arid3a	Acp5
Arid3a	Tmem41b
Arid3a	Topors
Arid3a	Ddx52
Arid3a	Rnf13
Arid3a	Wdr91
Arid3a	Plp2
Arid3a	Dohh
Arid3a	Sik1
Arid3a	Emc9
Arid3a	Cenpa
Arid3a	Smim13
Arid3a	Id2
Arid3a	Rpl21
Arid3a	Trim28
Arid3a	Clec4n
Arid3a	Clptm1
Arid3a	Nfx1
Arid3a	Cndp2
Arid3a	B2m
Arid3a	Yod1
Arid3a	Psmc4
Arid3a	Mrpl9
Arid3a	Slc39a1
Arid3a	Aim2
Arid3a	Kctd10
Arid3a	Mpnd
Arid3a	Med10
Arid3a	Ndufb9
Arid3a	Ecm1
Arid3a	Cast
Arid3a	Fam3a
Arid3a	Abr
Arid3a	Timm17b
Arid3a	Pom121
Arid3a	Gfm2
Arid3a	U2af2
Arid3a	Snrnp70
Arid3a	Snx5
Arid3a	Nf2
Arid3a	Matr3
Arid3a	Babam1
Arid3a	Nup50
Arid3a	Cog6
Arid3a	Dynll1
Arid3a	Chordc1
Arid3a	B4galt3
Arid3a	Tapt1
Arid3a	Atp6v0a1
Arid3a	Glg1
Arid3a	Azi2
Arid3a	Tufm
Arid3a	Eif4b
Arid3a	0610009O20Rik
Arid3a	Atp5k
Arid3a	Nr1h2
Arid3a	Tpm4
Arid3a	Mrpl44
Arid3a	Enpp4
Arid3a	Cdk10
Arid3a	Tifa
Arid3a	Sumf1
Arid3a	Mob3a
Arid3a	Dhdh
Arid3a	Osbp
Arid3a	Atp5e
Arid3a	Tmem19
Arid3a	Wdr45
Arid3a	Mrps18b
Arid3a	Inhba
Arid3a	Impdh1
Arid3a	Ube2s
Arid3a	Uqcrc2
Arid3a	Aldoa
Arid3a	Fam213a
Arid3a	Gpr137b
Arid3a	Pdcl
Arid3a	Jak1
Arid3a	Sdhb
Arid3a	Tmem175
Arid3a	Ccnl1
Arid3a	Mettl17
Arid3a	Gaa
Arid3a	Creld2
Arid3a	Trim27
Arid3a	Bid
Arid3a	Cox14
Arid3a	Kdelr1
Arid3a	Srprb
Arid3a	C2cd2l
Arid3a	Wdr81
Arid3a	Bsg
Arid3a	Strip1
Arid3a	Rnft1
Arid3a	Tpm3
Arid3a	Wdr73
Arid3a	Spg11
Arid3a	Ptgr1
Arid3a	Ubr4
Arid3a	Bap1
Arid3a	Rrp1
Arid3a	Arf5
Arid3a	Tm6sf1
Arid3a	1110004E09Rik
Arid3a	Slc24a5
Arid3a	Atg2a
Arid3a	Marf1
Arid3a	Gbp2
Arid3a	Chmp3
Arid3a	Gtf3a
Arid3a	Tm2d2
Arid3a	Tsfm
Arid3a	Smim19
Arid3a	Ubqln2
Arid3a	Nudc
Arid3a	Letm1
Arid3a	Hspa13
Arid3a	Aip
Arid3a	Trappc3
Arid3a	Med15
Arid3a	Pop7
Arid3a	Tspan4
Arid3a	Pqlc1
Arid3a	Ndufb10
Arid3a	Zfand5
Arid3a	Tprn
Arid3a	Ampd2
Arid3a	Man2b2
Arid3a	Lrpap1
Arid3a	Arl14ep
Arid3a	Ms4a6d
Arid3a	Rbbp4
Arid3a	Elf4
Arid3a	Ddx39b
Arid3a	Rit1
Arid3a	Ginm1
Arid3a	Sptlc2
Arid3a	Araf
Arid3a	Psmd4
Arid3a	Nifk
Arid3a	Ppp2r5a
Arid3a	H1f0
Arid3a	Nme2
Arid3a	Chchd2
Arid3a	Prkacb
Arid3a	Asna1
Arid3a	Afg3l2
Arid3a	Mrps25
Arid3a	Ptpn6
Arid3a	Mpv17l2
Arid3a	Usp36
Arid3a	Cluh
Arid3a	Mecp2
Arid3a	Mbtps2
Arid3a	Ctr9
Arid3a	Anapc16
Arid3a	Timm17a
Arid3a	Lrrc61
Arid3a	Rpl37
Arid3a	S100a10
Arid3a	Treml1
Arid3a	Fbxo42
Arid3a	Samd9l
Arid3a	Trnt1
Arid3a	Stt3b
Arid3a	Slc31a1
Arid3a	Rpusd2
Arid3a	Rplp2
Arid3a	Rtcb
Arid3a	Kti12
Arid3a	Slc30a4
Arid3a	Nol9
Arid3a	Anapc15
Arid3a	Srm
Arid3a	Vamp3
Arid3a	Mlx
Arid3a	Mybbp1a
Arid3a	4933434E20Rik
Arid3a	Fbxo3
Arid3a	Stk25
Arid3a	Prcp
Arid3a	6430548M08Rik
Arid3a	Wars
Arid3a	Uap1l1
Arid3a	Bach1
Arid3a	Pip5k1c
Arid3a	Eif4e2
Arid3a	Tyrobp
Arid3a	Pmp22
Arid3a	Kdm3b
Arid3a	Cyfip2
Arid3a	Isyna1
Arid3a	Ndufs1
Arid3a	Snx11
Arid3a	Map3k1
Arid3a	Stk11ip
Arid3a	Rnf103
Arid3a	Smarcc2
Arid3a	Paqr3
Arid3a	Lmo2
Arid3a	Kcnj2
Arid3a	Ugt1a5
Arid3a	Ing4
Arid3a	Ccdc9
Arid3a	Erf
Arid3a	Alg10b
Arid3a	Anp32b
Arid3a	Dram2
Arid3a	Ercc3
Arid3a	Rbm17
Arid3a	Rc3h2
Arid3a	Numa1
Arid3a	Hcst
Arid3a	Adh5
Arid3a	Ndufv1
Arid3a	Dpysl2
Arid3a	Zfp36l1
Arid3a	Spryd3
Arid3a	Kctd20
Arid3a	Mrfap1
Arid3a	Tsen34
Arid3a	Stard7
Arid3a	Ywhae
Arid3a	Npc2
Arid3a	Ggh
Arid3a	Ubb
Arid3a	Neurl3
Arid3a	Bcl2
Arid3a	Tmem173
Arid3a	Tmem70
Arid3a	Cnot7
Arid3a	Gclm
Arid3a	Rpf1
Arid3a	Tpr
Arid3a	Slc16a1
Arid3a	Spi1
Arid3a	Rnpep
Arid3a	Hnrnpu
Arid3a	Abl1
Arid3a	Snap29
Arid3a	Zc3h10
Arid3a	Lztr1
Arid3a	Tfip11
Arid3a	Mroh1
Arid3a	Flna
Arid3a	Ivd
Arid3a	Tbcc
Arid3a	Ccny
Arid3a	C130050O18Rik
Arid3a	Ppp3cb
Arid3a	Clec4d
Arid3a	Prdx1
Arid3a	Basp1
Arid3a	Ddx24
Arid3a	Ttc30b
Arid3a	Dctn2
Arid3a	Zfp706
Arid3a	Usp8
Arid3a	Fermt3
Arid3a	Yipf5
Arid3a	Anxa1
Arid3a	Polr1c
Arid3a	Pogk
Arid3a	H2-M3
Arid3a	Atp6v1e1
Arid3a	Cat
Arid3a	Mkl1
Arid3a	S100a13
Arid3a	Faf2
Arid3a	Mrpl24
Arid3a	Stab1
Arid3a	Ptp4a2
Arid3a	Dpf2
Arid3a	Lrp10
Arid3a	Cebpg
Arid3a	Pias4
Arid3a	Pacs2
Arid3a	Sidt2
Arid3a	Myo1f
Arid3a	Ankra2
Arid3a	Zyx
Arid3a	Polr2g
Arid3a	Rbbp9
Arid3a	Sdad1
Arid3a	Pprc1
Arid3a	Eif3e
Arid3a	Zfp68
Arid3a	Tctex1d2
Arid3a	Cyb561d1
Arid3a	Spg20
Arid3a	Med8
Arid3a	Ik
Arid3a	Zswim4
Arid3a	Phykpl
Arid3a	Sh3pxd2b
Arid3a	Slc16a6
Arid3a	Tsku
Arid3a	Cox8a
Arid3a	Tpra1
Arid3a	Ppie
Arid3a	Fdps
Arid3a	Vkorc1
Arid3a	Ralgds
Arid3a	Hlx
Arid3a	Tcirg1
Arid3a	Gabpa
Arid3a	Uba3
Arid3a	Vps39
Arid3a	Asnsd1
Arid3a	Pgrmc1
Arid3a	Mcoln3
Arid3a	Il4ra
Arid3a	Comt
Arid3a	Fnip1
Arid3a	Cpne2
Arid3a	Ptrhd1
Arid3a	S100a4
Arid3a	Dscr3
Arid3a	Agap3
Arid3a	Rpl23a
Arid3a	Aco1
Arid3a	Bcl7c
Arid3a	Dusp12
Arid3a	Ndufa6
Arid3a	Bloc1s6
Arid3a	Glrx2
Arid3a	Nudt16l1
Arid3a	Hnrnpab
Arid3a	Snx15
Arid3a	Coa3
Arid3a	Unc13d
Arid3a	Aprt
Arid3a	Atp13a2
Arid3a	Umps
Arid3a	Rab7
Arid3a	Cntd1
Arid3a	Opa1
Arid3a	Wdr11
Arid3a	Mrpl39
Arid3a	Trim21
Arid3a	Glrx
Arid3a	Srsf1
Arid3a	Slc35f6
Arid3a	Mblac1
Arid3a	Alkbh5
Arid3a	S1pr2
Arid3a	Zkscan1
Arid3a	Il1f9
Arid3a	Cuedc1
Arid3a	Hif1an
Arid3a	Acap2
Arid3a	Htatsf1
Arid3a	Psmd5
Arid3a	Dusp4
Arid3a	Zfp622
Arid3a	Tigd2
Arid3a	Gpr132
Arid3a	Stk11
Arid3a	Dgkz
Arid3a	Gtf2f1
Arid3a	Mapk9
Arid3a	Naglu
Arid3a	Smn1
Arid3a	Slc2a6
Arid3a	Atp2b1
Arid3a	S100a9
Arid3a	Bckdk
Arid3a	Gas7
Arid3a	Herpud1
Arid3a	Nisch
Arid3a	Nkiras2
Arid3a	Phf23
Arid3a	Dtx4
Arid3a	Aggf1
Arid3a	Zpr1
Arid3a	Ftl1
Arid3a	Poldip3
Arid3a	Zmpste24
Arid3a	Pofut2
Arid3a	Ccr5
Arid3a	Gem
Arid3a	Cercam
Arid3a	Hebp1
Arid3a	Casp1
Arid3a	Atp13a3
Arid3a	Ptger4
Arid3a	Tmem42
Arid3a	Tmed9
Arid3a	Sec11c
Arid3a	Fundc1
Arid3a	Bud31
Arid3a	Pigyl
Arid3a	Idua
Arid3a	Gpn3
Arid3a	Cpsf2
Arid3a	Gtf2a1
Arid3a	Gcc1
Arid3a	Anp32e
Arid3a	Helz2
Arid3a	Steap3
Arid3a	Grsf1
Arid3a	Rpl27
Arid3a	Pea15a
Arid3a	BC048403
Arid3a	Slc44a2
Arid3a	Ubald1
Arid3a	Cdkn1a
Arid3a	Dnajb1
Arid3a	Prcc
Arid3a	Tada1
Arid3a	Akna
Arid3a	D17Wsu92e
Arid3a	Tifab
Arid3a	Bsdc1
Arid3a	Adar
Arid3a	Card9
Arid3a	Entpd5
Arid3a	Gabpb2
Arid3a	Dnajc30
Arid3a	Samd1
Arid3a	Clptm1l
Arid3a	Rgs1
Arid3a	Slc7a1
Arid3a	Pfdn4
Arid3a	Rbm39
Arid3a	Aldoart2
Arid3a	Mrpl50
Arid3a	Nfkb2
Arid3a	Dync1h1
Arid3a	Gatad2a
Arid3a	Ammecr1l
Arid3a	Atp2a3
Arid3a	Ctdsp2
Arid3a	Fam174a
Arid3a	Mus81
Arid3a	Trem2
Arid3a	Rab3gap1
Arid3a	Gtf2h4
Arid3a	Skil
Arid3a	Stac2
Arid3a	Pars2
Arid3a	Ninj1
Arid3a	Cpsf6
Arid3a	Plgrkt
Arid3a	Rps26
Arid3a	Agfg1
Arid3a	Eid1
Arid3a	Rpl32
Arid3a	Leng8
Arid3a	Park7
Arid3a	Ppid
Arid3a	Bccip
Arid3a	Exosc5
Arid3a	Lig3
Arid3a	Wbp1
Arid3a	Gnl2
Arid3a	Usp5
Arid3a	Srsf4
Arid3a	Shmt2
Arid3a	Tex264
Arid3a	Nudt16
Arid3a	Utp14a
Arid3a	Fiz1
Arid3a	Hnrnpa0
Arid3a	Mettl9
Arid3a	Rnf25
Arid3a	Prdx4
Arid3a	Trappc13
Arid3a	Ndufv2
Arid3a	Pnpla2
Arid3a	Prrc2b
Arid3a	Anapc5
Arid3a	Pura
Arid3a	Fam105a
Arid3a	Rcn2
Arid3a	Clint1
Arid3a	Eef1a1
Arid3a	Hsd17b4
Arid3a	Agtrap
Arid3a	Rexo2
Arid3a	Cers2
Arid3a	Vps37c
Arid3a	Map2k1
Arid3a	Dnmt1
Arid3a	Zbtb33
Arid3a	Naaa
Arid3a	Ccnc
Arid3a	Myo1g
Arid3a	Mmab
Arid3a	Taf1c
Arid3a	Plekhb2
Arid3a	Nom1
Arid3a	Dcaf8
Arid3a	Casp2
Arid3a	Hnrnpm
Arid3a	Aff4
Arid3a	Hyou1
Arid3a	Usp22
Arid3a	Sptbn1
Arid3a	Dolpp1
Arid3a	Eef1e1
Arid3a	Sdhd
Arid3a	Mfap3
Arid3a	Sec24c
Arid3a	E430018J23Rik
Arid3a	Pttg1ip
Arid3a	Tbcb
Arid3a	Eral1
Arid3a	Ly9
Arid3a	Tob2
Arid3a	Tomm7
Arid3a	Sdc4
Arid3a	Cd200
Arid3a	Ptpra
Arid3a	Dalrd3
Arid3a	Sdc1
Arid3a	1810030O07Rik
Arid3a	Dus3l
Arid3a	Myo9b
Arid3a	Mat2b
Arid3a	Carhsp1
Arid3a	Rdx
Arid3a	Polr2c
Arid3a	Tex261
Arid3a	Spag9
Arid3a	Pop4
Arid3a	Rassf1
Arid3a	Scyl3
Arid3a	Ugcg
Arid3a	Zfp503
Arid3a	Rbm45
Arid3a	Smarcd1
Arid3a	Atxn10
Arid3a	Pafah1b1
Arid3a	Pja1
Arid3a	Acbd4
Arid3a	Atp1b3
Arid3a	Stau1
Arid3a	Orm1
Arid3a	Gtf2h5
Arid3a	Tnfrsf23
Arid3a	Hspa2
Arid3a	Ppia
Arid3a	Psmc2
Arid3a	Bptf
Arid3a	Kpna4
Arid3a	Ubr2
Arid3a	Cd68
Arid3a	Ccdc28b
Arid3a	Tsc22d1
Arid3a	Fam189b
Arid3a	5031439G07Rik
Arid3a	Urgcp
Arid3a	Tmed10
Arid3a	Tmem109
Arid3a	Adam8
Arid3a	Khnyn
Arid3a	Serinc1
Arid3a	Nup88
Arid3a	Ccdc50
Arid3a	Rrbp1
Arid3a	Slc35a2
Arid3a	Tmem87b
Arid3a	Ctsz
Arid3a	Hook2
Arid3a	Mtfr1l
Arid3a	Pkmyt1
Arid3a	Pabpn1
Arid3a	Chfr
Arid3a	Ero1l
Arid3a	Nap1l1
Arid3a	Pex12
Arid3a	Nt5c3
Arid3a	Aco2
Arid3a	Lst1
Arid3a	Timm44
Arid3a	Dxo
Arid3a	Ncoa4
Arid3a	Ankrd50
Arid3a	Mmp12
Arid3a	Usp19
Arid3a	Rbm42
Arid3a	Gpbp1l1
Arid3a	Ahcyl2
Arid3a	Ergic2
Arid3a	Brd1
Arid3a	Rnf10
Arid3a	Gpr137
Arid3a	AB124611
Arid3a	Hcar2
Arid3a	Qars
Arid3a	Arid3a
Arid3a	Stk35
Arid3a	Epm2aip1
Arid3a	Mrto4
Arid3a	Nckipsd
Arid3a	Rpl23
Arid3a	Rinl
Arid3a	Nr1h3
Arid3a	Slc7a11
Arid3a	Ctla2b
Arid3a	Thbd
Arid3a	Brd7
Arid3a	Adrb2
Arid3a	Chrac1
Arid3a	Irf8
Arid3a	Tlr7
Arid3a	Psmb4
Arid3a	Rpl41
Arid3a	Shisa5
Arid3a	Tial1
Arid3a	Ctbp1
Arid3a	Gdpd1
Arid3a	Spns1
Arid3a	Hsph1
Arid3a	Slc16a3
Arid3a	Vamp8
Arid3a	Slc20a1
Arid3a	Nol12
Arid3a	Oxct1
Arid3a	St6galnac6
Arid3a	Glud1
Arid3a	Sdhc
Arid3a	Snrpa1
Arid3a	Rnpepl1
Arid3a	Nqo1
Arid3a	Sord
Arid3a	Nudt4
Arid3a	Tmed3
Arid3a	Dnajc11
Arid3a	Vps26a
Arid3a	Cnih4
Arid3a	Lamtor1
Arid3a	Kif5b
Arid3a	Gstm1
Arid3a	Sgta
Arid3a	1190007I07Rik
Arid3a	Cd83
Arid3a	Gsn
Arid3a	Ywhah
Arid3a	Fam111a
Arid3a	Atp6v0d2
Arid3a	Ints3
Arid3a	Mgea5
Arid3a	Fzd7
Arid3a	Serbp1
Arid3a	Bzw1
Arid3a	Rrs1
Arid3a	Morn4
Arid3a	H2-Bl
Arid3a	H6pd
Arid3a	Eif2s1
Arid3a	Hoxb4
Arid3a	Sav1
Arid3a	Lig4
Arid3a	Myo5a
Arid3a	Rusc1
Arid3a	Wdr83os
Arid3a	Ilf2
Arid3a	Dld
Arid3a	Lox
Arid3a	Ssu72
Arid3a	Csnk2a2
Arid3a	Arfgef1
Arid3a	Tle3
Arid3a	Skiv2l2
Arid3a	Id1
Arid3a	Ccl6
Arid3a	Csnk1g2
Arid3a	Wipf1
Arid3a	Ccdc32
Arid3a	Ndufs2
Arid3a	Os9
Arid3a	Repin1
Arid3a	Pebp1
Arid3a	Calm2
Arid3a	Cldn12
Arid3a	Gnb1
Arid3a	Ipo5
Arid3a	Iws1
Arid3a	Cd274
Arid3a	Ezr
Arid3a	Gtf3c4
Arid3a	Atmin
Arid3a	Casp4
Arid3a	Bcl6
Arid3a	Ap2s1
Arid3a	Dennd5a
Arid3a	Ndufb8
Arid3a	Abt1
Arid3a	Mrps14
Arid3a	Sh3gl1
Arid3a	Psmb2
Arid3a	Slc39a9
Arid3a	Ndufv3
Arid3a	Camta2
Arid3a	Psen2
Arid3a	Epn1
Arid3a	Zfp800
Arid3a	Hsdl1
Arid3a	Zmat3
Arid3a	Gas6
Arid3a	Mapk8ip3
Arid3a	Crbn
Arid3a	Fcgr3
Arid3a	Fbxo33
Arid3a	C530008M17Rik
Arid3a	Nabp1
Arid3a	Tbc1d13
Arid3a	Adam17
Arid3a	Mthfd2
Arid3a	Sdr39u1
Arid3a	Birc5
Arid3a	Pip4k2b
Arid3a	Zfp691
Arid3a	Naa38
Arid3a	Afg3l1
Arid3a	Atf6b
Arid3a	Usp30
Arid3a	Etnk1
Arid3a	Qk
Arid3a	Suds3
Arid3a	Nudt9
Arid3a	Calu
Arid3a	Smdt1
Arid3a	Zc3hav1
Arid3a	E4f1
Arid3a	Dhdds
Arid3a	Ptprs
Arid3a	Ostc
Arid3a	Foxred2
Arid3a	Pdrg1
Arid3a	Slamf7
Arid3a	Fcgrt
Arid3a	Psme1
Arid3a	Tnrc6a
Arid3a	Hmgcl
Arid3a	F10
Arid3a	Cep250
Arid3a	Cipc
Arid3a	Abcc5
Arid3a	Lmf2
Arid3a	Arrdc1
Arid3a	Lgals8
Arid3a	Far1
Arid3a	Ptp4a1
Arid3a	Parp14
Arid3a	Syngr2
Arid3a	Ppp1r15b
Arid3a	Ythdf3
Arid3a	Plekhn1
Arid3a	Ak3
Arid3a	Ifitm3
Arid3a	Cdc37l1
Arid3a	Oaz1
Arid3a	Mical1
Arid3a	Themis2
Arid3a	Dr1
Arid3a	Pnrc1
Arid3a	Rras
Arid3a	Hmgb1
Arid3a	Gls
Arid3a	Gtf2i
Arid3a	Brms1
Arid3a	Timm50
Arid3a	Ttc32
Arid3a	Pold2
Arid3a	Dnajb4
Arid3a	Clpx
Arid3a	Zdhhc12
Arid3a	Exo5
Arid3a	Mob4
Arid3a	Cxcl2
Arid3a	Eif3m
Arid3a	Ap1m1
Arid3a	Zfp943
Arid3a	Ccdc43
Arid3a	Pdpk1
Arid3a	Tmbim1
Arid3a	Atp13a1
Arid3a	Rcbtb1
Arid3a	Arhgap9
Arid3a	Nek6
Arid3a	Ppp1r7
Arid3a	Glb1
Arid3a	Copb2
Arid3a	Foxj2
Arid3a	Gm6377
Arid3a	Gzf1
Arid3a	Prdx6
Arid3a	Neil1
Arid3a	Birc3
Arid3a	Pelo
Arid3a	Ptprj
Arid3a	Serhl
Arid3a	Acly
Arid3a	Cptp
Arid3a	Rad23a
Arid3a	Tfeb
Arid3a	Mad2l2
Arid3a	Tmem161a
Arid3a	Nfkbib
Arid3a	Gfpt1
Arid3a	Tlr2
Arid3a	Dpy30
Arid3a	Szrd1
Arid3a	Sgpp1
Arid3a	U2surp
Arid3a	Polr2d
Arid3a	Cd28
Arid3a	Acaa2
Arid3a	Akap1
Arid3a	Fabp5
Arid3a	Eif4ebp2
Arid3a	Kcna3
Arid3a	Tlk1
Arid3a	Vcpkmt
Arid3a	2300009A05Rik
Arid3a	Rabggtb
Arid3a	Slc25a51
Arid3a	Nceh1
Arid3a	Pdhb
Arid3a	Il6ra
Arid3a	Snx2
Arid3a	Ifngr2
Arid3a	Clta
Arid3a	Myg1
Arid3a	Taok2
Arid3a	Wrnip1
Arid3a	Cdk1
Arid3a	Fam219b
Arid3a	Il7r
Arid3a	Zfp414
Arid3a	Apobec1
Arid3a	Bod1
Arid3a	Phf3
Arid3a	Zbtb18
Arid3a	Dok3
Arid3a	Eif2s2
Arid3a	Elmo2
Arid3a	Naa60
Arid3a	Saraf
Arid3a	Clic4
Arid3a	Ndst2
Arid3a	Vav1
Arid3a	Orc3
Arid3a	Tmem154
Arid3a	Tardbp
Arid3a	Alkbh2
Arid3a	Ddx56
Arid3a	N4bp2l1
Arid3a	Pak2
Arid3a	Ythdc1
Arid3a	Med21
Arid3a	Golga3
Arid3a	Eps15
Arid3a	Klf13
Arid3a	Cand1
Arid3a	Dennd4c
Arid3a	Ssb
Arid3a	Bst2
Arid3a	Anapc11
Arid3a	Hspa4
Arid3a	Atp6v1g2
Arid3a	Tmem147
Arid3a	Fam20c
Arid3a	Gcsh
Arid3a	G6pdx
Arid3a	Ccl7
Arid3a	Ndufb7
Arid3a	Tomm40l
Arid3a	Rpl22
Arid3a	Hdac6
Arid3a	Cdc42
Arid3a	Zscan25
Arid3a	Rfx5
Arid3a	Pfkfb2
Arid3a	Stx3
Arid3a	Tgif1
Arid3a	Ddrgk1
Arid3a	Nupr1
Arid3a	Coa4
Arid3a	Taco1
Arid3a	Necap1
Arid3a	Set
Arid3a	Cbfb
Arid3a	Gga1
Arid3a	Lamp2
Arid3a	Akr1b3
Arid3a	Emilin2
Arid3a	Chac1
Arid3a	Elmod2
Arid3a	Ifitm2
Arid3a	Hk2
Arid3a	Mrpl38
Arid3a	Crebzf
Arid3a	Ubxn1
Arid3a	Rps15
Arid3a	Taf10
Arid3a	Mettl3
Arid3a	Stat5b
Arid3a	Ost4
Arid3a	Canx
Arid3a	Dusp2
Arid3a	Cd164
Arid3a	Htr2b
Arid3a	Tmem43
Arid3a	Fcer1g
Arid3a	Cops4
Arid3a	Sbno2
Arid3a	Anxa7
Arid3a	Hk1
Arid3a	Scamp3
Arid3a	Mettl2
Arid3a	Sephs1
Arid3a	Nxt1
Arid3a	Ankrd40
Arid3a	Sphk2
Arid3a	Exoc5
Arid3a	Atxn2l
Arid3a	Cyb5r1
Arid3a	Actr10
Arid3a	Tpd52l2
Arid3a	Naa20
Arid3a	Eif3a
Arid3a	Adam10
Arid3a	Rdh14
Arid3a	Ggnbp1
Arid3a	Ppp1r8
Arid3a	Slc12a6
Arid3a	Tusc1
Arid3a	Rps24
Arid3a	Pex2
Arid3a	Rassf8
Arid3a	Tmem88
Arid3a	Rnasel
Arid3a	Dnpep
Arid3a	Vhl
Arid3a	Slc35c2
Arid3a	Rsrc2
Arid3a	Fbxw2
Arid3a	Abhd17a
Arid3a	Dap
Arid3a	Sec23b
Arid3a	Ccr1
Arid3a	Tstd2
Arid3a	Ccnd1
Arid3a	Trappc8
Arid3a	Akirin1
Arid3a	Map1lc3a
Arid3a	Zfp637
Arid3a	Lmnb2
Arid3a	Gtpbp8
Arid3a	Trp53
Arid3a	M6pr
Arid3a	Eaf1
Arid3a	Rpl39
Arid3a	Wdr55
Arid3a	Nlrc5
Arid3a	Snapc5
Arid3a	Nipsnap3b
Arid3a	Slc26a2
Arid3a	Mrps18a
Arid3a	Psap
Arid3a	Upf3a
Arid3a	Pigk
Arid3a	Derl2
Arid3a	Cdk2
Arid3a	Iqgap1
Arid3a	Spata2
Arid3a	Sike1
Arid3a	Myo18a
Arid3a	Smpdl3a
Arid3a	Ndst1
Arid3a	Mrpl19
Arid3a	Gmpr2
Arid3a	Eprs
Arid3a	Nans
Arid3a	Ranbp6
Arid3a	Runx1
Arid3a	Tdp2
Arid3a	Ptov1
Arid3a	Ppp2r1a
Arid3a	Fbxo45
Arid3a	Ncdn
Arid3a	Cetn3
Arid3a	Ensa
Arid3a	Dut
Arid3a	Ubp1
Arid3a	Eno1
Arid3a	Cmtr1
Arid3a	Arhgap24
Arid3a	Rps21
Arid3a	Gstp1
Arid3a	Crk
Arid3a	Rfc2
Arid3a	Sgk1
Arid3a	Cpd
Arid3a	Bcap29
Arid3a	Itm2b
Arid3a	Ostm1
Arid3a	Arglu1
Arid3a	Zfp652
Arid3a	Gstm5
Arid3a	Slc39a7
Arid3a	Bcl2l2
Arid3a	Pold1
Arid3a	Parp2
Arid3a	Gtf2a2
Arid3a	Ogdh
Arid3a	Pim3
Arid3a	Pik3cb
Arid3a	Akap11
Arid3a	Psma6
Arid3a	Twistnb
Arid3a	Ctcf
Arid3a	Hbp1
Arid3a	Alg1
Arid3a	Uqcr10
Arid3a	Ipo7
Arid3a	Mdp1
Arid3a	Mrpl18
Arid3a	Edf1
Arid3a	Cybb
Arid3a	Pex10
Arid3a	Ccl2
Arid3a	Gga2
Arid3a	Abhd11
Arid3a	Csrp1
Arid3a	Gatsl3
Arid3a	Lrch4
Arid3a	Brf2
Arid3a	Dnaja3
Arid3a	Ugp2
Arid3a	Lss
Arid3a	Snrnp35
Arid3a	Inppl1
Arid3a	Tmem167
Arid3a	Gnas
Arid3a	Dnajc7
Arid3a	Cdc42se2
Arid3a	Psmb7
Arid3a	Ten1
Arid3a	Zswim1
Arid3a	Slc43a3
Arid3a	Ergic1
Arid3a	Ifi35
Arid3a	Rbmx
Arid3a	Rhbdd2
Arid3a	Jagn1
Arid3a	Nob1
Arid3a	Hps6
Arid3a	Znhit3
Arid3a	Tubg1
Arid3a	Nt5c
Arid3a	Ywhag
Arid3a	Snx22
Arid3a	Efhd2
Arid3a	Ipo4
Arid3a	Hsf1
Arid3a	Nuak2
Arid3a	Timp2
Arid3a	Tuba1a
Arid3a	Fabp4
Arid3a	Ddhd2
Arid3a	Fbxl5
Arid3a	Madd
Arid3a	Rrn3
Arid3a	Rbm25
Arid3a	Smg8
Arid3a	Rad21
Arid3a	Ube2j1
Arid3a	Ndfip2
Arid3a	Paf1
Arid3a	Wbp1l
Arid3a	Ankrd49
Arid3a	Sbds
Arid3a	Eif4h
Arid3a	Cdk18
Arid3a	Mlycd
Arid3a	Srsf5
Arid3a	Fam214b
Arid3a	Prr13
Arid3a	Srr
Arid3a	1110008P14Rik
Arid3a	Bms1
Arid3a	Pomt1
Arid3a	Ipmk
Arid3a	B230219D22Rik
Arid3a	2410015M20Rik
Arid3a	Nop56
Arid3a	Dlat
Arid3a	AI314180
Arid3a	Xbp1
Arid3a	N4bp2l2
Arid3a	Thoc3
Arid3a	Dcaf11
Arid3a	Lpgat1
Arid3a	Wdr61
Arid3a	Tns1
Arid3a	Hexb
Arid3a	Eif4g1
Arid3a	Dgkq
Arid3a	Nin
Arid3a	Slc25a44
Arid3a	Ranbp3
Arid3a	Nubp1
Arid3a	Ndufs7
Arid3a	Smpdl3b
Arid3a	Prps1l3
Arid3a	Tnfrsf21
Arid3a	Rnf14
Arid3a	Gga3
Arid3a	Gdi2
Arid3a	Gpr146
Arid3a	Bub3
Arid3a	Lin7c
Arid3a	Trmt112
Arid3a	Fbxl14
Arid3a	Tmem167b
Arid3a	Trappc6b
Arid3a	Ccar1
Arid3a	Trpm4
Arid3a	Mpg
Arid3a	Yif1b
Arid3a	Naga
Arid3a	Cbx1
Arid3a	Pgs1
Arid3a	Dph3
Arid3a	Coro2a
Arid3a	Sfxn1
Arid3a	Atp1a1
Arid3a	Abca3
Arid3a	Dctn5
Arid3a	Il17ra
Arid3a	Hsp90b1
Arid3a	Prnp
Arid3a	Zfp146
Arid3a	Cyfip1
Arid3a	Extl3
Arid3a	Lyst
Arid3a	Mars2
Arid3a	Preb
Arid3a	Twf2
Arid3a	Slc25a3
Arid3a	Btf3
Arid3a	Mpp1
Arid3a	Chil1
Arid3a	Pdp1
Arid3a	Ttc1
Arid3a	Blcap
Arid3a	E2f1
Arid3a	Pttg1
Arid3a	Metap2
Arid3a	Lmna
Arid3a	Rab32
Arid3a	Polr2e
Arid3a	Rabl6
Arid3a	Abl2
Arid3a	Pira6
Arid3a	Taok1
Arid3a	Rab10
Arid3a	Mtg1
Arid3a	Morf4l2
Arid3a	Ptgir
Arid3a	Mtss1
Arid3a	Chd8
Arid3a	Hadh
Arid3a	Slc46a1
Arid3a	Dpp8
Arid3a	Arhgap4
Arid3a	Mbnl2
Arid3a	Arap1
Arid3a	Ubiad1
Arid3a	Trmt6
Arid3a	Ctbp2
Arid3a	4931406C07Rik
Arid3a	Psmc3
Arid3a	Ddx17
Arid3a	Impa1
Arid3a	Lrrc47
Arid3a	Mrpl2
Arid3a	Mfap3l
Arid3a	Phrf1
Arid3a	Ints5
Arid3a	Ap1ar
Arid3a	Fgl2
Arid3a	Dgcr14
Arid3a	Sqle
Arid3a	Abcf2
Arid3a	Sumf2
Arid3a	Ltn1
Arid3a	BC017643
Arid3a	Atg101
Arid3a	Psmd12
Arid3a	Ndrg4
Arid3a	Cdca4
Arid3a	Atpif1
Arid3a	Exosc6
Arid3a	Tiparp
Arid3a	Rcn1
Arid3a	Pnkp
Arid3a	Cd48
Arid3a	Rab11fip1
Arid3a	Nfe2l1
Arid3a	Tmem123
Arid3a	Gatad2b
Arid3a	Capns1
Arid3a	Ankhd1
Arid3a	Lars
Arid3a	Nqo2
Arid3a	Thtpa
Arid3a	Otulin
Arid3a	Tars
Arid3a	Zfand2a
Arid3a	Ttf2
Arid3a	Ulk3
Arid3a	Vipas39
Arid3a	Filip1l
Arid3a	Samm50
Arid3a	Sco2
Arid3a	Arrb2
Arid3a	Cyb5b
Arid3a	Dusp6
Arid3a	Stx2
Arid3a	Sart1
Arid3a	Srrd
Arid3a	G3bp1
Arid3a	9530068E07Rik
Arid3a	Itgam
Arid3a	Atp6ap1
Arid3a	Xab2
Arid3a	Nagpa
Arid3a	Snx18
Arid3a	Pcyox1
Arid3a	Lat2
Arid3a	Vdac1
Arid3a	Rnf139
Arid3a	Nrd1
Arid3a	Lrrc57
Arid3a	Timm21
Arid3a	Trim13
Arid3a	Acin1
Arid3a	Utp3
Arid3a	Gars
Arid3a	Hipk1
Arid3a	Mad2l1
Arid3a	Atp6v1f
Arid3a	Mogs
Arid3a	Mon1b
Arid3a	Plek
Arid3a	Map3k8
Arid3a	Agpat5
Arid3a	Commd7
Arid3a	Rps10
Arid3a	Mapk14
Arid3a	Mapkapk3
Arid3a	Atp5c1
Arid3a	Sdc3
Arid3a	Zdhhc16
Arid3a	Vps37b
Arid3a	Plekhj1
Arid3a	Smu1
Arid3a	Senp5
Arid3a	Akt2
Arid3a	Lamp1
Arid3a	Galt
Arid3a	Nsa2
Arid3a	Mcm6
Arid3a	Reep4
Arid3a	Scyl1
Arid3a	Aftph
Arid3a	Ak2
Arid3a	Sap30
Arid3a	Incenp
Arid3a	Dab2
Arid3a	Nxt2
Arid3a	Angptl2
Arid3a	Ptpmt1
Arid3a	Pdcd2
Arid3a	Slc2a1
Arid3a	Phkg2
Arid3a	Gpn2
Arid3a	Nop10
Arid3a	Tep1
Arid3a	Tomm22
Arid3a	Iffo1
Arid3a	Scarb1
Arid3a	Tssk6
Arid3a	Abracl
Arid3a	Slc37a4
Arid3a	Yars
Arid3a	Klhl24
Arid3a	Bri3
Arid3a	A430005L14Rik
Arid3a	Zdhhc24
Arid3a	Ap3d1
Arid3a	Ydjc
Arid3a	Prdm4
Arid3a	Slco4a1
Arid3a	Gm7102
Arid3a	Tmed8
Arid3a	Tspyl4
Arid3a	Amz2
Arid3a	Cct6a
Arid3a	Ccna2
Arid3a	Wbp11
Arid3a	Map1s
Arid3a	Ctso
Arid3a	Tmem30a
Arid3a	Tmpo
Arid3a	Utp6
Arid3a	Rab14
Arid3a	Srsf6
Arid3a	Pgd
Arid3a	Lrp12
Arid3a	C1qbp
Arid3a	Lipe
Arid3a	Tubgcp6
Arid3a	Moap1
Arid3a	Cdc23
Arid3a	Ccpg1
Arid3a	Tmem150a
Arid3a	Rrp8
Arid3a	Cox7a2
Arid3a	Dnajb5
Arid3a	Zkscan3
Arid3a	Pef1
Arid3a	Chtop
Arid3a	Bcs1l
Arid3a	Mpeg1
Arid3a	Ids
Arid3a	Optn
Arid3a	Tbc1d24
Arid3a	Mtch2
Arid3a	Rtn3
Arid3a	Tob1
Arid3a	Akr1b8
Arid3a	Htatip2
Arid3a	Thap7
Arid3a	Sec61b
Arid3a	Fut11
Arid3a	Pik3ap1
Arid3a	Pcyox1l
Arid3a	Ist1
Arid3a	Tmem184b
Arid3a	Sft2d1
Arid3a	Ppp2cb
Arid3a	Calcoco1
Arid3a	Tmem183a
Arid3a	Limk1
Arid3a	L3mbtl2
Arid3a	Dedd
Arid3a	Ppib
Arid3a	Eif3h
Arid3a	Rab17
Arid3a	Acbd3
Arid3a	Mcm3ap
Arid3a	H3f3b
Arid3a	Ssr2
Arid3a	Aoah
Arid3a	Kdelr2
Arid3a	Tnks2
Arid3a	Sys1
Arid3a	Tmsb4x
Arid3a	Jmjd1c
Arid3a	Cdkn2c
Arid3a	Rnf40
Arid3a	Mad2l1bp
Arid3a	Scarb2
Arid3a	Ppox
Arid3a	Ccng1
Arid3a	Hps1
Arid3a	Sf3b1
Arid3a	Exoc3
Arid3a	Trim8
Arid3a	Evi2a
Arid3a	Itgb1bp1
Arid3a	Ssr1
Arid3a	Slc37a2
Arid3a	Tmppe
Arid3a	Cct2
Arid3a	Abhd4
Arid3a	Trim32
Arid3a	Tmem115
Arid3a	Cdkn2aip
Arid3a	Aktip
Arid3a	Srf
Arid3a	Hus1
Arid3a	Lcp1
Arid3a	Kat2a
Arid3a	Slc25a39
Arid3a	Dhrs7
Arid3a	Ddi2
Arid3a	Shc1
Arid3a	Sesn2
Arid3a	Caprin1
Arid3a	Ago2
Arid3a	Romo1
Arid3a	Macf1
Arid3a	Dynlrb1
Arid3a	Actr8
Arid3a	H2afy
Arid3a	Rabif
Arid3a	P4ha1
Arid3a	Ankrd11
Arid3a	Mfsd1
Arid3a	Patl1
Arid3a	Capn2
Arid3a	Nrbp1
Arid3a	Dock10
Arid3a	H2afx
Arid3a	Sra1
Arid3a	Ppp1r10
Arid3a	Lypla1
Arid3a	Gpr35
Arid3a	Rtn4
Arid3a	Golga7b
Arid3a	Ppan
Arid3a	Mapre3
Arid3a	Zfp703
Arid3a	Pla2g15
Arid3a	Tbc1d10b
Arid3a	Gucd1
Arid3a	Fus
Arid3a	Prpf8
Arid3a	Limd2
Arid3a	Ubfd1
Arid3a	Zc3h14
Arid3a	Hdgf
Arid3a	Slc35a5
Arid3a	Pik3cg
Arid3a	Uhmk1
Arid3a	Vps13c
Arid3a	Lap3
Arid3a	Eif1
Arid3a	Serpinb9
Arid3a	B4galnt1
Arid3a	Aurkaip1
Arid3a	Sap30l
Arid3a	Son
Arid3a	Ap2a1
Arid3a	Polr3k
Arid3a	Rps20
Arid3a	Wnk1
Arid3a	Mff
Arid3a	Dnase1l1
Arid3a	Idh3a
Arid3a	Fnip2
Arid3a	Fam53c
Arid3a	Ppp1r16a
Arid3a	Edem1
Arid3a	Pum2
Arid3a	Tmem50a
Arid3a	Pole3
Arid3a	Ptma
Arid3a	Zfp746
Arid3a	Btg2
Arid3a	Pnp
Arid3a	Tmem33
Arid3a	Ccdc94
Arid3a	Txnl1
Arid3a	Zfp180
Arid3a	Cd151
Arid3a	Ptpn12
Arid3a	Dph1
Arid3a	C5ar1
Arid3a	Mapk1ip1l
Arid3a	Akr1b10
Arid3a	Sec16a
Arid3a	Itgb1
Arid3a	Slc25a5
Arid3a	Mknk1
Arid3a	Tsr2
Arid3a	Bst1
Arid3a	Sft2d2
Arid3a	Zfp574
Arid3a	Edem3
Arid3a	Tmem106c
Arid3a	Nckap1l
Arid3a	Mrpl16
Arid3a	Cstf2t
Arid3a	Ccndbp1
Arid3a	Sort1
Arid3a	Hspbp1
Arid3a	Commd9
Arid3a	Fam76a
Arid3a	Maf1
Arid3a	Crip1
Arid3a	Ccdc59
Arid3a	Tnfrsf12a
Arid3a	Eif1b
Arid3a	Nup214
Arid3a	Srrm1
Arid3a	Zfp275
Arid3a	Yae1d1
Arid3a	Mapre2
Arid3a	Fam110a
Arid3a	Plbd2
Arid3a	Top2a
Arid3a	Fkbp8
Arid3a	Tpd52
Arid3a	Rela
Arid3a	Adpgk
Arid3a	Tspo
Arid3a	Ap5z1
Arid3a	Pank3
Arid3a	Ap3m1
Arid3a	Adnp
Arid3a	Ormdl1
Arid3a	Siae
Arid3a	Ccz1
Arid3a	Sc5d
Arid3a	Zfp276
Arid3a	Haus2
Arid3a	Numb
Arid3a	Gngt2
Arid3a	Mki67
Arid3a	Mlxip
Arid3a	Glul
Arid3a	Adi1
Arid3a	Rpl13a
Arid3a	Tsc1
Arid3a	Tnfaip3
Arid3a	Lin37
Arid3a	Daglb
Arid3a	B3galt6
Arid3a	Comtd1
Arid3a	Tmem141
Arid3a	Dtnbp1
Arid3a	Tinf2
Arid3a	Slc35e4
Arid3a	Tbc1d20
Arid3a	Vamp4
Arid3a	Zfp386
Arid3a	Sh3kbp1
Arid3a	N4bp1
Arid3a	2610507B11Rik
Arid3a	Nsmce4a
Arid3a	Mfsd12
Arid3a	Ncoa6
Arid3a	Wdr36
Arid3a	Arhgap25
Arid3a	Abcb7
Arid3a	Milr1
Arid3a	Mtx1
Arid3a	Sp2
Arid3a	Tmub2
Arid3a	Ctsl
Arid3a	Cdca3
Arid3a	Anxa5
Arid3a	Adipor1
Arid3a	Pmm1
Arid3a	Csrnp1
Arid3a	Dync1i2
Arid3a	Ankle2
Arid3a	Pdgfb
Arid3a	Tnpo3
Arid3a	Wdr74
Arid3a	Fkbp15
Arid3a	Gpcpd1
Arid3a	Med16
Arid3a	Ap1s1
Arid3a	Ecsit
Arid3a	Tpcn2
Arid3a	Reep3
Arid3a	Nhlrc3
Arid3a	Foxred1
Arid3a	Tmem251
Arid3a	Per1
Arid3a	Rasa4
Arid3a	Zfp869
Arid3a	Yrdc
Arid3a	Zfp710
Arid3a	Impad1
Arid3a	Ap1s2
Arid3a	Tet3
Arid3a	Zfp110
Arid3a	Maff
Arid3a	Arl4a
Arid3a	Sbno1
Arid3a	Cbx5
Arid3a	Arl6ip5
Arid3a	Zfp106
Arid3a	Emc7
Arid3a	Txlna
Arid3a	Uqcrc1
Arid3a	Sun2
Arid3a	Plcxd1
Arid3a	Suz12
Arid3a	Rab11fip5
Arid3a	Llgl1
Arid3a	Lsm14b
Arid3a	Hp1bp3
Arid3a	Cpsf1
Arid3a	Pptc7
Arid3a	Mrpl12
Arid3a	Flad1
Arid3a	Yipf4
Arid3a	Plekho1
Arid3a	Galnt6
Arid3a	Angel2
Arid3a	Commd8
Arid3a	Commd5
Arid3a	Ppp2r5c
Arid3a	Dnase2a
Arid3a	Sertad3
Arid3a	Ube2l6
Arid3a	Anapc4
Arid3a	Slc39a13
Arid3a	Fahd2a
Arid3a	Clec4a2
Arid3a	Hmgcr
Arid3a	Osbpl9
Arid3a	Zfp207
Arid3a	Aga
Arid3a	Actg1
Arid3a	Arfgap2
Arid3a	Zfp668
Arid3a	Ptpre
Arid3a	Gak
Arid3a	Crlf2
Arid3a	Adipor2
Arid3a	Was
Arid3a	Dcxr
Arid3a	Rassf5
Arid3a	Stam2
Arid3a	Eci2
Arid3a	Mars
Arid3a	Ube2j2
Arid3a	E130309D02Rik
Arid3a	Ier3
Arid3a	Ubqln1
Arid3a	Rasl2-9
Arid3a	Herpud2
Arid3a	Sh2b1
Arid3a	Procr
Arid3a	Aldh9a1
Arid3a	Tm9sf3
Arid3a	Gnpat
Arid3a	Hmox2
Arid3a	2210011C24Rik
Arid3a	Xrn2
Arid3a	Otub1
Arid3a	D10Jhu81e
Arid3a	Pcbp2
Arid3a	Ccdc86
Arid3a	Cxcr4
Arid3a	Pex11b
Arid3a	D1Ertd622e
Arid3a	Gas2l3
Arid3a	Csf3r
Arid3a	Zfand2b
Arid3a	Elp5
Arid3a	Erlec1
Arid3a	Prrc2c
Arid3a	Tmem97
Arid3a	Chd1
Arid3a	Gnai3
Arid3a	Cdc42bpb
Arid3a	Msn
Arid3a	Tkt
Arid3a	Irf7
Arid3a	Ube2c
Arid3a	Mtmr14
Arid3a	Rps15a
Arid3a	Natd1
Arid3a	Dbr1
Arid3a	Aatk
Arid3a	Slc7a6os
Arid3a	Mospd3
Arid3a	Dram1
Arid3a	Mvb12a
Arid3a	Ggta1
Arid3a	Ubr5
Arid3a	Cdt1
Arid3a	Cyp51
Arid3a	Cdc37
Arid3a	Uchl4
Arid3a	Mgat2
Arid3a	Cyth1
Arid3a	Ech1
Arid3a	Neu1
Arid3a	Snx8
Arid3a	Pcgf1
Arid3a	Phb
Arid3a	Clip1
Arid3a	Cd44
Arid3a	Edem2
Arid3a	Pex19
Arid3a	Mien1
Arid3a	Eif2ak1
Arid3a	Rnaseh1
Arid3a	Csl
Arid3a	Mrpl35
Arid3a	AI467606
Arid3a	Txnrd1
Arid3a	Gosr1
Arid3a	Cd82
Arid3a	Bbip1
Arid3a	Abcd3
Arid3a	Flt3l
Arid3a	Alox5ap
Arid3a	Rufy1
Arid3a	Lman1
Arid3a	Tfrc
Arid3a	Pced1a
Arid3a	Cerk
Arid3a	Clec7a
Arid3a	Serf2
Arid3a	Leng9
Arid3a	Surf6
Arid3a	Ankfy1
Arid3a	Minos1
Arid3a	Rab35
Arid3a	Dars
Arid3a	Ndufaf4
Arid3a	Champ1
Arid3a	Nadk
Arid3a	Igip
Arid3a	BC028528
Arid3a	Rnf149
Arid3a	Blvrb
Arid3a	Myc
Arid3a	Vps52
Arid3a	Sptlc1
Arid3a	Slc30a1
Arid3a	Luc7l3
Arid3a	Rab11b
Arid3a	Lrpprc
Arid3a	Dusp23
Arid3a	Syne1
[truncated: 322,338+ more rows]

## Sheet: SPRET GRN
TF	Target
Arid3a	Agpat5
Arid3a	Prdx2
Arid3a	Clspn
Arid3a	Plp2
Arid3a	Mpeg1
Arid3a	Ampd2
Arid3a	Sod1
Arid3a	Setd1b
Arid3a	Mrps18b
Arid3a	Tsr2
Arid3a	Ddb1
Arid3a	Rfwd3
Arid3a	Eif3l
Arid3a	Rita1
Arid3a	Alg1
Arid3a	Mapk14
Arid3a	Yipf4
Arid3a	Nubp1
Arid3a	Eif4h
Arid3a	H1fx
Arid3a	Rps21
Arid3a	Gsn
Arid3a	Nek7
Arid3a	Alkbh5
Arid3a	Ywhae
Arid3a	Glul
Arid3a	Rela
Arid3a	Hcst
Arid3a	Rfc5
Arid3a	Snrpd2
Arid3a	Coq4
Arid3a	Apeh
Arid3a	Actr3
Arid3a	Abcd3
Arid3a	Sbno1
Arid3a	Qdpr
Arid3a	Tgfbr1
Arid3a	Ccni
Arid3a	Dgkd
Arid3a	Hsd17b10
Arid3a	Zfp553
Arid3a	Endod1
Arid3a	Srsf10
Arid3a	Cdc27
Arid3a	Acin1
Arid3a	Tesk1
Arid3a	Dhx8
Arid3a	Bhlhe41
Arid3a	Fnbp4
Arid3a	Lamtor1
Arid3a	Pfkfb2
Arid3a	Ogfod1
Arid3a	Prkaca
Arid3a	Gpkow
Arid3a	Nckap5l
Arid3a	Top2b
Arid3a	Ccm2
Arid3a	Ccdc94
Arid3a	Adnp
Arid3a	Rbbp4
Arid3a	Mfap3l
Arid3a	Ndufaf4
Arid3a	Bid
Arid3a	Myo5a
Arid3a	Coa4
Arid3a	Fbxl5
Arid3a	Metap2
Arid3a	Ranbp6
Arid3a	Ccl2
Arid3a	Aurkaip1
Arid3a	Dph2
Arid3a	Arhgef2
Arid3a	Mad2l1
Arid3a	Smg8
Arid3a	Zfp330
Arid3a	Tlr8
Arid3a	Leprot
Arid3a	Crbn
Arid3a	Mapre1
Arid3a	Atxn2l
Arid3a	Naa60
Arid3a	Clptm1l
Arid3a	Car13
Arid3a	Rpl37
Arid3a	Cox5a
Arid3a	Tmem185b
Arid3a	Srrt
Arid3a	Ogg1
Arid3a	Calcoco1
Arid3a	Snrpa
Arid3a	Adam10
Arid3a	Ado
Arid3a	Cdv3
Arid3a	Slc16a3
Arid3a	Zcchc8
Arid3a	Ctbp1
Arid3a	Gnb1
Arid3a	Thap7
Arid3a	Kcnj2
Arid3a	Fance
Arid3a	Ptma
Arid3a	Exoc8
Arid3a	Pdik1l
Arid3a	Mepce
Arid3a	Ywhaq
Arid3a	Foxk2
Arid3a	Med30
Arid3a	Sdc4
Arid3a	Ppic
Arid3a	Vamp8
Arid3a	Cpe
Arid3a	Creld1
Arid3a	Rpl12
Arid3a	Rbl1
Arid3a	Bcap29
Arid3a	Ap1ar
Arid3a	Naa38
Arid3a	Mpg
Arid3a	Drg2
Arid3a	Hmgn5
Arid3a	Cd81
Arid3a	Snx2
Arid3a	Psma3
Arid3a	Polrmt
Arid3a	Exosc6
Arid3a	Eif3h
Arid3a	Zdhhc13
Arid3a	Tjap1
Arid3a	Trappc13
Arid3a	Tysnd1
Arid3a	Tpm3
Arid3a	Sppl2a
Arid3a	Nap1l1
Arid3a	Orai3
Arid3a	Ppp2ca
Arid3a	Rhebl1
Arid3a	Polr1a
Arid3a	Cox6b1
Arid3a	Ip6k2
Arid3a	Arhgap25
Arid3a	Sapcd2
Arid3a	1810037I17Rik
Arid3a	Rab8b
Arid3a	Ptpre
Arid3a	Ogfrl1
Arid3a	Wdr13
Arid3a	Yars2
Arid3a	F7
Arid3a	Dpysl2
Arid3a	Dcun1d5
Arid3a	Capn12
Arid3a	Clta
Arid3a	Cxcl2
Arid3a	Trim32
Arid3a	Zbtb39
Arid3a	Mbd1
Arid3a	Morc3
Arid3a	Aldh2
Arid3a	Tyk2
Arid3a	Rpl32
Arid3a	Taok2
Arid3a	Ssr2
Arid3a	Vps18
Arid3a	Atp5j
Arid3a	Nfs1
Arid3a	Cracr2b
Arid3a	Tmem50a
Arid3a	Mrpl4
Arid3a	Snrpf
Arid3a	Slc25a25
Arid3a	Arpc3
Arid3a	Fkbp2
Arid3a	Mars
Arid3a	Yeats4
Arid3a	Anapc2
Arid3a	Atp5o
Arid3a	Anxa11
Arid3a	Rufy1
Arid3a	Atg3
Arid3a	Cln8
Arid3a	Crk
Arid3a	Cflar
Arid3a	Wdr45
Arid3a	Smarce1
Arid3a	Timm44
Arid3a	Zmat2
Arid3a	Hsd17b11
Arid3a	Cox4i1
Arid3a	Zfand2b
Arid3a	Efcab14
Arid3a	Saa3
Arid3a	Tob1
Arid3a	Ugt1a6a
Arid3a	Fn1
Arid3a	Incenp
Arid3a	Gng5
Arid3a	Tcn2
Arid3a	Tor2a
Arid3a	Mrpl38
Arid3a	Ucp2
Arid3a	Kcnk6
Arid3a	Ccpg1
Arid3a	4930579G24Rik
Arid3a	Snx11
Arid3a	Dync1h1
Arid3a	Hgh1
Arid3a	Eif4b
Arid3a	Mgrn1
Arid3a	Ostf1
Arid3a	Rcn1
Arid3a	Pafah1b2
Arid3a	Cmpk1
Arid3a	Ikbkb
Arid3a	Serinc1
Arid3a	Gpr183
Arid3a	Psmb8
Arid3a	Sri
Arid3a	Adh5
Arid3a	Rab18
Arid3a	Atp1a3
Arid3a	Sc5d
Arid3a	Rpl36
Arid3a	Zc3h11a
Arid3a	Ppp2r5c
Arid3a	Parl
Arid3a	Keap1
Arid3a	Rps12
Arid3a	Ndufb10
Arid3a	Ift52
Arid3a	Uqcrb
Arid3a	Pyroxd1
Arid3a	Sh3bgrl
Arid3a	Tmem167b
Arid3a	Nktr
Arid3a	2310039H08Rik
Arid3a	S100a11
Arid3a	Rpl5
Arid3a	Ubald1
Arid3a	Lig4
Arid3a	F2r
Arid3a	Kif3b
Arid3a	Nop10
Arid3a	Tmem55b
Arid3a	Lamp1
Arid3a	Dnal4
Arid3a	Klf4
Arid3a	Setdb1
Arid3a	Lman2
Arid3a	Ufm1
Arid3a	Man2c1
Arid3a	Atp1a1
Arid3a	Zrsr1
Arid3a	Fbxl8
Arid3a	Mtss1
Arid3a	Ccdc134
Arid3a	Lin7c
Arid3a	Vps26b
Arid3a	Cdk11b
Arid3a	Mink1
Arid3a	Clec5a
Arid3a	Sf3b5
Arid3a	Hyls1
Arid3a	Preb
Arid3a	Zfp871
Arid3a	Syce1l
Arid3a	Man2b2
Arid3a	Arl10
Arid3a	Trim11
Arid3a	Mrps6
Arid3a	Wdr5b
Arid3a	Ndrg4
Arid3a	Arhgef40
Arid3a	Srsf7
Arid3a	Mknk2
Arid3a	Nfkbib
Arid3a	Ndfip1
Arid3a	Pfdn5
Arid3a	Rab2a
Arid3a	Mrps17
Arid3a	Arhgef39
Arid3a	Copg1
Arid3a	Zbtb24
Arid3a	Per1
Arid3a	Polr2g
Arid3a	Elavl1
Arid3a	Lipt2
Arid3a	Ipo4
Arid3a	Rnpepl1
Arid3a	Gmppa
Arid3a	Usp37
Arid3a	Mettl13
Arid3a	Gstk1
Arid3a	Rps15
Arid3a	Rps26
Arid3a	Smarcc2
Arid3a	Rabggtb
Arid3a	Dus1l
Arid3a	Cdt1
Arid3a	Cmtm6
Arid3a	Entpd5
Arid3a	Ctsz
Arid3a	Ogfod2
Arid3a	Slc35b2
Arid3a	Wars
Arid3a	Nek9
Arid3a	Irf2bp2
Arid3a	Snrpd3
Arid3a	Rnaseh1
Arid3a	Mettl6
Arid3a	Cnp
Arid3a	Abcf2
Arid3a	Capn10
Arid3a	Stat1
Arid3a	Nxf1
Arid3a	Sdhaf2
Arid3a	Gnpat
Arid3a	Tmem9
Arid3a	Slc7a2
Arid3a	Amigo3
Arid3a	Fnip1
Arid3a	Ssfa2
Arid3a	Gtf2h5
Arid3a	Rps6
Arid3a	Ptpn6
Arid3a	Stat3
Arid3a	Guf1
Arid3a	Leng9
Arid3a	Spop
Arid3a	Clcn7
Arid3a	Fam89b
Arid3a	Gripap1
Arid3a	Pde1b
Arid3a	Zranb2
Arid3a	Angel2
Arid3a	Psmc2
Arid3a	Rps17
Arid3a	Slc16a1
Arid3a	Mdp1
Arid3a	Neurl4
Arid3a	Bsg
Arid3a	Wdr74
Arid3a	Nacc1
Arid3a	Helz2
Arid3a	Xylt2
Arid3a	Idnk
Arid3a	Cacybp
Arid3a	Fblim1
Arid3a	Ldlrap1
Arid3a	Slc9a3r1
Arid3a	Atp6v0d2
Arid3a	Ptpn18
Arid3a	Dctn3
Arid3a	Cdc20
Arid3a	Myo1f
Arid3a	Arf5
Arid3a	Ndufa8
Arid3a	Alcam
Arid3a	Slc2a1
Arid3a	Acbd5
Arid3a	Zscan22
Arid3a	Pias3
Arid3a	Trappc6a
Arid3a	Pold1
Arid3a	Bscl2
Arid3a	Tirap
Arid3a	Clic1
Arid3a	Galc
Arid3a	Rad51ap1
Arid3a	BC022687
Arid3a	Nfatc2ip
Arid3a	1600002K03Rik
Arid3a	Fau
Arid3a	Pycard
Arid3a	Mzt1
Arid3a	Tm9sf3
Arid3a	Map2k2
Arid3a	Commd2
Arid3a	B3gnt7
Arid3a	Trex1
Arid3a	Rcc2
Arid3a	Psen1
Arid3a	Ybx1
Arid3a	Rgl2
Arid3a	Casc3
Arid3a	Pdk1
Arid3a	Dgcr6
Arid3a	Usp8
Arid3a	Rfc3
Arid3a	Rabgef1
Arid3a	Rnf25
Arid3a	Fam58b
Arid3a	Evi2b
Arid3a	Cct3
Arid3a	Tmem104
Arid3a	Npm1
Arid3a	Trappc2l
Arid3a	Cfp
Arid3a	Comtd1
Arid3a	Srp68
Arid3a	Gcdh
Arid3a	Cetn2
Arid3a	Hspa14
Arid3a	Luc7l2
Arid3a	Gemin7
Arid3a	Prmt6
Arid3a	Eif3e
Arid3a	Kansl3
Arid3a	Hyal1
Arid3a	Got2
Arid3a	Zbtb33
Arid3a	B3galt4
Arid3a	Plcg2
Arid3a	Cdkn2aipnl
Arid3a	Ldhd
Arid3a	Ccr5
Arid3a	Lsm2
Arid3a	S100a13
Arid3a	Rin3
Arid3a	Pgk1
Arid3a	Cd151
Arid3a	Acat3
Arid3a	Skap2
Arid3a	Ctss
Arid3a	Arrdc2
Arid3a	Dars
Arid3a	Gpatch3
Arid3a	Ttll12
Arid3a	Fbrs
Arid3a	Adss
Arid3a	Tcirg1
Arid3a	Ypel3
Arid3a	Ppp2r1b
Arid3a	Sphk1
Arid3a	Mis18a
Arid3a	Tnip3
Arid3a	Mrfap1
Arid3a	Exosc10
Arid3a	Lats1
Arid3a	Dbi
Arid3a	Mlec
Arid3a	Map2k3
Arid3a	Sdha
Arid3a	Ilf2
Arid3a	Emc4
Arid3a	Plau
Arid3a	Srrm2
Arid3a	Med25
Arid3a	Ppp1r12c
Arid3a	Nbeal2
Arid3a	Ahnak
Arid3a	Samd1
Arid3a	Zbtb6
Arid3a	Abhd1
Arid3a	Dnajb4
Arid3a	Fkbp3
Arid3a	Skil
Arid3a	Abhd5
Arid3a	Acadm
Arid3a	Anapc16
Arid3a	Il7r
Arid3a	Sart1
Arid3a	Psd4
Arid3a	Lilra6
Arid3a	Rhbdd2
Arid3a	Atp5k
Arid3a	Nmt1
Arid3a	Ier3
Arid3a	Eef1a1
Arid3a	Lrrc57
Arid3a	Dus3l
Arid3a	Sec23b
Arid3a	Ninj1
Arid3a	Dscr3
Arid3a	Mb21d1
Arid3a	Tmub1
Arid3a	Mtmr6
Arid3a	Ptpra
Arid3a	Il1b
Arid3a	Nufip2
Arid3a	Nudt3
Arid3a	Sgpl1
Arid3a	Snrpa1
Arid3a	Dusp23
Arid3a	Srebf2
Arid3a	Edem1
Arid3a	Fkbp15
Arid3a	C1d
Arid3a	Cnih1
Arid3a	S1pr1
Arid3a	Slc30a1
Arid3a	Sec61b
Arid3a	Copb1
Arid3a	Tmbim6
Arid3a	Pigm
Arid3a	Gna13
Arid3a	Rbm12
Arid3a	Puf60
Arid3a	Ap1g2
Arid3a	Coro1a
Arid3a	Ppp1r15b
Arid3a	Ecsit
Arid3a	Irf5
Arid3a	Elf2
Arid3a	Slc25a22
Arid3a	Cul7
Arid3a	Heatr1
Arid3a	Mfap3
Arid3a	Atp6ap2
Arid3a	Chchd5
Arid3a	Kat2a
Arid3a	Esd
Arid3a	Grpel1
Arid3a	Nfkbie
Arid3a	Kdm4a
Arid3a	Chtop
Arid3a	Slc9a1
Arid3a	Mavs
Arid3a	Dpf2
Arid3a	Filip1l
Arid3a	Ppp5c
Arid3a	Klf6
Arid3a	Dnase2a
Arid3a	Mtmr9
Arid3a	Ydjc
Arid3a	Jagn1
Arid3a	H2-Q1
Arid3a	Clec4n
Arid3a	Fbxo33
Arid3a	Agap3
Arid3a	Anpep
Arid3a	Chac1
Arid3a	Wdr4
Arid3a	Nudt4
Arid3a	Camta2
Arid3a	Cdca8
Arid3a	2300009A05Rik
Arid3a	Eid3
Arid3a	Idh3b
Arid3a	Tsc2
Arid3a	Sh2b1
Arid3a	Cd48
Arid3a	Cfap20
Arid3a	Cpd
Arid3a	Stk11
Arid3a	Mettl5
Arid3a	D17Wsu92e
Arid3a	Il1rn
Arid3a	Sars
Arid3a	Ppia
Arid3a	Atg12
Arid3a	Thbd
Arid3a	Cops7b
Arid3a	Kars
Arid3a	Nsun5
Arid3a	Degs1
Arid3a	Pgam5
Arid3a	Taf1c
Arid3a	Lrp10
Arid3a	Stk24
Arid3a	Gale
Arid3a	Dnajb11
Arid3a	Akr1a1
Arid3a	Sptlc1
Arid3a	Gabarapl1
Arid3a	Tmsb4x
Arid3a	Prpf38a
Arid3a	Impact
Arid3a	Brd3
Arid3a	Tbc1d15
Arid3a	Kpnb1
Arid3a	Id1
Arid3a	Fzr1
Arid3a	Seh1l
Arid3a	Gdpd1
Arid3a	Tars
Arid3a	Bod1l
Arid3a	Ndufc2
Arid3a	Cc2d1b
Arid3a	Cul1
Arid3a	Oxsm
Arid3a	Lpgat1
Arid3a	Milr1
Arid3a	Cct2
Arid3a	Rab13
Arid3a	Pars2
Arid3a	Slc35b4
Arid3a	Ythdf2
Arid3a	Cenpe
Arid3a	Cd14
Arid3a	Uqcrq
Arid3a	Pdia4
Arid3a	Pdcl
Arid3a	Zfp639
Arid3a	Rtn4
Arid3a	Dcxr
Arid3a	Slc43a3
Arid3a	Tmcc3
Arid3a	Tbcc
Arid3a	Wdr3
Arid3a	Fkbp1a
Arid3a	Ppp1r7
Arid3a	Wdr83
Arid3a	Rps14
Arid3a	Fes
Arid3a	Myl12a
Arid3a	Rexo4
Arid3a	Wdr75
Arid3a	Eif4a1
Arid3a	Pcyox1l
Arid3a	Zadh2
Arid3a	Ywhaz
Arid3a	Eef1a2
Arid3a	Cerk
Arid3a	Hexim1
Arid3a	Glb1
Arid3a	Glb1l
Arid3a	Slc35a2
Arid3a	Ptger4
Arid3a	Wdr83os
Arid3a	Scd1
Arid3a	Ptms
Arid3a	Fam103a1
Arid3a	Pex10
Arid3a	Map1s
Arid3a	Med20
Arid3a	Icmt
Arid3a	Dnajc5
Arid3a	Sptbn1
Arid3a	Zfp764
Arid3a	Eif2s1
Arid3a	Tmem173
Arid3a	Itgb1bp1
Arid3a	Nrbp1
Arid3a	Ttyh2
Arid3a	Smg5
Arid3a	Cav2
Arid3a	Pgp
Arid3a	Dyrk1b
Arid3a	Cd200
Arid3a	Gm5617
Arid3a	Pop5
Arid3a	Cers5
Arid3a	Chp1
Arid3a	Serpinb8
Arid3a	Sap18
Arid3a	Actr10
Arid3a	Fnbp1
Arid3a	Zfyve19
Arid3a	Edf1
Arid3a	Otulin
Arid3a	Cops4
Arid3a	Ddx19a
Arid3a	Spc25
Arid3a	Slc38a6
Arid3a	Ldha
Arid3a	Zfp367
Arid3a	Nfe2l1
Arid3a	Soat1
Arid3a	Stx3
Arid3a	Eif1
Arid3a	E2f1
Arid3a	Slc15a3
Arid3a	Ranbp3
Arid3a	Csf2ra
Arid3a	Ube2j1
Arid3a	Cyth2
Arid3a	Pwp2
Arid3a	Acot1
Arid3a	Atp6ap1
Arid3a	Dhdds
Arid3a	Ap1g1
Arid3a	Ppp2cb
Arid3a	Fam53c
Arid3a	A130010J15Rik
Arid3a	Oxld1
Arid3a	Hectd1
Arid3a	Taf15
Arid3a	Lsm10
Arid3a	Rpl7l1
Arid3a	Sec62
Arid3a	Fam174a
Arid3a	Tmed2
Arid3a	Suds3
Arid3a	Ndufs5
Arid3a	Glo1
Arid3a	Bicd2
Arid3a	Ppt1
Arid3a	Plekho2
Arid3a	Ddx24
Arid3a	Tmed5
Arid3a	Mafk
Arid3a	Brd4
Arid3a	Cklf
Arid3a	Ncoa7
Arid3a	Dhx15
Arid3a	Gas2l3
Arid3a	Slc25a30
Arid3a	1810043G02Rik
Arid3a	Pik3r1
Arid3a	Lactb2
Arid3a	Oip5
Arid3a	Ak1
Arid3a	Dhcr24
Arid3a	Gnai3
Arid3a	Lrrc40
Arid3a	Abcf1
Arid3a	Sec23ip
Arid3a	Smpd1
Arid3a	Uso1
Arid3a	Zbtb14
Arid3a	Eif4g1
Arid3a	H3f3b
Arid3a	Cenpt
Arid3a	C1galt1c1
Arid3a	Pa2g4
Arid3a	Arid1a
Arid3a	Pigc
Arid3a	B4galnt1
Arid3a	Rad51d
Arid3a	Foxo4
Arid3a	Rabep1
Arid3a	Egln2
Arid3a	Zfp948
Arid3a	Vps11
Arid3a	Rheb
Arid3a	Cdc25a
Arid3a	Ppp6c
Arid3a	Med21
Arid3a	Poglut1
Arid3a	Abl1
Arid3a	Stx16
Arid3a	Tmem184b
Arid3a	Gcsh
Arid3a	Atg101
Arid3a	Tmem184c
Arid3a	Cdc37l1
Arid3a	Shc1
Arid3a	Gdf15
Arid3a	Pafah1b1
Arid3a	Gla
Arid3a	Tmem150a
Arid3a	Ergic1
Arid3a	Mrps30
Arid3a	Dynlrb1
Arid3a	Ssr4
Arid3a	Smdt1
Arid3a	Ltbr
Arid3a	Tpd52l2
Arid3a	H2-K1
Arid3a	Aaas
Arid3a	Xpr1
Arid3a	Zc3h18
Arid3a	Arf6
Arid3a	Mvb12a
Arid3a	Pdpk1
Arid3a	Senp3
Arid3a	Blmh
Arid3a	Zmynd8
Arid3a	Cebpd
Arid3a	Zbtb3
Arid3a	Reep4
Arid3a	Rpsa
Arid3a	Yif1b
Arid3a	Hexa
Arid3a	Fbxo22
Arid3a	Dhps
Arid3a	Gpnmb
Arid3a	P4hb
Arid3a	Ltn1
Arid3a	Cmip
Arid3a	Cpt2
Arid3a	Acsl4
Arid3a	Bbip1
Arid3a	Ccdc59
Arid3a	E2f8
Arid3a	Dctn5
Arid3a	Actr2
Arid3a	Tigd2
Arid3a	Dcaf7
Arid3a	Rap2c
Arid3a	Dnajc8
Arid3a	Trmt12
Arid3a	Aen
Arid3a	Tmem167
Arid3a	Slc5a3
Arid3a	Mrpl32
Arid3a	Tm6sf1
Arid3a	Klhdc10
Arid3a	Aga
Arid3a	H2-DMb1
Arid3a	Jmjd6
Arid3a	Pum2
Arid3a	Fnta
Arid3a	Ddx1
Arid3a	Atp13a1
Arid3a	Rnf103
Arid3a	Timm22
Arid3a	Msmo1
Arid3a	Cdc42ep2
Arid3a	Sirt2
Arid3a	Trmt1
Arid3a	Tmem175
Arid3a	Qpctl
Arid3a	Nom1
Arid3a	Sh2b3
Arid3a	Gtf3c1
Arid3a	Spdl1
Arid3a	Isyna1
Arid3a	Pla2g7
Arid3a	Tdp2
Arid3a	Smap2
Arid3a	Bcl2l2
Arid3a	Mmp14
Arid3a	Rpl11
Arid3a	B4galt5
Arid3a	Slc35c2
Arid3a	Nptx1
Arid3a	Lin37
Arid3a	Crls1
Arid3a	Was
Arid3a	Ppip5k2
Arid3a	Tollip
Arid3a	Tufm
Arid3a	Ran
Arid3a	Camkk2
Arid3a	Anp32e
Arid3a	Psmd2
Arid3a	Inpp5d
Arid3a	Cox15
Arid3a	Actr1b
Arid3a	Ankfy1
Arid3a	Smim1
Arid3a	Spata5l1
Arid3a	Rbpj
Arid3a	Tstd3
Arid3a	Fam96a
Arid3a	Mcts1
Arid3a	Pithd1
Arid3a	Mus81
Arid3a	Cfl2
Arid3a	Tmem192
Arid3a	Hs6st1
Arid3a	Rabif
Arid3a	Cep55
Arid3a	Slc25a5
Arid3a	Ubfd1
Arid3a	Klhdc2
Arid3a	Ipo9
Arid3a	Irf3
Arid3a	Mob3a
Arid3a	Ncstn
Arid3a	Ipo7
Arid3a	Hmgcl
Arid3a	Nop2
Arid3a	Cwc15
Arid3a	Usp48
Arid3a	Fbxw9
Arid3a	Mff
Arid3a	Cdc37
Arid3a	Farsa
Arid3a	Faf2
Arid3a	Mlst8
Arid3a	Spg7
Arid3a	Thoc5
Arid3a	Casp8
Arid3a	9430015G10Rik
Arid3a	Zfp422
Arid3a	Rasal3
Arid3a	Prkag1
Arid3a	B430306N03Rik
Arid3a	Smim19
Arid3a	Zfp513
Arid3a	2210016L21Rik
Arid3a	Tle3
Arid3a	Kxd1
Arid3a	Tbc1d2
Arid3a	Pkm
Arid3a	Gsdmd
Arid3a	Gipc1
Arid3a	Ccndbp1
Arid3a	Mcm3ap
Arid3a	Rnf167
Arid3a	Psip1
Arid3a	Cotl1
Arid3a	Nudcd2
Arid3a	Mrpl42
Arid3a	Nono
Arid3a	Cds2
Arid3a	Ndufb2
Arid3a	Brd9
Arid3a	B4galt3
Arid3a	Metrn
Arid3a	Prrc2a
Arid3a	Ivns1abp
Arid3a	Pced1a
Arid3a	Lig1
Arid3a	Rab7
Arid3a	Pcdhgc5
Arid3a	Ndufb8
Arid3a	Ly9
Arid3a	Rps5
Arid3a	Swsap1
Arid3a	Klhl21
Arid3a	Ppil1
Arid3a	Abr
Arid3a	Polr3c
Arid3a	Med16
Arid3a	Cntd1
Arid3a	Hnrnpk
Arid3a	Tmem107
Arid3a	Lime1
Arid3a	Plk4
Arid3a	Ndufa7
Arid3a	Col4a3bp
Arid3a	Glce
Arid3a	Zfand5
Arid3a	Glipr1
Arid3a	Ap2a1
Arid3a	Taf6l
Arid3a	Rpl26
Arid3a	Ppp1cb
Arid3a	Clp1
Arid3a	Ammecr1l
Arid3a	Dnm2
Arid3a	Pou6f1
Arid3a	Spry2
Arid3a	Smarcb1
Arid3a	Rbm25
Arid3a	Arid3a
Arid3a	Lpxn
Arid3a	Mpdu1
Arid3a	Gclm
Arid3a	Acp5
Arid3a	Ube2l3
Arid3a	Lpcat3
Arid3a	Cops2
Arid3a	Rpain
Arid3a	Pygo2
Arid3a	Lypla1
Arid3a	Cd82
Arid3a	I830077J02Rik
Arid3a	Kti12
Arid3a	Ddx52
Arid3a	Ogt
Arid3a	Cd52
Arid3a	Btk
Arid3a	Loxl3
Arid3a	Chaf1a
Arid3a	Spin1
Arid3a	Otud4
Arid3a	Def8
Arid3a	Paqr7
Arid3a	Dcaf12
Arid3a	Mgea5
Arid3a	Napg
Arid3a	Dennd4c
Arid3a	Zfp574
Arid3a	Lars
Arid3a	Zbtb22
Arid3a	Nif3l1
Arid3a	Mrpl46
Arid3a	Ccdc32
Arid3a	Tmed1
Arid3a	Cd93
Arid3a	Rps15a
Arid3a	Zfp397
Arid3a	Toe1
Arid3a	Ehd4
Arid3a	Wsb2
Arid3a	Inppl1
Arid3a	H2-Ke6
Arid3a	Dcstamp
Arid3a	Pilra
Arid3a	Rab3gap2
Arid3a	Gabpb2
Arid3a	Brk1
Arid3a	Nfkbiz
Arid3a	Gss
Arid3a	H1f0
Arid3a	Neu1
Arid3a	Zscan25
Arid3a	Lysmd4
Arid3a	Tnip1
Arid3a	Mblac1
Arid3a	Snx17
Arid3a	Isca2
Arid3a	Noa1
Arid3a	Snx10
Arid3a	Zfp219
Arid3a	Nabp2
Arid3a	Rpl35
Arid3a	Dnajc11
Arid3a	Psma1
Arid3a	Dedd
Arid3a	Gatm
Arid3a	Coq10a
Arid3a	Tpcn1
Arid3a	Gstp2
Arid3a	Cs
Arid3a	Prkacb
Arid3a	Creld2
Arid3a	Lztr1
Arid3a	Ube2c
Arid3a	Gatad2b
Arid3a	Cwc25
Arid3a	Tapbp
Arid3a	Sidt2
Arid3a	Ier2
Arid3a	Rps23
Arid3a	Nat6
Arid3a	Sft2d1
Arid3a	Gns
Arid3a	Fgr
Arid3a	Hprt
Arid3a	Ormdl3
Arid3a	Farsb
Arid3a	Slc6a12
Arid3a	Saraf
Arid3a	Mapk6
Arid3a	N4bp2l1
Arid3a	Zfpl1
Arid3a	Map2k7
Arid3a	Rbm43
Arid3a	2310022A10Rik
Arid3a	Grsf1
Arid3a	Vps26a
Arid3a	Arl8b
Arid3a	Wdtc1
Arid3a	Aldoart2
Arid3a	H2-Ab1
Arid3a	Prrc2c
Arid3a	Dynll1
Arid3a	Capza1
Arid3a	Sema6b
Arid3a	Pqbp1
Arid3a	Fam168b
Arid3a	Atic
Arid3a	Ank
Arid3a	Rpe
Arid3a	Abhd11
Arid3a	Ccdc93
Arid3a	Necap1
Arid3a	Rsrp1
Arid3a	Lgals8
Arid3a	Insig2
Arid3a	Lamtor5
Arid3a	Zfp62
Arid3a	Ssbp1
Arid3a	Capn1
Arid3a	Pttg1ip
Arid3a	Eif2b4
Arid3a	Hmgcr
Arid3a	Dnmt1
Arid3a	Cenpq
Arid3a	Pip4k2c
Arid3a	Psmc6
Arid3a	Ndufa13
Arid3a	Sumo3
Arid3a	Nfx1
Arid3a	Ercc6l
Arid3a	C5ar1
Arid3a	Rhoq
Arid3a	Pik3ap1
Arid3a	Mrpl15
Arid3a	Paf1
Arid3a	Tmed9
Arid3a	Mrps16
Arid3a	Eml2
Arid3a	Hspd1
Arid3a	Ckap5
Arid3a	Ccnd1
Arid3a	Donson
Arid3a	Ero1l
Arid3a	Wbp1
Arid3a	Hnrnpm
Arid3a	Slc38a2
Arid3a	Snap23
Arid3a	Grhpr
Arid3a	Sh3kbp1
Arid3a	Slc26a2
Arid3a	Mon1b
Arid3a	Aftph
Arid3a	Psmd7
Arid3a	Cd180
Arid3a	Eed
Arid3a	Mcmbp
Arid3a	Pdcd7
Arid3a	Rab11fip5
Arid3a	Sun1
Arid3a	Actl6a
Arid3a	Rab11a
Arid3a	Pex6
Arid3a	Zc3hav1
Arid3a	D8Ertd738e
Arid3a	Gapt
Arid3a	Bud31
Arid3a	Pdcd11
Arid3a	Spg11
Arid3a	Pfdn6
Arid3a	Fuz
Arid3a	Sirt6
Arid3a	Taf11
Arid3a	Nlrp10
Arid3a	Ndufa9
Arid3a	Tti2
Arid3a	Pif1
Arid3a	Nkain1
Arid3a	Heatr5a
Arid3a	Rpl23a
Arid3a	Nub1
Arid3a	Tmem109
Arid3a	Macf1
Arid3a	Atf4
Arid3a	Mpst
Arid3a	Letm1
Arid3a	Mgst3
Arid3a	Aco1
Arid3a	Gpr65
Arid3a	Erlec1
Arid3a	Lman1
Arid3a	Nabp1
Arid3a	Akirin1
Arid3a	Mcm5
Arid3a	Slco4a1
Arid3a	Nagpa
Arid3a	Lss
Arid3a	Rcn2
Arid3a	H2-M2
Arid3a	Sf1
Arid3a	Tbrg1
Arid3a	Fiz1
Arid3a	Prcc
Arid3a	Crtc2
Arid3a	Cd300a
Arid3a	Nup153
Arid3a	Ndufaf7
Arid3a	Tbc1d20
Arid3a	Tlr7
Arid3a	Tnfaip1
Arid3a	Emp1
Arid3a	Coa6
Arid3a	Calhm2
Arid3a	Dph1
Arid3a	Kif20a
Arid3a	Idh2
Arid3a	Gtf2b
Arid3a	Swap70
Arid3a	Tatdn2
Arid3a	Ppm1f
Arid3a	Gtf3c2
Arid3a	Magt1
Arid3a	Caprin1
Arid3a	Srd5a3
Arid3a	Mrto4
Arid3a	Hax1
Arid3a	Pak1ip1
Arid3a	Snx21
Arid3a	Wipf1
Arid3a	Ier5
Arid3a	Fitm2
Arid3a	Sulf2
Arid3a	Tor1aip1
Arid3a	Vti1b
Arid3a	Ncdn
Arid3a	Mgat2
Arid3a	Gstm5
Arid3a	Rhbdd3
Arid3a	Syncrip
Arid3a	C3ar1
Arid3a	Gabpa
Arid3a	Bsdc1
Arid3a	Phyh
Arid3a	Mbp
Arid3a	Tacc1
Arid3a	F2rl2
Arid3a	Pgm3
Arid3a	Rps11
Arid3a	Sf3b6
Arid3a	Nup50
Arid3a	Rhoa
Arid3a	Mocs2
Arid3a	Hspa2
Arid3a	Fam214b
Arid3a	Rit1
Arid3a	BC003331
Arid3a	Aldh3a2
Arid3a	Igbp1
Arid3a	Wdr43
Arid3a	Tuba8
Arid3a	Pcif1
Arid3a	Ebi3
Arid3a	Mrpl20
Arid3a	Cnpy4
Arid3a	Rnf41
Arid3a	1110008P14Rik
Arid3a	Ep300
Arid3a	Tst
Arid3a	Vmac
Arid3a	Ccnl2
Arid3a	Atpif1
Arid3a	Phykpl
Arid3a	Cipc
Arid3a	Tpm1
Arid3a	Eno2
Arid3a	Chmp1a
Arid3a	Decr1
Arid3a	Plekhm1
Arid3a	Cdk16
Arid3a	Repin1
Arid3a	Pygb
Arid3a	Ddx41
Arid3a	Nicn1
Arid3a	Rars
Arid3a	Npl
Arid3a	Cox7a2
Arid3a	Tmem70
Arid3a	Akap2
Arid3a	Gsr
Arid3a	Elmsan1
Arid3a	Irf2bpl
Arid3a	Cyfip2
Arid3a	Clptm1
Arid3a	Terf2ip
Arid3a	Fh1
Arid3a	Ezr
Arid3a	Chd8
Arid3a	Rdh13
Arid3a	Natd1
Arid3a	Eny2
Arid3a	Far1
Arid3a	Zfp706
Arid3a	Stx4a
Arid3a	Nr2c2ap
Arid3a	Nucks1
Arid3a	Ercc2
Arid3a	Tmem209
Arid3a	Ddrgk1
Arid3a	Nus1
Arid3a	Ddx28
Arid3a	Dnaja2
Arid3a	Dnajc14
Arid3a	Sfpq
Arid3a	Tm9sf1
Arid3a	Cisd3
Arid3a	Ankrd16
Arid3a	Arel1
Arid3a	Irf8
Arid3a	Rnf20
Arid3a	Zfp655
Arid3a	Atp6v1h
Arid3a	Ik
Arid3a	Cbx1
Arid3a	Capg
Arid3a	Ccnl1
Arid3a	Cct6a
Arid3a	Mapre2
Arid3a	Rhot2
Arid3a	Eci2
Arid3a	Ilf3
Arid3a	Vipas39
Arid3a	Hat1
Arid3a	Ppil2
Arid3a	Gngt2
Arid3a	Magoh
Arid3a	Rpl8
Arid3a	Chd3
Arid3a	Pgrmc2
Arid3a	Rsc1a1
Arid3a	Asf1b
Arid3a	Npepps
Arid3a	Ppp1r3b
Arid3a	Marcks
Arid3a	Usp25
Arid3a	Eif4g2
Arid3a	Eif2a
Arid3a	Tnpo2
Arid3a	Cabin1
Arid3a	Hbp1
Arid3a	Pdlim2
Arid3a	1810030O07Rik
Arid3a	Prpf4b
Arid3a	Atxn7l3b
Arid3a	Bag1
Arid3a	Tlr6
Arid3a	Fam98c
Arid3a	Srrd
Arid3a	Slc44a2
Arid3a	Casp7
Arid3a	Mvk
Arid3a	Tmem223
Arid3a	Lpin2
Arid3a	Cox7c
Arid3a	Ociad1
Arid3a	Timm13
Arid3a	Sec13
Arid3a	Zw10
Arid3a	Rps6ka1
Arid3a	Tmem59
Arid3a	Numa1
Arid3a	Herpud1
Arid3a	C330027C09Rik
Arid3a	Crkl
Arid3a	Skp1a
Arid3a	Sar1a
Arid3a	Rab11b
Arid3a	Hexb
Arid3a	Stk38
Arid3a	Mrps15
Arid3a	Ptrh2
Arid3a	G3bp2
Arid3a	Ubqln2
Arid3a	Tgfbr2
Arid3a	Mrpl44
Arid3a	Ttll3
Arid3a	Pon2
Arid3a	Ccdc117
Arid3a	Hspbp1
Arid3a	Chkb
Arid3a	Sf3b1
Arid3a	P2ry1
Arid3a	Sft2d2
Arid3a	Hist1h2bc
Arid3a	Fuca1
Arid3a	Tpcn2
Arid3a	Ganab
Arid3a	Sephs2
Arid3a	Mapk3
Arid3a	Ubxn4
Arid3a	Npepl1
Arid3a	Spag9
Arid3a	Rps4x
Arid3a	Ist1
Arid3a	Mtdh
Arid3a	Lamtor4
Arid3a	Ahcy
Arid3a	2410015M20Rik
Arid3a	Atp5h
Arid3a	Lcp1
Arid3a	Tinf2
Arid3a	Stk4
Arid3a	Ccdc85b
Arid3a	Slc20a1
Arid3a	Necap2
Arid3a	Trpm4
Arid3a	Slbp
Arid3a	Zfp524
Arid3a	Nol11
Arid3a	Itgb1
Arid3a	Cpsf3
Arid3a	Cdca3
Arid3a	Chmp3
Arid3a	Ndufc1
Arid3a	Prdx1
Arid3a	Kpna1
Arid3a	Abcc1
Arid3a	Nusap1
Arid3a	Dync1li2
Arid3a	Atp6v1f
Arid3a	Snrnp25
Arid3a	Dync1i2
Arid3a	Tcf3
Arid3a	Arcn1
Arid3a	Top2a
Arid3a	Eral1
Arid3a	Tctn1
Arid3a	Fmnl1
Arid3a	Nlrx1
Arid3a	Gtf2a2
Arid3a	Gtpbp8
Arid3a	Bola1
Arid3a	Rnf13
Arid3a	1190007I07Rik
Arid3a	Lyz1
Arid3a	Fxr1
Arid3a	Plscr1
Arid3a	Clec4e
Arid3a	H2afy
Arid3a	Naa20
Arid3a	Dlgap4
Arid3a	Wdr82
Arid3a	Lst1
Arid3a	Npc2
Arid3a	9530068E07Rik
Arid3a	Zfp358
Arid3a	Tmsb10
Arid3a	Dtymk
Arid3a	Eid1
Arid3a	Tbc1d14
Arid3a	Zfp260
Arid3a	Stk25
Arid3a	Apbb2
Arid3a	Eef1e1
Arid3a	Fgfr1
Arid3a	Myof
Arid3a	Rpp38
Arid3a	BC028528
Arid3a	Bdh2
Arid3a	Renbp
Arid3a	Rpl18
Arid3a	Timm17a
Arid3a	Pigf
Arid3a	Cct8
Arid3a	Cltb
Arid3a	Vps25
Arid3a	Poll
Arid3a	Thap11
Arid3a	Slc25a3
Arid3a	Trip10
Arid3a	Zfp622
Arid3a	Patl1
Arid3a	Slc16a10
Arid3a	Ncapg
Arid3a	Espl1
Arid3a	Irak2
Arid3a	Tram1
Arid3a	Pex11b
Arid3a	Psmd8
Arid3a	Mdfic
Arid3a	Acat2
Arid3a	Gm20594
Arid3a	Rae1
Arid3a	Wrb
Arid3a	Prrc2b
Arid3a	Fam20c
Arid3a	Vps35
Arid3a	Ntan1
Arid3a	Oxct1
Arid3a	Atf6b
Arid3a	Ovca2
Arid3a	Chmp7
Arid3a	Erlin2
Arid3a	Twf1
Arid3a	Tmem214
Arid3a	Inf2
Arid3a	Med1
Arid3a	Zfp207
Arid3a	Ttc14
Arid3a	Zdhhc9
Arid3a	Rexo1
Arid3a	Nxt2
Arid3a	Rassf5
Arid3a	Trim47
Arid3a	Rpl34
Arid3a	Adam8
Arid3a	Gatad1
Arid3a	Eif4ebp1
Arid3a	Gcn1l1
Arid3a	Fuom
Arid3a	Zfp598
Arid3a	Clec4a2
Arid3a	Anapc5
Arid3a	Lsm14b
Arid3a	Cd9
Arid3a	Tfip11
Arid3a	Akr1b10
Arid3a	Ubap2
Arid3a	Syvn1
Arid3a	4930453N24Rik
Arid3a	Zeb2
Arid3a	Cnot6
Arid3a	Mrpl30
Arid3a	Snx15
Arid3a	Anln
Arid3a	Rwdd2b
Arid3a	Arrdc1
Arid3a	Arap1
Arid3a	Itga4
Arid3a	Rbmx
Arid3a	Sipa1
Arid3a	Slx1b
Arid3a	Vbp1
Arid3a	Rrp1
Arid3a	Ssr3
Arid3a	Scarf1
Arid3a	Cnppd1
Arid3a	Trmt112
Arid3a	Wfs1
Arid3a	Bcl7b
Arid3a	Trappc5
Arid3a	Ankrd49
Arid3a	Jkamp
Arid3a	Pvr
Arid3a	Atp6v0a1
Arid3a	Ncln
Arid3a	Zpr1
Arid3a	Larp1
Arid3a	Hspa8
Arid3a	Cxcl14
Arid3a	Gpi1
Arid3a	Dhrs3
Arid3a	Eef1d
Arid3a	Bckdk
Arid3a	Nrp2
Arid3a	Kpna4
Arid3a	Napsa
Arid3a	Nxpe5
Arid3a	Rnf6
Arid3a	Ndufaf1
Arid3a	2610507B11Rik
Arid3a	Grina
Arid3a	Slc37a4
Arid3a	Dhx16
Arid3a	1600012H06Rik
Arid3a	Zfyve27
Arid3a	Arl14ep
Arid3a	Zfp710
Arid3a	Rbm17
Arid3a	Anapc11
Arid3a	Nck1
Arid3a	Mocs3
Arid3a	Phc2
Arid3a	1110004E09Rik
Arid3a	Nhlrc1
Arid3a	Dpm1
Arid3a	Chchd7
Arid3a	Ewsr1
Arid3a	Rrn3
Arid3a	Pde4dip
Arid3a	Emg1
Arid3a	Ap1s1
Arid3a	Dhx30
Arid3a	Iqsec1
Arid3a	Pitpna
Arid3a	Eif4ebp3
Arid3a	Papss2
Arid3a	Vma21
Arid3a	Dnajb9
Arid3a	Ubac1
Arid3a	Sirt7
Arid3a	Snrpb
Arid3a	Mical2
Arid3a	Rpl27
Arid3a	Mat2a
Arid3a	Tmem206
Arid3a	Nxt1
Arid3a	Gtf3a
Arid3a	Man2a2
Arid3a	Fam129b
Arid3a	Ttc7
Arid3a	Tspan14
Arid3a	Rpl14
Arid3a	Rpl13a
Arid3a	Tnpo1
Arid3a	Slu7
Arid3a	Mrps18c
Arid3a	Psma6
Arid3a	Ip6k1
Arid3a	Ctbp2
Arid3a	Fnip2
Arid3a	Ier3ip1
Arid3a	Agtrap
Arid3a	Rpn2
Arid3a	Itgb7
Arid3a	Erp29
Arid3a	Akirin2
Arid3a	Spag5
Arid3a	Mapk7
Arid3a	Jund
Arid3a	Ppp2r5b
Arid3a	B4galt7
Arid3a	5730409E04Rik
Arid3a	Inpp5k
Arid3a	Cpox
Arid3a	Sft2d3
Arid3a	Slc35b1
Arid3a	Pik3cg
Arid3a	Bcl2a1b
Arid3a	Aprt
Arid3a	Dstn
Arid3a	H13
Arid3a	Rnf181
Arid3a	Acy1
Arid3a	Irgq
Arid3a	Ak2
Arid3a	Ptcd3
Arid3a	Tmem106c
Arid3a	Egr3
Arid3a	Metrnl
Arid3a	Atp2a3
Arid3a	Usp18
Arid3a	Slc43a2
Arid3a	Zfp276
Arid3a	Sec61a1
Arid3a	Dxo
Arid3a	Stx12
Arid3a	Bag5
Arid3a	Snrpb2
Arid3a	Fxyd2
Arid3a	Gar1
Arid3a	Atp13a2
Arid3a	Eprs
Arid3a	Ccnf
Arid3a	Pmp22
Arid3a	Ncoa3
Arid3a	Pkmyt1
Arid3a	Emp3
Arid3a	Copz1
Arid3a	R3hdm2
Arid3a	Mcoln3
Arid3a	Cdkn2c
Arid3a	Glrx
Arid3a	Patl2
Arid3a	Yif1a
Arid3a	Hps6
Arid3a	Anxa5
Arid3a	Yae1d1
Arid3a	Samm50
Arid3a	Eid2b
Arid3a	Kdelr2
Arid3a	Bod1
Arid3a	Nckap1l
Arid3a	Fbxl3
Arid3a	Hccs
Arid3a	Ddx47
Arid3a	Them6
Arid3a	Chadl
Arid3a	Fbxo5
Arid3a	Psme1
Arid3a	Nek6
Arid3a	Aimp1
Arid3a	Tmem106a
Arid3a	Gtpbp2
Arid3a	Tiparp
Arid3a	Rps10
Arid3a	Ipo5
Arid3a	Msn
Arid3a	Zbtb7a
Arid3a	Gpn1
Arid3a	Ebp
Arid3a	Cenpw
Arid3a	Piga
Arid3a	Rpp21
Arid3a	Cd33
Arid3a	Myo9b
Arid3a	Ilk
Arid3a	Tubb2a
Arid3a	Kif22
Arid3a	Smarca5
Arid3a	Cacul1
Arid3a	Capns1
Arid3a	Mob1a
Arid3a	Brms1
Arid3a	Idh3a
Arid3a	Rasgrp3
Arid3a	Bub1
Arid3a	Piezo1
Arid3a	Dvl3
Arid3a	Sbds
Arid3a	Sh3glb2
Arid3a	Akr1c13
Arid3a	Samhd1
Arid3a	Hmbs
Arid3a	Smc6
Arid3a	Ralb
Arid3a	Cdca5
Arid3a	Uba3
Arid3a	Ttpal
Arid3a	Cox7b
Arid3a	Zfp747
Arid3a	Acads
Arid3a	Timm8a1
Arid3a	Gpaa1
Arid3a	Aes
Arid3a	Cbx5
Arid3a	Pi4k2a
Arid3a	Cops5
Arid3a	Tuba1c
Arid3a	Afg3l2
Arid3a	Zswim8
Arid3a	Tnfrsf1b
Arid3a	Tmppe
Arid3a	Stt3a
Arid3a	Cdc25c
Arid3a	BC005537
Arid3a	Nme2
Arid3a	Tmem9b
Arid3a	Rgs2
Arid3a	Senp2
Arid3a	Atp1b3
Arid3a	Gmpr2
Arid3a	Arl11
Arid3a	Adck2
Arid3a	Rbm15
Arid3a	Khdrbs1
Arid3a	Itga5
Arid3a	Vasp
Arid3a	Daglb
Arid3a	Zfp668
Arid3a	Slc7a6os
Arid3a	Sys1
Arid3a	Acaa2
Arid3a	Ssr1
Arid3a	Pacsin2
Arid3a	Chpt1
Arid3a	Btg2
Arid3a	Acap2
Arid3a	Lmna
Arid3a	Serpinb1c
Arid3a	Rnf7
Arid3a	Arhgap30
Arid3a	Uba5
Arid3a	Tor1a
Arid3a	Mpp6
Arid3a	Mien1
Arid3a	Elmo2
Arid3a	Ddx39b
Arid3a	Plekhb2
Arid3a	Cast
Arid3a	Tsen34
Arid3a	Chmp1b
Arid3a	Atp5b
Arid3a	Bcdin3d
Arid3a	Tssk6
Arid3a	Dnaja1
Arid3a	Smim20
Arid3a	Pdha1
Arid3a	Ifnar1
Arid3a	Pabpn1
Arid3a	Pdgfb
Arid3a	Frrs1
Arid3a	Rnf146
Arid3a	Zmynd19
Arid3a	Rab5b
Arid3a	Dctn1
Arid3a	Prrc1
Arid3a	Gprc5b
Arid3a	Twsg1
Arid3a	Pgm1
Arid3a	Sp3
Arid3a	Impa1
Arid3a	Tyms
Arid3a	Gas7
Arid3a	Prkab1
Arid3a	9130019O22Rik
Arid3a	Kank2
Arid3a	Tmem251
Arid3a	Prr14
Arid3a	Fam212a
Arid3a	Mrps11
Arid3a	Adap1
Arid3a	Slc48a1
Arid3a	Cpsf1
Arid3a	Nrros
Arid3a	Bri3
Arid3a	Slc25a16
Arid3a	Rfx5
Arid3a	Mtfp1
Arid3a	Spg21
Arid3a	Fam3a
Arid3a	Shkbp1
Arid3a	Taok1
Arid3a	A630001G21Rik
Arid3a	Sigmar1
Arid3a	Cd44
Arid3a	Ankrd13b
Arid3a	Rbfa
Arid3a	Tbl3
Arid3a	Psmb1
Arid3a	Orc6
Arid3a	Fadd
Arid3a	Mafg
Arid3a	Med19
Arid3a	Acadl
Arid3a	Anp32a
Arid3a	Coro1c
Arid3a	Eif3i
Arid3a	Sar1b
Arid3a	Fabp4
Arid3a	Nav1
Arid3a	Dnajb5
Arid3a	Bfar
Arid3a	Tceal8
Arid3a	Rpl28
Arid3a	Arhgap31
Arid3a	Ppp1r3e
Arid3a	Rpn1
Arid3a	Wdr45b
Arid3a	Ubb
Arid3a	Tsfm
Arid3a	Tmem43
Arid3a	Akr1b8
Arid3a	Zfp36l1
Arid3a	Ddx56
Arid3a	Cpne2
Arid3a	Slx4
Arid3a	Atp5a1
Arid3a	Wdr77
Arid3a	Ube2d2a
Arid3a	Tep1
Arid3a	Snap29
Arid3a	Ube2l6
Arid3a	Rhov
Arid3a	Mul1
Arid3a	Eef1b2
Arid3a	Rraga
Arid3a	Gpbp1l1
Arid3a	Tnfsf9
Arid3a	Tmem37
Arid3a	Babam1
Arid3a	Mpv17
Arid3a	Jak1
Arid3a	Gtf2a1
Arid3a	Urod
Arid3a	Cnpy3
Arid3a	Tm9sf4
Arid3a	Ints3
Arid3a	Ckap2
Arid3a	Usp16
Arid3a	4931406C07Rik
Arid3a	Mbd2
Arid3a	Limk2
Arid3a	Ube2s
Arid3a	Hk3
Arid3a	Csrp1
Arid3a	Ptpn12
Arid3a	Lypla2
Arid3a	Pla2g15
Arid3a	Rad21
Arid3a	Cd200r1
Arid3a	Map3k1
Arid3a	Nelfcd
Arid3a	Mvp
Arid3a	Nol9
Arid3a	Mbtps1
Arid3a	Mpv17l2
Arid3a	Acadvl
Arid3a	Tkt
Arid3a	Tmem160
Arid3a	Immt
Arid3a	Psmb4
Arid3a	Tcf25
Arid3a	Llph
Arid3a	Arl5a
Arid3a	Asah1
Arid3a	Sde2
Arid3a	Mrpl17
Arid3a	Znhit3
Arid3a	Kpna3
Arid3a	Ints5
Arid3a	Elp5
Arid3a	Mfsd5
Arid3a	Trim65
Arid3a	Lair1
Arid3a	Gemin4
Arid3a	Prim1
Arid3a	Dgat1
Arid3a	Snrnp35
Arid3a	Srsf4
Arid3a	Sf3b4
Arid3a	Scarb2
Arid3a	Tk2
Arid3a	Cox16
Arid3a	Zhx1
Arid3a	Naa10
Arid3a	Npm3
Arid3a	Hyal2
Arid3a	Nde1
Arid3a	Txnl1
Arid3a	Pmaip1
Arid3a	Elac2
Arid3a	Rnf149
Arid3a	Trappc11
Arid3a	Snx1
Arid3a	Ndfip2
Arid3a	Pycrl
Arid3a	Itpripl1
Arid3a	Crlf2
Arid3a	Ube2g2
Arid3a	Kctd2
Arid3a	Gfpt1
Arid3a	Akap11
Arid3a	Mib2
Arid3a	Eif2b2
Arid3a	Man2b1
Arid3a	Cyb5r1
Arid3a	Pnpla2
Arid3a	Mcm2
Arid3a	Ccdc97
Arid3a	Lipe
Arid3a	Timm10
Arid3a	Tmem259
Arid3a	Prpf31
Arid3a	Rce1
Arid3a	Tmbim1
Arid3a	Pop7
Arid3a	Bckdha
Arid3a	Map3k12
Arid3a	Stk17b
Arid3a	Flot1
Arid3a	Upf3b
Arid3a	Ptp4a1
Arid3a	Tmem97
Arid3a	Grk6
Arid3a	Mrpl19
Arid3a	Nrd1
Arid3a	Ankle2
Arid3a	Rpp14
Arid3a	Tbc1d13
Arid3a	Ipmk
Arid3a	Dusp1
Arid3a	Msl2
Arid3a	Rad9a
Arid3a	Tpr
Arid3a	Srsf6
Arid3a	Higd1a
Arid3a	Fam213a
Arid3a	Prr13
Arid3a	Ndufb6
Arid3a	Creg1
Arid3a	Plin2
Arid3a	Hk2
Arid3a	Sec22c
Arid3a	Bzw1
Arid3a	Ctsc
Arid3a	Echdc1
Arid3a	Dnajc7
Arid3a	Higd2a
Arid3a	Zfp281
Arid3a	Apoa2
Arid3a	Pomk
Arid3a	Fermt3
Arid3a	Tctex1d2
Arid3a	Pgs1
Arid3a	Ggnbp1
Arid3a	Tubg1
Arid3a	Rrnad1
Arid3a	Lrrc58
Arid3a	Ago2
Arid3a	Ccdc167
Arid3a	Ctnna1
Arid3a	Zkscan3
Arid3a	Gnb2
Arid3a	Abhd4
Arid3a	Eif2b1
Arid3a	Mrpl2
Arid3a	Cd84
Arid3a	Dhx38
Arid3a	Atp13a3
Arid3a	Vdac1
Arid3a	Tada1
Arid3a	Pold2
Arid3a	Znfx1
Arid3a	Apobr
Arid3a	Bloc1s3
Arid3a	Uqcr10
Arid3a	Cdc6
Arid3a	Zfp84
Arid3a	Cetn3
Arid3a	Tagln2
Arid3a	Chchd1
Arid3a	Bax
Arid3a	Ppp1r2
Arid3a	Prpf39
Arid3a	Tmem123
Arid3a	Fam162a
Arid3a	Dusp6
Arid3a	Ptrhd1
Arid3a	Hmmr
Arid3a	Aco2
Arid3a	Echs1
Arid3a	Pdf
Arid3a	Gart
Arid3a	Paqr3
Arid3a	Ehd1
Arid3a	Vps4a
Arid3a	Coq6
Arid3a	Gpalpp1
Arid3a	Srprb
Arid3a	Tarbp2
Arid3a	Ikbkg
Arid3a	Pold3
Arid3a	Flad1
Arid3a	Vamp3
Arid3a	Commd3
Arid3a	Klrg2
Arid3a	Rab43
Arid3a	Ndel1
Arid3a	Ppt2
Arid3a	Exo5
Arid3a	Dnajc19
Arid3a	Tlr4
Arid3a	Pnisr
Arid3a	Stt3b
Arid3a	Cebpg
Arid3a	Tgfb1
Arid3a	Tomm7
Arid3a	Abcd4
Arid3a	2810474O19Rik
Arid3a	Exosc4
Arid3a	Plcb2
Arid3a	Tef
Arid3a	Tifa
Arid3a	Casp3
Arid3a	Serpinb6b
Arid3a	Trem2
Arid3a	Cenpf
Arid3a	Clcc1
Arid3a	Slc39a7
Arid3a	Mcm10
[truncated: 355,966+ more rows]

## Sheet: TFs interaction in GRNs
	Interactions
TFs	C57	BALB	NOD	PWK	SPRET
Ahctf1	3735
Arid3a	3840	2375		4061	4545
Atf1				3508
Atf3	3434	2104	2985	3678	4128
Atf4	3571		3080	3794	4258
Bcl6	4579	2823	3984	4870
Bhlhe40	4479	2762	3898	4756	5318
Bhlhe41	3566	2227	3136	3816	4243
Cebpa	2640	1657	2328	2794	3097
Cebpb	3545	2225	3111	3769	4214
Cebpd	2573	1655	2251	2758	3035
Cebpg	2492	1594	2177	2665	2947
Cic	4037	2477	3498	4302	4825
Crebzf	1278	831	1114	1319	1488
Ctcf	4484	2768	3911	4773	5353
Dbp	3810	2374	3303
E2f2	4008			4244	4739
Egr1					5453
Egr2	4556	2809	3964	4843	5432
Egr3					5416
Elf2	4260	2614	3706	4524	5046
Elf4	4275	2630	3716	4542	5075
Elk1	4082	2535	3548	4340	4844
Elk4	3998	2478	3473	4250	4747
Esrra	4357	2679	3775	4625	5184
Etv3	4091	2519	3554	4317	4838
Fosl2	3097		2676	3308	3727
Foxj2	3947	2441	3430	4166	4688
Foxk1					4973
Foxo4	3769	2319	3270	3983	4461
Foxp1			3155
Gabpa				4821	5399
Hbp1	3398	2084	2932	3565	3988
Hlx	2457	1568	2139	2610	2930
Hmg20b	2666	1683	2336	2798	3128
Hmga2	2698
Hoxb4				2809
Id2	3812	2361	3342	4078	4555
Irf3	3862	2374	3373	4091	4592
Irf5	3327	2045	2903	3535	3949
Irf7	4113	2549	3591	4371
Irf9	3397	2108	2963	3605	4016
Jun	2700	1694	2372	2891	3222
Junb	2850	1758	2486	3012	3368
Jund	3424	2108	2964	3635	4078
Klf4	4563	2817	3974	4855	5443
Klf9	2046	1299		2176
Mafb	4499	2773	3911	4776	5349
Mafg	3666		3178	3856	4346
Mafk	3520	2157	3043	3724	4175
Max	3978	2457	3462	4262	4753
Mbd1	3458	2213	3021	3658	4085
Mecp2				3667	4095
Mitf	3879	2387	3390	4156	4629
Mlx				4698	5254
Mlxip		2228		3839	4277
Mnt	3795	2348	3308	4056	4533
Myc	4082	2523	3552	4371	4901
Nfe2l2	3864	2374	3345	4086	4594
Nr2f6	4451	2743	3883	4745	5325
Pou2f2			3343
Pou6f1	2877	1826	2534		3429
Rara	4446	2739		4728	5299
Rarg	4432	2730			5299
Rela	4531	2795	3943	4821	5407
Runx1				4664
Rxra	4572		3978	4863	5450
Rxrb					5356
Sox4	3832			4052
Sp1	4468	2764	3890	4765	5322
Sp100			1381
Sp110			3882
Srebf1	4292	2645	3736	4582	5128
Srebf2	3909	2412	3422	4170	4670
Srf	2891	1799	2535	3041	3422
Stat3	3985	2469	3467	4232	4727
Stat6	3930	2436	3414	4173	4667
Tcf12				4859
Tcf3	4569		3978	4860	5446
Tef	2274	1443	1967	2388	2644
Tgif1	3673	2257	3189	3916	4388
Trp53				4032	4513
Usf1	3872		3383	4123	4637
Usf2	3615	2228	3151	3858	4277
Xbp1	3032	1915	2651	3246	3642
Zbtb1	3639	2317	3213	3891	4336
Zbtb12	3800	2344	3294	4062	4557
Zbtb3	4292				5089
Zbtb7b	4403	2728	3840	4693	5258
Zfp263	4455	2752	3866	4747	5304
Zfp281	4574	2823	3983	4868	5451
Zfp637	2330	1466	2040	2476	2786
Zfp652	3460			3679	4115
Zfp691				4527
Zfp740	4516	2786	3934	4813	5385
Zkscan1	3199	2006		3400	3801

## Sheet: GRN size
Mouse Strain	TFs	Genes	Interactions					Gene Promoter Site
C57	78	4506	285986					<2.0KB	Distal
BALB	67	2761	151095				C57	3126	1458
NOD	71	3918	226137				BALB	1959	869
PWK	82	4793	322065				NOD	2744	1245
SPRET	80	5382	355800				PWK	3451	1424
							SPRET	4065	1397
