# Supplementary material for: Transcriptional circuitry atlas of genetic diverse unstimulated murine and human macrophages define disparity in population-wide innate immunity
Source: Sci Rep. 2021 Apr 1;11:7373. doi: 10.1038/s41598-021-86742-w (PMC8016976; doi:10.1038/s41598-021-86742-w)
Supplement: Supplementary file 5 — Supplementary Table S4. [file 41598_2021_86742_MOESM5_ESM.xlsx]

## Sheet: Table S4
Table S4. Pan basal homeostasis gene regulatory network
Worksheet No.	Details of Sheets
1	Pan basal homeostasis GRN
2	TFs presence in strains
3	GO term enrichment of pan GRN
4	Pan immune system GRN
5	Pan immune system GRN nodes

## Sheet: Pan basal homeostasis GRN
TF	Target
Ahctf1	Osbp
Ahctf1	Serpinb9
Ahctf1	Gpr146
Ahctf1	Txnrd1
Ahctf1	Nup133
Ahctf1	Polr2g
Ahctf1	Eid1
Ahctf1	Dennd5a
Ahctf1	Srsf7
Ahctf1	Nme6
Ahctf1	Ppp1r9b
Ahctf1	Tkt
Ahctf1	Ttc9c
Ahctf1	Zfp869
Ahctf1	Trf
Ahctf1	Acsl4
Ahctf1	Dhcr7
Ahctf1	Eef1a1
Ahctf1	Cmtm7
Ahctf1	Myd88
Ahctf1	Rbm28
Ahctf1	Ptbp3
Ahctf1	Tgfbr1
Ahctf1	Plekha2
Ahctf1	Timm21
Ahctf1	Hnrnpa3
Ahctf1	Ifngr2
Ahctf1	Spsb2
Ahctf1	Mef2d
Ahctf1	Pls3
Ahctf1	Slc16a6
Ahctf1	Wdr18
Ahctf1	Apobec3
Ahctf1	Tmem183a
Ahctf1	Kxd1
Ahctf1	Abcb8
Ahctf1	Ewsr1
Ahctf1	Gas6
Ahctf1	9030624J02Rik
Ahctf1	Rnf19b
Ahctf1	Rmnd5a
Ahctf1	Wrb
Ahctf1	4930579G24Rik
Ahctf1	Fgfr1
Ahctf1	Rbbp9
Ahctf1	Pgam1
Ahctf1	Il6st
Ahctf1	Vapa
Ahctf1	Timm10
Ahctf1	Tpp1
Ahctf1	Lap3
Ahctf1	Snx8
Ahctf1	Pts
Ahctf1	Psd4
Ahctf1	Ociad1
Ahctf1	Ier3ip1
Ahctf1	Casp2
Ahctf1	1110008P14Rik
Ahctf1	Bin2
Ahctf1	Ist1
Ahctf1	Tmed4
Ahctf1	Tspan31
Ahctf1	Tmem242
Ahctf1	Sptlc2
Ahctf1	Rita1
Ahctf1	Msh6
Ahctf1	Eif4g2
Ahctf1	Fam96a
Ahctf1	Nudt5
Ahctf1	Dnajc3
Ahctf1	Nubp1
Ahctf1	Phospho2
Ahctf1	Tesk1
Ahctf1	Mrps16
Ahctf1	Plxnb2
Ahctf1	Slc38a7
Ahctf1	Stau1
Ahctf1	Rnf11
Ahctf1	Rab3gap2
Ahctf1	Cmpk1
Ahctf1	Calm3
Ahctf1	Faim
Ahctf1	Tcta
Ahctf1	Map2k3
Ahctf1	Ptprj
Ahctf1	Csf1r
Ahctf1	Psrc1
Ahctf1	Rabif
Ahctf1	Slc20a1
Ahctf1	Ccndbp1
Ahctf1	Plekhm2
Ahctf1	Sh3bp5l
Ahctf1	Prkar2a
Ahctf1	Ptgr1
Ahctf1	Timm17a
Ahctf1	Ptprc
Ahctf1	Tmem243
Ahctf1	P2rx7
Ahctf1	Itpripl1
Ahctf1	Pigm
Ahctf1	Gpr137b
Ahctf1	Ccng1
Ahctf1	Mpst
Ahctf1	Chchd2
Ahctf1	Serp1
Ahctf1	Arhgef7
Ahctf1	Ptpra
Ahctf1	Eny2
Ahctf1	Chchd7
Ahctf1	Setd6
Ahctf1	Pkmyt1
Ahctf1	Prpf4b
Ahctf1	Tmem50b
Ahctf1	Mrps15
Ahctf1	Tal1
Ahctf1	Gins2
Ahctf1	Myo7a
Ahctf1	Msr1
Ahctf1	Tuba4a
Ahctf1	Adss
Ahctf1	Rplp0
Ahctf1	Atp5k
Ahctf1	Aurkaip1
Ahctf1	Tomm22
Ahctf1	Slc25a46
Ahctf1	Mavs
Ahctf1	Babam1
Ahctf1	Flcn
Ahctf1	Agps
Ahctf1	Zfp386
Ahctf1	Zfp746
Ahctf1	Ocel1
Ahctf1	Gpi1
Ahctf1	Cdk16
Ahctf1	Ctbp2
Ahctf1	Tsfm
Ahctf1	Clp1
Ahctf1	Eif4e
Ahctf1	Nampt
Ahctf1	Pdcd11
Ahctf1	Qdpr
Ahctf1	Nfx1
Ahctf1	Smim12
Ahctf1	Tssc4
Ahctf1	Ddx19a
Ahctf1	Pcyox1l
Ahctf1	Zfp213
Ahctf1	Strip1
Ahctf1	Zfp445
Ahctf1	Sf3b6
Ahctf1	Icam1
Ahctf1	Ddx42
Ahctf1	Rassf1
Ahctf1	Slc12a6
Ahctf1	Ptgir
Ahctf1	Plekho2
Ahctf1	Tomm40
Ahctf1	Rnf187
Ahctf1	Rtcb
Ahctf1	Ubxn6
Ahctf1	Nudt4
Ahctf1	Cib1
Ahctf1	Dgcr2
Ahctf1	Eif3l
Ahctf1	Pycr2
Ahctf1	Sri
Ahctf1	Dbnl
Ahctf1	Tbc1d15
Ahctf1	Kpna1
Ahctf1	H13
Ahctf1	Lta4h
Ahctf1	Fnip2
Ahctf1	Chmp1b
Ahctf1	Dnajc4
Ahctf1	Vwf
Ahctf1	Parvg
Ahctf1	Lamtor3
Ahctf1	Taf1c
Ahctf1	3110062M04Rik
Ahctf1	Mcl1
Ahctf1	Pelo
Ahctf1	Stub1
Ahctf1	Sdc3
Ahctf1	Zmat3
Ahctf1	D6Wsu163e
Ahctf1	Rars
Ahctf1	Def8
Ahctf1	Mrpl52
Ahctf1	Dcaf15
Ahctf1	Utp3
Ahctf1	Cul1
Ahctf1	Atp6ap2
Ahctf1	Dock10
Ahctf1	Fkbp4
Ahctf1	A630001G21Rik
Ahctf1	Hmgn2
Ahctf1	Mbd6
Ahctf1	1110008F13Rik
Ahctf1	Limk1
Ahctf1	Pdcl3
Ahctf1	Usp1
Ahctf1	Cox17
Ahctf1	Rab32
Ahctf1	Stk4
Ahctf1	Mtif3
Ahctf1	Nt5c
Ahctf1	Ddx39
Ahctf1	Sh3bp2
Ahctf1	Pex16
Ahctf1	Zfp637
Ahctf1	Rpl18a
Ahctf1	Limk2
Ahctf1	Alas1
Ahctf1	Golga2
Ahctf1	Rmdn3
Ahctf1	Hps3
Ahctf1	Dtx4
Ahctf1	Atp5c1
Ahctf1	Chrac1
Ahctf1	Rtn3
Ahctf1	Otud6b
Ahctf1	Dicer1
Ahctf1	Cand1
Ahctf1	Guca1a
Ahctf1	Dcaf7
Ahctf1	Zfp106
Ahctf1	Blnk
Ahctf1	Myl12a
Ahctf1	Zfp275
Ahctf1	Taco1
Ahctf1	Zwint
Ahctf1	Zfp330
Ahctf1	Stx3
Ahctf1	Cpt1a
Ahctf1	Mrpl16
Ahctf1	Cmtm6
Ahctf1	Emg1
Ahctf1	Shc1
Ahctf1	Pmpcb
Ahctf1	Uhrf1bp1l
Ahctf1	Zc3h7a
Ahctf1	Atxn3
Ahctf1	Park7
Ahctf1	Senp5
Ahctf1	Chordc1
Ahctf1	Arhgap25
Ahctf1	Dpysl2
Ahctf1	Cklf
Ahctf1	Rpl10a
Ahctf1	Emc10
Ahctf1	Cacybp
Ahctf1	Mapre1
Ahctf1	Cdkn1a
Ahctf1	Gzf1
Ahctf1	Fdxacb1
Ahctf1	Srprb
Ahctf1	Ugp2
Ahctf1	Parp1
Ahctf1	Nfyb
Ahctf1	Ap1s2
Ahctf1	Nub1
Ahctf1	Rrm1
Ahctf1	Psmd13
Ahctf1	Gapt
Ahctf1	Ccnb1
Ahctf1	Gins3
Ahctf1	Lars
Ahctf1	Aph1a
Ahctf1	Abcd3
Ahctf1	Ppp3cb
Ahctf1	Nkiras1
Ahctf1	Alg11
Ahctf1	Ctnnd1
Ahctf1	Wdr36
Ahctf1	Mtch1
Ahctf1	Dph1
Ahctf1	Aggf1
Ahctf1	Gpd1l
Ahctf1	Cdk1
Ahctf1	Atxn1l
Ahctf1	Pak1ip1
Ahctf1	Ddx47
Ahctf1	Kcnj2
Ahctf1	Cenpw
Ahctf1	Dync1li2
Ahctf1	Mbd1
Ahctf1	Josd2
Ahctf1	Slc26a2
Ahctf1	Trim21
Ahctf1	Ywhab
Ahctf1	Tmx3
Ahctf1	Fdxr
Ahctf1	Spry2
Ahctf1	Arhgdib
Ahctf1	Myc
Ahctf1	2410015M20Rik
Ahctf1	Mnt
Ahctf1	Utp18
Ahctf1	Med19
Ahctf1	Trim12c
Ahctf1	Bcl2l2
Ahctf1	Sgk3
Ahctf1	Wdr13
Ahctf1	Nat6
Ahctf1	Hprt
Ahctf1	Asns
Ahctf1	Psmb10
Ahctf1	Yipf5
Ahctf1	Ccdc94
Ahctf1	Csde1
Ahctf1	Fbxo22
Ahctf1	Mrpl3
Ahctf1	Rfc5
Ahctf1	Eif4h
Ahctf1	Dctn4
Ahctf1	Crlf2
Ahctf1	Hexim1
Ahctf1	Gapvd1
Ahctf1	Cog6
Ahctf1	Sec23ip
Ahctf1	2010111I01Rik
Ahctf1	Xdh
Ahctf1	Impa1
Ahctf1	Lss
Ahctf1	Slc25a3
Ahctf1	Haus1
Ahctf1	Mgst1
Ahctf1	Zkscan1
Ahctf1	Lgals8
Ahctf1	Ldlr
Ahctf1	Rfc1
Ahctf1	Acp5
Ahctf1	Mif
Ahctf1	Qpctl
Ahctf1	Sin3a
Ahctf1	Pqlc1
Ahctf1	Zfp513
Ahctf1	Pdzd11
Ahctf1	Manea
Ahctf1	Mcm5
Ahctf1	Tmppe
Ahctf1	Pxn
Ahctf1	Sphk2
Ahctf1	Btbd6
Ahctf1	Mtmr10
Ahctf1	Acp2
Ahctf1	Ctnnb1
Ahctf1	Tmem248
Ahctf1	Rpl30
Ahctf1	Ptpn23
Ahctf1	Snrpa
Ahctf1	Tab2
Ahctf1	Acbd5
Ahctf1	Cdc23
Ahctf1	Fbxo33
Ahctf1	Tspan14
Ahctf1	Slc39a9
Ahctf1	Timm50
Ahctf1	Tprkb
Ahctf1	Snx1
Ahctf1	Asxl1
Ahctf1	Pigyl
Ahctf1	Fgfr1op2
Ahctf1	Psmd5
Ahctf1	Rpl22l1
Ahctf1	Ppp2r5c
Ahctf1	Shkbp1
Ahctf1	Mia2
Ahctf1	Rdh11
Ahctf1	P2ry13
Ahctf1	Scoc
Ahctf1	Tlr8
Ahctf1	Cstf2t
Ahctf1	Ccnd3
Ahctf1	Hnrnpf
Ahctf1	Sin3b
Ahctf1	Zfp954
Ahctf1	Dnal4
Ahctf1	Atg9a
Ahctf1	Stard8
Ahctf1	Swap70
Ahctf1	Zrsr1
Ahctf1	Pdpk1
Ahctf1	Atg2a
Ahctf1	Tmem167b
Ahctf1	Zfp217
Ahctf1	Plekha1
Ahctf1	Dynll2
Ahctf1	BC003331
Ahctf1	Plekhj1
Ahctf1	Tlr2
Ahctf1	Drg1
Ahctf1	Rfc3
Ahctf1	Kpna3
Ahctf1	Psmb1
Ahctf1	Rab4b
Ahctf1	Itm2b
Ahctf1	Slc11a1
Ahctf1	Kcnab2
Ahctf1	Yif1b
Ahctf1	Xrcc3
Ahctf1	Smug1
Ahctf1	Zdhhc5
Ahctf1	Aftph
Ahctf1	Dad1
Ahctf1	Actl6a
Ahctf1	Ptges3
Ahctf1	Nes
Ahctf1	Srebf1
Ahctf1	Eps15
Ahctf1	Iffo1
Ahctf1	Bcl7c
Ahctf1	Srgn
Ahctf1	Zfand5
Ahctf1	Vps26a
Ahctf1	Rrn3
Ahctf1	Gtpbp1
Ahctf1	Tbc1d10b
Ahctf1	Sf3a3
Ahctf1	Top1
Ahctf1	Dennd4b
Ahctf1	Ypel3
Ahctf1	Elk4
Ahctf1	Nom1
Ahctf1	Noa1
Ahctf1	AA467197
Ahctf1	Dok3
Ahctf1	Tspan3
Ahctf1	Srd5a3
Ahctf1	Mgat2
Ahctf1	Necap2
Ahctf1	Capn7
Ahctf1	Irgm2
Ahctf1	Ccdc22
Ahctf1	Ptgs1
Ahctf1	Il6ra
Ahctf1	Smc1a
Ahctf1	Mknk1
Ahctf1	Ncor1
Ahctf1	Serinc3
Ahctf1	Cdk20
Ahctf1	Snapc2
Ahctf1	Tomm5
Ahctf1	Bckdk
Ahctf1	Gopc
Ahctf1	Mpc2
Ahctf1	Abhd12
Ahctf1	Ogt
Ahctf1	Letm1
Ahctf1	Trim28
Ahctf1	Dhx8
Ahctf1	Tlr13
Ahctf1	Dnase2a
Ahctf1	Slc35e2
Ahctf1	Trmt2a
Ahctf1	Pdia4
Ahctf1	Ago2
Ahctf1	Rnf146
Ahctf1	Abcb7
Ahctf1	Lyz2
Ahctf1	Mrpl30
Ahctf1	Tial1
Ahctf1	Upf1
Ahctf1	Eno1b
Ahctf1	Kctd5
Ahctf1	Lmo2
Ahctf1	Naa15
Ahctf1	Naa20
Ahctf1	Psmd1
Ahctf1	Zfp422
Ahctf1	Rsc1a1
Ahctf1	Klc2
Ahctf1	Alg1
Ahctf1	Slc35a3
Ahctf1	Akap11
Ahctf1	Tnfrsf26
Ahctf1	Gtpbp3
Ahctf1	Mcoln3
Ahctf1	Neurl3
Ahctf1	Magt1
Ahctf1	Snx6
Ahctf1	Arpp19
Ahctf1	Sephs1
Ahctf1	H2-M3
Ahctf1	Gstk1
Ahctf1	Ube2c
Ahctf1	Dyrk2
Ahctf1	Laptm4a
Ahctf1	Plrg1
Ahctf1	Lcp2
Ahctf1	Klhdc2
Ahctf1	Necap1
Ahctf1	Praf2
Ahctf1	Wdr82
Ahctf1	Dkc1
Ahctf1	Ifngr1
Ahctf1	Snx20
Ahctf1	Mmgt1
Ahctf1	Hspa13
Ahctf1	Cluh
Ahctf1	Chadl
Ahctf1	Atp1b3
Ahctf1	Secisbp2l
Ahctf1	Mrm1
Ahctf1	Api5
Ahctf1	Lin7c
Ahctf1	Ythdf1
Ahctf1	Cenpe
Ahctf1	A730008H23Rik
Ahctf1	Armc1
Ahctf1	Actr1a
Ahctf1	Zfp715
Ahctf1	Adamts1
Ahctf1	Ubl3
Ahctf1	Npepl1
Ahctf1	Thap7
Ahctf1	Rpp38
Ahctf1	Samhd1
Ahctf1	Birc3
Ahctf1	Slc24a5
Ahctf1	Tusc1
Ahctf1	Tars
Ahctf1	Hmg20b
Ahctf1	Kctd10
Ahctf1	Mcm2
Ahctf1	Lipe
Ahctf1	Gstz1
Ahctf1	Ing5
Ahctf1	Dnajc5
Ahctf1	Ubr2
Ahctf1	Slc35a2
Ahctf1	6430548M08Rik
Ahctf1	Atox1
Ahctf1	Tnni2
Ahctf1	Uap1l1
Ahctf1	Stard4
Ahctf1	Tpm3
Ahctf1	Serpinb8
Ahctf1	Tstd3
Ahctf1	Tfip11
Ahctf1	Usp8
Ahctf1	Cd300lb
Ahctf1	Dnm2
Ahctf1	Rab3il1
Ahctf1	Mdc1
Ahctf1	Hyi
Ahctf1	Ampd2
Ahctf1	Psen1
Ahctf1	Ubqln1
Ahctf1	Sumf2
Ahctf1	Lrrc47
Ahctf1	Supt5
Ahctf1	Man2b2
Ahctf1	Tgoln2
Ahctf1	Sema6b
Ahctf1	Ankrd16
Ahctf1	Gclc
Ahctf1	Rsl24d1
Ahctf1	Adam10
Ahctf1	Agfg2
Ahctf1	Polrmt
Ahctf1	Smarcb1
Ahctf1	Stx16
Ahctf1	Rab11b
Ahctf1	Tmsb4x
Ahctf1	Mien1
Ahctf1	S100a11
Ahctf1	Arf3
Ahctf1	Letmd1
Ahctf1	Insl6
Ahctf1	Smim20
Ahctf1	Pde12
Ahctf1	Sbno1
Ahctf1	Ubqln2
Ahctf1	Slc35c1
Ahctf1	Tmf1
Ahctf1	Csnk1a1
Ahctf1	Lrrc41
Ahctf1	E130309D02Rik
Ahctf1	Syk
Ahctf1	Snap29
Ahctf1	Capn15
Ahctf1	Rps6ka1
Ahctf1	Cap1
Ahctf1	Hus1
Ahctf1	Cenpb
Ahctf1	Ift46
Ahctf1	Trim11
Ahctf1	Cox20
Ahctf1	Tgfbr2
Ahctf1	Pdxdc1
Ahctf1	Cracr2b
Ahctf1	Kif3b
Ahctf1	Cav2
Ahctf1	Rpl37a
Ahctf1	Endod1
Ahctf1	Tifa
Ahctf1	Ccdc28b
Ahctf1	Ltn1
Ahctf1	Wnk1
Ahctf1	C1qb
Ahctf1	Cd14
Ahctf1	Cntd1
Ahctf1	Grsf1
Ahctf1	Dus3l
Ahctf1	Slc35b1
Ahctf1	R3hdm4
Ahctf1	Tuba1c
Ahctf1	Rad21
Ahctf1	Tpr
Ahctf1	Mief1
Ahctf1	Ap1b1
Ahctf1	Dcaf11
Ahctf1	Rab33b
Ahctf1	Ndufa6
Ahctf1	Ykt6
Ahctf1	Sun2
Ahctf1	Gm2a
Ahctf1	Anxa4
Ahctf1	Ercc2
Ahctf1	Cd83
Ahctf1	Zc3h15
Ahctf1	Mak16
Ahctf1	Nfu1
Ahctf1	Trim26
Ahctf1	Hmgn1
Ahctf1	Gart
Ahctf1	Ercc6l
Ahctf1	Tardbp
Ahctf1	Ap1g1
Ahctf1	Lamtor4
Ahctf1	Atp6v0a1
Ahctf1	Gsr
Ahctf1	Mical1
Ahctf1	Dusp11
Ahctf1	Jade2
Ahctf1	Suox
Ahctf1	Ppm1a
Ahctf1	Gpbp1l1
Ahctf1	Rab5b
Ahctf1	Smc6
Ahctf1	Rasgrp4
Ahctf1	Atp5j
Ahctf1	Rnf103
Ahctf1	Plek
Ahctf1	E2f6
Ahctf1	Icam2
Ahctf1	Gtpbp4
Ahctf1	Trpc4ap
Ahctf1	Sugt1
Ahctf1	Polg
Ahctf1	Osgin2
Ahctf1	Twf1
Ahctf1	Mtmr4
Ahctf1	Nus1
Ahctf1	Prorsd1
Ahctf1	Cited2
Ahctf1	Timm13
Ahctf1	Nrm
Ahctf1	Pik3ap1
Ahctf1	Fus
Ahctf1	Tmem70
Ahctf1	Supt7l
Ahctf1	Cxcr4
Ahctf1	Zbtb14
Ahctf1	Prkcd
Ahctf1	Bid
Ahctf1	Gse1
Ahctf1	Cd1d1
Ahctf1	Stk38
Ahctf1	Tpcn1
Ahctf1	Rnft1
Ahctf1	Bod1
Ahctf1	Tnks2
Ahctf1	Xab2
Ahctf1	Mtmr9
Ahctf1	Cenpo
Ahctf1	U2surp
Ahctf1	Pramef8
Ahctf1	Thoc7
Ahctf1	Ranbp10
Ahctf1	Sh2d3c
Ahctf1	Ubl7
Ahctf1	Cd82
Ahctf1	Ptpn1
Ahctf1	Plaur
Ahctf1	Vav1
Ahctf1	Gatm
Ahctf1	Akirin1
Ahctf1	Mus81
Ahctf1	Uqcr10
Ahctf1	Lig4
Ahctf1	H2afz
Ahctf1	Rab18
Ahctf1	Sys1
Ahctf1	Znrd1
Ahctf1	Rps24
Ahctf1	Usp15
Ahctf1	Lpar6
Ahctf1	Cd47
Ahctf1	Fkrp
Ahctf1	Dennd4c
Ahctf1	Stag2
Ahctf1	Tnip3
Ahctf1	Rnh1
Ahctf1	Elk1
Ahctf1	Rassf5
Ahctf1	2410004B18Rik
Ahctf1	Snx2
Ahctf1	Fabp5
Ahctf1	Psmd3
Ahctf1	Cnot3
Ahctf1	Zfp146
Ahctf1	Ap2s1
Ahctf1	C5ar1
Ahctf1	Adap2
Ahctf1	Ormdl1
Ahctf1	Got2
Ahctf1	Capn2
Ahctf1	Plcg2
Ahctf1	Slc48a1
Ahctf1	Mlec
Ahctf1	Tti2
Ahctf1	Rabggtb
Ahctf1	Iqgap3
Ahctf1	Rnf13
Ahctf1	Ipo9
Ahctf1	Ogfod2
Ahctf1	Rap2a
Ahctf1	Pitpna
Ahctf1	Ralbp1
Ahctf1	Acap2
Ahctf1	Trim32
Ahctf1	Dnttip2
Ahctf1	Fkbp3
Ahctf1	Rnf38
Ahctf1	Zfp280b
Ahctf1	Fhl3
Ahctf1	Trem2
Ahctf1	Cr1l
Ahctf1	Srsf11
Ahctf1	Ccdc9
Ahctf1	Minpp1
Ahctf1	Stard3nl
Ahctf1	Sh3gl1
Ahctf1	Gusb
Ahctf1	Evl
Ahctf1	Pkn1
Ahctf1	Rbm5
Ahctf1	Il7r
Ahctf1	Dgkq
Ahctf1	Ndufb11
Ahctf1	Polr2b
Ahctf1	Patl1
Ahctf1	Mtch2
Ahctf1	Snx12
Ahctf1	Ucp2
Ahctf1	C1galt1c1
Ahctf1	Mettl6
Ahctf1	Rogdi
Ahctf1	Parp3
Ahctf1	H2afy
Ahctf1	Abracl
Ahctf1	Tmem140
Ahctf1	Eno1
Ahctf1	P2ry14
Ahctf1	Blvra
Ahctf1	Nudt16l1
Ahctf1	Tnf
Ahctf1	Gar1
Ahctf1	Ppt1
Ahctf1	Cyth1
Ahctf1	Hist1h1c
Ahctf1	Atp6v1g1
Ahctf1	Smim1
Ahctf1	Atg4a
Ahctf1	Thbd
Ahctf1	Ndufs6
Ahctf1	Pkm
Ahctf1	N4bp1
Ahctf1	Map2k2
Ahctf1	Brf2
Ahctf1	Cisd1
Ahctf1	Ten1
Ahctf1	Smg1
Ahctf1	Nf1
Ahctf1	Spop
Ahctf1	Ice1
Ahctf1	Commd2
Ahctf1	Rabgef1
Ahctf1	Naga
Ahctf1	Tacc1
Ahctf1	H3f3a
Ahctf1	Abhd10
Ahctf1	Zfp639
Ahctf1	Rhbdf2
Ahctf1	Fastkd3
Ahctf1	Hgsnat
Ahctf1	Yars2
Ahctf1	Ctso
Ahctf1	Clec2d
Ahctf1	Htatip2
Ahctf1	Mrpl54
Ahctf1	Rbl1
Ahctf1	Kif21b
Ahctf1	Erap1
Ahctf1	Ndufa10
Ahctf1	Trmt10c
Ahctf1	Tsc22d3
Ahctf1	Rnf181
Ahctf1	Rnf20
Ahctf1	Cnih4
Ahctf1	Rnf14
Ahctf1	Gnb1
Ahctf1	Aprt
Ahctf1	Pcna
Ahctf1	Copg1
Ahctf1	Atad1
Ahctf1	Zfp655
Ahctf1	Nckap1l
Ahctf1	Sertad1
Ahctf1	Zfp319
Ahctf1	Carhsp1
Ahctf1	Fh1
Ahctf1	Dusp4
Ahctf1	Cdkn2d
Ahctf1	Tm2d3
Ahctf1	Eif1a
Ahctf1	Ccl3
Ahctf1	Mapk6
Ahctf1	Psma4
Ahctf1	Ikbkb
Ahctf1	Glud1
Ahctf1	Dctn6
Ahctf1	Tmco1
Ahctf1	2610507B11Rik
Ahctf1	Spdl1
Ahctf1	Shc4
Ahctf1	Tspan17
Ahctf1	Ccdc124
Ahctf1	Ptrhd1
Ahctf1	Sfxn1
Ahctf1	Tsn
Ahctf1	Gpx3
Ahctf1	Cnppd1
Ahctf1	Rab1b
Ahctf1	Rsrc2
Ahctf1	Ipo7
Ahctf1	Ipo5
Ahctf1	Cpsf6
Ahctf1	Gpr65
Ahctf1	Rbm43
Ahctf1	Cnpy4
Ahctf1	Crip1
Ahctf1	Rbm15b
Ahctf1	Tnpo1
Ahctf1	Pwp1
Ahctf1	Akap1
Ahctf1	Casp8
Ahctf1	Rap1b
Ahctf1	Gnb2
Ahctf1	Zfp710
Ahctf1	Cipc
Ahctf1	Srp68
Ahctf1	Pink1
Ahctf1	Ubap2l
Ahctf1	Ehd4
Ahctf1	1110004F10Rik
Ahctf1	Thumpd1
Ahctf1	Clta
Ahctf1	Isy1
Ahctf1	Aff1
Ahctf1	Aaed1
Ahctf1	Zhx1
Ahctf1	Golga5
Ahctf1	Ms4a6c
Ahctf1	Top2a
Ahctf1	Myo1f
Ahctf1	Hp1bp3
Ahctf1	Qk
Ahctf1	Prkaa1
Ahctf1	Yipf2
Ahctf1	Mtif2
Ahctf1	Rilp
Ahctf1	Pdp2
Ahctf1	Polr2i
Ahctf1	Rarres2
Ahctf1	Nucks1
Ahctf1	Dnajb1
Ahctf1	Txndc5
Ahctf1	Kmt2d
Ahctf1	Sde2
Ahctf1	Cox6c
Ahctf1	Canx
Ahctf1	Ccdc117
Ahctf1	Bcl7b
Ahctf1	Csrp1
Ahctf1	Dtymk
Ahctf1	Dnajc10
Ahctf1	Tmem185b
Ahctf1	Fhod1
Ahctf1	Gng10
Ahctf1	Ttpal
Ahctf1	Nars
Ahctf1	Golt1b
Ahctf1	Rpp21
Ahctf1	Opa3
Ahctf1	Galk1
Ahctf1	Tmbim4
Ahctf1	Ncapd2
Ahctf1	Suclg1
Ahctf1	Mrpl14
Ahctf1	Fnbp4
Ahctf1	Glipr1
Ahctf1	Rusc2
Ahctf1	Zfp91
Ahctf1	Zfp36l1
Ahctf1	Mbd2
Ahctf1	Ddit3
Ahctf1	Eif5b
Ahctf1	Arhgef6
Ahctf1	Cyp51
Ahctf1	Mars2
Ahctf1	Bub3
Ahctf1	Rad23a
Ahctf1	Rps10
Ahctf1	Arap1
Ahctf1	Naa10
Ahctf1	Ptrh2
Ahctf1	Ccdc88b
Ahctf1	Aspscr1
Ahctf1	Gnai2
Ahctf1	Zc3h14
Ahctf1	Retsat
Ahctf1	Mmp8
Ahctf1	Slc30a4
Ahctf1	Cxcl2
Ahctf1	Syncrip
Ahctf1	Rac1
Ahctf1	Rhbdd2
Ahctf1	Aimp2
Ahctf1	Pofut2
Ahctf1	Rae1
Ahctf1	Dedd
Ahctf1	Zfp260
Ahctf1	Hexb
Ahctf1	Cnih1
Ahctf1	Drg2
Ahctf1	Sec22b
Ahctf1	Cmtr1
Ahctf1	Fam105a
Ahctf1	Tyrobp
Ahctf1	Cd34
Ahctf1	Wdr89
Ahctf1	Gtf2b
Ahctf1	Isyna1
Ahctf1	Tpra1
Ahctf1	Opa1
Ahctf1	Pacs2
Ahctf1	Nf2
Ahctf1	Sec24c
Ahctf1	Bcl2l1
Ahctf1	Cd200r4
Ahctf1	Ahcyl2
Ahctf1	Numb
Ahctf1	Hnrnpu
Ahctf1	Ermp1
Ahctf1	Sec31a
Ahctf1	Myof
Ahctf1	Slu7
Ahctf1	Tk1
Ahctf1	Fmnl3
Ahctf1	Gtse1
Ahctf1	Ctnna1
Ahctf1	Tgif1
Ahctf1	E2f1
Ahctf1	Plekha3
Ahctf1	Plekho1
Ahctf1	Ddx24
Ahctf1	Rnf40
Ahctf1	Szrd1
Ahctf1	Larp1
Ahctf1	Bod1l
Ahctf1	Dhx30
Ahctf1	Arl4c
Ahctf1	Slc31a2
Ahctf1	Mtpap
Ahctf1	Yrdc
Ahctf1	Cyfip2
Ahctf1	Rab5c
Ahctf1	Smarcc2
Ahctf1	Ranbp3
Ahctf1	Sema4d
Ahctf1	Csgalnact2
Ahctf1	Mpg
Ahctf1	Ywhag
Ahctf1	Furin
Ahctf1	Fis1
Ahctf1	Gpx1
Ahctf1	Bri3bp
Ahctf1	Hnrnph1
Ahctf1	Rhot2
Ahctf1	Ppm1f
Ahctf1	Vhl
Ahctf1	Lig3
Ahctf1	Ncaph2
Ahctf1	Neil1
Ahctf1	Ankrd46
Ahctf1	Rab11fip5
Ahctf1	Utp23
Ahctf1	Eif5a2
Ahctf1	Recql
Ahctf1	Klhdc10
Ahctf1	Xiap
Ahctf1	Samd1
Ahctf1	Stk11
Ahctf1	Tmem11
Ahctf1	Tmem65
Ahctf1	Slc27a4
Ahctf1	Nit2
Ahctf1	Ids
Ahctf1	Arl1
Ahctf1	St3gal5
Ahctf1	Adam17
Ahctf1	Vps18
Ahctf1	Nipa2
Ahctf1	0610037L13Rik
Ahctf1	Ifrd2
Ahctf1	Hs1bp3
Ahctf1	Snx3
Ahctf1	Atg4d
Ahctf1	Mt1
Ahctf1	Tmem55b
Ahctf1	Dgcr6
Ahctf1	Pdzd8
Ahctf1	Qars
Ahctf1	Tspo
Ahctf1	Slamf7
Ahctf1	Cept1
Ahctf1	Tmem160
Ahctf1	Ckap5
Ahctf1	Supt20
Ahctf1	Gosr1
Ahctf1	Cct6a
Ahctf1	Tnfrsf11a
Ahctf1	Rbck1
Ahctf1	Usp22
Ahctf1	Uqcrq
Ahctf1	Cd274
Ahctf1	Ifnar2
Ahctf1	Dhx9
Ahctf1	Dsn1
Ahctf1	Ncapg
Ahctf1	Thoc3
Ahctf1	Mff
Ahctf1	Spryd7
Ahctf1	Kidins220
Ahctf1	Parp14
Ahctf1	Khdrbs1
Ahctf1	Snap23
Ahctf1	Tada1
Ahctf1	Snx30
Ahctf1	Ifitm6
Ahctf1	Bckdha
Ahctf1	Csf2rb
Ahctf1	Pin1
Ahctf1	Pcnp
Ahctf1	Tnip1
Ahctf1	Ifi27
Ahctf1	Tm4sf19
Ahctf1	Mrfap1
Ahctf1	Tor3a
Ahctf1	Slc2a3
Ahctf1	Atg3
Ahctf1	Lpcat4
Ahctf1	Prmt6
Ahctf1	Plk4
Ahctf1	Fem1c
Ahctf1	Fbxo45
Ahctf1	Dlst
Ahctf1	Nptn
Ahctf1	Gnl3
Ahctf1	Cdc6
Ahctf1	Cops8
Ahctf1	Gga2
Ahctf1	Atp6v1d
Ahctf1	Zfp324
Ahctf1	Gatad1
Ahctf1	Pnpla2
Ahctf1	Orc6
Ahctf1	Clic4
Ahctf1	9530068E07Rik
Ahctf1	Coq7
Ahctf1	Strap
Ahctf1	Stxbp5
Ahctf1	Gnl3l
Ahctf1	Ran
Ahctf1	Ankrd54
Ahctf1	Rab29
Ahctf1	Zfp68
Ahctf1	Ginm1
Ahctf1	Basp1
Ahctf1	Cnpy3
Ahctf1	Isoc2a
Ahctf1	Ndel1
Ahctf1	Derl2
Ahctf1	Sbf1
Ahctf1	Sh3pxd2b
Ahctf1	Pik3cg
Ahctf1	Arih1
Ahctf1	Sf1
Ahctf1	Mfsd11
Ahctf1	Tlr7
Ahctf1	Alg10b
Ahctf1	Cds2
Ahctf1	Irgq
Ahctf1	Rfxank
Ahctf1	Arf1
Ahctf1	Hist1h4i
Ahctf1	Uqcrc1
Ahctf1	Id3
Ahctf1	Slc35c2
Ahctf1	Rilpl2
Ahctf1	Spr
Ahctf1	Ctu2
Ahctf1	Mmgt2
Ahctf1	Apbb2
Ahctf1	Wdr5b
Ahctf1	Rcan1
Ahctf1	Tmpo
Ahctf1	Pank3
Ahctf1	Fcgr2b
Ahctf1	Zbtb7a
Ahctf1	Edem2
Ahctf1	Tbk1
Ahctf1	Sod1
Ahctf1	Esd
Ahctf1	Pisd
Ahctf1	Prc1
Ahctf1	Hspd1
Ahctf1	Zbtb21
Ahctf1	Rlim
Ahctf1	P2ry2
Ahctf1	Btbd2
Ahctf1	Inpp5e
Ahctf1	Senp3
Ahctf1	Aspm
Ahctf1	Bnip2
Ahctf1	Prdx3
Ahctf1	Tm9sf4
Ahctf1	Poll
Ahctf1	Elof1
Ahctf1	Tmem192
Ahctf1	BC005624
Ahctf1	Adprh
Ahctf1	Pmp22
Ahctf1	Sh2b3
Ahctf1	Nop10
Ahctf1	Sec63
Ahctf1	Pnp
Ahctf1	Cpeb4
Ahctf1	Cbx1
Ahctf1	Adck2
Ahctf1	M6pr
Ahctf1	Chmp3
Ahctf1	Casc3
Ahctf1	Mob3a
Ahctf1	Tspyl1
Ahctf1	C3ar1
Ahctf1	Mars
Ahctf1	Fam53c
Ahctf1	Herpud1
Ahctf1	Glrx5
Ahctf1	Snrnp25
Ahctf1	Nceh1
Ahctf1	Taf7
Ahctf1	Tmem168
Ahctf1	Ap1g2
Ahctf1	Mut
Ahctf1	Klhl9
Ahctf1	Rdh13
Ahctf1	Exosc9
Ahctf1	Cyb5r1
Ahctf1	Syne1
Ahctf1	Wbp1
Ahctf1	Cox7a2
Ahctf1	Scpep1
Ahctf1	Gmfb
Ahctf1	Crls1
Ahctf1	Ncoa3
Ahctf1	Ik
Ahctf1	Agbl5
Ahctf1	Sertad3
Ahctf1	Hlx
Ahctf1	C1qbp
Ahctf1	Msl2
Ahctf1	Ybx3
Ahctf1	Zfp35
Ahctf1	Taok2
Ahctf1	Ndufc2
Ahctf1	Ppp5c
Ahctf1	Repin1
Ahctf1	Itgam
Ahctf1	Sft2d2
Ahctf1	Bms1
Ahctf1	Son
Ahctf1	Dhx33
Ahctf1	Sfxn3
Ahctf1	Gnptab
Ahctf1	Krr1
Ahctf1	Suds3
Ahctf1	Zw10
Ahctf1	Hbp1
Ahctf1	Mrpl17
Ahctf1	Lgals9
Ahctf1	Nup155
Ahctf1	Stat5a
Ahctf1	Prrc2a
Ahctf1	Brap
Ahctf1	Tcn2
Ahctf1	Atmin
Ahctf1	Pomk
Ahctf1	Taf15
Ahctf1	Picalm
Ahctf1	Tmbim1
Ahctf1	Ndfip1
Ahctf1	Ndufa2
Ahctf1	Ccz1
Ahctf1	Madd
Ahctf1	Kctd2
Ahctf1	Bcap29
Ahctf1	Mbtps2
Ahctf1	Cct7
Ahctf1	Arl8b
Ahctf1	Paics
Ahctf1	Uqcrc2
Ahctf1	Acot2
Ahctf1	Adam8
Ahctf1	Dhrs4
Ahctf1	Ythdf2
Ahctf1	Dars
Ahctf1	Dazap2
Ahctf1	Proser1
Ahctf1	Lig1
Ahctf1	Coa6
Ahctf1	F8a
Ahctf1	Arpc1a
Ahctf1	Ncaph
Ahctf1	Rrp1b
Ahctf1	Stk25
Ahctf1	Tmem164
Ahctf1	Mgst3
Ahctf1	Rps3
Ahctf1	Als2cl
Ahctf1	H2afj
Ahctf1	Tnfrsf12a
Ahctf1	4930404N11Rik
Ahctf1	Hspa8
Ahctf1	Tsc22d1
Ahctf1	Mrc1
Ahctf1	Hmox1
Ahctf1	Ehd1
Ahctf1	Gid4
Ahctf1	Eri2
Ahctf1	Atp2b1
Ahctf1	Slc38a10
Ahctf1	Oat
Ahctf1	Exosc4
Ahctf1	Fabp7
Ahctf1	Nek2
Ahctf1	Ube2l3
Ahctf1	5730409E04Rik
Ahctf1	Mki67
Ahctf1	Scamp5
Ahctf1	Sipa1
Ahctf1	Cln5
Ahctf1	Sbds
Ahctf1	Ubap1
Ahctf1	Mphosph10
Ahctf1	Gtf3c6
Ahctf1	Smc4
Ahctf1	Eif4a2
Ahctf1	Gosr2
Ahctf1	Arhgap30
Ahctf1	Slc25a24
Ahctf1	Plbd2
Ahctf1	Tprn
Ahctf1	Bcdin3d
Ahctf1	Tmed9
Ahctf1	Dlat
Ahctf1	Psmb7
Ahctf1	Dap
Ahctf1	Pdgfb
Ahctf1	Plekhg3
Ahctf1	Med31
Ahctf1	Mcfd2
Ahctf1	Tm2d2
Ahctf1	Igip
Ahctf1	Atp13a3
Ahctf1	Crkl
Ahctf1	Lcp1
Ahctf1	Nsmf
Ahctf1	Usp7
Ahctf1	Zmiz2
Ahctf1	Zfp692
Ahctf1	Ndufa8
Ahctf1	Pebp1
Ahctf1	Amdhd2
Ahctf1	Pithd1
Ahctf1	Ifitm2
Ahctf1	Elmo2
Ahctf1	Tatdn2
Ahctf1	Ddx23
Ahctf1	Fbxw17
Ahctf1	Atp2a2
Ahctf1	Slc25a5
Ahctf1	Rab10
Ahctf1	Actr1b
Ahctf1	Vps52
Ahctf1	Dync1li1
Ahctf1	Slc11a2
Ahctf1	Rpsa
Ahctf1	Ndufb7
Ahctf1	Phykpl
Ahctf1	Dusp18
Ahctf1	Ttc14
Ahctf1	Snx5
Ahctf1	Qpct
Ahctf1	Pnn
Ahctf1	Ndufv2
Ahctf1	Kcna3
Ahctf1	Cpox
Ahctf1	Cebpz
Ahctf1	Slc25a22
Ahctf1	B3gnt2
Ahctf1	Map3k3
Ahctf1	Zfp219
Ahctf1	2310033P09Rik
Ahctf1	Rab35
Ahctf1	Pdp1
Ahctf1	Atp6v1e1
Ahctf1	Sdha
Ahctf1	Rnf114
Ahctf1	3110040N11Rik
Ahctf1	Ngdn
Ahctf1	Ostm1
Ahctf1	Cyhr1
Ahctf1	Maged1
Ahctf1	Hdgf
Ahctf1	Extl3
Ahctf1	Tor1aip1
Ahctf1	R3hcc1
Ahctf1	Rnpep
Ahctf1	Msmo1
Ahctf1	Coq2
Ahctf1	Dnajc11
Ahctf1	Lzic
Ahctf1	Rnaseh1
Ahctf1	Ctss
Ahctf1	Pogk
Ahctf1	Wee1
Ahctf1	Ip6k2
Ahctf1	Stam2
Ahctf1	Arl6ip5
Ahctf1	Gdi2
Ahctf1	Ivd
Ahctf1	Eif2ak1
Ahctf1	BC005537
Ahctf1	Myo1c
Ahctf1	Myadm
Ahctf1	Gtpbp6
Ahctf1	Riok3
Ahctf1	C1qtnf6
Ahctf1	Syap1
Ahctf1	Gtpbp2
Ahctf1	Bmi1
Ahctf1	Sec16a
Ahctf1	Parvb
Ahctf1	Puf60
Ahctf1	Pcbp2
Ahctf1	Slc35f5
Ahctf1	Ilf2
Ahctf1	Tln1
Ahctf1	Cd74
Ahctf1	Zdhhc20
Ahctf1	Zbed3
Ahctf1	5730455P16Rik
Ahctf1	Tgfbrap1
Ahctf1	Cyp4v3
Ahctf1	Prpf39
Ahctf1	Cdca7
Ahctf1	Ndufa5
Ahctf1	Capg
Ahctf1	Zfp622
Ahctf1	Cmip
Ahctf1	Ndufb8
Ahctf1	Oxa1l
Ahctf1	Agfg1
Ahctf1	Psmd7
Ahctf1	Gramd1a
Ahctf1	Gpr183
Ahctf1	Ankrd40
Ahctf1	Mfge8
Ahctf1	Spg21
Ahctf1	Tubb5
Ahctf1	Rab22a
Ahctf1	Dscr3
Ahctf1	Hist3h2a
Ahctf1	Ralgds
Ahctf1	Hk2
Ahctf1	AB124611
Ahctf1	C77080
Ahctf1	Tmem9
Ahctf1	Wdr1
Ahctf1	Ticam2
Ahctf1	Ndufc1
Ahctf1	Lamtor1
Ahctf1	Rab5a
Ahctf1	Mtss1
Ahctf1	Metap2
Ahctf1	Sertad2
Ahctf1	Scyl3
Ahctf1	Rmnd5b
Ahctf1	Slain2
Ahctf1	Cdk4
Ahctf1	Fxr1
Ahctf1	Id1
Ahctf1	Smu1
Ahctf1	Klhl5
Ahctf1	Larp4b
Ahctf1	Gabarapl1
Ahctf1	Idh1
Ahctf1	Nans
Ahctf1	Amigo3
Ahctf1	Cops7b
Ahctf1	Mpdu1
Ahctf1	Bag5
Ahctf1	Gmpr2
Ahctf1	Fam174a
Ahctf1	Wdr3
Ahctf1	Fuca1
Ahctf1	Cd81
Ahctf1	Map1lc3a
Ahctf1	Chkb
Ahctf1	Cdkn2c
Ahctf1	Polr3k
Ahctf1	Atp8b2
Ahctf1	Abcc3
Ahctf1	Tmx1
Ahctf1	Tmed3
Ahctf1	H3f3b
Ahctf1	Tes
Ahctf1	Arl8a
Ahctf1	Mat2a
Ahctf1	Dhx58
Ahctf1	Dmap1
Ahctf1	Urgcp
Ahctf1	Kif11
Ahctf1	Ankrd10
Ahctf1	Ptpn12
Ahctf1	Asb8
Ahctf1	Alyref2
Ahctf1	Ap3d1
Ahctf1	Cog8
Ahctf1	Tnfaip8
Ahctf1	Dnajc7
Ahctf1	Rasa4
Ahctf1	Heatr1
Ahctf1	Tmem33
Ahctf1	Akr1a1
Ahctf1	Pgap2
Ahctf1	Ppdpf
Ahctf1	Srebf2
Ahctf1	Xpnpep1
Ahctf1	Atp5g3
Ahctf1	Slc25a44
Ahctf1	Ubl5
Ahctf1	Ap3m1
Ahctf1	Tmem106c
Ahctf1	Nolc1
Ahctf1	Clec5a
Ahctf1	Pnrc1
Ahctf1	Tmbim6
Ahctf1	Clec4e
Ahctf1	Adnp
Ahctf1	Os9
Ahctf1	Slc25a39
Ahctf1	Serbp1
Ahctf1	Arl2bp
Ahctf1	Sgcb
Ahctf1	Apobr
Ahctf1	Aar2
Ahctf1	Zfp865
Ahctf1	Brpf1
Ahctf1	Arhgef2
Ahctf1	Cst3
Ahctf1	Abhd11
Ahctf1	Gpcpd1
Ahctf1	Acap3
Ahctf1	Nbr1
Ahctf1	Evi2b
Ahctf1	Adipor1
Ahctf1	St6gal1
Ahctf1	Ptk2b
Ahctf1	Epc1
Ahctf1	Topors
Ahctf1	Exosc6
Ahctf1	Fam213b
Ahctf1	Mrps23
Ahctf1	Gde1
Ahctf1	Dram2
Ahctf1	Jmjd1c
Ahctf1	Dr1
Ahctf1	Clpp
Ahctf1	Sumf1
Ahctf1	Prps2
Ahctf1	Pex26
Ahctf1	Clec4a2
Ahctf1	Txndc9
Ahctf1	Pex11b
Ahctf1	Xrn2
Ahctf1	Cct4
Ahctf1	Dhx16
Ahctf1	Synj2
Ahctf1	B4galt3
Ahctf1	Spen
Ahctf1	Fgfbp3
Ahctf1	Xpot
Ahctf1	Smg7
Ahctf1	Surf4
Ahctf1	Elovl1
Ahctf1	Psmc3ip
Ahctf1	Sgpl1
Ahctf1	Homer3
Ahctf1	Sdhaf2
Ahctf1	Srek1
Ahctf1	Ttyh2
Ahctf1	Cbll1
Ahctf1	Rnpepl1
Ahctf1	Fuca2
Ahctf1	Stard5
Ahctf1	Nupr1
Ahctf1	Rab7
Ahctf1	Tbc1d9b
Ahctf1	Gpkow
Ahctf1	Ddx52
Ahctf1	Otud4
Ahctf1	Gsn
Ahctf1	1810030O07Rik
Ahctf1	0610010K14Rik
Ahctf1	Pop7
Ahctf1	Cyb561d1
Ahctf1	Dhcr24
Ahctf1	Ccdc50
Ahctf1	Dhx36
Ahctf1	Wipi2
Ahctf1	Rcbtb1
Ahctf1	Hsd17b11
Ahctf1	Rassf3
Ahctf1	Heatr5a
Ahctf1	Celf1
Ahctf1	Synj1
Ahctf1	Dpy30
Ahctf1	Myg1
Ahctf1	Ddx1
Ahctf1	Nomo1
Ahctf1	Kctd12b
Ahctf1	Ctsc
Ahctf1	Hspa5
Ahctf1	Ino80c
Ahctf1	Ydjc
Ahctf1	Ccpg1
Ahctf1	Emb
Ahctf1	Rbm14
Ahctf1	Rfx5
Ahctf1	Ccl7
Ahctf1	Xpo1
Ahctf1	B2m
Ahctf1	Slx4
Ahctf1	Hipk1
Ahctf1	Dennd1c
Ahctf1	Scly
Ahctf1	Dok2
Ahctf1	Cttnbp2nl
Ahctf1	Sh3kbp1
Ahctf1	Pias3
Ahctf1	AW209491
Ahctf1	Osbpl8
Ahctf1	Pno1
Ahctf1	Dusp6
Ahctf1	Ash2l
Ahctf1	Yif1a
Ahctf1	Abi1
Ahctf1	Tifab
Ahctf1	Pdk1
Ahctf1	Acadl
Ahctf1	Fam84b
Ahctf1	Vapb
Ahctf1	Jkamp
Ahctf1	Eif1
Ahctf1	Rpn1
Ahctf1	Usp25
Ahctf1	Ei24
Ahctf1	Rab13
Ahctf1	Rit1
Ahctf1	Golph3
Ahctf1	Dusp12
Ahctf1	Hmgcl
Ahctf1	Map4k2
Ahctf1	Pttg1
Ahctf1	Ppid
Ahctf1	Cdk10
Ahctf1	Ogfr
Ahctf1	Qrich1
Ahctf1	Gpnmb
Ahctf1	Tmem18
Ahctf1	Med21
Ahctf1	Pnrc2
Ahctf1	Sptan1
Ahctf1	Senp2
Ahctf1	Mcm10
Ahctf1	Tra2a
Ahctf1	Impact
Ahctf1	Brd3
Ahctf1	Nxt1
Ahctf1	Mrpl40
Ahctf1	Igf1
Ahctf1	Rpn2
Ahctf1	Cox7c
Ahctf1	Cul4a
Ahctf1	Mospd2
Ahctf1	Nras
Ahctf1	Lipa
Ahctf1	Slc7a6os
Ahctf1	Usp39
Ahctf1	Ampd3
Ahctf1	C1qa
Ahctf1	Mapre2
Ahctf1	Prmt5
Ahctf1	E2f4
Ahctf1	Btf3
Ahctf1	Slc7a8
Ahctf1	Pgrmc1
Ahctf1	Reep5
Ahctf1	Eif4g1
Ahctf1	Dnaja1
Ahctf1	Pskh1
Ahctf1	Wdhd1
Ahctf1	Dusp23
Ahctf1	Kbtbd7
Ahctf1	Trim35
Ahctf1	Scaf1
Ahctf1	Npm1
Ahctf1	Entpd7
Ahctf1	Rab3d
Ahctf1	Clec4a1
Ahctf1	Prkaca
Ahctf1	Trim13
Ahctf1	Pigw
Ahctf1	Sidt2
Ahctf1	Dus1l
Ahctf1	Vps37b
Ahctf1	Smg5
Ahctf1	Plekhh3
Ahctf1	D10Wsu102e
Ahctf1	Phlda3
Ahctf1	Casp9
Ahctf1	Lpl
Ahctf1	Anxa2
Ahctf1	Akap2
Ahctf1	Rbm17
Ahctf1	Npy
Ahctf1	Rps26
Ahctf1	Mcmbp
Ahctf1	Lfng
Ahctf1	Nupl1
Ahctf1	Tpm1
Ahctf1	Fcer1g
Ahctf1	Samm50
Ahctf1	Wsb1
Ahctf1	Klf13
Ahctf1	Wdr61
Ahctf1	Scarb1
Ahctf1	Ammecr1l
Ahctf1	Mycbp
Ahctf1	Polr2d
Ahctf1	Cpne3
Ahctf1	Tmem230
Ahctf1	Marcks
Ahctf1	Nufip2
Ahctf1	Mkl2
Ahctf1	Lair1
Ahctf1	Mfsd6
Ahctf1	3110002H16Rik
Ahctf1	Frmd4a
Ahctf1	Tomt
Ahctf1	Kdelr2
Ahctf1	Slc25a28
Ahctf1	Arrdc3
Ahctf1	Pold3
Ahctf1	Nckipsd
Ahctf1	Casp6
Ahctf1	Mid1ip1
Ahctf1	Rtca
Ahctf1	Arglu1
Ahctf1	Eif2ak2
Ahctf1	Il11ra1
Ahctf1	Psme2
Ahctf1	Zc3h12a
Ahctf1	Med10
Ahctf1	Srrt
Ahctf1	Cuta
Ahctf1	Itgb1bp1
Ahctf1	Pdcd6ip
Ahctf1	Nudt9
Ahctf1	Nsfl1c
Ahctf1	B4galnt1
Ahctf1	Zfp84
Ahctf1	Mettl5
Ahctf1	Coro1a
Ahctf1	Rps20
Ahctf1	Cd163
Ahctf1	Slc30a5
Ahctf1	Frmd8
Ahctf1	Pde4dip
Ahctf1	Skiv2l2
Ahctf1	Mat2b
Ahctf1	Irf2bpl
Ahctf1	Arpc5
Ahctf1	Cdt1
Ahctf1	Sypl
Ahctf1	Dtd2
Ahctf1	Cad
Ahctf1	Pnkd
Ahctf1	Npc2
Ahctf1	Stk11ip
Ahctf1	Dnmt3a
Ahctf1	Sel1l
Ahctf1	Mob1a
Ahctf1	Zbtb39
Ahctf1	Mrpl33
Ahctf1	Ggta1
Ahctf1	Nanos1
Ahctf1	Ccdc97
Ahctf1	Ddx20
Ahctf1	Erlin2
Ahctf1	Birc6
Ahctf1	Hjurp
Ahctf1	Cdca4
Ahctf1	Myh9
Ahctf1	Golph3l
Ahctf1	Ulk3
Ahctf1	Tcirg1
Ahctf1	Cnbp
Ahctf1	Mrps18b
Ahctf1	Dpp9
Ahctf1	Glb1
Ahctf1	Edem1
Ahctf1	Ptov1
Ahctf1	Ncstn
Ahctf1	Lasp1
Ahctf1	Pik3cd
Ahctf1	Slc43a3
Ahctf1	Fnta
Ahctf1	Rgp1
Ahctf1	Wbp11
Ahctf1	G3bp2
Ahctf1	Wdr48
Ahctf1	Tagln2
Ahctf1	Cd33
Ahctf1	Smpd2
Ahctf1	Tsc22d4
Ahctf1	Akr1b3
Ahctf1	Idh3a
Ahctf1	Cd44
Ahctf1	Lims1
Ahctf1	Mettl2
Ahctf1	Akr1c13
Ahctf1	Rnase6
Ahctf1	Tfeb
Ahctf1	Unc93b1
Ahctf1	Chchd10
Ahctf1	Pole4
Ahctf1	Tctn1
Ahctf1	Dyrk1b
Ahctf1	Rpl32
Ahctf1	Etfdh
Ahctf1	Ccdc43
Ahctf1	Gtf3c4
Ahctf1	Cdc42ep4
Ahctf1	Cdan1
Ahctf1	Dnajb9
Ahctf1	Txndc17
Ahctf1	Vdac1
Ahctf1	Trp53i13
Ahctf1	Tspan4
Ahctf1	Traf6
Ahctf1	Dhrs3
Ahctf1	Csnk1g2
Ahctf1	Fam98b
Ahctf1	S1pr1
Ahctf1	Cops2
Ahctf1	Tk2
Ahctf1	Paqr3
Ahctf1	Mlst8
Ahctf1	Vcpip1
Ahctf1	Mrpl19
Ahctf1	Mex3c
Ahctf1	Lacc1
Ahctf1	Angptl2
Ahctf1	Cep57
Ahctf1	Srsf10
Ahctf1	Rps19
Ahctf1	Ndufa9
Ahctf1	Bnip3l
Ahctf1	Nup88
Ahctf1	Fance
Ahctf1	Tmub1
Ahctf1	Stard3
Ahctf1	Tufm
Ahctf1	Laptm5
Ahctf1	Mrpl24
Ahctf1	Crot
Ahctf1	Pdrg1
Ahctf1	Cdc20
Ahctf1	Rrm2
Ahctf1	Eif4a1
Ahctf1	Rbmxl1
Ahctf1	Cct8
Ahctf1	Bad
Ahctf1	Fam102b
Ahctf1	Cggbp1
Ahctf1	Lsm14a
Ahctf1	Aco1
Ahctf1	Tmem9b
Ahctf1	Capns1
Ahctf1	Ado
Ahctf1	Aldh9a1
Ahctf1	Wdr6
Ahctf1	Fbrs
Ahctf1	A130010J15Rik
Ahctf1	Nob1
Ahctf1	Aimp1
Ahctf1	Rpl7
Ahctf1	Ncor2
Ahctf1	Ltbr
Ahctf1	Rnf215
Ahctf1	Fam104a
Ahctf1	Lilra6
Ahctf1	Vma21
Ahctf1	Vamp4
Ahctf1	Hdac6
Ahctf1	Cybb
Ahctf1	Fundc1
Ahctf1	Spag9
Ahctf1	Iars2
Ahctf1	Taf10
Ahctf1	Piezo1
Ahctf1	Cops6
Ahctf1	Snx22
Ahctf1	Nxt2
Ahctf1	Zfp574
Ahctf1	Slc35a4
Ahctf1	Eif3e
Ahctf1	Gadd45g
Ahctf1	Ctsk
Ahctf1	Aifm2
Ahctf1	Fam198b
Ahctf1	N4bp2l2
Ahctf1	Katnb1
Ahctf1	Ddx54
Ahctf1	Thumpd3
Ahctf1	Arhgap17
Ahctf1	Ccar2
Ahctf1	Dync1i2
Ahctf1	Sirt4
Ahctf1	Blvrb
Ahctf1	Ccnf
Ahctf1	Copz1
Ahctf1	Uba5
Ahctf1	Pld2
Ahctf1	Cwc15
Ahctf1	Tysnd1
Ahctf1	Coro1c
Ahctf1	Tmem19
Ahctf1	Zmynd8
Ahctf1	Vezf1
Ahctf1	Usp5
Ahctf1	Sub1
Ahctf1	Grhpr
Ahctf1	Nudt3
Ahctf1	Prpf38b
Ahctf1	Msn
Ahctf1	Ubc
Ahctf1	Hint2
Ahctf1	Maged2
Ahctf1	Riok2
Ahctf1	Ddx56
Ahctf1	Prcp
Ahctf1	Irf2bp1
Ahctf1	H2afx
Ahctf1	Lima1
Ahctf1	Parl
Ahctf1	Il1rn
Ahctf1	Srsf6
Ahctf1	Anapc13
Ahctf1	Lin37
Ahctf1	Orc3
Ahctf1	Anxa7
Ahctf1	Hnrnpul2
Ahctf1	Gucd1
Ahctf1	Tnrc6a
Ahctf1	Cenpf
Ahctf1	Tmem259
Ahctf1	Incenp
Ahctf1	Pafah2
Ahctf1	Plekhn1
Ahctf1	Pex10
Ahctf1	Aen
Ahctf1	Snx11
Ahctf1	Plcb2
Ahctf1	Pcf11
Ahctf1	Nrp2
Ahctf1	Hps1
Ahctf1	Hnrnpl
Ahctf1	Rap2c
Ahctf1	Miip
Ahctf1	Bcl2
Ahctf1	Abhd14b
Ahctf1	Huwe1
Ahctf1	Acsl5
Ahctf1	Alcam
Ahctf1	Tpst2
Ahctf1	Mospd3
Ahctf1	Ganab
Ahctf1	Fam76a
Ahctf1	Rbbp7
Ahctf1	Gatad2b
Ahctf1	Mettl3
Ahctf1	Psmf1
Ahctf1	Mmd
Ahctf1	Spin1
Ahctf1	Ppox
Ahctf1	Foxk2
Ahctf1	Slc16a10
Ahctf1	Psma6
Ahctf1	Rrbp1
Ahctf1	Fos
Ahctf1	Slc37a4
Ahctf1	Chchd5
Ahctf1	Plekhm1
Ahctf1	Rpl22
Ahctf1	Mblac1
Ahctf1	Tmem186
Ahctf1	Recql4
Ahctf1	Rnasel
Ahctf1	Rnf6
Ahctf1	Pygo2
Ahctf1	Hnrnph3
Ahctf1	Wsb2
Ahctf1	Slc39a6
Ahctf1	Pdxk
Ahctf1	Prr11
Ahctf1	Abhd4
Ahctf1	Zbtb45
Ahctf1	Oas2
Ahctf1	Leng8
Ahctf1	Mthfsd
Ahctf1	Ufm1
Ahctf1	Idnk
Ahctf1	Setd1a
Ahctf1	Gna13
Ahctf1	Pfkfb3
Ahctf1	Med17
Ahctf1	Ptprs
Ahctf1	Cdv3
Ahctf1	Sephs2
Ahctf1	Ankra2
Ahctf1	Galnt4
Ahctf1	Slc3a2
Ahctf1	Camta2
Ahctf1	Rasa1
Ahctf1	Atp6v1b2
Ahctf1	Ttc1
Ahctf1	Aga
Ahctf1	Spg20
Ahctf1	Vmp1
Ahctf1	Pdcd6
Ahctf1	Hcls1
Ahctf1	Ap4m1
Ahctf1	Trim8
Ahctf1	Ptdss1
Ahctf1	Slc45a4
Ahctf1	Lrch4
Ahctf1	Zranb2
Ahctf1	Snx10
Ahctf1	Pacsin2
Ahctf1	Rpl28
Ahctf1	Arl4a
[truncated: 468,055+ more rows]

## Sheet: TFs presence in strains
TFs	Strain/s	TPM_C57_notx_rep1	TPM_C57_notx_rep2	TPM_BALB_notx_rep1	TPM_BALB_notx_rep2	TPM_NOD_notx_rep1	TPM_NOD_notx_rep2	TPM_PWK_notx_rep1	TPM_PWK_notx_rep2	TPM_SPRET_notx_rep1	TPM_SPRET_notx_rep2
Ahctf1	C57	9.948	10.157	7.45	8.855	7.413	8.158	7.135	9.436	8.486	8.64
Arid3a	BALB C57 PWK SPRET	13.543	15.021	15.39	17.696	8.664	8.03	15.773	16.148	18.847	20.614
Atf1	PWK	9.096	9.54	6.51	7.971	8.941	6.593	9.914	10.525	7.549	7.84
Atf3	BALB C57 NOD PWK SPRET	110.808	96.63	133.115	132.391	122.692	108.563	162.624	135.439	137.93	88.761
Atf4	C57 NOD PWK SPRET	886.478	975.619	652.404	527.321	535.334	594.343	961.087	1442.65	778.147	720.627
Bcl6	BALB C57 NOD PWK	16.033	15.255	13.129	15.138	21.68	16.463	19.806	13.038	8.415	7.66
Bhlhe40	BALB C57 NOD PWK SPRET	143.966	155.358	204.153	176.233	36.322	33.063	251.833	317.928	485.069	586.004
Bhlhe41	BALB C57 NOD PWK SPRET	253.69	287.951	316.584	399.108	193.47	149.613	603.362	718.736	761.161	788.765
Cebpa	BALB C57 NOD PWK SPRET	607.825	387.448	781.383	685.051	198.519	252.346	762.313	642.078	573.164	517.688
Cebpb	BALB C57 NOD PWK SPRET	875.822	807.461	839.226	704.127	933.371	1062.23	1943.44	1905.81	1202.93	1139.88
Cebpd	BALB C57 NOD PWK SPRET	90.157	73.637	70.05	51.317	273.388	306.943	67.109	52.098	85.331	69.972
Cebpg	BALB C57 NOD PWK SPRET	41.64	42.598	39.235	36.966	27.403	31.151	49.325	51.705	35.252	31.901
Cic	BALB C57 NOD PWK SPRET	239.892	250.904	220.888	254.699	221.865	198.387	229.056	215.45	270.021	313.926
Crebzf	BALB C57 NOD PWK SPRET	102.616	81.814	78.302	58.785	84.577	94.204	76.717	74.915	90.93	63.942
Ctcf	BALB C57 NOD PWK SPRET	16.759	14.872	13.086	12.203	10.539	10.719	14.01	14.081	15.498	14.597
Dbp	BALB C57 NOD	15.016	17.594	15.362	19.691	20.723	15.713	6.805	7.052	5.636	6.195
E2f2	C57 PWK SPRET	45.442	31.788	20.486	13.05	14.255	21.08	23.812	13.48	30.292	24.473
Egr1	SPRET	6.282	7.553	4.221	6.626	2.192	2.397	3.524	3.742	27.113	35.744
Egr2	BALB C57 NOD PWK SPRET	14.778	20.629	37.514	50.283	10.934	16.882	57.325	35.01	126.081	89.152
Egr3	SPRET	0.626	2.471	0.248	1.35	0.284	0	4.763	1.53	7.128	13.175
Elf2	BALB C57 NOD PWK SPRET	21.315	20.647	18.701	19.346	15.52	15.523	14.739	13.617	13.878	14.256
Elf4	BALB C57 NOD PWK SPRET	14.455	15.673	12.382	14.467	10.543	10.438	13.405	15.48	11.283	12.833
Elk1	BALB C57 NOD PWK SPRET	16.571	18.337	15.594	17.558	17.661	17.227	13.292	12.058	11.811	14.534
Elk4	BALB C57 NOD PWK SPRET	12.557	17.957	13.988	18.909	10.074	11.763	18.059	20.634	14.398	17.991
Esrra	BALB C57 NOD PWK SPRET	47.505	40.045	50.419	48.218	48.17	45.905	42.825	39.886	46.671	36.159
Etv3	BALB C57 NOD PWK SPRET	62.155	70	56.458	62.188	86.595	78.783	59.668	61.673	130.704	93.276
Fosl2	C57 NOD PWK SPRET	17.529	17.016	16.88	15.723	16.214	16.401	18.681	14.143	18.879	19.242
Foxj2	BALB C57 NOD PWK SPRET	21.749	21.951	17.062	18.484	12.126	11.775	26.248	26.191	16.046	19.556
Foxk1	SPRET	8.178	8.613	7.391	7.701	7.286	6.756	8.067	7.728	11.311	12.271
Foxo4	BALB C57 NOD PWK SPRET	38.69	34.128	40.609	34.21	29.351	27.615	33.757	27.654	22.082	22.362
Foxp1	NOD	7.719	7.379	6.487	6.25	10.773	10.56	6.018	4.074	7.389	6.133
Gabpa	PWK SPRET	16.576	18.64	15.64	18.123	16.105	15.679	13.773	15.226	14.701	17.143
Hbp1	BALB C57 NOD PWK SPRET	25.499	35.222	28.53	35.197	27.808	25.126	31.363	40.551	29.016	38.472
Hlx	BALB C57 NOD PWK SPRET	31.248	29.961	20.098	22.782	46.345	47.885	23.276	14.315	28.938	22.419
Hmg20b	BALB C57 NOD PWK SPRET	111.235	102.55	114.452	113.294	68.781	80.008	94.865	63.13	67.06	58.632
Hmga2	C57	12.437	9.982	11.074	7.229	5.931	6.032	6.094	6.216	2.834	1.675
Hoxb4	PWK	13.749	11.263	12.843	11.755	6.5	15.549	18.669	16.01	8.421	5.415
Id2	BALB C57 NOD PWK SPRET	880.887	805.017	1288.3	1166.91	589.43	625.684	805.501	752.36	468.653	423.921
Irf3	BALB C57 NOD PWK SPRET	66.775	59.215	55.867	56.87	47.928	47.232	46.138	46.363	75.505	78.268
Irf5	BALB C57 NOD PWK SPRET	270.628	267.915	248.202	236.124	149.748	160.975	109.875	71.67	112.246	96.828
Irf7	BALB C57 NOD PWK	46.563	35.044	67.25	45.258	864.039	1085.88	14.805	28.757	2.684	3.072
Irf9	BALB C57 NOD PWK SPRET	78.355	60.089	66.495	43.944	99.732	111.543	36.423	32.146	18.227	18.419
Jun	BALB C57 NOD PWK SPRET	448.36	291.76	442.702	333.782	348.144	367.112	545.241	263.875	197.318	121.884
Junb	BALB C57 NOD PWK SPRET	457.844	454.725	500.053	448.011	480.283	574.118	598.228	417.334	984.957	773.575
Jund	BALB C57 NOD PWK SPRET	546.678	416.592	750.215	481.672	444.08	433.089	674.02	427.664	1012.34	838.401
Klf4	BALB C57 NOD PWK SPRET	53.507	62.386	45.418	58.059	14.879	17.955	63.575	78.614	97.913	102.436
Klf9	BALB C57 PWK	11.171	9.996	15.054	15.774	2.772	2.74	13.646	13.7	4.216	5.153
Mafb	BALB C57 NOD PWK SPRET	546.526	497.351	517.916	531.573	304.752	331.521	561.892	195.089	188.392	211.723
Mafg	C57 NOD PWK SPRET	102.541	97.963	91.939	95.388	97.247	96.266	119.917	125.193	95.346	83.757
Mafk	BALB C57 NOD PWK SPRET	21.559	20.956	42.948	36.766	33.384	30.582	37.067	37.751	48.316	37.994
Max	BALB C57 NOD PWK SPRET	23.6	21.833	22.304	22.234	28.342	27.939	20.24	20.759	25.827	20.728
Mbd1	BALB C57 NOD PWK SPRET	38.293	37.414	36.315	35.826	31.58	33.497	35.94	40	65.328	63.862
Mecp2	PWK SPRET	7.135	9.168	7.558	8.717	5.353	4.764	12.408	12.906	10.099	11.941
Mitf	BALB C57 NOD PWK SPRET	10.008	15.166	12.215	17.719	17.224	12.862	18.646	25.701	17.757	18.98
Mlx	PWK SPRET	61.268	68.709	55.561	62.67	85.777	82.54	66.401	74.61	74.123	63.113
Mlxip	BALB PWK SPRET	9.594	10.295	9.78	12.722	7.852	7.14	9.886	10.081	14.752	16.521
Mnt	BALB C57 NOD PWK SPRET	44.997	48.521	46.235	55.025	40.986	34.705	59.153	62.584	55.977	59.732
Myc	BALB C57 NOD PWK SPRET	89.661	113.255	82.494	91.428	74.197	71.3	52.848	56.597	148.762	154.38
Nfe2l2	BALB C57 NOD PWK SPRET	61.84	75.499	57.205	65.374	83.242	63.757	96.558	77.232	99.97	116.307
Nr2f6	BALB C57 NOD PWK SPRET	29.633	25.18	26.644	24.993	19.055	22.752	33.115	26.559	44.805	52.382
Pou2f2	NOD	4.766	5.611	2.874	3.805	31.398	27.384	4.398	6.711	2.63	6.994
Pou6f1	BALB C57 NOD SPRET	10.216	10.136	12.379	13.813	17.23	16.539	7.302	7.21	10.569	13.22
Rara	BALB C57 PWK SPRET	12.512	14.675	11.121	9.973	9.557	6.727	16.675	14.705	11.169	11.238
Rarg	BALB C57 SPRET	11.374	11.549	10.149	10.845	7.106	7.254	8.721	7.711	24.038	26.84
Rela	BALB C57 NOD PWK SPRET	85.862	89.238	69.115	72.097	66.924	60.945	89.247	105.426	87.163	86.094
Runx1	PWK	8.103	9.27	6.662	7.496	7.042	6.124	13.772	17.188	8.936	10.59
Rxra	C57 NOD PWK SPRET	10.396	9.835	7.405	9.073	18.436	16.471	22.569	23.498	18.328	22.508
Rxrb	SPRET	63.63	65.952	52.14	49.983	37.19	43.626	58.558	55.805	48.524	65.778
Sox4	C57 PWK	16.339	11.553	8.698	4.608	1.392	4.059	16.019	16.591	2.482	0.703
Sp1	BALB C57 NOD PWK SPRET	34.59	45.01	30.415	40.494	26.807	29.167	33.178	39.629	30.816	42.028
Sp100	NOD	9.717	7.925	8.468	7.55	26.425	25.63	4.914	3.463	2.575	2.994
Sp110	NOD	7.902	6.358	6.772	6.478	19.999	20.095	3.539	2.322	1.578	1.685
Srebf1	BALB C57 NOD PWK SPRET	49.228	41.864	40.94	40.962	58.606	51.164	42.029	32.502	35.43	39.575
Srebf2	BALB C57 NOD PWK SPRET	42.494	34.322	33.133	31.781	40.565	41.275	48.723	46.376	50.584	57.272
Srf	BALB C57 NOD PWK SPRET	52.421	47.902	47.397	52.021	59.487	63.45	55.197	55.391	56.331	52.021
Stat3	BALB C57 NOD PWK SPRET	15.427	17.218	15.01	17.149	17.684	16.131	24.469	25.126	38.907	46.755
Stat6	BALB C57 NOD PWK SPRET	154.796	155.47	127.848	138.655	121.715	117.138	150.239	144.971	163.743	173.754
Tcf12	PWK	9.3	10.42	6.911	7.895	8.848	9.07	10.979	12.08	9.821	9.051
Tcf3	C57 NOD PWK SPRET	29.921	21.325	22.398	16.81	16.329	19.937	22.065	16.457	23.868	19.077
Tef	BALB C57 NOD PWK SPRET	34.512	37.113	34.323	40.581	38.38	26.949	19.603	24.593	11.084	19.12
Tgif1	BALB C57 NOD PWK SPRET	150.532	146.115	112.835	130.386	115.533	122.276	147.761	201.335	93.283	97.428
Trp53	PWK SPRET	49.22	50.691	35.474	40.221	49.356	51.897	45.539	46.44	48.117	42.41
Usf1	C57 NOD PWK SPRET	31.889	31.412	32.65	28.662	23.797	22.005	38.17	24.589	31.277	33.703
Usf2	BALB C57 NOD PWK SPRET	69.051	60.898	77.724	73.042	35.671	37.715	92.08	78.992	78.201	70.408
Xbp1	BALB C57 NOD PWK SPRET	235.117	259.712	231.794	238.592	217.993	222.176	207.181	187.913	168.707	161.314
Zbtb1	BALB C57 NOD PWK SPRET	12.162	12.083	11.519	11.713	11.188	11.264	16.858	17.059	13.18	9.316
Zbtb12	BALB C57 NOD PWK SPRET	33.97	30.556	21.168	19.931	27.567	22.939	23.586	21.33	19.938	14.707
Zbtb3	C57 SPRET	12.728	8.445	7.837	8.144	3.535	10.31	9.575	5.831	12.905	9.997
Zbtb7b	BALB C57 NOD PWK SPRET	49.798	39.607	39.977	34.369	56.334	59.299	60.1	61.483	38.232	40.829
Zfp263	BALB C57 NOD PWK SPRET	76.696	91.923	69.855	61.188	85.163	83.063	69.604	56.658	36.758	41.37
Zfp281	BALB C57 NOD PWK SPRET	52.06	50.109	54.983	52.143	67.845	78.562	59.218	67.169	42.66	38.767
Zfp637	BALB C57 NOD PWK SPRET	24.265	25.908	21.618	23.749	12.869	18.232	23.096	18.84	24.302	22.684
Zfp652	C57 PWK SPRET	12.066	13.449	9.141	10.244	9.102	7.849	15.823	15.682	16.549	16.758
Zfp691	PWK	4.821	4.821	5.919	7.226	6.313	5.524	10.821	9.372	7.758	8.703
Zfp740	BALB C57 NOD PWK SPRET	38.06	34.481	30.211	30.057	28.035	32.695	22.836	17.79	17.856	22.324
Zkscan1	BALB C57 PWK SPRET	11.592	14.278	11.371	13.708	10.419	7.179	14.099	15.82	10.189	11.969

## Sheet: GO enrichment of pan GRN
GOTerm	Group PValue Corrected with Bonferroni step down	% Associated Genes	Nr. Genes
Immune System	1.74467e-30	50.8804	838
Metabolism of proteins	9.45151e-23	49.1422	802
Signal Transduction	1.38022e-30	28.6252	760
Metabolism	0.000222659	42.226	736
Transcription	3.28484e-11	49.2503	427
Vesicle-mediated transport	1.83673e-23	55.0489	338
Metabolism of RNA	3.83946e-47	71.6895	314
Cell Cycle, Mitotic	0.00114702	61.1227	294
Cellular responses to external stimuli	5.69531e-13	56.599	223
Signaling by GPCR	1.43247e-99	12.5596	158
Transcriptional Regulation by TP53	7.35578e-13	62.2881	147
Translation	3.52521e-22	77.0701	121
Toll-like Receptor Cascades	1.44354e-13	63.2653	93
The citric acid cycle	8.82395e-09	64.7059	88
Clathrin-mediated endocytosis	9.59585e-05	56.7376	80
Rab regulation of trafficking	2.43612e-06	63.0631	70
Extracellular matrix organization	1.68701e-05	24.3056	70
Biological oxidations	0.000253948	25.6917	65
Programmed Cell Death	0.000221473	58.0952	61
Neuronal System	1.51333e-14	17.8042	60
Signaling by VEGF	0.000242016	58.8235	60
Metabolism of nucleotides	0.00022375	58.1633	57
FCGR dependent phagocytosis	7.54971e-07	68.2927	56

## Sheet: Pan immune system GRN
TF	Target
Atf1	Ap2b1
Atf1	Rab18
Atf1	Grb2
Atf1	Rab5b
Atf1	Sh3kbp1
Atf1	Hexb
Atf1	Atp6v1a
Atf1	Il18bp
Atf1	Stk11ip
Atf1	Cand1
Atf1	Abce1
Atf1	Sec22b
Atf1	Vamp3
Atf1	Rlim
Atf1	Ywhaz
Atf1	Tbk1
Atf1	Ecsit
Atf1	Acly
Atf1	Chuk
Atf1	Txlna
Atf1	Ppp2r5a
Atf1	Pik3ca
Atf1	Gpi1
Atf1	Lgmn
Atf1	Dync1li1
Atf1	Rnf114
Atf1	Il10rb
Atf1	Ckap4
Atf1	Ggh
Atf1	Pin1
Atf1	Tuba1c
Atf1	Irak1
Atf1	Ncstn
Atf1	Traf6
Atf1	Hp
Atf1	Tnfrsf12a
Atf1	Golga7
Atf1	Rnf34
Atf1	H2-T23
Atf1	Dctn4
Atf1	Psmc3
Atf1	Rnf130
Atf1	Ube2l6
Atf1	Mospd2
Atf1	Ap1g1
Atf1	Tubb2a
Atf1	Prkaca
Atf1	Psmb1
Atf1	Il1rn
Atf1	Fbxo22
Atf1	Cltc
Atf1	Fbxl15
Atf1	Bri3
Atf1	H2-Q4
Atf1	Ctso
Atf1	Ube2s
Atf1	Ppp2r5b
Atf1	Cnpy3
Atf1	Jun
Atf1	Tnfrsf14
Atf1	Tnfrsf1a
Atf1	H2-K1
Atf1	Trib3
Atf1	Ap1s1
Atf1	Rnf4
Atf1	Mif
Atf1	Keap1
Atf1	Dnajc3
Atf1	Capzb
Atf1	Myo5a
Atf1	Tcirg1
Atf1	Nkiras2
Atf1	Psmc2
Atf1	Glb1
Atf1	Dhx9
Atf1	Psma2
Atf1	Jak1
Atf1	Relb
Atf1	Ftl1
Atf1	Ep300
Atf1	Ctsa
Atf1	App
Atf1	Enpp4
Atf1	Pafah1b2
Atf1	Psmd12
Atf1	Fuca2
Atf1	Hgsnat
Atf1	Ormdl3
Atf1	Akt2
Atf1	Ptges2
Atf1	Nkiras1
Atf1	Calm2
Atf1	Ripk1
Atf1	Aldoart2
Atf1	Nckap1l
Atf1	Ebi3
Atf1	Vat1
Atf1	Nfkb2
Atf1	Cd36
Atf1	Sqstm1
Atf1	Ptpn11
Atf1	Ncf4
Atf1	Wsb1
Atf1	Thop1
Atf1	Ube2r2
Atf1	Ap2a1
Atf1	Cyfip2
Atf1	Mlec
Atf1	Idh1
Atf1	Fbxl5
Atf1	Tmbim1
Atf1	H2-D1
Atf1	Cab39
Atf1	Elmo2
Atf1	Atox1
Atf1	Inppl1
Atf1	Lamtor3
Atf1	Cd14
Atf1	Rab3d
Atf1	Irf3
Atf1	Trip12
Atf1	Ncf2
Atf1	Pdzd11
Atf1	Atp6v1e1
Atf1	Skp1a
Atf1	Ap2s1
Atf1	Tpp2
Atf1	Ptafr
Atf1	Ifngr1
Atf1	Actg1
Atf1	Trem2
Atf1	Copb1
Atf1	Mex3c
Atf1	Hspa5
Atf1	Eif4e2
Atf1	Fbxw2
Atf1	Rab10
Atf1	Bcl10
Atf1	Calm1
Atf1	Kif3b
Atf1	Hk3
Atf1	Stat1
Atf1	Hsp90b1
Atf1	Rnf123
Atf1	Map2k7
Atf1	Pik3cd
Atf1	Atp6v1d
Atf1	Atp6v0c
Atf1	Tax1bp1
Atf1	Slpi
Atf1	Arl8a
Atf1	Rnf25
Atf1	Arih1
Atf1	Dctn5
Atf1	Stat6
Atf1	Il10ra
Atf1	Rnf41
Atf1	Arpc3
Atf1	Rab14
Atf1	Wipf1
Atf1	Arpc1b
Atf1	Trim21
Atf1	Syk
Atf1	Atp6v0d1
Atf1	Rps6ka1
Atf1	Ist1
Atf1	Ppp2r5c
Atf1	Icam1
Atf1	Ppp3cb
Atf1	Rchy1
Atf1	Inpp5d
Atf1	Nme2
Atf1	Chil1
Atf1	Treml1
Atf1	Sdcbp
Atf1	Uba5
Atf1	Brk1
Atf1	Commd9
Atf1	Csf2ra
Atf1	Fgr
Atf1	Eif4a2
Atf1	Fbxw7
Atf1	Stx3
Atf1	Aldoa
Atf1	Unc93b1
Atf1	Rnf19b
Atf1	Tapbp
Atf1	Klc2
Atf1	Cstb
Atf1	Hcst
Atf1	Pgrmc1
Atf1	Card9
Atf1	Sirpa
Atf1	Ube2m
Atf1	Dctn2
Atf1	Fcgr3
Atf1	Dynll2
Atf1	Cul3
Atf1	Lta4h
Atf1	Huwe1
Atf1	Cd93
Atf1	Klhl9
Atf1	Anapc11
Atf1	Klhl11
Atf1	Snap29
Atf1	Tspan14
Atf1	Cd47
Atf1	Ptpn6
Atf1	Actr1b
Atf1	Ube2g2
Atf1	Vrk3
Atf1	Fbxo6
Atf1	Cd63
Atf1	Ubc
Atf1	Vapa
Atf1	Atp6v0b
Atf1	Atp6v0a1
Atf1	Cdc34
Atf1	Cyb5r3
Atf1	Ifitm3
Atf1	Gsn
Atf1	Znrf1
Atf1	Itgam
Atf1	Atp6v1b2
Atf1	Ypel5
Atf1	Cyba
Atf1	Map3k8
Atf1	Uba1
Atf1	H2-Q1
Atf1	Lamp1
Atf1	Iqgap1
Atf1	Anapc5
Atf1	Atp6ap2
Atf1	Arpc4
Atf1	Csf1
Atf1	Ube2b
Atf1	Ptprj
Atf1	Slc11a1
Atf1	Ube2d2a
Atf1	Pld3
Atf1	Clta
Atf1	Trim25
Atf1	Traf7
Atf1	Ube2d3
Atf1	Hmox2
Atf1	Pdxk
Atf1	Naprt
Atf1	Dusp4
Atf1	Gusb
Atf1	Cpne3
Atf1	Calm3
Atf1	Vamp8
Atf1	Spsb2
Atf1	Tubb4b
Atf1	Cant1
Atf1	Fbxw5
Atf1	Eif4a3
Atf1	Atp6v0d2
Atf1	Pak2
Atf1	Klc1
Atf1	Ceacam1
Atf1	Lair1
Atf1	Rnf14
Atf1	Csf1r
Atf1	Prdx4
Atf1	Slc15a4
Atf1	Glipr1
Atf1	Dtx4
Atf1	Rab31
Atf1	Nhlrc3
Atf1	Adam10
Atf1	Klc4
Atf1	Tlr6
Atf1	Actr3
Atf1	Uba3
Atf1	Anapc1
Atf1	Faf2
Atf1	Pik3r1
Atf1	Dync1li2
Atf1	Cd68
Atf1	Cd81
Atf1	Tlr4
Atf1	Myh9
Atf1	Tab2
Atf1	Ubr4
Atf1	Ppie
Atf1	Impdh2
Atf1	Shc1
Atf1	Mapkapk3
Atf1	Tuba4a
Atf1	Arpc5
Atf1	Eef2
Atf1	Ltbr
Atf1	Cul1
Atf1	Rap2b
Atf1	Nfkbib
Atf1	Impdh1
Atf1	Abl1
Atf1	Hck
Atf1	Dhx36
Atf1	Flt3l
Atf1	Ctnnb1
Atf1	Canx
Atf1	Tubb5
Atf1	Nlrp3
Atf1	Stom
Atf1	Atp6v1f
Atf1	Itgax
Atf1	Prcp
Atf1	Fbxl14
Atf1	2310033P09Rik
Atf1	Rhoa
Atf1	Mgrn1
Atf1	Tlr2
Atf1	Ap2a2
Atf1	Stat3
Atf1	Creg1
Atf1	Gyg
Atf1	Klhl21
Atf1	Dctn3
Atf1	Dusp3
Atf1	Atp6v1g1
Atf1	Vcp
Atf1	Itgb7
Atf1	Cdc42
Atf1	Stx4a
Atf1	Rnasel
Atf1	Limk1
Atf1	B4galt1
Atf1	Prkacb
Atf1	Ppp2ca
Atf1	Ube2j2
Atf1	Trim11
Atf1	Tnf
Atf1	Ddx41
Atf1	Ctsl
Atf1	Cxcl1
Atf1	Tnfaip3
Atf1	H2-Q2
Atf1	Prdx6
Atf1	Nfkbie
Atf1	Nf2
Atf1	Cd44
Atf1	Mapk3
Atf1	Mapk9
Atf1	Il3ra
Atf1	Il6ra
Atf1	Clec5a
Atf1	Ppp3r1
Atf1	Arf1
Atf1	Sdc1
Atf1	Raf1
Atf1	Crkl
Atf1	Hpse
Atf1	Osm
Atf1	Asb6
Atf1	Ikbkb
Atf1	Sec31a
Atf1	Ctsz
Atf1	Dgat1
Atf1	Itgb1
Atf1	Xdh
Atf1	Gns
Atf1	Tubb2b
Atf1	Dbnl
Atf1	Srp14
Atf1	Csnk2b
Atf1	Cyfip1
Atf1	Pten
Atf1	Hvcn1
Atf1	Ctsb
Atf1	Tyrobp
Atf1	Vav1
Atf1	Ltn1
Atf1	Aim2
Atf1	Prdx6b
Atf1	Myd88
Atf1	Crlf2
Atf1	Nlrx1
Atf1	Rnf220
Atf1	Neu1
Atf1	Psap
Atf1	C5ar1
Atf1	Cdc23
Atf1	Trim41
Atf1	Kif20a
Atf1	Actr1a
Atf1	Rab5c
Atf1	Dctn6
Atf1	Pdap1
Atf1	Nfkb1
Atf1	Galns
Atf1	Gm2a
Atf1	Aprt
Atf1	Was
Atf1	Cd300lb
Atf1	Nfam1
Atf1	Dpp7
Atf1	Fadd
Atf1	Rac1
Atf1	Fos
Atf1	Ddost
Atf1	Casp2
Atf1	Nfkbia
Atf1	Magt1
Atf1	Pja1
Atf1	Myo1c
Atf1	Arhgap9
Atf1	Cdc20
Atf1	Npc2
Atf1	P4hb
Atf1	Cnn2
Atf1	Dnase1l1
Atf1	Ppp2r1a
Atf1	Asb8
Atf1	Cfp
Atf1	Tnfsf9
Atf1	Stat2
Atf1	Wasf2
Atf1	Clec12a
Atf1	Cct8
Atf1	Crk
Atf1	Kcnab2
Atf1	Txndc5
Atf1	Tmem30a
Atf1	Ptk2b
Atf1	Mapkapk2
Atf1	Ap1b1
Atf1	Dync1h1
Atf1	Lamtor2
Atf1	Ube2j1
Atf1	Psmd6
Atf1	Rab7
Atf1	Actr10
Atf1	Bcl2
Atf1	P2rx7
Atf1	Tlr9
Atf1	Ube2z
Atf1	Rela
Atf1	Irak2
Atf1	Ptprc
Atf1	Ctsh
Atf1	Ubr2
Atf1	H2-DMa
Atf1	Irf7
Atf1	Sh2b1
Atf1	Ap1m1
Atf1	Kbtbd7
Atf1	Ifnar1
Atf1	Plau
Atf1	Ppp2r5d
Atf1	Dok3
Atf1	Gmfg
Atf1	Dync1i2
Atf1	Mvp
Atf1	Agpat2
Atf1	Rapgef1
Atf1	Cap1
Atf1	Kctd7
Atf1	Ifitm2
Atf1	Igf2r
Irf3	Glb1
Irf3	Pdxk
Irf3	Prdx6b
Irf3	Arf1
Irf3	Pygb
Irf3	Igf2r
Irf3	Sec13
Irf3	Rnf220
Irf3	Ecsit
Irf3	Ncf1
Irf3	Tlr3
Irf3	Lamp1
Irf3	Tmbim1
Irf3	Ccnf
Irf3	Tuba1b
Irf3	Mgst1
Irf3	Rnf6
Irf3	Casp1
Irf3	Gyg
Irf3	Blmh
Irf3	Atp6ap2
Irf3	Tubb5
Irf3	Eif4a3
Irf3	Pld2
Irf3	Ctsb
Irf3	Fbxw9
Irf3	Ifitm3
Irf3	Pkm
Irf3	Cd63
Irf3	Surf4
Irf3	Il1a
Irf3	Ifitm6
Irf3	Uba7
Irf3	Anapc4
Irf3	Ube2d3
Irf3	Gla
Irf3	Sdc1
Irf3	Ube2z
Irf3	Asah1
Irf3	Dpp7
Irf3	Atp6v1h
Irf3	Serpinb1c
Irf3	Bcl10
Irf3	Ptprc
Irf3	Ripk3
Irf3	Dnajc3
Irf3	Pilra
Irf3	Rab4b
Irf3	Hspa5
Irf3	Ppp2cb
Irf3	Fbxl5
Irf3	Dync1i2
Irf3	Myo5a
Irf3	Anapc5
Irf3	Ywhaz
Irf3	Il1rn
Irf3	Psmd6
Irf3	Anpep
Irf3	Cd53
Irf3	Tuba1c
Irf3	Stx4a
Irf3	Ctnnb1
Irf3	Trib3
Irf3	Ltn1
Irf3	Cd200r1
Irf3	Ceacam1
Irf3	Stk11ip
Irf3	Traf6
Irf3	Rps6ka3
Irf3	Map3k8
Irf3	Calm1
Irf3	Tspan14
Irf3	Hpse
Irf3	Idh1
Irf3	Cab39
Irf3	Mapk1
Irf3	Anapc11
Irf3	Cyb5r3
Irf3	Znrf2
Irf3	Hmox2
Irf3	Pik3ap1
Irf3	Lcp2
Irf3	Il2rg
Irf3	Serpinb1a
Irf3	Ube4a
Irf3	H2-DMa
Irf3	Itgb5
Irf3	Trip12
Irf3	Tnfrsf11a
Irf3	Man2b1
Irf3	Pik3cb
Irf3	Lgals3
Irf3	Il18bp
Irf3	Trem2
Irf3	Blnk
Irf3	Mavs
Irf3	Aldoa
Irf3	Tubb2b
Irf3	Itgam
Irf3	Bcl2l1
Irf3	Mex3c
Irf3	Svip
Irf3	Tmem173
Irf3	Syk
Irf3	C1qc
Irf3	Hvcn1
Irf3	Psen1
Irf3	Tlr4
Irf3	Fbxo21
Irf3	Ubr4
Irf3	Nit2
Irf3	Anapc13
Irf3	Glipr1
Irf3	B4galt1
Irf3	C1qb
Irf3	Cyfip1
Irf3	Plekho2
Irf3	Adam10
Irf3	Mylip
Irf3	Birc3
Irf3	Sh2d1b1
Irf3	Arsa
Irf3	Il27ra
Irf3	Cd300ld
Irf3	Vrk3
Irf3	Tnf
Irf3	Snap29
Irf3	Stat2
Irf3	Gstp1
Irf3	Klhl21
Irf3	Psmd7
Irf3	Abl1
Irf3	Cst3
Irf3	Aga
Irf3	Ptges2
Irf3	Fos
Irf3	Tax1bp1
Irf3	Sar1b
Irf3	Pten
Irf3	Klhl9
Irf3	Pak2
Irf3	Ormdl3
Irf3	Stat1
Irf3	2310033P09Rik
Irf3	Thop1
Irf3	Arpc2
Irf3	Stat6
Irf3	Slc44a2
Irf3	Trim21
Irf3	Erap1
Irf3	Cd200
Irf3	Grn
Irf3	Gstp2
Irf3	Hp
Irf3	Crlf2
Irf3	Atp6v0a1
Irf3	Ppp2r5c
Irf3	Actr10
Irf3	Fbxl3
Irf3	Raf1
Irf3	Stat5b
Irf3	Lamtor3
Irf3	Rhoa
Irf3	Asb6
Irf3	Crk
Irf3	Sec31a
Irf3	Nfatc3
Irf3	Ifi204
Irf3	Rnasel
Irf3	Lyn
Irf3	Osm
Irf3	Znrf1
Irf3	Tmc6
Irf3	Rab7
Irf3	Rap2c
Irf3	P2rx7
Irf3	Il7r
Irf3	Dync1h1
Irf3	Nfkb2
Irf3	Eif4e
Irf3	Csf1r
Irf3	Atp6v0b
Irf3	Atp6v1b2
Irf3	Arpc4
Irf3	Dctn4
Irf3	Csk
Irf3	Ap2a1
Irf3	Atp6v0e
Irf3	Enpp4
Irf3	Mettl7a1
Irf3	Mgrn1
Irf3	Ppie
Irf3	Mapkapk3
Irf3	Cd14
Irf3	Atp11a
Irf3	Trim56
Irf3	Btk
Irf3	Clta
Irf3	Ube2c
Irf3	Cfp
Irf3	Tmem63a
Irf3	Cd74
Irf3	Rab24
Irf3	Clec5a
Irf3	Mapkapk2
Irf3	Ppp2r5b
Irf3	Ctsc
Irf3	Kctd7
Irf3	Hsp90b1
Irf3	Cd34
Irf3	Flt3l
Irf3	Dusp4
Irf3	Fgl2
Irf3	Rab10
Irf3	Ube3b
Irf3	Prcp
Irf3	Racgap1
Irf3	Pnp
Irf3	Socs1
Irf3	Tnfrsf14
Irf3	Cct2
Irf3	H2-M3
Irf3	Ticam2
Irf3	Il6st
Irf3	Psmc2
Irf3	Fcgr2b
Irf3	Tollip
Irf3	H2-Aa
Irf3	Cnpy3
Irf3	Klhl5
Irf3	Klhl11
Irf3	Asb8
Irf3	Psmb1
Irf3	H2-T23
Irf3	Nfkbia
Irf3	Klc2
Irf3	Nlrx1
Irf3	Tap2
Irf3	Capzb
Irf3	Tlr7
Irf3	Npc2
Irf3	Ncf4
Irf3	Gusb
Irf3	Ctsk
Irf3	Ddost
Irf3	Lair1
Irf3	Tnfrsf1b
Irf3	Dnase1l1
Irf3	Nme2
Irf3	Kpnb1
Irf3	Rbck1
Irf3	Mapk3
Irf3	Cul1
Irf3	Ppp3cb
Irf3	Arg1
Irf3	Serpinb6b
Irf3	Nfkbie
Irf3	Lamtor2
Irf3	Cd44
Irf3	Pdzd11
Irf3	Rela
Irf3	Panx1
Irf3	Ctsl
Irf3	Dnm2
Irf3	Usp18
Irf3	Csf2ra
Irf3	Vav1
Irf3	Dynll1
Irf3	Cybb
Irf3	H2-D1
Irf3	Pld4
Irf3	Ap2m1
Irf3	Ppp2r1b
Irf3	Ctsd
Irf3	Cd93
Irf3	Lta4h
Irf3	H2-Q2
Irf3	Gdi2
Irf3	Hgsnat
Irf3	Fpr1
Irf3	Ctsh
Irf3	Clec4d
Irf3	Hk3
Irf3	Anapc1
Irf3	Kif11
Irf3	Sh3kbp1
Irf3	Prkaca
Irf3	Casp3
Irf3	Ube2s
Irf3	Lrrc41
Irf3	Itpr3
Irf3	Capza2
Irf3	P4hb
Irf3	Irak2
Irf3	Tab2
Irf3	Casp9
Irf3	Ube2l6
Irf3	Pgm2
Irf3	Npepps
Irf3	Tlr1
Irf3	Anapc7
Irf3	Ncstn
Irf3	Lat2
Irf3	Apeh
Irf3	Sqstm1
Irf3	Wasf2
Irf3	Prdx6
Irf3	Tubb4b
Irf3	Cdc34
Irf3	Ppp2r5a
Irf3	Cyba
Irf3	Nfkbib
Irf3	Nhlrc3
Irf3	Cul7
Irf3	Anapc2
Irf3	Fbxo6
Irf3	Ywhab
Irf3	Bri3
Irf3	Fuca2
Irf3	Ndufc2
Irf3	Fgr
Irf3	Il10rb
Irf3	Ifngr2
Irf3	Rlim
Irf3	Mapk7
Irf3	Pygl
Irf3	Pdap1
Irf3	Vat1
Irf3	Akt1
Irf3	Rps6ka1
Irf3	Orm2
Irf3	Cd180
Irf3	Ctsf
Irf3	Dynlt1b
Irf3	C1qa
Irf3	Fbxw2
Irf3	Dnajc13
Irf3	Calr
Irf3	Tyk2
Irf3	Cd36
Irf3	H2-Ab1
Irf3	Stx3
Irf3	Srp14
Irf3	Slamf7
Irf3	Mapk9
Irf3	Ggh
Irf3	Tnfsf12
Irf3	Ghdc
Irf3	Dok3
Irf3	Gsn
Irf3	Acly
Irf3	Irak1
Irf3	Icam1
Irf3	Ube2b
Irf3	H2-M2
Irf3	Cxcl1
Irf3	Bst2
Irf3	Gmfg
Irf3	Ptafr
Irf3	Rnf41
Irf3	Pgrmc1
Irf3	Ddx3x
Irf3	Hsp90ab1
Irf3	Cxcl2
Irf3	Jun
Irf3	Eif2ak2
Irf3	Kif3b
Irf3	Stat3
Irf3	Map2k7
Irf3	Fcgr1
Irf3	Psmd1
Irf3	Ubc
Irf3	Ddx41
Irf3	Dtx3l
Irf3	Map2k3
Irf3	Actb
Irf3	Prkacb
Irf3	Ube2r2
Irf3	Icosl
Irf3	Itgb1
Irf3	Mndal
Irf3	Atp8b4
Irf3	Fcgr3
Irf3	Atp6v1c1
Irf3	Plcg2
Irf3	Stk10
Irf3	Snap23
Irf3	Actr1b
Irf3	Cd300lf
Irf3	Cdc27
Irf3	Ptk2b
Irf3	Creg1
Irf3	Stom
Irf3	Mmp8
Irf3	Ptprj
Irf3	Ypel5
Irf3	Fzr1
Irf3	Cenpe
Irf3	Actr2
Irf3	Cr2
Irf3	Ube2m
Irf3	Txndc5
Irf3	Tlr2
Irf3	Atox1
Irf3	Kcnab2
Irf3	Arpc1b
Irf3	Calm3
Irf3	Il17ra
Irf3	Klc3
Irf3	Mvp
Irf3	Rab6a
Irf3	Uba5
Irf3	Uba1
Irf3	Pdpk1
Irf3	Dsn1
Irf3	Dync1li2
Irf3	Cd28
Irf3	Csf1
Irf3	Naprt
Irf3	Unc93b1
Irf3	Rnf34
Irf3	Dctn6
Irf3	Ctso
Irf3	Fbxl14
Irf3	Tnip2
Irf3	Tnfsf9
Irf3	Aprt
Irf3	Cand1
Irf3	Rnf14
Irf3	Eef2
Irf3	Tubb2a
Irf3	Prkcd
Irf3	Tnfrsf1a
Irf3	Irf9
Irf3	Dctn1
Irf3	Slpi
Irf3	Fbxo30
Irf3	Fcer1g
Irf3	Hsp90aa1
Irf3	Cltc
Irf3	Cd47
Irf3	Neu1
Irf3	Cap1
Irf3	Huwe1
Irf3	Baiap2
Irf3	Ube2j1
Irf3	Agl
Irf3	Rnf126
Irf3	Slc11a1
Irf3	Casp8
Irf3	Rasgrp3
Irf3	Sdcbp
Irf3	Qsox1
Irf3	Cd300lb
Irf3	Cd68
Irf3	Mospd2
Irf3	Lat
Irf3	Mapk14
Irf3	Rnf19b
Irf3	Ap2s1
Irf3	Txnip
Irf3	H2-Q1
Irf3	Pa2g4
Irf3	Atp6v0d2
Irf3	Irak4
Irf3	Asb13
Irf3	Tirap
Irf3	Cdc23
Irf3	Arpc5
Irf3	Gm2a
Irf3	Agpat2
Irf3	Elmo2
Irf3	Vcl
Irf3	Rnase6
Irf3	Fbxo22
Irf3	Nlrp3
Irf3	Aim2
Irf3	Ap1g1
Irf3	Myo1c
Irf3	S100a9
Irf3	Pvr
Irf3	Cd1d1
Irf3	Pik3cd
Irf3	Akt2
Irf3	Dctn2
Irf3	S100a11
Irf3	1600012H06Rik
Irf3	Itgb7
Irf3	Canx
Irf3	Card9
Irf3	Hck
Irf3	Kcmf1
Irf3	Ikbkb
Irf3	Tuba1a
Irf3	Slc2a3
Irf3	Acaa1a
Irf3	Ctss
Irf3	Ikbke
Irf3	Arhgap9
Irf3	Siglec1
Irf3	Fcgr4
Irf3	Iqgap1
Irf3	Dbnl
Irf3	S100a1
Irf3	Rap2b
Irf3	Inpp5d
Irf3	Cct8
Irf3	Itgax
Irf3	Csnk2b
Irf3	Atp6v0d1
Irf3	Wsb1
Irf3	Actr1a
Irf3	Colec12
Irf3	Kif22
Irf3	Ppp2r1a
Irf3	Trim11
Irf3	Vapa
Irf3	Tnfaip3
Irf3	Ist1
Irf3	Map3k3
Irf3	Ilf2
Irf3	Aldoart1
Irf3	H2-K1
Irf3	Tbk1
Irf3	Tapbp
Irf3	Pja2
Irf3	Alad
Irf3	Vamp8
Irf3	Tnfrsf12a
Irf3	Impdh1
Irf3	Casp2
Irf3	Tlr6
Irf3	Atp6v0c
Irf3	Clu
Irf3	Nkiras2
Irf3	Asb1
Irf3	Actr3
Irf3	Gaa
Irf3	Rilp
Irf3	Tlr9
Irf3	Tubb6
Irf3	Map3k7
Irf3	Dync1li1
Irf3	Fbxl8
Irf3	Ap2b1
Irf3	Casp4
Irf3	Pik3r1
Irf3	Il11ra1
Irf3	Sirpa
Irf3	Fyb
Irf3	Psap
Irf3	Csf3r
Irf3	Dctn5
Irf3	Cmtm6
Irf3	Ube2g2
Irf3	Commd3
Irf3	Ptpn6
Irf3	Rab18
Irf3	Kif5b
Irf3	Ppp3r1
Irf3	Kif20a
Irf3	Tyrobp
Irf3	Rhog
Irf3	Pde12
Irf3	Skp1a
Irf3	Ptpn1
Irf3	Dusp6
Irf3	Timp2
Irf3	Capn1
Irf3	Dusp7
Irf3	Rab14
Irf3	Pafah1b2
Irf3	Rnase2a
Irf3	Il6ra
Irf3	Jup
Irf3	Myd88
Irf3	Was
Irf3	Cd274
Irf3	Cyfip2
Irf3	Commd9
Irf3	Mlst8
Irf3	Aldh3b1
Irf3	Trim25
Irf3	Pycard
Irf3	Aldoc
Irf3	Pgm1
Irf3	Tmem30a
Irf3	Csf2rb
Irf3	Fuca1
Irf3	Pstpip1
Irf3	Kbtbd7
Irf3	Eif4g1
Irf3	Chuk
Irf3	Calm2
Irf3	Bst1
Irf3	Eif4a2
Irf3	Psmd3
Irf3	Clcf1
Irf3	Src
Irf3	Rnf25
Irf3	Rnf115
Irf3	Myh9
Irf3	Atp6v1e1
Irf3	Lrmp
Irf3	Nras
Irf3	Ikbkg
Irf3	Ifnar1
Irf3	Rbbp6
Irf3	Uba3
Irf3	Klc1
Irf3	Il4ra
Irf3	Aldoart2
Irf3	Stat5a
Irf3	Pin1
Irf3	Trim41
Irf3	Ebi3
Irf3	Kif2c
Irf3	Lpcat1
Irf3	Ifitm2
Irf3	Relb
Irf3	Jak3
Irf3	Rbx1
Irf3	Magt1
Irf3	Xrcc6
Irf3	Fbxw7
Irf3	S100a8
Irf3	Psmd12
Irf3	Golga7
Irf3	Shc1
Irf3	C3ar1
Irf3	Irf7
Irf3	Ap1s1
Irf3	Pja1
Irf3	Smarca4
Irf3	Il1f9
Irf3	Atp6v0e2
Irf3	Ddx58
Irf3	Cdc42
Irf3	Ano6
Irf3	Tap1
Irf3	Rab37
Irf3	Ap1b1
Irf3	Inppl1
Irf3	Klc4
Irf3	Ap1m1
Irf3	Tlr8
Irf3	Fabp5
Irf3	Gsdmd
Irf3	Tpp2
Irf3	Ap2a2
Irf3	Rchy1
Irf3	Sec22b
Irf3	H2-Q4
Irf3	Psmd2
Irf3	Irak3
Irf3	Treml1
Irf3	Atp6v1g1
Irf3	Atp6v1a
Irf3	Ube2d2a
Irf3	Faf2
Irf3	Ube3a
Irf3	Tbc1d10c
Irf3	Eif4e2
Irf3	Psmc3
Irf3	Bcap31
Irf3	Psmd13
Irf3	Nfam1
Irf3	Sugt1
Irf3	Siglece
Irf3	Plaur
Irf3	Sipa1
Irf3	Galns
Irf3	Cd200r4
Irf3	Eea1
Irf3	Pld3
Irf3	Mrc1
Irf3	Wipf1
Irf3	Serpinb6a
Irf3	Sh2b1
Irf3	Cpne3
Irf3	Arpc3
Irf3	Ampd3
Irf3	Qpct
Irf3	Peli3
Irf3	Ctsz
Irf3	Cant1
Irf3	Degs1
Irf3	Il3ra
Irf3	Rab3d
Irf3	Pianp
Irf3	Csf2rb2
Irf3	Tcirg1
Irf3	Orm1
Irf3	Vamp2
Irf3	Gpr84
Irf3	Arsb
Irf3	Rnf123
Irf3	Mib2
Irf3	Dynll2
Irf3	Nckap1l
Irf3	Cnn2
Irf3	Pak1
Irf3	Atp6v1f
Irf3	Cdc16
Irf3	Nf2
Irf3	Tuba4a
Irf3	Keap1
Irf7	Slc11a1
Irf7	Xdh
Irf7	Eif4a3
Irf7	Pygl
Irf7	Creg1
Irf7	Il6ra
Irf7	Ticam2
Irf7	Cfp
Irf7	Rnf6
Irf7	Tmc6
Irf7	Adam8
Irf7	Trim32
Irf7	Aldoart1
Irf7	Klhl5
Irf7	Degs1
Irf7	Ripk1
Irf7	Ebi3
Irf7	Lamp2
Irf7	Gm2a
Irf7	Cenpe
Irf7	Serpinb1c
Irf7	Rps6ka1
Irf7	Stx3
Irf7	Slc2a3
Irf7	Tnfaip3
Irf7	Anapc13
Irf7	Eif4e
Irf7	Prdx6
Irf7	Fzr1
Irf7	Arpc1b
Irf7	Ifnar1
Irf7	Dync1i2
Irf7	Stom
Irf7	Ifngr1
Irf7	Cand1
Irf7	Mrc1
Irf7	Dok3
Irf7	Dhx9
Irf7	Ap2s1
Irf7	Itgam
Irf7	Surf4
Irf7	Galns
Irf7	Tnfrsf12a
Irf7	Mib2
Irf7	Commd9
Irf7	Orm2
Irf7	Myd88
Irf7	Smarca4
Irf7	Ctsz
Irf7	Tapbp
Irf7	Mospd2
Irf7	Npc2
Irf7	P4hb
Irf7	Orm1
Irf7	Tspan14
Irf7	Lat2
Irf7	Irak4
Irf7	Ap2a2
Irf7	Idh1
Irf7	Xrcc6
Irf7	Fabp5
Irf7	Ctsc
Irf7	Glipr1
Irf7	Thop1
Irf7	Csf1
Irf7	Cul3
Irf7	Atp11a
Irf7	Fbxw7
Irf7	Arpc2
Irf7	Actr3
Irf7	Kif5b
Irf7	Tnfsf9
Irf7	Lamtor2
Irf7	Alad
Irf7	C1qc
Irf7	Arpc3
Irf7	C1qa
Irf7	Crk
Irf7	Cd300a
Irf7	Il4ra
Irf7	Wipf1
Irf7	Pnp
Irf7	Pdpk1
Irf7	Pgrmc1
Irf7	Uba1
Irf7	Capza2
Irf7	Ubr2
Irf7	Cct8
Irf7	Ptges2
Irf7	Ctsh
Irf7	Ap2b1
Irf7	Trim41
Irf7	Sqstm1
Irf7	Myh9
Irf7	Cant1
Irf7	Itgb2
Irf7	Ctnnb1
Irf7	Il10ra
Irf7	Tlr7
Irf7	Dctn2
Irf7	H2-K1
Irf7	Cat
Irf7	Cd63
Irf7	Cmtm6
Irf7	B2m
Irf7	Il1rn
Irf7	Casp2
Irf7	Casp4
Irf7	Cdc42
Irf7	Nkiras2
Irf7	Syk
Irf7	Hgsnat
Irf7	Ppp3r1
Irf7	Psmc2
Irf7	Pik3ca
Irf7	Raf1
Irf7	Ube2s
Irf7	Tab2
Irf7	Eif4e2
Irf7	Huwe1
Irf7	Atp6v0b
Irf7	Cpne3
Irf7	Rab7
Irf7	Ceacam1
Irf7	Kif3b
Irf7	Tlr6
Irf7	Dynll2
Irf7	Ap2a1
Irf7	Ppp3cb
Irf7	Ifnar2
Irf7	Myo9b
Irf7	Prdx4
Irf7	Atp6v0d2
Irf7	Fbxw5
Irf7	Magt1
Irf7	Tnfrsf14
Irf7	Anapc7
Irf7	Prdx6b
Irf7	Stat1
Irf7	Mylip
Irf7	Fbxl3
Irf7	Pde12
Irf7	Psmd2
Irf7	Wsb1
Irf7	Trem2
Irf7	Ddx58
Irf7	Ncf4
Irf7	Actg1
Irf7	Plau
Irf7	Cnpy3
Irf7	Map2k3
Irf7	Plaur
Irf7	Ube2m
Irf7	Atp6v0e2
Irf7	Csk
Irf7	Dgat1
Irf7	Stat5b
Irf7	Ptprj
Irf7	Ap1s1
Irf7	Ube2z
Irf7	Birc3
Irf7	Psmd12
Irf7	Casp1
Irf7	Capzb
Irf7	Actr2
Irf7	Asb8
Irf7	Fbxo22
Irf7	Tpp2
Irf7	Colec12
Irf7	Klhl9
Irf7	Sec24c
Irf7	Itgax
Irf7	Ifitm3
Irf7	Pafah1b2
Irf7	Psma2
Irf7	Vamp3
Irf7	Ncf1
Irf7	Cd34
Irf7	Txnip
Irf7	Limk1
Irf7	Klc1
Irf7	Kif23
Irf7	S100a11
Irf7	Rbbp6
Irf7	Nme2
Irf7	Jun
Irf7	Pld4
Irf7	Dnajc13
Irf7	Akt2
Irf7	Ncstn
Irf7	Vapa
Irf7	Abi1
Irf7	Eif4g1
Irf7	Bcl2
Irf7	Anpep
Irf7	Rnf114
Irf7	Dync1h1
Irf7	Ormdl3
Irf7	Ap1b1
Irf7	Tirap
Irf7	Hsp90aa1
Irf7	Lair1
Irf7	Tnfsf12
Irf7	Csf2rb
Irf7	Hspa5
Irf7	Tax1bp1
Irf7	Pld3
Irf7	Bcl2l1
Irf7	Ist1
Irf7	Rab18
Irf7	Was
Irf7	Dsn1
Irf7	Mlst8
Irf7	Mapkapk3
Irf7	Uba3
Irf7	Irak3
Irf7	Aldh3b1
Irf7	Ube2d2a
Irf7	Abl1
Irf7	Elmo2
Irf7	Actr10
Irf7	Cdc27
Irf7	Bcl10
Irf7	Fadd
Irf7	Racgap1
Irf7	Ppie
Irf7	Nckipsd
Irf7	Tnfrsf1a
Irf7	Slamf7
Irf7	Ltbr
Irf7	Ddx41
Irf7	Cybb
Irf7	Cyfip1
Irf7	Ostf1
Irf7	Anapc1
Irf7	Trim11
Irf7	Asah1
Irf7	2310033P09Rik
Irf7	Itgb7
Irf7	Il11ra1
Irf7	Rab37
Irf7	Dnajc3
Irf7	Cd47
Irf7	Ndufc2
Irf7	Vhl
Irf7	Cltc
Irf7	Fbxl8
Irf7	Il7r
Irf7	Flt3l
Irf7	Dctn6
Irf7	Mndal
Irf7	C3
Irf7	Eef2
Irf7	H2-Q2
Irf7	Aga
Irf7	Txn1
Irf7	Mapk1
Irf7	Ptprc
Irf7	Cdc23
Irf7	Atp6ap2
Irf7	Cdc34
Irf7	Relb
Irf7	Clec5a
Irf7	Gyg
Irf7	Ilf2
Irf7	Ypel5
Irf7	Faf2
Irf7	Tuba1a
Irf7	Shc1
Irf7	Ptpn6
Irf7	Chuk
Irf7	Hmox2
Irf7	Psen1
Irf7	Calm3
Irf7	Il10rb
Irf7	Rap2b
Irf7	Fpr1
Irf7	Impdh1
Irf7	Nfam1
Irf7	Keap1
Irf7	Gns
Irf7	Ptpn11
Irf7	Znrf1
Irf7	Arpc4
Irf7	Tlr2
Irf7	Atp6v1f
Irf7	Ube2j2
Irf7	Dctn4
Irf7	Cd300e
Irf7	Ftl1
Irf7	Gpr84
Irf7	Sh2d1b1
Irf7	Ddx3x
Irf7	Ppp2ca
Irf7	Nfkbib
Irf7	Ecsit
Irf7	S100a9
Irf7	Psmd1
Irf7	Aim2
Irf7	P2rx7
Irf7	Bst1
Irf7	Anapc11
Irf7	Mgst1
Irf7	Kcmf1
Irf7	Tcirg1
Irf7	Plcg2
Irf7	Impdh2
Irf7	Ctsl
Irf7	Dusp6
Irf7	Naprt
Irf7	Blnk
Irf7	Ctsa
Irf7	Dync1li2
Irf7	Cyfip2
Irf7	Nck1
Irf7	Rab5c
Irf7	Mgrn1
Irf7	Atp6v1b2
Irf7	Svip
Irf7	Klc2
Irf7	Itgb5
Irf7	Agpat2
Irf7	H2-Q4
Irf7	Fgr
Irf7	Eea1
Irf7	Prcp
Irf7	Kif11
Irf7	Pdzd11
Irf7	Ap2m1
Irf7	Pak2
Irf7	Tyrobp
Irf7	Atp6v0e
Irf7	Osm
Irf7	Kctd7
Irf7	Cd28
Irf7	Atp6v0a1
Irf7	Tmem173
Irf7	Eif2ak2
Irf7	Vav1
Irf7	Ifngr2
Irf7	Atp6v1c1
Irf7	Dynll1
Irf7	Erap1
Irf7	Ctss
Irf7	Ppp2r5d
Irf7	Ctsk
Irf7	Rps6ka3
Irf7	Pik3r1
Irf7	Chil1
Irf7	Kcnab2
Irf7	Arhgap9
Irf7	Dpp7
Irf7	Tlr9
Irf7	Tuba4a
Irf7	Nfkbie
Irf7	Cd274
Irf7	Rela
Irf7	Tubb6
Irf7	Kif20a
Irf7	Sdcbp
Irf7	Map2k7
Irf7	Aprt
Irf7	Mapk9
Irf7	Mex3c
Irf7	Abce1
Irf7	Irf3
Irf7	Fbxl15
Irf7	Lta4h
Irf7	Lrrc41
Irf7	Hpse
Irf7	Ube2l6
Irf7	Fcer1g
Irf7	S100a8
Irf7	Atp8b4
Irf7	Ppp2r5c
Irf7	Hk3
Irf7	H2-T23
Irf7	Ppp2r1b
Irf7	Psmb1
Irf7	Inppl1
Irf7	Il6st
Irf7	Pin1
Irf7	Txlna
Irf7	Tyk2
Irf7	Wwp1
Irf7	Tmem30a
Irf7	Ifitm6
Irf7	Psmd3
Irf7	Cd74
Irf7	Nkiras1
Irf7	Vcl
Irf7	Cd36
Irf7	Sar1b
Irf7	Cyb5r3
Irf7	Atp6v1h
Irf7	Tubb5
Irf7	Nlrx1
Irf7	Map3k1
Irf7	Icam2
Irf7	Klc4
Irf7	Prkacb
Irf7	Ncf2
Irf7	Panx1
Irf7	Il17ra
Irf7	Anxa2
Irf7	Psmd13
Irf7	Ckap4
Irf7	Sec31a
Irf7	Eif4a2
Irf7	Trip12
Irf7	Nlrp3
Irf7	Cd14
Irf7	Cxcl2
Irf7	Qsox1
Irf7	Csf1r
Irf7	Rab10
Irf7	Lamp1
Irf7	Rnase6
Irf7	Stx4a
Irf7	Hsp90b1
Irf7	Aldoa
Irf7	Trib3
Irf7	Kras
Irf7	Stat3
Irf7	Itgb1
Irf7	Enpp4
Irf7	Cul1
Irf7	Tubb2a
Irf7	Nckap1l
Irf7	Bst2
Irf7	Uba5
Irf7	Gsdmd
Irf7	Itga4
Irf7	Ube2c
Irf7	Fyb
Irf7	Bri3
Irf7	1600012H06Rik
Irf7	Kpnb1
Irf7	Uba7
Irf7	Mvp
Irf7	Cd93
Irf7	Nfkb2
Irf7	Gmfg
Irf7	Clec4d
Irf7	Irak1
Irf7	Map3k3
Irf7	Ticam1
Irf7	Cd68
Irf7	Plekho2
Irf7	Dtx4
Irf7	Casp3
Irf7	Nfatc3
Irf7	Acaa1a
Irf7	Traf6
Irf7	Ctsd
Irf7	Atp6v1d
Irf7	Qpct
Irf7	Golga7
Irf7	Stat6
Irf7	Acly
Irf7	Rilp
Irf7	Clta
Irf7	Pilra
Irf7	Sh3kbp1
Irf7	Ltn1
Irf7	Hsp90ab1
Irf7	Tuba1c
Irf7	Fcgr4
Irf7	Fcgr3
Irf7	Fbxw2
Irf7	Rnf19b
Irf7	Fcgr1
Irf7	Cxcl1
Irf7	Ube2j1
Irf7	Man2b1
Irf7	Gdi2
Irf7	Gsn
Irf7	Stub1
Irf7	Rab6a
Irf7	Pja2
Irf7	Tubb4b
Irf7	Nit2
Irf7	Ifi204
Irf7	Gstp1
Irf7	Pgm1
Irf7	Itgav
Irf7	Rnf123
Irf7	Fbxo6
Irf7	Stk11ip
Irf7	Ptafr
Irf7	Cap1
Irf7	Ube2d3
Irf7	Tbk1
Irf7	Ctso
Irf7	Copb1
Irf7	Serpinb6b
Irf7	Pstpip1
Irf7	Ccnf
Irf7	Crlf2
Irf7	Grb2
Irf7	Ppp2r1a
Irf7	Hcst
Irf7	Rnf115
Irf7	Fuca1
Irf7	Pdxk
Irf7	Mif
Irf7	Ikbkb
Irf7	Mapkapk2
Irf7	Actr1b
Irf7	Ap1g1
Irf7	Cst3
Irf7	Psmd7
Irf7	Ggh
Irf7	Sec22b
Irf7	H2-M3
Irf7	Card9
Irf7	Kif2c
Irf7	Rnf130
Irf7	Dusp3
Irf7	Rnase2a
Irf7	Srp14
Irf7	Irak2
Irf7	Dbnl
Irf7	Adam10
Irf7	Anapc4
Irf7	C3ar1
Irf7	Rnf41
Irf7	Mavs
Irf7	Cd200r1
Irf7	Lamtor3
Irf7	Anapc5
Irf7	Snap23
Irf7	Ap1m1
Irf7	Tlr3
Irf7	Myo5a
Irf7	Atp6v0c
Irf7	Vrk3
Irf7	Vamp8
Irf7	Socs3
Irf7	Cdc16
Irf7	Pik3cd
Irf7	Mapk14
Irf7	Sipa1
Irf7	Dtx3l
Irf7	Sirpa
Irf7	Arf1
Irf7	Nfkbia
Irf7	Gaa
Irf7	Lamtor1
Irf7	C1qb
Irf7	Dctn5
Irf7	Ikbke
Irf7	Brk1
Irf7	Ptk2b
Irf7	Cd300lf
Irf7	Grn
Irf7	Lrmp
Irf7	Icosl
Irf7	Prkaca
Irf7	Igf2r
Irf7	Pkm
Irf7	Ifitm2
Irf7	Tnfrsf1b
Irf7	Il1f9
Irf7	Calr
Irf7	Cd53
Irf7	Fcgr2b
Irf7	Gpi1
Irf7	Pfkl
Irf7	Rnf34
Irf7	Rab31
Irf7	Dnm2
Irf7	Hp
Irf7	Commd3
Irf7	Ep300
Irf7	Pik3cb
Irf7	Slc44a2
Irf7	App
Irf7	Cnn2
Irf7	Casp9
Irf7	Ube2r2
Irf7	Mettl7a1
Irf7	Map3k8
Irf7	Dnase1l1
Irf7	Atp6v1g2
Irf7	Rnf14
Irf7	Tlr1
Irf7	Dync1li1
Irf7	Pygb
Irf7	Treml1
Irf7	Cd300lb
Irf7	Cd1d1
Irf7	Cd44
Irf7	Ube2g2
Irf7	H2-DMa
Irf7	Rbx1
Irf7	Rab24
Irf7	Atp6v1e1
Irf7	Csf3r
Irf7	H2-Q1
Irf7	Psmc3
Irf7	Arpc5
Irf7	Ampd3
Irf7	Rchy1
Irf7	Unc93b1
Irf7	Tollip
Irf7	Pvr
Irf7	Rap2c
Irf7	Csf2ra
Irf7	Arsb
Irf7	Csnk2b
Irf7	Arih1
Irf7	Casp8
Irf7	Ppp2r5a
Irf7	Apeh
Irf7	Stat2
Irf7	Rbck1
Irf7	Rab14
Irf7	Lgals3
Irf7	Mapk7
Irf7	Ubc
Irf7	Dusp4
Irf7	Atp6v1a
Irf7	Cd81
Irf7	Nhlrc3
Irf7	Vat1
Irf7	Trim25
Irf7	Rnf4
Irf7	Tmem63a
Irf7	Ptpn1
Irf7	Rhog
Irf7	Mmp8
Irf7	C5ar1
Irf7	Socs1
Irf7	Klhl11
Irf7	Lyn
Irf7	Stat5a
Irf7	Rlim
Irf7	Snap29
Irf7	Cab39
Irf7	Slpi
Irf7	Trim21
Irf7	Atp6v1g1
Irf7	Fbxo21
Irf7	Psap
Irf7	Siglece
Irf7	Il3ra
Irf7	Skp1a
Irf7	Cd200r4
Irf7	Hvcn1
Irf7	Tnf
Irf7	Rnf220
Irf7	Myo1c
Irf7	Rab5b
Irf7	Tmbim1
Irf7	Tlr4
Irf7	Ubr4
Irf7	Aldoart2
Irf7	Ppp2cb
Irf7	Iqgap1
Irf7	Fos
Irf7	Vcp
Irf7	Cd180
Irf7	Pdap1
Irf7	Clec12a
Irf7	Fuca2
Irf7	Calm2
Irf7	Irf9
Irf7	Icam1
Irf7	Arg1
Irf7	Cd200
Irf7	Neu1
Irf7	Rnf25
Irf7	Ctsb
Irf7	Nras
Irf7	Ap1s2
Irf7	Tlr8
Irf7	Akt1
Irf7	Sh2b1
Irf7	Fbxo30
Irf7	Ywhab
Irf7	H2-D1
Irf7	Usp18
Irf7	Jak1
Irf7	Calm1
Irf7	Il18bp
Irf7	Kbtbd7
Irf7	Nf2
Irf7	Pa2g4
Irf7	Psmd6
Irf7	Ube3a
Irf7	Ywhaz
Irf7	Traf7
Irf7	Sugt1
Irf9	Gaa
Irf9	Rnf126
Irf9	Gstp1
Irf9	Fbxl8
Irf9	Ddx3x
Irf9	Stat1
Irf9	Ist1
Irf9	Shc1
Irf9	Eef2
Irf9	Gm2a
Irf9	Uba1
Irf9	Rnf220
Irf9	Fbxo22
Irf9	Psmc3
Irf9	Cnpy3
Irf9	Anapc4
Irf9	Vcl
Irf9	Dnase1l1
Irf9	Mgst1
Irf9	Cd200r1
Irf9	Txlna
Irf9	Klhl11
Irf9	Igf2r
Irf9	Ptpn11
Irf9	Clta
Irf9	Kcmf1
Irf9	Ap1s2
Irf9	Vamp8
Irf9	Klhl9
Irf9	Ctsz
Irf9	Slamf7
Irf9	Eif4a2
Irf9	Actr10
Irf9	Myo5a
Irf9	Bri3
Irf9	Atp6v0c
Irf9	Il4ra
Irf9	Tnfaip3
Irf9	Nfkbia
Irf9	Psmd7
Irf9	Kif5b
Irf9	H2-Ab1
Irf9	Psap
Irf9	Anapc1
Irf9	Cand1
Irf9	Capza2
Irf9	Asb1
Irf9	Atf1
Irf9	Sh2d1b1
Irf9	Txnip
Irf9	Cd200
Irf9	Akt2
Irf9	Fbxw2
Irf9	Lamp1
Irf9	Plcg2
Irf9	Surf4
Irf9	Actr2
Irf9	Socs1
Irf9	Rnf4
Irf9	Map3k7
Irf9	Csf2rb
Irf9	Ap1s1
Irf9	Lat2
Irf9	Fbxl5
Irf9	Fbxw5
Irf9	Psmd13
Irf9	Ypel5
Irf9	Rchy1
Irf9	Atp8b4
Irf9	Stat5b
Irf9	Icosl
Irf9	Cd300lf
Irf9	Rnf14
Irf9	Ywhaz
Irf9	Itgax
Irf9	Casp3
Irf9	Jun
Irf9	Tubb6
Irf9	Npc2
Irf9	Tirap
Irf9	Atp6v1f
Irf9	Jup
Irf9	Fbxo21
Irf9	Il1a
Irf9	Mapk7
Irf9	Cd300ld
Irf9	Dynll1
Irf9	Bst1
Irf9	Sugt1
Irf9	H2-D1
Irf9	Tbk1
Irf9	Gpr84
Irf9	Ctsl
Irf9	Tnfsf12
Irf9	Ctsc
Irf9	Ncf2
Irf9	Trim21
Irf9	Ceacam1
Irf9	Anpep
Irf9	Vamp2
Irf9	Dhx36
Irf9	Stub1
Irf9	Ap2m1
Irf9	Ebi3
Irf9	Il27ra
Irf9	Racgap1
Irf9	Serpinb1c
Irf9	Rps6ka3
Irf9	Stom
Irf9	Lamp2
Irf9	Tuba4a
Irf9	Anapc7
Irf9	Vcp
Irf9	Ube2l6
Irf9	Txndc5
Irf9	Fabp5
Irf9	Traf7
Irf9	Casp4
Irf9	Apeh
Irf9	Aim2
Irf9	Dynlt1b
Irf9	Inppl1
Irf9	Nfam1
Irf9	Fbxo30
Irf9	Irf7
Irf9	Fbxl15
Irf9	Clec4d
Irf9	Lcp2
Irf9	Lamtor2
Irf9	Psma2
Irf9	Ap2s1
Irf9	Pld3
Irf9	Ifi204
Irf9	Dctn1
Irf9	Arf1
Irf9	Slc11a1
Irf9	Tmbim1
[truncated: 3,207 more rows]

## Sheet: Pan immune system GRN nodes
Gene Names	Gene Type	Strains
Stat3	TF	BALB C57 NOD PWK SPRET
Stat6	TF	C57 NOD PWK SPRET
Jun	TF	BALB C57 NOD PWK SPRET
Irf9	TF	BALB C57 PWK SPRET
Irf3	TF	SPRET
Rela	TF	C57 PWK SPRET
Irf7	TF	BALB C57 NOD PWK
Atf1	TF	PWK
Rap2c	Gene	BALB C57 NOD PWK SPRET
Pin1	Gene	BALB C57 NOD PWK SPRET
Casp4	Gene	NOD PWK SPRET
Qsox1	Gene	BALB NOD PWK
Gaa	Gene	C57 NOD PWK SPRET
Atp6v1a	Gene	C57 NOD PWK SPRET
Glb1	Gene	BALB C57 NOD PWK SPRET
Spsb2	Gene	C57 NOD PWK SPRET
Pdzd11	Gene	C57 NOD PWK SPRET
Pdxk	Gene	BALB C57 NOD PWK SPRET
Prdx6b	Gene	PWK
Slc11a1	Gene	C57 PWK SPRET
Ap2b1	Gene	PWK SPRET
Ddx41	Gene	BALB C57 NOD PWK SPRET
Stat2	Gene	BALB C57 NOD PWK SPRET
Rnf126	Gene	BALB C57 NOD PWK SPRET
Grb2	Gene	BALB C57 NOD PWK SPRET
Xdh	Gene	BALB C57 NOD PWK SPRET
Raf1	Gene	BALB C57 NOD PWK SPRET
Rab18	Gene	BALB C57 NOD PWK SPRET
Fcer1g	Gene	C57 NOD PWK SPRET
Rasgrp3	Gene	SPRET
Eif4a3	Gene	C57 PWK SPRET
Arf1	Gene	C57 NOD PWK SPRET
Ppp2ca	Gene	BALB C57 NOD PWK SPRET
Pygl	Gene	BALB C57 NOD PWK SPRET
H2-Q1	Gene	PWK SPRET
Dynlt1b	Gene	SPRET
Rab6a	Gene	NOD SPRET
Cd93	Gene	BALB C57 NOD PWK SPRET
Il6st	Gene	BALB C57 NOD PWK SPRET
Ctsc	Gene	BALB C57 NOD PWK SPRET
Fbxo21	Gene	C57
Tnfrsf11a	Gene	BALB C57 NOD
Creg1	Gene	BALB C57 NOD PWK SPRET
Gstp1	Gene	PWK SPRET
Pygb	Gene	BALB C57 NOD PWK SPRET
Clec12a	Gene	BALB C57 NOD PWK SPRET
Igf2r	Gene	C57 NOD PWK SPRET
Hvcn1	Gene	PWK SPRET
Ppp3r1	Gene	BALB C57 NOD PWK SPRET
Fbxl8	Gene	C57 NOD PWK SPRET
Il6ra	Gene	C57 PWK
Rab5b	Gene	BALB C57 NOD PWK SPRET
Ddx3x	Gene	NOD SPRET
Sh3kbp1	Gene	C57 NOD PWK SPRET
Actb	Gene	BALB C57 NOD PWK SPRET
Stat1	Gene	BALB C57 NOD PWK SPRET
Ist1	Gene	BALB C57 NOD PWK SPRET
Sec13	Gene	SPRET
Rnf220	Gene	BALB C57 NOD PWK SPRET
Ticam2	Gene	BALB C57 SPRET
Hexb	Gene	BALB C57 NOD PWK SPRET
Icam1	Gene	C57 NOD PWK SPRET
Ncstn	Gene	BALB C57 NOD PWK SPRET
Ptprj	Gene	BALB C57 NOD PWK SPRET
Ecsit	Gene	BALB C57 NOD PWK SPRET
Ncf1	Gene	C57 NOD PWK SPRET
Tlr3	Gene	NOD SPRET
Vamp8	Gene	PWK SPRET
Nme2	Gene	BALB C57 NOD PWK SPRET
Shc1	Gene	BALB C57 PWK SPRET
Ano6	Gene	SPRET
Rapgef1	Gene	C57 PWK SPRET
Il1rn	Gene	C57 NOD PWK SPRET
Psmd1	Gene	C57 NOD PWK SPRET
Eef2	Gene	PWK SPRET
C3ar1	Gene	C57 NOD PWK SPRET
Lrrc41	Gene	C57 NOD PWK SPRET
Ctso	Gene	BALB C57 NOD PWK SPRET
Il18bp	Gene	PWK
Stk11ip	Gene	C57 PWK SPRET
Cfp	Gene	C57 NOD PWK SPRET
Rnf6	Gene	BALB C57 NOD PWK SPRET
Lamp1	Gene	PWK SPRET
Ctsb	Gene	BALB C57 NOD PWK SPRET
Cand1	Gene	BALB C57 NOD PWK SPRET
Ctsz	Gene	BALB C57 NOD PWK SPRET
Txnip	Gene	NOD PWK SPRET
Tmc6	Gene	C57 PWK SPRET
Il10rb	Gene	C57 NOD PWK SPRET
Il10ra	Gene	C57 PWK SPRET
Abce1	Gene	BALB C57 NOD PWK SPRET
Mapkapk2	Gene	BALB C57 NOD PWK SPRET
Sec22b	Gene	C57 PWK SPRET
Gm2a	Gene	BALB C57 NOD PWK SPRET
Atp6v0a1	Gene	C57 NOD PWK SPRET
Timp2	Gene	BALB C57 NOD PWK SPRET
Anapc2	Gene	SPRET
Calm2	Gene	C57 NOD PWK SPRET
Hk3	Gene	C57 NOD PWK SPRET
Uba1	Gene	NOD PWK SPRET
Aldoa	Gene	BALB C57 NOD PWK SPRET
Vamp3	Gene	BALB C57 NOD PWK SPRET
Tmbim1	Gene	C57 NOD PWK SPRET
Rlim	Gene	BALB C57 NOD PWK SPRET
Rab4b	Gene	BALB C57 NOD PWK SPRET
Lamp2	Gene	C57 PWK SPRET
Ywhaz	Gene	BALB C57 NOD PWK SPRET
Adam8	Gene	BALB C57 NOD PWK SPRET
Il1b	Gene	SPRET
Ccnf	Gene	BALB C57 NOD SPRET
Fbxo6	Gene	BALB C57 NOD PWK SPRET
Trim32	Gene	BALB C57 NOD PWK SPRET
Aldoart1	Gene	C57 PWK
Tlr4	Gene	BALB C57 NOD PWK SPRET
Ap1s2	Gene	BALB C57 NOD PWK SPRET
Ap1b1	Gene	C57 PWK SPRET
Tbk1	Gene	BALB C57 NOD PWK SPRET
Ctsa	Gene	C57 PWK SPRET
Klhl5	Gene	BALB C57 NOD PWK SPRET
Il4ra	Gene	C57 NOD PWK SPRET
Cul3	Gene	BALB C57 PWK SPRET
Tuba1b	Gene	BALB C57 NOD PWK SPRET
Ypel5	Gene	BALB C57 NOD PWK SPRET
Cd68	Gene	C57 NOD PWK SPRET
Mgst1	Gene	BALB C57 NOD PWK SPRET
Lamtor3	Gene	BALB C57 NOD PWK SPRET
Casp1	Gene	BALB C57 NOD PWK SPRET
Glipr1	Gene	BALB C57 NOD PWK SPRET
Ltn1	Gene	BALB C57 PWK SPRET
Degs1	Gene	BALB C57 NOD PWK SPRET
Ripk1	Gene	BALB C57 NOD PWK SPRET
Klhl9	Gene	BALB C57 NOD PWK SPRET
Ube2g2	Gene	C57 NOD PWK SPRET
Acly	Gene	BALB C57 NOD PWK SPRET
Nckipsd	Gene	BALB C57 NOD PWK SPRET
Mlst8	Gene	C57 NOD PWK SPRET
Il1a	Gene	SPRET
Atp6v1e1	Gene	BALB C57 PWK SPRET
Wasf2	Gene	C57 PWK SPRET
Gyg	Gene	C57 NOD PWK SPRET
Blmh	Gene	SPRET
Hebp2	Gene	SPRET
Sar1b	Gene	C57 SPRET
Chuk	Gene	C57 NOD PWK
Fbxo22	Gene	C57 PWK SPRET
Psmc3	Gene	C57 PWK SPRET
Lair1	Gene	C57 PWK SPRET
Capzb	Gene	BALB C57 NOD PWK SPRET
Cnpy3	Gene	C57 NOD PWK SPRET
Ebi3	Gene	BALB C57 NOD PWK SPRET
Atp6ap2	Gene	C57 PWK SPRET
Qpct	Gene	C57
Arel1	Gene	SPRET
Clta	Gene	C57 PWK SPRET
Tubb5	Gene	BALB C57 NOD PWK SPRET
Pik3ca	Gene	PWK SPRET
Dhx9	Gene	BALB C57 NOD PWK SPRET
Asb6	Gene	PWK SPRET
Pld2	Gene	C57 NOD PWK SPRET
Fbxw9	Gene	SPRET
Racgap1	Gene	BALB NOD SPRET
Anapc4	Gene	BALB C57 NOD PWK SPRET
Txlna	Gene	BALB C57 NOD PWK SPRET
Csf2rb	Gene	C57 PWK SPRET
Cenpe	Gene	BALB C57 SPRET
Ppp2r5a	Gene	BALB C57 NOD PWK SPRET
Cdc23	Gene	C57 PWK SPRET
Tyrobp	Gene	C57 NOD PWK SPRET
Vcl	Gene	BALB SPRET
Gpi1	Gene	BALB C57 NOD PWK SPRET
Dnase1l1	Gene	C57 NOD PWK SPRET
Ifitm3	Gene	C57 NOD PWK SPRET
Pkm	Gene	C57 NOD PWK SPRET
Fbxl5	Gene	PWK SPRET
Atp6v0b	Gene	C57 NOD PWK SPRET
Vav1	Gene	BALB C57 NOD PWK SPRET
Irak3	Gene	NOD
Cd63	Gene	BALB C57 NOD PWK SPRET
Anapc13	Gene	BALB C57 SPRET
Pgm2	Gene	SPRET
Surf4	Gene	C57 NOD PWK SPRET
Lgmn	Gene	BALB C57 NOD PWK SPRET
Ifitm6	Gene	C57 NOD
Serpinb1c	Gene	BALB C57 SPRET
Rnf19b	Gene	C57 NOD PWK SPRET
Uba7	Gene	C57 NOD PWK
Rps6ka1	Gene	BALB C57 NOD PWK SPRET
Csnk2b	Gene	C57 NOD PWK SPRET
Psmd2	Gene	C57 NOD PWK SPRET
Klc1	Gene	C57 PWK SPRET
Gstp2	Gene	SPRET
Dync1li1	Gene	BALB C57 NOD PWK SPRET
Stx3	Gene	C57 NOD PWK SPRET
Ube2j1	Gene	BALB C57 NOD PWK SPRET
Gmfg	Gene	PWK SPRET
Nfkbie	Gene	PWK SPRET
Asb1	Gene	SPRET
Rnf114	Gene	C57 NOD PWK SPRET
Ube2d3	Gene	BALB C57 NOD PWK SPRET
Arsa	Gene	SPRET
Gla	Gene	SPRET
Cd200r1	Gene	C57 SPRET
Slc2a3	Gene	C57 NOD SPRET
Vhl	Gene	C57 PWK SPRET
Tnfaip3	Gene	BALB C57 NOD PWK SPRET
Klhl11	Gene	PWK
Mospd2	Gene	BALB C57 NOD PWK SPRET
Eif4e	Gene	BALB C57 NOD SPRET
Dgat1	Gene	BALB C57 PWK SPRET
Dctn2	Gene	BALB C57 NOD PWK SPRET
Prdx6	Gene	BALB C57 NOD PWK SPRET
Fzr1	Gene	BALB C57 NOD PWK SPRET
Arpc1b	Gene	BALB C57 NOD PWK SPRET
Rnf4	Gene	PWK SPRET
Arpc3	Gene	PWK SPRET
Anapc1	Gene	C57 PWK SPRET
Ckap4	Gene	C57 PWK SPRET
Ifnar1	Gene	BALB C57 NOD PWK SPRET
Sdc1	Gene	C57 PWK SPRET
Lamtor2	Gene	C57 NOD PWK SPRET
Dync1i2	Gene	BALB C57 NOD PWK SPRET
Rab10	Gene	BALB C57 NOD PWK SPRET
Atox1	Gene	BALB C57 NOD PWK SPRET
Ptpn11	Gene	C57 PWK SPRET
Tnf	Gene	C57 PWK SPRET
Stom	Gene	BALB C57 NOD PWK SPRET
Kcmf1	Gene	C57 NOD PWK SPRET
Acaa1a	Gene	BALB C57 NOD PWK SPRET
Pgm1	Gene	C57 SPRET
Ggh	Gene	BALB C57 NOD PWK SPRET
Myd88	Gene	BALB C57 NOD PWK SPRET
Ube2z	Gene	BALB C57 NOD PWK SPRET
Hmox2	Gene	C57 NOD PWK SPRET
Tuba1c	Gene	C57 NOD PWK SPRET
Eif4g1	Gene	C57 NOD PWK SPRET
Trim56	Gene	SPRET
Crlf2	Gene	BALB C57 NOD PWK SPRET
Map2k3	Gene	C57 NOD PWK SPRET
Asah1	Gene	BALB C57 NOD PWK SPRET
Hck	Gene	C57 NOD PWK SPRET
Ifngr1	Gene	BALB C57 NOD PWK SPRET
Thop1	Gene	BALB C57 NOD PWK SPRET
Irak1	Gene	PWK SPRET
Dynll2	Gene	C57 NOD PWK SPRET
Traf6	Gene	BALB C57 PWK SPRET
Pstpip1	Gene	C57 PWK SPRET
C3	Gene	PWK SPRET
Actr3	Gene	BALB C57 NOD PWK SPRET
H2-Q4	Gene	C57 NOD PWK SPRET
Mylip	Gene	C57 PWK
Dpp7	Gene	PWK SPRET
Itgb1	Gene	BALB C57 NOD PWK SPRET
Atp6v1h	Gene	BALB C57 NOD PWK SPRET
Hp	Gene	PWK
Slamf7	Gene	C57 PWK
Ubac1	Gene	SPRET
Cul7	Gene	PWK SPRET
Socs1	Gene	BALB C57 NOD
Tnfrsf12a	Gene	C57 NOD PWK SPRET
Eif4a2	Gene	C57 NOD PWK SPRET
Pycard	Gene	SPRET
Mrc1	Gene	C57 NOD SPRET
Actr10	Gene	BALB C57 NOD PWK SPRET
S100a8	Gene	C57 NOD PWK SPRET
Dok3	Gene	C57 PWK SPRET
Psmd13	Gene	C57 NOD
Golga7	Gene	BALB C57 NOD PWK SPRET
Myo5a	Gene	C57 NOD PWK SPRET
Ap2s1	Gene	BALB C57 NOD PWK SPRET
Rnf34	Gene	BALB C57 NOD PWK
Itgam	Gene	C57 NOD PWK SPRET
Casp3	Gene	BALB C57 NOD SPRET
Fbxw7	Gene	BALB PWK
Ube2q1	Gene	C57 NOD PWK SPRET
Aim2	Gene	PWK SPRET
Bri3	Gene	C57 NOD PWK SPRET
Atp6v0c	Gene	C57 PWK SPRET
Rchy1	Gene	C57 NOD PWK SPRET
Galns	Gene	BALB C57 NOD PWK SPRET
Bcl10	Gene	BALB C57 NOD PWK SPRET
Psmb1	Gene	C57 NOD PWK SPRET
Rnase6	Gene	C57
Pdap1	Gene	C57 NOD PWK SPRET
Naprt	Gene	PWK SPRET
Ripk3	Gene	SPRET
Hsp90ab1	Gene	NOD SPRET
Nfkbia	Gene	BALB C57 NOD PWK SPRET
Itgav	Gene	BALB C57 NOD PWK
Stat5a	Gene	BALB C57 SPRET
Mmp8	Gene	C57 NOD
Itgb2	Gene	C57 NOD PWK SPRET
Mavs	Gene	BALB C57 NOD PWK SPRET
Bcl2	Gene	C57 NOD PWK SPRET
Lyn	Gene	C57 NOD SPRET
Psmd7	Gene	BALB C57 NOD PWK SPRET
Atp11a	Gene	PWK SPRET
Cxcl1	Gene	NOD PWK SPRET
Casp2	Gene	BALB C57 NOD PWK
Ptprc	Gene	BALB C57 NOD PWK SPRET
Dnajc3	Gene	BALB C57 NOD PWK SPRET
Mib2	Gene	C57 NOD PWK SPRET
Commd9	Gene	BALB C57 NOD PWK SPRET
H2-T23	Gene	PWK SPRET
Pilra	Gene	NOD SPRET
Crkl	Gene	BALB C57 NOD PWK SPRET
Orm2	Gene	NOD
Hspa5	Gene	BALB C57 NOD PWK SPRET
Ppp2cb	Gene	BALB C57 NOD PWK SPRET
Serpinb1a	Gene	SPRET
Cd53	Gene	BALB C57 NOD PWK SPRET
Kif5b	Gene	BALB C57 NOD PWK SPRET
Was	Gene	PWK SPRET
S100a9	Gene	C57 PWK
Clec4d	Gene	C57 NOD PWK
Dctn4	Gene	BALB C57 NOD PWK SPRET
Psma2	Gene	BALB C57 NOD PWK
Smarca4	Gene	BALB C57 NOD PWK SPRET
Relb	Gene	NOD PWK SPRET
H2-Ab1	Gene	SPRET
Fbxw5	Gene	C57 PWK SPRET
Il17ra	Gene	BALB C57 NOD PWK SPRET
Atp6v1f	Gene	C57 NOD PWK SPRET
Rab14	Gene	BALB C57 NOD PWK SPRET
Rps6ka3	Gene	BALB C57 NOD SPRET
Kif23	Gene	BALB C57 NOD SPRET
Psap	Gene	C57 NOD PWK SPRET
Tlr2	Gene	BALB C57 NOD PWK SPRET
Rnf130	Gene	C57 NOD PWK SPRET
Tmem173	Gene	PWK SPRET
Tapbp	Gene	PWK SPRET
Ube2l6	Gene	NOD PWK SPRET
Npc2	Gene	BALB C57 NOD PWK SPRET
Capza2	Gene	BALB C57 NOD PWK SPRET
P4hb	Gene	C57 NOD PWK SPRET
Ap1g1	Gene	BALB C57 NOD PWK SPRET
Tubb2a	Gene	C57 NOD PWK SPRET
Anapc5	Gene	PWK SPRET
Stub1	Gene	C57 NOD PWK SPRET
Fcgr2b	Gene	C57 PWK
Atp6v1c1	Gene	C57 NOD PWK SPRET
Ddost	Gene	BALB C57 NOD PWK SPRET
Orm1	Gene	PWK
Ppp2r5c	Gene	BALB C57 NOD PWK SPRET
Rbx1	Gene	BALB C57 NOD PWK SPRET
Tspan14	Gene	BALB C57 NOD PWK SPRET
Ube2m	Gene	BALB C57 NOD PWK SPRET
Lat2	Gene	C57 NOD PWK SPRET
Cd300lb	Gene	BALB C57 NOD PWK SPRET
Agpat2	Gene	C57 PWK SPRET
Txn1	Gene	BALB C57 NOD PWK SPRET
Commd3	Gene	C57 NOD PWK SPRET
Psmc2	Gene	C57 NOD PWK SPRET
Psmd6	Gene	BALB C57 NOD PWK SPRET
Anpep	Gene	C57 PWK SPRET
Irak4	Gene	C57
Dhx36	Gene	BALB C57 PWK
Ap2a2	Gene	C57 NOD PWK SPRET
Tnfrsf1b	Gene	BALB C57 NOD PWK SPRET
Rbbp6	Gene	NOD PWK SPRET
Cr2	Gene	SPRET
Sh2d1b1	Gene	C57
Prkaca	Gene	BALB C57 NOD PWK SPRET
Hcst	Gene	PWK SPRET
Pafah1b2	Gene	PWK SPRET
Cd28	Gene	PWK
Lcp2	Gene	C57 NOD PWK SPRET
Idh1	Gene	BALB C57 NOD PWK SPRET
Xrcc6	Gene	C57
Stx4a	Gene	C57 NOD PWK SPRET
Ctnnb1	Gene	C57 NOD PWK SPRET
Cd200	Gene	PWK SPRET
Actr2	Gene	BALB C57 NOD PWK SPRET
Colec12	Gene	NOD
Trib3	Gene	BALB C57 NOD PWK SPRET
Tmem30a	Gene	C57 NOD PWK SPRET
H2-M2	Gene	SPRET
Tnfsf13	Gene	SPRET
Eea1	Gene	BALB C57 NOD PWK SPRET
Mapkapk3	Gene	BALB C57 PWK SPRET
Akt2	Gene	PWK
Fabp5	Gene	BALB C57 NOD PWK SPRET
Trim11	Gene	C57 PWK SPRET
Lrmp	Gene	BALB C57 NOD SPRET
Tlr8	Gene	C57 NOD SPRET
Ceacam1	Gene	C57 PWK
Fbxw2	Gene	PWK SPRET
Cltc	Gene	BALB C57 NOD PWK SPRET
P2rx7	Gene	C57 PWK
Csf1	Gene	PWK SPRET
Psmd12	Gene	BALB C57 NOD PWK SPRET
Fbxl15	Gene	C57 PWK SPRET
Ube2r2	Gene	C57 PWK
Map3k8	Gene	NOD PWK SPRET
Itgb7	Gene	PWK SPRET
Tubb4b	Gene	BALB C57 NOD PWK SPRET
Birc3	Gene	C57 NOD PWK SPRET
Mvp	Gene	C57 NOD PWK SPRET
Plcg2	Gene	BALB C57 NOD SPRET
Tyk2	Gene	BALB C57 NOD PWK SPRET
Arpc2	Gene	C57 NOD PWK SPRET
Calm1	Gene	C57 NOD PWK SPRET
Actr1a	Gene	C57 NOD PWK SPRET
Tlr7	Gene	C57 NOD PWK SPRET
Dusp4	Gene	BALB C57 NOD PWK SPRET
Cd200r4	Gene	C57 SPRET
Aldoc	Gene	SPRET
Stat5b	Gene	PWK SPRET
Dctn5	Gene	C57 NOD PWK SPRET
Mapk7	Gene	C57 NOD PWK SPRET
Hpse	Gene	BALB C57 NOD PWK SPRET
Ap1s1	Gene	C57 NOD PWK SPRET
Tnfsf9	Gene	NOD PWK SPRET
Aprt	Gene	C57 NOD PWK SPRET
Cab39	Gene	C57 NOD PWK SPRET
Wipf1	Gene	BALB C57 NOD PWK SPRET
Ube2s	Gene	BALB C57 NOD PWK SPRET
Vrk3	Gene	PWK
Map2k7	Gene	BALB C57 NOD PWK SPRET
Prkcd	Gene	C57 NOD PWK SPRET
Ppp2r5b	Gene	PWK SPRET
Mapk1	Gene	BALB C57 NOD PWK SPRET
Anapc11	Gene	C57 NOD PWK SPRET
Rbck1	Gene	BALB C57 NOD PWK SPRET
Cyb5r3	Gene	BALB C57 NOD PWK SPRET
Csf2ra	Gene	BALB C57 NOD PWK SPRET
Znrf2	Gene	SPRET
Nkiras1	Gene	BALB C57 NOD PWK
Alad	Gene	BALB NOD SPRET
Cd274	Gene	C57 PWK SPRET
C1qc	Gene	BALB C57 NOD
Nfatc3	Gene	C57
Map3k7	Gene	BALB
C1qa	Gene	C57
Tnfrsf14	Gene	BALB C57 NOD PWK
Tnfrsf1a	Gene	C57 PWK SPRET
Crk	Gene	BALB C57 NOD PWK SPRET
Cd300a	Gene	C57 NOD PWK SPRET
H2-K1	Gene	PWK SPRET
Dync1li2	Gene	C57 NOD PWK SPRET
Lamtor1	Gene	C57 NOD PWK SPRET
Tlr6	Gene	C57 NOD PWK SPRET
Pnp	Gene	C57 NOD PWK
Psmb7	Gene	C57 NOD PWK SPRET
Anxa2	Gene	BALB C57 NOD PWK SPRET
Mettl7a1	Gene	C57 PWK
Pdpk1	Gene	BALB C57 PWK SPRET
Siglece	Gene	NOD SPRET
Peli3	Gene	SPRET
Pik3ap1	Gene	C57 NOD PWK SPRET
Card9	Gene	BALB C57 NOD PWK SPRET
Mapk3	Gene	C57 NOD PWK SPRET
Itgb5	Gene	C57
Pgrmc1	Gene	C57 NOD PWK SPRET
Il2rg	Gene	SPRET
Dctn6	Gene	BALB C57 NOD PWK SPRET
Itgax	Gene	PWK SPRET
Mif	Gene	BALB C57 NOD PWK SPRET
Keap1	Gene	PWK SPRET
Ubr2	Gene	BALB C57 PWK SPRET
Magt1	Gene	C57 NOD PWK SPRET
Nfam1	Gene	C57 NOD PWK SPRET
Cct8	Gene	BALB C57 NOD PWK SPRET
Aldoart2	Gene	PWK SPRET
Ube4a	Gene	SPRET
Ptges2	Gene	PWK SPRET
Iqgap1	Gene	BALB C57 NOD PWK SPRET
Ctsh	Gene	BALB C57 NOD PWK SPRET
H2-DMa	Gene	PWK
Trip12	Gene	BALB C57 NOD PWK SPRET
Man2b1	Gene	BALB C57 NOD PWK SPRET
Pik3cb	Gene	PWK
Lgals3	Gene	BALB C57 NOD PWK SPRET
Trim41	Gene	BALB C57 NOD PWK SPRET
Atp8b4	Gene	C57
Trem2	Gene	C57 NOD PWK SPRET
Sqstm1	Gene	C57 NOD PWK SPRET
Traf7	Gene	BALB C57 NOD PWK
Myh9	Gene	BALB C57 NOD PWK SPRET
Cant1	Gene	BALB C57 NOD PWK SPRET
Tcirg1	Gene	C57 NOD PWK SPRET
Blnk	Gene	BALB C57
Rilp	Gene	C57 NOD
Icosl	Gene	C57
Cpne3	Gene	BALB C57 NOD PWK SPRET
Ptpn1	Gene	BALB C57 NOD PWK SPRET
Wsb1	Gene	BALB C57 NOD PWK SPRET
Cyfip2	Gene	BALB C57 NOD PWK SPRET
Jak3	Gene	SPRET
Sdcbp	Gene	BALB C57 NOD PWK SPRET
Ctsf	Gene	SPRET
Il1f9	Gene	PWK
Nkiras2	Gene	C57 NOD PWK SPRET
Cd300lf	Gene	C57 NOD PWK SPRET
Tubb2b	Gene	PWK SPRET
Rnf115	Gene	C57 NOD
Tirap	Gene	BALB C57 NOD PWK SPRET
Cat	Gene	BALB C57 NOD PWK SPRET
Cmtm6	Gene	BALB C57 NOD PWK SPRET
Trim21	Gene	BALB C57 NOD PWK SPRET
Cap1	Gene	BALB C57 NOD PWK SPRET
Cybb	Gene	C57 NOD PWK SPRET
Usp18	Gene	NOD SPRET
Bcl2l1	Gene	BALB C57 NOD PWK SPRET
Rnf14	Gene	C57 NOD PWK SPRET
Mex3c	Gene	BALB C57 NOD PWK SPRET
Sec24c	Gene	C57 NOD PWK SPRET
Asb8	Gene	BALB C57 NOD PWK SPRET
Ticam1	Gene	BALB C57 NOD PWK SPRET
B2m	Gene	BALB C57 NOD PWK SPRET
Jak1	Gene	BALB C57 NOD PWK SPRET
Cd74	Gene	C57 NOD PWK SPRET
Svip	Gene	PWK
Cdc42	Gene	C57 NOD PWK SPRET
Mlec	Gene	BALB C57 NOD PWK SPRET
Syk	Gene	C57 NOD PWK SPRET
Ube2b	Gene	PWK SPRET
Ctsd	Gene	BALB C57 NOD PWK SPRET
Hgsnat	Gene	C57 PWK SPRET
Ndufc2	Gene	C57 SPRET
Tubb6	Gene	BALB C57 NOD PWK SPRET
Ftl1	Gene	C57 NOD PWK SPRET
Ep300	Gene	NOD PWK SPRET
2310033P09Rik	Gene	C57 NOD PWK SPRET
Pa2g4	Gene	BALB C57 NOD PWK SPRET
Siglec1	Gene	C57 NOD
App	Gene	BALB C57 NOD PWK SPRET
Enpp4	Gene	NOD PWK
Lpcat1	Gene	SPRET
Rnf123	Gene	PWK SPRET
Rac1	Gene	BALB C57 NOD PWK SPRET
Psen1	Gene	C57 NOD PWK SPRET
Myo9b	Gene	C57 PWK SPRET
Tab2	Gene	BALB C57 NOD PWK SPRET
Nlrp3	Gene	C57 NOD PWK SPRET
Eif4e2	Gene	C57 NOD PWK SPRET
Jup	Gene	SPRET
Ddx58	Gene	NOD
Ilf2	Gene	BALB C57 NOD PWK SPRET
Huwe1	Gene	BALB C57 NOD PWK SPRET
Btbd6	Gene	C57 NOD PWK SPRET
Ubr4	Gene	BALB C57 NOD PWK SPRET
Nit2	Gene	BALB C57 NOD PWK SPRET
Rab5c	Gene	BALB C57 NOD PWK SPRET
Fuca2	Gene	BALB C57 NOD PWK SPRET
B4galt1	Gene	C57 NOD PWK SPRET
Cd300e	Gene	NOD
C1qb	Gene	C57
Cyfip1	Gene	BALB C57 NOD PWK SPRET
Hsp90aa1	Gene	BALB C57 NOD PWK SPRET
Kif22	Gene	SPRET
Dctn1	Gene	SPRET
Pianp	Gene	SPRET
Rab7	Gene	C57 PWK SPRET
Ormdl3	Gene	BALB C57 NOD PWK SPRET
Uba5	Gene	C57 NOD PWK SPRET
Pde12	Gene	C57 NOD SPRET
Vcp	Gene	BALB C57 PWK SPRET
Fcgr1	Gene	C57
Ampd3	Gene	C57 NOD PWK
Plekho2	Gene	BALB C57 NOD PWK SPRET
Adam10	Gene	BALB C57 NOD PWK SPRET
Csf3r	Gene	PWK SPRET
Pld4	Gene	C57 PWK SPRET
Kif3b	Gene	C57 NOD PWK SPRET
Rab31	Gene	C57 NOD PWK SPRET
Inpp5d	Gene	C57 NOD PWK SPRET
Il27ra	Gene	SPRET
Ap2a1	Gene	BALB C57 NOD PWK SPRET
Cd300ld	Gene	SPRET
Ifi204	Gene	C57 NOD
Ppp3cb	Gene	C57 PWK SPRET
Ifnar2	Gene	BALB C57 NOD PWK SPRET
Dynll1	Gene	PWK SPRET
Bst1	Gene	BALB NOD PWK SPRET
Snap23	Gene	BALB C57 NOD PWK SPRET
Sugt1	Gene	BALB C57
H2-D1	Gene	BALB NOD PWK SPRET
Prdx4	Gene	BALB C57 NOD PWK SPRET
Atp6v0d2	Gene	C57 PWK SPRET
Dnajc5	Gene	BALB C57 NOD PWK SPRET
Gpr84	Gene	C57 NOD PWK SPRET
Snap29	Gene	C57 NOD PWK SPRET
Osm	Gene	PWK
Nckap1l	Gene	BALB C57 NOD PWK SPRET
Ctsl	Gene	C57 NOD PWK SPRET
Tnfsf12	Gene	BALB
Rab3d	Gene	BALB C57 NOD PWK SPRET
Pja1	Gene	C57 NOD PWK SPRET
Cdc16	Gene	C57 SPRET
Klhl21	Gene	BALB C57 NOD PWK SPRET
Vat1	Gene	C57 NOD PWK SPRET
Cul1	Gene	BALB C57 PWK SPRET
Anapc7	Gene	PWK SPRET
Nfkb2	Gene	C57 NOD PWK SPRET
Abl1	Gene	C57 PWK SPRET
Ube2d2a	Gene	PWK SPRET
Cst3	Gene	BALB C57 NOD PWK SPRET
Aldh3b1	Gene	PWK SPRET
Cd36	Gene	C57 NOD PWK SPRET
H2-M3	Gene	BALB C57 NOD PWK SPRET
Fbxl3	Gene	BALB C57 NOD PWK SPRET
Ptafr	Gene	BALB C57 PWK SPRET
Aga	Gene	BALB C57 NOD PWK SPRET
Kras	Gene	BALB C57 NOD PWK SPRET
Tap2	Gene	SPRET
Fbxo30	Gene	BALB PWK
Ncf2	Gene	C57 NOD PWK SPRET
Panx1	Gene	PWK
Ywhab	Gene	BALB C57 NOD PWK SPRET
Skp1a	Gene	NOD PWK SPRET
Nras	Gene	C57 NOD PWK SPRET
Treml1	Gene	PWK
Fos	Gene	BALB C57 NOD PWK SPRET
Csf2rb2	Gene	SPRET
Mndal	Gene	NOD
Tax1bp1	Gene	PWK SPRET
Irak2	Gene	NOD PWK SPRET
Hectd3	Gene	SPRET
Asb13	Gene	PWK
Vamp2	Gene	SPRET
Ncf4	Gene	BALB C57 NOD PWK SPRET
Arsb	Gene	BALB SPRET
Pten	Gene	BALB C57 NOD PWK SPRET
Tlr1	Gene	C57 NOD SPRET
Pik3cd	Gene	BALB C57 NOD PWK SPRET
Actg1	Gene	C57 NOD PWK SPRET
Plau	Gene	C57 PWK SPRET
Kif11	Gene	C57 NOD SPRET
Plaur	Gene	C57 PWK SPRET
Ap2m1	Gene	BALB C57 NOD SPRET
Atp6v0e2	Gene	NOD
Csk	Gene	C57 NOD PWK SPRET
Cstb	Gene	BALB C57 NOD PWK SPRET
Stxbp2	Gene	PWK SPRET
Kctd7	Gene	PWK
Fpr1	Gene	NOD
Pak2	Gene	BALB C57 NOD PWK SPRET
Ghdc	Gene	SPRET
Ikbkg	Gene	SPRET
Dctn3	Gene	C57 PWK SPRET
Nfkbib	Gene	BALB PWK SPRET
Gns	Gene	BALB C57 NOD PWK SPRET
H2-Q2	Gene	PWK
Slc44a2	Gene	PWK SPRET
Cotl1	Gene	BALB C57 NOD PWK SPRET
Atp6v1g1	Gene	BALB C57 NOD PWK SPRET
Rab24	Gene	C57 SPRET
Tuba4a	Gene	C57 PWK SPRET
Erap1	Gene	BALB C57 NOD PWK
Txndc5	Gene	BALB C57 NOD PWK SPRET
Grn	Gene	BALB C57 NOD PWK SPRET
Canx	Gene	BALB C57 NOD PWK SPRET
Dusp3	Gene	C57 NOD PWK SPRET
Atp6v0e	Gene	PWK SPRET
Apeh	Gene	BALB C57 NOD PWK SPRET
Tpp2	Gene	BALB C57 NOD PWK
Pld3	Gene	C57 NOD PWK SPRET
Elmo2	Gene	BALB C57 NOD PWK SPRET
Impdh2	Gene	NOD PWK SPRET
Cyba	Gene	BALB C57 NOD PWK SPRET
Dync1h1	Gene	C57 NOD PWK SPRET
Ube3b	Gene	SPRET
Inppl1	Gene	PWK SPRET
Chil1	Gene	PWK
Uba3	Gene	BALB C57 NOD PWK SPRET
Ppie	Gene	BALB C57 NOD PWK SPRET
Dtx4	Gene	BALB C57 NOD PWK SPRET
Actr1b	Gene	BALB C57 NOD PWK SPRET
Cd14	Gene	C57 NOD PWK SPRET
H2-Aa	Gene	SPRET
Ikbkb	Gene	C57 NOD PWK SPRET
Cd34	Gene	C57
Ifitm2	Gene	C57 PWK SPRET
Syngr1	Gene	C57 NOD SPRET
Rnf25	Gene	PWK SPRET
Rhoa	Gene	C57 NOD PWK SPRET
Sec31a	Gene	BALB C57 NOD PWK SPRET
Limk1	Gene	BALB C57 NOD PWK SPRET
Kcnab2	Gene	BALB C57 NOD PWK SPRET
Socs3	Gene	BALB C57 NOD PWK SPRET
Ptpn6	Gene	BALB C57 NOD PWK SPRET
Btk	Gene	SPRET
S100a11	Gene	BALB C57 NOD SPRET
Rnasel	Gene	BALB C57 NOD PWK SPRET
Btbd1	Gene	SPRET
Sirpa	Gene	BALB C57 NOD PWK SPRET
Ctsk	Gene	C57 PWK SPRET
Dnajc13	Gene	NOD PWK
Fbxl14	Gene	C57 PWK SPRET
Znrf1	Gene	PWK
Copb1	Gene	BALB C57 NOD PWK SPRET
Il7r	Gene	BALB C57 NOD PWK SPRET
Arpc5	Gene	BALB C57 NOD PWK SPRET
Vapa	Gene	BALB C57 NOD PWK SPRET
Fuca1	Gene	C57 PWK SPRET
Ptk2b	Gene	C57 NOD PWK SPRET
Prcp	Gene	C57 PWK SPRET
Bcap31	Gene	SPRET
Abi1	Gene	BALB C57 NOD PWK SPRET
H2-DMb1	Gene	SPRET
Mgrn1	Gene	C57 NOD PWK SPRET
Atp6v1b2	Gene	BALB C57 NOD PWK SPRET
Psmd3	Gene	BALB C57 NOD PWK SPRET
Pik3r1	Gene	BALB C57 NOD PWK SPRET
Itga4	Gene	BALB C57 NOD SPRET
Csf1r	Gene	C57 NOD PWK SPRET
Arpc4	Gene	C57 NOD PWK SPRET
Map3k1	Gene	PWK SPRET
S100a1	Gene	SPRET
Klc4	Gene	PWK SPRET
Nck1	Gene	BALB C57 NOD PWK SPRET
Slpi	Gene	NOD PWK SPRET
Rab37	Gene	C57
Tollip	Gene	BALB C57 NOD PWK SPRET
Slc15a4	Gene	BALB C57 NOD PWK SPRET
Dusp7	Gene	BALB C57 NOD PWK SPRET
Atp6v1g2	Gene	PWK SPRET
Dsn1	Gene	C57 SPRET
Ube2j2	Gene	BALB C57 NOD PWK
Hsp90b1	Gene	NOD PWK SPRET
Ube2c	Gene	BALB C57 NOD PWK SPRET
Trim25	Gene	BALB C57 NOD PWK SPRET
Tmem63a	Gene	NOD PWK
Sh2b1	Gene	PWK SPRET
Clcf1	Gene	SPRET
Kif2c	Gene	NOD SPRET
Clec5a	Gene	C57 NOD PWK SPRET
Nlrx1	Gene	NOD PWK SPRET
Serpinb6a	Gene	SPRET
Atp6v1d	Gene	BALB C57 NOD PWK SPRET
1600012H06Rik	Gene	C57 SPRET
Unc93b1	Gene	C57 PWK SPRET
Flt3l	Gene	NOD PWK
Agl	Gene	SPRET
Fgl2	Gene	BALB C57 PWK SPRET
Tlr9	Gene	C57 NOD PWK SPRET
Akt1	Gene	C57 NOD PWK SPRET
Cdc34	Gene	BALB C57 NOD PWK SPRET
Ppp2r1b	Gene	BALB C57 NOD PWK SPRET
Capn1	Gene	SPRET
Arl8a	Gene	C57 NOD PWK SPRET
Arih1	Gene	BALB C57 PWK SPRET
Pdia3	Gene	SPRET
Rnase2a	Gene	BALB
Fcgr3	Gene	C57 PWK SPRET
Ap1m1	Gene	C57 NOD PWK SPRET
Cdc27	Gene	BALB C57 SPRET
Eif2ak2	Gene	BALB C57 NOD PWK
Bst2	Gene	PWK SPRET
Fyb	Gene	C57 NOD PWK SPRET
Rnf41	Gene	BALB C57 NOD PWK SPRET
Lat	Gene	PWK SPRET
Cct2	Gene	BALB C57 NOD PWK SPRET
Nhlrc3	Gene	BALB C57 NOD PWK SPRET
Fadd	Gene	C57 NOD PWK SPRET
Klc2	Gene	C57 NOD PWK SPRET
Lta4h	Gene	BALB C57 NOD PWK SPRET
Ltbr	Gene	BALB C57 NOD PWK SPRET
Atp6v0d1	Gene	BALB C57 NOD PWK SPRET
Map3k3	Gene	BALB C57 NOD
Ostf1	Gene	BALB C57 NOD PWK SPRET
Calr	Gene	BALB C57 NOD PWK SPRET
Gusb	Gene	BALB C57 NOD PWK SPRET
Stk10	Gene	SPRET
Il11ra1	Gene	C57 PWK
Ube3a	Gene	BALB NOD
Dbnl	Gene	C57 NOD PWK SPRET
Tnip2	Gene	SPRET
Cd47	Gene	BALB C57 NOD PWK SPRET
Kpnb1	Gene	BALB C57 NOD PWK SPRET
Impdh1	Gene	BALB C57 NOD PWK SPRET
Unc13d	Gene	PWK SPRET
Arg1	Gene	BALB C57
Serpinb6b	Gene	C57 SPRET
Brk1	Gene	PWK SPRET
Npepps	Gene	SPRET
Cd44	Gene	BALB C57 NOD PWK SPRET
Fgr	Gene	PWK SPRET
Gdi2	Gene	BALB C57 NOD PWK SPRET
Dnm2	Gene	BALB C57 NOD PWK SPRET
Casp9	Gene	BALB C57 NOD PWK SPRET
Faf2	Gene	NOD PWK SPRET
Tuba1a	Gene	PWK SPRET
Calm3	Gene	BALB C57 NOD PWK SPRET
Rap2b	Gene	BALB C57 NOD PWK SPRET
Tbc1d10c	Gene	SPRET
Fcgr4	Gene	C57 NOD
Myo1c	Gene	C57 NOD PWK SPRET
Ctss	Gene	C57 PWK SPRET
Prkacb	Gene	BALB C57 NOD PWK SPRET
Cdc20	Gene	BALB C57 NOD PWK SPRET
Cnn2	Gene	PWK SPRET
Itpr3	Gene	SPRET
Malt1	Gene	BALB PWK SPRET
Pak1	Gene	SPRET
Cd1d1	Gene	C57
Tap1	Gene	SPRET
Baiap2	Gene	SPRET
Dusp6	Gene	BALB C57 NOD PWK SPRET
Ikbke	Gene	C57 NOD PWK SPRET
Casp8	Gene	BALB C57 NOD SPRET
Kif20a	Gene	PWK SPRET
Ifngr2	Gene	C57 NOD PWK SPRET
Ubc	Gene	BALB C57 NOD PWK SPRET
Ppp2r1a	Gene	BALB C57 NOD PWK SPRET
Cxcl2	Gene	BALB C57 NOD PWK SPRET
Cd180	Gene	BALB C57 NOD PWK SPRET
Pvr	Gene	C57 SPRET
Ppp2r5d	Gene	C57 NOD PWK SPRET
Arhgap9	Gene	C57 PWK SPRET
Gsn	Gene	C57 NOD PWK SPRET
C5ar1	Gene	C57 NOD PWK SPRET
Wwp1	Gene	C57
Srp14	Gene	BALB C57 NOD PWK SPRET
Mapk9	Gene	BALB C57 NOD PWK
Pgam1	Gene	BALB C57 NOD PWK SPRET
Nf2	Gene	BALB C57 NOD PWK SPRET
Tab1	Gene	SPRET
Il3ra	Gene	BALB C57 NOD PWK SPRET
Mapk14	Gene	C57 NOD PWK SPRET
Sec24b	Gene	C57
Neu1	Gene	C57 PWK SPRET
Clu	Gene	SPRET
Dtx3l	Gene	BALB C57 NOD PWK SPRET
Icam2	Gene	C57 NOD
Cd81	Gene	C57 NOD PWK SPRET
Klc3	Gene	SPRET
Nfkb1	Gene	NOD PWK SPRET
Gsdmd	Gene	C57 PWK SPRET
Atad3a	Gene	SPRET
Pfkl	Gene	BALB C57 NOD PWK SPRET
Src	Gene	SPRET
Pja2	Gene
Rhog	Gene	BALB C57 NOD PWK SPRET
Kbtbd7	Gene	BALB C57 NOD PWK SPRET
Tuba8	Gene	SPRET
Sipa1	Gene	C57 NOD PWK SPRET
