# Supplementary material for: Transcriptional circuitry atlas of genetic diverse unstimulated murine and human macrophages define disparity in population-wide innate immunity
Source: Sci Rep. 2021 Apr 1;11:7373. doi: 10.1038/s41598-021-86742-w (PMC8016976; doi:10.1038/s41598-021-86742-w)
Supplement: Supplementary file 6 — Supplementary Table S5. [file 41598_2021_86742_MOESM6_ESM.xlsx]

## Sheet: Table S5
Table S5. Core basal homeostasis gene regulatory network
Worksheet No.	Details of Sheets
1	Core GRN
2	GO enrichment of core GRN
3	Core immune system GRN
4	Core immune GRN TF interactions

## Sheet: Core GRN
TF	Target
Mnt	Serpinb8
Mnt	Neurl3
Mnt	Rab8b
Mnt	Ier5
Mnt	Hcfc1r1
Mnt	Rab4b
Mnt	Sys1
Mnt	Ldlr
Mnt	Cmtr2
Mnt	Nhp2
Mnt	Trim41
Mnt	Dnm1l
Mnt	Tmem18
Mnt	Grsf1
Mnt	Rdh14
Mnt	Rrm1
Mnt	Tspyl2
Mnt	Cnot3
Mnt	Txnl4a
Mnt	Chchd5
Mnt	Tmed3
Mnt	Dap
Mnt	Ywhag
Mnt	Psen2
Mnt	Rragc
Mnt	Alg11
Mnt	Plrg1
Mnt	Myl12a
Mnt	Mcm4
Mnt	Dhx30
Mnt	Tusc2
Mnt	A430005L14Rik
Mnt	Larp4b
Mnt	Pdcd6ip
Mnt	Pkmyt1
Mnt	Ythdc1
Mnt	Tmco1
Mnt	Lmo2
Mnt	Tmem126a
Mnt	Sptbn1
Mnt	Sptan1
Mnt	Map4
Mnt	Add1
Mnt	Arglu1
Mnt	Rpl22
Mnt	Ppm1a
Mnt	Spcs2
Mnt	Hdlbp
Mnt	Zbtb14
Mnt	Tmem106c
Mnt	Tomm70a
Mnt	Heatr1
Mnt	Fus
Mnt	Dnajc30
Mnt	Rab14
Mnt	Blvrb
Mnt	Tnfaip8
Mnt	Tmem189
Mnt	Cdc20
Mnt	Xrcc1
Mnt	Ormdl3
Mnt	Pex5
Mnt	Wdr36
Mnt	Pnn
Mnt	Atg4a
Mnt	Pygb
Mnt	Rpf1
Mnt	Cfap20
Mnt	Smarcd2
Mnt	Spag7
Mnt	Scarb1
Mnt	Slc16a6
Mnt	Mcm5
Mnt	Gna13
Mnt	Atp5g3
Mnt	St13
Mnt	Tmsb4x
Mnt	Ttc14
Mnt	Eno1
Mnt	Lrp12
Mnt	Ptov1
Mnt	Cyhr1
Mnt	Cdkn1c
Mnt	Fh1
Mnt	Gsto1
Mnt	Mrps30
Mnt	Nudc
Mnt	Ppp1r10
Mnt	Zfp319
Mnt	Ilvbl
Mnt	Canx
Mnt	Rassf5
Mnt	Plekha3
Mnt	Ccnl2
Mnt	Tbl2
Mnt	Nsmce4a
Mnt	1810043G02Rik
Mnt	Cdc34
Mnt	Ranbp6
Mnt	Slfn2
Mnt	Ttyh3
Mnt	Impdh1
Mnt	0610009B22Rik
Mnt	Eif4ebp2
Mnt	H2-M3
Mnt	Slc38a7
Mnt	Mrps23
Mnt	Jund
Mnt	Acsl1
Mnt	Impad1
Mnt	Hps6
Mnt	Tm2d2
Mnt	Ppdpf
Mnt	Fdxacb1
Mnt	Gmpr2
Mnt	Srm
Mnt	Med7
Mnt	Ppm1f
Mnt	Senp2
Mnt	Rnf126
Mnt	Larp1
Mnt	Txndc9
Mnt	Ptma
Mnt	Reep4
Mnt	Dnttip2
Mnt	Cant1
Mnt	Chmp4b
Mnt	Csnk1g2
Mnt	Ltbr
Mnt	Alcam
Mnt	Mrpl9
Mnt	6430548M08Rik
Mnt	Ybx3
Mnt	Golph3l
Mnt	Mfsd1
Mnt	Creld1
Mnt	Elovl1
Mnt	Yipf5
Mnt	Ccar1
Mnt	Slc39a6
Mnt	Ddx24
Mnt	Ddhd2
Mnt	Ccdc59
Mnt	Fam20c
Mnt	Rad21
Mnt	Cdc37l1
Mnt	Phykpl
Mnt	Rpl27a
Mnt	Supt5
Mnt	Wbp1l
Mnt	Vipas39
Mnt	Arrb2
Mnt	Mbp
Mnt	Med17
Mnt	5031439G07Rik
Mnt	Gtpbp2
Mnt	Hsp90aa1
Mnt	Srd5a3
Mnt	Rtca
Mnt	Gamt
Mnt	Ugp2
Mnt	Thyn1
Mnt	Ptpre
Mnt	Dnase2a
Mnt	Manf
Mnt	Irf2bp2
Mnt	Tmem37
Mnt	1110008P14Rik
Mnt	Psmd3
Mnt	Cd151
Mnt	Coa6
Mnt	Babam1
Mnt	Lmo4
Mnt	Rtcb
Mnt	Snapin
Mnt	Rbm25
Mnt	Gucd1
Mnt	Steap3
Mnt	Plxnb2
Mnt	Fzr1
Mnt	Rabggtb
Mnt	Ccna2
Mnt	Srsf6
Mnt	Cbfb
Mnt	Rcan1
Mnt	Ncln
Mnt	Cisd3
Mnt	Ttc32
Mnt	Ppp6c
Mnt	Pdha1
Mnt	Sde2
Mnt	Cdkn2aip
Mnt	Wdr91
Mnt	Atad2
Mnt	Sub1
Mnt	Myadm
Mnt	Ticam1
Mnt	Eny2
Mnt	Lamtor3
Mnt	Slc33a1
Mnt	Yy1
Mnt	Cdk18
Mnt	Pisd
Mnt	Chchd4
Mnt	Mcm6
Mnt	Nme6
Mnt	Anp32b
Mnt	Rbm15b
Mnt	Smarca4
Mnt	Mroh1
Mnt	Man2b2
Mnt	Zfp397
Mnt	Cd93
Mnt	Coro1c
Mnt	Nadk
Mnt	Arpc5
Mnt	Ddx47
Mnt	Rbbp4
Mnt	Trip10
Mnt	Cmtm7
Mnt	Arl8b
Mnt	Topors
Mnt	Klhl9
Mnt	Atp6v0d1
Mnt	Cnnm3
Mnt	Ammecr1l
Mnt	Cdc42bpb
Mnt	Snx20
Mnt	Wdr26
Mnt	Uckl1
Mnt	Fhod1
Mnt	Fnbp4
Mnt	Tmem97
Mnt	Cyfip2
Mnt	Rras
Mnt	Pik3r1
Mnt	Cyb5a
Mnt	Abracl
Mnt	Kpna4
Mnt	Ccdc97
Mnt	Mrpl39
Mnt	Thap7
Mnt	Rnf31
Mnt	Ttc5
Mnt	Sh3bgrl
Mnt	Cdk4
Mnt	Ddx41
Mnt	Zdhhc3
Mnt	Phb
Mnt	Pdia4
Mnt	Pnpo
Mnt	Slc16a1
Mnt	Dld
Mnt	Khnyn
Mnt	Ngdn
Mnt	Csf2ra
Mnt	Pcdhgc3
Mnt	Ddost
Mnt	Cd82
Mnt	1810013L24Rik
Mnt	Psmc6
Mnt	Slc30a1
Mnt	Mrpl44
Mnt	Stip1
Mnt	Ppp2r5a
Mnt	Acadm
Mnt	Mzt1
Mnt	Pdxk
Mnt	Zyx
Mnt	N4bp2l2
Mnt	Csl
Mnt	Cct5
Mnt	Eif4ebp1
Mnt	Zfp622
Mnt	Ppp2r1b
Mnt	H2afz
Mnt	Rabac1
Mnt	Anapc15
Mnt	Arl5a
Mnt	Lap3
Mnt	Phf13
Mnt	Mettl17
Mnt	Zbtb45
Mnt	Esyt1
Mnt	Sf3a3
Mnt	Ostc
Mnt	Hk2
Mnt	Ube2s
Mnt	Nqo2
Mnt	Tmem42
Mnt	Usp8
Mnt	Pde4dip
Mnt	Slc38a2
Mnt	Elmo2
Mnt	Sertad2
Mnt	Prrc2c
Mnt	Dtx3l
Mnt	Tsc22d1
Mnt	Il3ra
Mnt	Hnrnpul2
Mnt	Exosc6
Mnt	Emp1
Mnt	Rps3a1
Mnt	Suz12
Mnt	Galnt4
Mnt	Dtx4
Mnt	Atp6v1g1
Mnt	Dennd4b
Mnt	Extl3
Mnt	Hexb
Mnt	Tomm40l
Mnt	Lsp1
Mnt	D10Jhu81e
Mnt	Maz
Mnt	Il6st
Mnt	Cd63
Mnt	Nap1l4
Mnt	Snrpa
Mnt	Eif4b
Mnt	Chchd7
Mnt	Tacc1
Mnt	Gcsh
Mnt	Rpl34
Mnt	Srf
Mnt	Tmem106b
Mnt	Mmgt1
Mnt	Rad23b
Mnt	Taf1c
Mnt	Fzd7
Mnt	Zhx1
Mnt	Rnh1
Mnt	Ets2
Mnt	Zadh2
Mnt	Gas7
Mnt	Dhx33
Mnt	Cyp51
Mnt	Trmt2a
Mnt	Timm10
Mnt	Cpeb4
Mnt	Gpbp1l1
Mnt	Rab5a
Mnt	Irf5
Mnt	Ddx54
Mnt	Kpna3
Mnt	Tmem206
Mnt	Pqlc3
Mnt	Gtf2a1
Mnt	Rps5
Mnt	Mgat2
Mnt	Rgs2
Mnt	Fxr2
Mnt	Pfkfb3
Mnt	Nop10
Mnt	Mars2
Mnt	Tbc1d9b
Mnt	Serbp1
Mnt	Miip
Mnt	Arf4
Mnt	Plekhf2
Mnt	Ddx5
Mnt	Ap1ar
Mnt	2300009A05Rik
Mnt	Ppm1m
Mnt	Lta4h
Mnt	Got1
Mnt	Msl3
Mnt	Lsm14b
Mnt	Rps15a
Mnt	Smim20
Mnt	Cpox
Mnt	Tsnax
Mnt	Myo1g
Mnt	Iqsec1
Mnt	Atp13a2
Mnt	Smim12
Mnt	Dhrs4
Mnt	Usp7
Mnt	Nabp1
Mnt	Psmd7
Mnt	Cdk2
Mnt	Jkamp
Mnt	Slc25a19
Mnt	U2surp
Mnt	Degs1
Mnt	Atp5j
Mnt	Rab11b
Mnt	Nup88
Mnt	Ctdsp1
Mnt	Oard1
Mnt	Csgalnact2
Mnt	Gtpbp8
Mnt	Zfp219
Mnt	Ndufv1
Mnt	Twf2
Mnt	Rnf103
Mnt	Bahd1
Mnt	Megf8
Mnt	Srp14
Mnt	Cct2
Mnt	Fam213b
Mnt	Foxj2
Mnt	Tmem115
Mnt	Rassf1
Mnt	Prkar1a
Mnt	Stag2
Mnt	Aimp1
Mnt	Proser1
Mnt	Dstn
Mnt	Angel2
Mnt	Bet1
Mnt	Fos
Mnt	Ptpn23
Mnt	Scarb2
Mnt	Celf1
Mnt	C77080
Mnt	Mrpl37
Mnt	Seh1l
Mnt	Ralbp1
Mnt	Ppp2ca
Mnt	Hnrnpu
Mnt	Fam214b
Mnt	Hmg20b
Mnt	Klf10
Mnt	Tmed5
Mnt	Sh3gl1
Mnt	Taldo1
Mnt	Etnk1
Mnt	Ube2c
Mnt	Swsap1
Mnt	Scpep1
Mnt	Ythdf3
Mnt	Commd8
Mnt	Insig1
Mnt	Atp2b1
Mnt	Myh9
Mnt	Rnf41
Mnt	9130023H24Rik
Mnt	Atg9a
Mnt	0610009O20Rik
Mnt	Idh1
Mnt	Fth1
Mnt	Med12
Mnt	Zfp687
Mnt	Abhd4
Mnt	Ubxn6
Mnt	Tigd2
Mnt	Plgrkt
Mnt	Aggf1
Mnt	Hnrnpc
Mnt	Ubr4
Mnt	Etfb
Mnt	D030056L22Rik
Mnt	Pno1
Mnt	Fkbp1a
Mnt	Kcnab2
Mnt	G3bp2
Mnt	Tirap
Mnt	St3gal1
Mnt	H2afj
Mnt	Slc35e1
Mnt	Tada1
Mnt	BC003331
Mnt	Alg10b
Mnt	Bod1l
Mnt	Capn7
Mnt	Mrpl19
Mnt	Stard4
Mnt	Osbpl8
Mnt	Mien1
Mnt	Tmem65
Mnt	Rab3d
Mnt	Prkra
Mnt	Commd9
Mnt	Csde1
Mnt	Rab32
Mnt	Stt3a
Mnt	Tpm1
Mnt	Hyou1
Mnt	Scyl1
Mnt	Tmem86a
Mnt	Hes6
Mnt	Med21
Mnt	Dnajc5
Mnt	Cox17
Mnt	Slc48a1
Mnt	Tbk1
Mnt	Cct6a
Mnt	Stat2
Mnt	Ier3ip1
Mnt	Sar1a
Mnt	Psat1
Mnt	Rrm2
Mnt	Psma4
Mnt	Ctsc
Mnt	Qpctl
Mnt	Tnks2
Mnt	Pigm
Mnt	Sdhd
Mnt	Pank3
Mnt	Bnip3l
Mnt	Hif1a
Mnt	Immt
Mnt	Zc3h15
Mnt	Tmem19
Mnt	Sirpa
Mnt	Asns
Mnt	Ubiad1
Mnt	Grk6
Mnt	Tmem50b
Mnt	Cd53
Mnt	4930453N24Rik
Mnt	Slc35b2
Mnt	Dbi
Mnt	Arpc1a
Mnt	Mospd2
Mnt	Psma1
Mnt	Cox7a2
Mnt	Cetn3
Mnt	Hagh
Mnt	Twsg1
Mnt	Snw1
Mnt	Gcc1
Mnt	Sf3b1
Mnt	Zdhhc20
Mnt	H6pd
Mnt	BC031181
Mnt	Clp1
Mnt	Ppp1r16a
Mnt	Dhx38
Mnt	Iars2
Mnt	Kpna1
Mnt	Slc6a6
Mnt	Npm1
Mnt	Ap5z1
Mnt	Tcof1
Mnt	Rpl30
Mnt	Dnajb9
Mnt	Dkc1
Mnt	Trim25
Mnt	Snx3
Mnt	Mmp19
Mnt	Gnl3l
Mnt	Tubb5
Mnt	Thbd
Mnt	Tgif1
Mnt	Upf1
Mnt	Trappc8
Mnt	Ctbp2
Mnt	Sec61a1
Mnt	Rps24
Mnt	Bcl2l1
Mnt	Pa2g4
Mnt	Lrrfip1
Mnt	Nipsnap3b
Mnt	Wdr11
Mnt	Mtpn
Mnt	Tram1
Mnt	Ifrd2
Mnt	Tmsb10
Mnt	Rbm45
Mnt	Klhl24
Mnt	Zfp330
Mnt	Kdm5c
Mnt	Mmp12
Mnt	Napa
Mnt	Strap
Mnt	Spata2
Mnt	Rrs1
Mnt	Acadl
Mnt	Sun1
Mnt	Nceh1
Mnt	Sgk1
Mnt	Alg2
Mnt	Eif2ak1
Mnt	Tmem9
Mnt	3110062M04Rik
Mnt	Slc1a5
Mnt	Slamf9
Mnt	Cd47
Mnt	Trib3
Mnt	Rnf13
Mnt	Carhsp1
Mnt	Spi1
Mnt	Ubald2
Mnt	Atp5c1
Mnt	Tmem177
Mnt	Adh5
Mnt	Eif1
Mnt	Hnrnpa1
Mnt	Stau1
Mnt	Dolpp1
Mnt	Erlin2
Mnt	Ctsb
Mnt	Lxn
Mnt	Ythdf1
Mnt	Pdp1
Mnt	Rangap1
Mnt	Tfam
Mnt	Rnf220
Mnt	Dnajb4
Mnt	Ranbp3
Mnt	Dio2
Mnt	Elmsan1
Mnt	Ccdc117
Mnt	Ptprj
Mnt	Vti1b
Mnt	Arl14ep
Mnt	Hspa13
Mnt	Zfp217
Mnt	Atg3
Mnt	Anxa2
Mnt	Xrn2
Mnt	Mlf2
Mnt	Rbck1
Mnt	Wdr18
Mnt	Dgkq
Mnt	Suclg1
Mnt	Rnf149
Mnt	Chmp2a
Mnt	Tnfrsf1b
Mnt	Trpc4ap
Mnt	Fam76a
Mnt	Ntan1
Mnt	Ddx1
Mnt	Nckap1l
Mnt	Ociad1
Mnt	Atxn7l3
Mnt	Tmx3
Mnt	Nck1
Mnt	Rps26
Mnt	Vps4b
Mnt	Nudt4
Mnt	Zfp706
Mnt	Actb
Mnt	Sqle
Mnt	U2af2
Mnt	Slc25a1
Mnt	Mdfic
Mnt	Gcnt1
Mnt	Ubqln2
Mnt	Unc45a
Mnt	Btg1
Mnt	Iqgap1
Mnt	Acly
Mnt	Gmppb
Mnt	Rnf6
Mnt	Gnb1
Mnt	Ywhaz
Mnt	Sumo3
Mnt	Ldha
Mnt	Pin1
Mnt	Glrx5
Mnt	P4ha1
Mnt	Afg3l2
Mnt	Tomm40
Mnt	Rps21
Mnt	Cdk5
Mnt	Crbn
Mnt	Ltv1
Mnt	Hsd3b7
Mnt	Dusp23
Mnt	Lars
Mnt	Mtmr6
Mnt	Eef1e1
Mnt	Nxt1
Mnt	Inip
Mnt	Far1
Mnt	Myd88
Mnt	Rps6ka1
Mnt	Rab8a
Mnt	Rnf128
Mnt	Sphk2
Mnt	Tagln2
Mnt	Fis1
Mnt	Cxcr4
Mnt	Tmpo
Mnt	Sbno2
Mnt	Hs6st1
Mnt	Vapb
Mnt	Gpn1
Mnt	Hnrnpk
Mnt	Paqr4
Mnt	Fam110a
Mnt	Kdelr2
Mnt	Prdx3
Mnt	Capza2
Mnt	B4galt5
Mnt	Huwe1
Mnt	Ubxn4
Mnt	Gorasp2
Mnt	Prps1l3
Mnt	Atic
Mnt	Naa20
Mnt	Plin3
Mnt	Pdhb
Mnt	Prmt6
Mnt	Adss
Mnt	Prrc1
Mnt	Snrpb2
Mnt	Acsl4
Mnt	Tbc1d14
Mnt	Mdh1
Mnt	Bag3
Mnt	Nans
Mnt	Lims1
Mnt	Raly
Mnt	Terf2ip
Mnt	Tnfaip2
Mnt	Ndufb11
Mnt	Cluh
Mnt	Lss
Mnt	Skil
Mnt	Sri
Mnt	Prdx6
Mnt	Rheb
Mnt	Rab12
Mnt	Dcun1d5
Mnt	Ndufa13
Mnt	Dda1
Mnt	Tor1aip2
Mnt	Creg1
Mnt	Acaa2
Mnt	Zc3h14
Mnt	Wdr48
Mnt	Mat2b
Mnt	Abce1
Mnt	Hspa8
Mnt	Nabp2
Mnt	Ginm1
Mnt	Cbx5
Mnt	Gusb
Mnt	Ptpn1
Mnt	Thrap3
Mnt	Cacul1
Mnt	Dnm2
Mnt	Eif4h
Mnt	Tmed1
Mnt	Atox1
Mnt	Polg
Mnt	Cebpzos
Mnt	Nbeal2
Mnt	Arrb1
Mnt	Dad1
Mnt	Cd300lb
Mnt	Actl6a
Mnt	Atp5b
Mnt	Tbc1d20
Mnt	Ppib
Mnt	Grb2
Mnt	Bag1
Mnt	Ddx17
Mnt	E2f1
Mnt	Spry2
Mnt	Mblac1
Mnt	Snx2
Mnt	Plk2
Mnt	Msr1
Mnt	Nucks1
Mnt	Psd4
Mnt	Dpp9
Mnt	Ncapd2
Mnt	Stt3b
Mnt	Aplp2
Mnt	Timm21
Mnt	Ccz1
Mnt	Lman1
Mnt	Maged1
Mnt	Tm6sf1
Mnt	D1Ertd622e
Mnt	Srprb
Mnt	Dvl3
Mnt	Cdk5rap3
Mnt	Actr3
Mnt	Ddx39
Mnt	Ppp2cb
Mnt	Pogk
Mnt	Stx7
Mnt	Gde1
Mnt	Srrm2
Mnt	Mcm7
Mnt	Pdcd6
Mnt	Itgb1bp1
Mnt	Ifnar1
Mnt	Lsm4
Mnt	Cmtm6
Mnt	Pced1a
Mnt	Mars
Mnt	Acaa1a
Mnt	Spryd7
Mnt	Rab43
Mnt	Exosc8
Mnt	Hsd17b4
Mnt	Tceal8
Mnt	Tecr
Mnt	Vamp4
Mnt	Nhlrc3
Mnt	Ip6k2
Mnt	Eef1a1
Mnt	Stx2
Mnt	Rars
Mnt	Dusp4
Mnt	Zfp655
Mnt	Acin1
Mnt	Slc39a13
Mnt	Rplp0
Mnt	Cdt1
Mnt	Vps26a
Mnt	Usp22
Mnt	Hk1
Mnt	Sod1
Mnt	Hjurp
Mnt	Spp1
Mnt	Tm2d3
Mnt	Leng1
Mnt	Casp1
Mnt	Dnmt3a
Mnt	Tmem185b
Mnt	Tmem161a
Mnt	Eif1ax
Mnt	Psmc4
Mnt	Mocs2
Mnt	Msh6
Mnt	Nop56
Mnt	Nmt1
Mnt	Basp1
Mnt	Nus1
Mnt	Lmna
Mnt	Icmt
Mnt	Upf3a
Mnt	S100a13
Mnt	Npc2
Mnt	Timm17a
Mnt	4930404N11Rik
Mnt	Cpne3
Mnt	Cln5
Mnt	1810030O07Rik
Mnt	Gdi2
Mnt	Pabpc1
Mnt	Pgrmc2
Mnt	Dctn2
Mnt	Rrp9
Mnt	Cdkn2c
Mnt	Prdx4
Mnt	Stard7
Mnt	Mdm2
Mnt	Crlf2
Mnt	Cs
Mnt	Timm13
Mnt	Sp3
Mnt	Fancf
Mnt	Rps27a
Mnt	Tmod3
Mnt	Tex264
Mnt	Ufm1
Mnt	Lsm10
Mnt	Tecpr1
Mnt	Cflar
Mnt	Plekhb2
Mnt	Ctsh
Mnt	Rnasel
Mnt	Amdhd2
Mnt	Mapre1
Mnt	Cenpa
Mnt	Ap1g2
Mnt	Vapa
Mnt	Pttg1ip
Mnt	Atxn1l
Mnt	Dag1
Mnt	Foxo4
Mnt	Smpdl3a
Mnt	Lypla1
Mnt	Ctsd
Mnt	Slc25a3
Mnt	Dhx37
Mnt	Trappc10
Mnt	Tpi1
Mnt	Imp4
Mnt	Pdp2
Mnt	Gar1
Mnt	Emc10
Mnt	Zbtb21
Mnt	Golph3
Mnt	Gpr146
Mnt	Hnrnpd
Mnt	Cklf
Mnt	Smarcc2
Mnt	Zdhhc12
Mnt	Bcas2
Mnt	Gstm4
Mnt	Rab1b
Mnt	Ube2j1
Mnt	Fxr1
Mnt	Pum2
Mnt	Clptm1l
Mnt	Mrpl40
Mnt	Fgfr1op2
Mnt	Pkd1
Mnt	Ankrd54
Mnt	Szrd1
Mnt	Rbm43
Mnt	Uqcrq
Mnt	Sap18
Mnt	Snrnp25
Mnt	Ppp1cb
Mnt	Rraga
Mnt	Tpcn2
Mnt	Cst3
Mnt	Kctd12
Mnt	Nudt16
Mnt	Adam17
Mnt	Hnrnpm
Mnt	Rrp8
Mnt	Hsbp1
Mnt	Pdcl3
Mnt	Egln2
Mnt	Csrp1
Mnt	Gfm1
Mnt	Azin1
Mnt	Btg2
Mnt	Gnptab
Mnt	Pten
Mnt	Raf1
Mnt	Nup50
Mnt	Klf16
Mnt	Pcbp2
Mnt	Fbxo6
Mnt	3110043O21Rik
Mnt	Mrps15
Mnt	Psme2
Mnt	Dohh
Mnt	Bet1l
Mnt	Rab18
Mnt	Edem2
Mnt	Elavl1
Mnt	Setd5
Mnt	Mtfr1l
Mnt	Fubp1
Mnt	Akap8
Mnt	Copz1
Mnt	Haus8
Mnt	Eif3a
Mnt	Adnp
Mnt	Kpnb1
Mnt	Dnajc19
Mnt	Cwc15
Mnt	Morf4l2
Mnt	Nupl1
Mnt	Mak16
Mnt	Mgst3
Mnt	Hmox1
Mnt	Samhd1
Mnt	Nifk
Mnt	Gzf1
Mnt	Plek
Mnt	Hspa4
Mnt	Adam8
Mnt	Coq10a
Mnt	Anapc16
Mnt	Ncf4
Mnt	Arl6ip5
Mnt	Ndufs8
Mnt	Anp32e
Mnt	Srsf11
Mnt	Cox19
Mnt	Klf13
Mnt	Glrx
Mnt	Praf2
Mnt	Mgat1
Mnt	Ptpn6
Mnt	Tmem165
Mnt	Zfp36l2
Mnt	Ubfd1
Mnt	Rbbp7
Mnt	Hsd17b11
Mnt	Calcoco1
Mnt	Slc35b4
Mnt	Ccng2
Mnt	Zeb2
Mnt	Iars
Mnt	Dgkz
Mnt	Timm10b
Mnt	Nfic
Mnt	Smim1
Mnt	Park7
Mnt	3110002H16Rik
Mnt	Klf2
Mnt	Cstf2t
Mnt	Nrd1
Mnt	Slc30a5
Mnt	Mtdh
Mnt	Ccng1
Mnt	Kbtbd2
Mnt	Dync1li1
Mnt	Rpe
Mnt	Nob1
Mnt	Adpgk
Mnt	Rab5c
Mnt	Ntpcr
Mnt	Adipor1
Mnt	Ppp1r15b
Mnt	Paqr7
Mnt	Mapk1
Mnt	Ttyh2
Mnt	Abhd11
Mnt	Nap1l1
Mnt	Alox5ap
Mnt	Ppox
Mnt	Hdac2
Mnt	Prdx1
Mnt	Cxxc1
Mnt	Erp29
Mnt	Crip1
Mnt	Ubc
Mnt	Akirin2
Mnt	Lsm8
Mnt	Eprs
Mnt	Rab21
Mnt	Cln8
Mnt	Cpsf6
Mnt	Tnfaip3
Mnt	Zscan25
Mnt	Yif1b
Mnt	Btf3
Mnt	Zdhhc16
Mnt	Metrnl
Mnt	Eef1g
Mnt	Rexo2
Mnt	Pfdn4
Mnt	Hip1
Mnt	Sertad3
Mnt	Mon1b
Mnt	Zbtb9
Mnt	Bms1
Mnt	Ecsit
Mnt	Cuta
Mnt	Akip1
Mnt	Dynlt3
Mnt	Npc1
Mnt	Pi4k2a
Mnt	Dvl1
Mnt	Srsf5
Mnt	Rsrc2
Mnt	Zdhhc5
Mnt	Aldoa
Mnt	Cyp4v3
Mnt	Ypel5
Mnt	Slc27a1
Mnt	Parp1
Mnt	Sdcbp
Mnt	Wbp11
Mnt	Cnot11
Mnt	Scd2
Mnt	Man2b1
Mnt	Josd2
Mnt	Spata5l1
Mnt	M6pr
Mnt	Rabif
Mnt	Nub1
Mnt	Sertad1
Mnt	Rtn4
Mnt	Ndufa5
Mnt	Cog1
Mnt	Cpne2
Mnt	Mavs
Mnt	Hnrnpf
Mnt	Atl3
Mnt	Ivns1abp
Mnt	Sod2
Mnt	Dctpp1
Mnt	Rap1b
Mnt	Inpp5k
Mnt	Nrp2
Mnt	Ids
Mnt	Arfgap2
Mnt	Nckipsd
Mnt	Siva1
Mnt	Rps12
Mnt	Zfr
Mnt	Arpc5l
Mnt	Nrp1
Mnt	S100a4
Mnt	Mtch2
Mnt	Dtymk
Mnt	Galns
Mnt	Mrps25
Mnt	Prmt5
Mnt	Zfp639
Mnt	Cox20
Mnt	Mocs1
Mnt	Pdcd2
Mnt	Bicd2
Mnt	Foxk2
Mnt	Slc25a4
Mnt	Slc43a3
Mnt	Cyb5r3
Mnt	Ifngr1
Mnt	Tatdn2
Mnt	Ddx20
Mnt	Bcs1l
Mnt	Pnkd
Mnt	Dusp11
Mnt	Tollip
Mnt	Ndufa8
Mnt	Cnpy4
Mnt	Sec63
Mnt	Ndrg1
Mnt	Pex2
Mnt	Txndc11
Mnt	Zc3h7a
Mnt	Clpp
Mnt	Pgam1
Mnt	Cdv3
Mnt	Slbp
Mnt	Son
Mnt	Repin1
Mnt	Creld2
Mnt	Rnaseh2a
Mnt	Tusc1
Mnt	Arl16
Mnt	Socs3
Mnt	Chmp3
Mnt	Ptger4
Mnt	Tial1
Mnt	Crebzf
Mnt	Gtpbp6
Mnt	Med19
Mnt	Ap1s2
Mnt	Nfe2l1
Mnt	Otud1
Mnt	Ctsz
Mnt	Cstb
Mnt	C1d
Mnt	Cap1
Mnt	Pmp22
Mnt	Ivd
Mnt	Pank4
Mnt	Pdrg1
Mnt	Srgn
Mnt	Ndufv3
Mnt	Pigyl
Mnt	Arf2
Mnt	Baz1b
Mnt	Dcaf15
Mnt	Rab29
Mnt	Stard5
Mnt	Qdpr
Mnt	Calm3
Mnt	Crk
Mnt	Wee1
Mnt	Bnip2
Mnt	Zcchc9
Mnt	Gpi1
Mnt	Eif1a
Mnt	Tmbim4
Mnt	Denr
Mnt	Mex3c
Mnt	Amz2
Mnt	Pop7
Mnt	Msl2
Mnt	Hdac6
Mnt	Atp1a1
Mnt	Ptbp1
Mnt	Cndp2
Mnt	Tob2
Mnt	Mrpl41
Mnt	Bcl10
Mnt	Scly
Mnt	Zfp715
Mnt	Crls1
Mnt	Tor1aip1
Mnt	Kri1
Mnt	Patl1
Mnt	Nagk
Mnt	Ppp2r1a
Mnt	Safb
Mnt	Kbtbd7
Mnt	Atp5j2
Mnt	Commd7
Mnt	Taf1d
Mnt	Fam98a
Mnt	Wipf1
Mnt	Hnrnpa0
Mnt	Spred1
Mnt	Apeh
Mnt	Prkacb
Mnt	Tfeb
Mnt	Rlim
Mnt	Thop1
Mnt	Naa60
Mnt	Vps18
Mnt	Rfxank
Mnt	Arap1
Mnt	Cxcl2
Mnt	Spcs3
Mnt	Vkorc1
Mnt	Cited2
Mnt	Uqcrc1
Mnt	Gipc1
Mnt	Ctdsp2
Mnt	Rpn1
Mnt	Arpc1b
Mnt	Snx21
Mnt	Tstd3
Mnt	Ap3d1
Mnt	Sat1
Mnt	Lgmn
Mnt	Pcyox1l
Mnt	Eif4g2
Mnt	Abca3
Mnt	Atg4d
Mnt	Metap1
Mnt	Timm8a1
Mnt	Rest
Mnt	Ostf1
Mnt	Bach1
Mnt	Itgb1
Mnt	Ankle2
Mnt	Ap1g1
Mnt	Clic4
Mnt	Noa1
Mnt	Pebp1
Mnt	Mcur1
Mnt	0610010K14Rik
Mnt	Kcnj2
Mnt	Cd84
Mnt	Sike1
Mnt	Chfr
Mnt	Ddb1
Mnt	Ak3
Mnt	Igsf6
Mnt	Ago1
Mnt	Nme2
Mnt	Eif5b
Mnt	Pole4
Mnt	Mcm3
Mnt	Adrb2
Mnt	Cisd2
Mnt	Gtpbp4
Mnt	Crkl
Mnt	Car13
Mnt	Prkab1
Mnt	Itm2b
Mnt	Rnf44
Mnt	Secisbp2l
Mnt	Slc9a3r1
Mnt	Tprgl
Mnt	Rnf20
Mnt	Rps27l
Mnt	Abhd5
Mnt	Plk1
Mnt	Samm50
Mnt	Birc6
Mnt	Hpgds
Mnt	Rfx5
Mnt	Gsk3a
Mnt	Ist1
Mnt	Ssfa2
Mnt	Chst12
Mnt	Psmc1
Mnt	Actr2
Mnt	Rabgef1
Mnt	Ensa
Mnt	Zfp710
Mnt	Kidins220
Mnt	Trnt1
Mnt	Ddx23
Mnt	Fcgrt
Mnt	Prpf8
Mnt	Cdk20
Mnt	Ssr3
Mnt	Atp6v1h
Mnt	Cdkn1b
Mnt	Pold1
Mnt	Asah1
Mnt	Ndufs2
Mnt	Alkbh6
Mnt	Slc15a4
Mnt	Rab5b
Mnt	Fkbp2
Mnt	Nab2
Mnt	Slc38a1
Mnt	Casp9
Mnt	Adam10
Mnt	Paics
Mnt	Cds2
Mnt	Polr1d
Mnt	Frmd4a
Mnt	Trim3
Mnt	Otulin
Mnt	Tmem160
Mnt	Nit2
Mnt	Slc45a4
Mnt	Hnrnph1
Mnt	Laptm4a
Mnt	Mrps14
Mnt	Adprh
Mnt	Cers5
Mnt	Papola
Mnt	Ran
Mnt	Gstm1
Mnt	Plekho2
Mnt	Ubl3
Mnt	Dok2
Mnt	Tspan31
Mnt	Hdgf
Mnt	Gpx1
Mnt	Hsph1
Mnt	Rassf4
Mnt	Prcc
Mnt	Efcab14
Mnt	Stard8
Mnt	Ybx1
Mnt	Cad
Mnt	Sec11c
Mnt	Ly6e
Mnt	Rps14
Mnt	Rbm15
Mnt	Derl2
Mnt	Tiparp
Mnt	Sema6b
Mnt	Akap11
Mnt	Rfxap
Mnt	Suv39h1
Mnt	Tlr4
Mnt	Foxred1
Mnt	Tle3
Mnt	Dnajc10
Mnt	Rap2b
Mnt	Prkaca
Mnt	Dctn4
Mnt	Mki67
Mnt	Maea
Mnt	Eea1
Mnt	Nsfl1c
Mnt	Sbds
Mnt	Smim15
Mnt	Dnajb1
Mnt	Dnpep
Mnt	Zcchc6
Mnt	Vcpip1
Mnt	Vmac
Mnt	Otud6b
Mnt	Riok3
Mnt	Gns
Mnt	Atad1
Mnt	2410015M20Rik
Mnt	Dut
Mnt	Zfp46
Mnt	Lipa
Mnt	Hmgcr
Mnt	Tpd52l2
Mnt	Mea1
Mnt	Ndufa6
Mnt	Mob3a
Mnt	B3gnt2
Mnt	Rhog
Mnt	Mpnd
Mnt	Ak2
Mnt	Elovl5
Mnt	Tarbp2
Mnt	Tmem168
Mnt	Txn1
Mnt	Tef
Mnt	Zc3h18
Mnt	Igsf8
Mnt	Asb8
Mnt	Ythdf2
Mnt	Pim3
Mnt	A130010J15Rik
Mnt	Card9
Mnt	Hcls1
Mnt	Adipor2
Mnt	Epm2aip1
Mnt	Tmem14c
Mnt	Mad2l2
Mnt	Dffa
Mnt	Vamp3
Mnt	Wnk1
Mnt	Sec23b
Mnt	Cherp
Mnt	Htatsf1
Mnt	Nudt9
Mnt	Nf2
Mnt	Cipc
Mnt	Gclm
Mnt	Slc31a2
Mnt	Edem1
Mnt	G3bp1
Mnt	Aga
Mnt	Arl6ip1
Mnt	Lhfpl2
Mnt	Fabp5
Mnt	Rps20
Mnt	Tti2
Mnt	Zfand2b
Mnt	Srxn1
Mnt	Ripk1
Mnt	Ptp4a2
Mnt	Eif5
Mnt	Ncstn
Mnt	Rac1
Mnt	Rhoq
Mnt	Scaf11
Mnt	Tmem167b
Mnt	Nelfcd
Mnt	Ccdc50
Mnt	Tpm3
Mnt	Cd83
Mnt	Ski
Mnt	Dido1
Mnt	Glb1
Mnt	Slc37a4
Mnt	Spryd3
Mnt	Kras
Mnt	Ccnc
Mnt	Gtf2i
Mnt	Epc1
Mnt	Ndufaf4
Mnt	Clint1
Mnt	Rab10
Mnt	Tysnd1
Mnt	Xdh
Mnt	Tmem259
Mnt	Nde1
Mnt	Epn1
Mnt	Atp1b3
Mnt	Xiap
Mnt	Xrcc3
Mnt	Slc20a1
Mnt	Rpl22l1
Mnt	Gpd1l
Mnt	Nol11
Mnt	Tufm
Mnt	Klf6
Mnt	Slc8b1
Mnt	Pea15a
Mnt	Gatad2a
Mnt	Rasgef1b
Mnt	Tgfbr2
Mnt	Igbp1
Mnt	Rap2c
Mnt	Cactin
Mnt	Api5
Mnt	Azi2
Mnt	Cdk1
Mnt	Ykt6
Mnt	Sfpq
Mnt	Ube2d3
Mnt	Rtn3
Mnt	Nptn
Mnt	Sft2d2
Mnt	Ezr
Mnt	Fitm2
Mnt	Tsn
Mnt	Xpot
Mnt	Zc3h11a
Mnt	Lpin2
Mnt	Rbm17
Mnt	Phospho2
Mnt	Smap2
Mnt	Rpl31
Mnt	Eif2b2
Mnt	Snx5
Mnt	Ppt1
Mnt	Champ1
Mnt	Tmem167
Mnt	Fem1a
Mnt	Tomm20
Mnt	Psmd8
Mnt	Sh3bp2
Mnt	Isoc1
Mnt	Them6
Mnt	Brpf1
Mnt	Cib1
Mnt	Rhov
Mnt	Sdf2l1
Mnt	Ficd
Mnt	Cand1
Mnt	Uhmk1
Mnt	Pacsin2
Mnt	Dr1
Mnt	Lgals3
Mnt	Ghitm
Mnt	Ddit3
Mnt	Marcks
Mnt	Ndst2
Mnt	Lfng
Mnt	Taf10
Mnt	Derl1
Mnt	Bsg
Mnt	Fdft1
Mnt	Alg5
Mnt	Ipo5
Mnt	Oat
Mnt	Nktr
Mnt	Nxt2
Mnt	Dnajb5
Mnt	Atp6v1b2
Mnt	1700037H04Rik
Mnt	Prex1
Mnt	Zfp367
Mnt	Ppp1r7
Mnt	Tmem87b
Mnt	Wdr5
Mnt	Cmas
Mnt	Pex10
Mnt	Tspan14
Mnt	Fam136a
Mnt	Nfya
Mnt	Apbb1ip
Mnt	Pelo
Mnt	Alkbh7
Mnt	Eci2
Mnt	Nipa2
Mnt	D10Wsu102e
Mnt	Map2k7
Mnt	Get4
Mnt	Tob1
Mnt	Cox7a2l
Mnt	Syncrip
Mnt	Hprt
Mnt	Tgfbr1
Mnt	Dcaf11
Mnt	Mrm1
Mnt	Aldh9a1
Mnt	Sympk
Mnt	Chkb
Mnt	Slc25a28
Mnt	Mtmr4
Mnt	Tmem55b
Mnt	Prpf19
Mnt	Spg21
Mnt	Msn
Mnt	Itpripl2
Mnt	Limk1
Mnt	Fam192a
Mnt	Arhgap11a
Mnt	Rnf7
Mnt	Pygo2
Mnt	Mgst1
Mnt	Nfkbia
Mnt	Eif3h
Mnt	Yars2
Mnt	Txndc5
Mnt	Cast
Mnt	Eif3m
Mnt	Ndufs6
Mnt	Eif2a
Mnt	Sh3pxd2b
Mnt	Mif
Mnt	Mettl9
Mnt	Txlna
Mnt	Tomm7
Mnt	Utp3
Mnt	Etf1
Mnt	Serf2
Mnt	Trim32
Mnt	Zswim4
Mnt	Krr1
Mnt	Daglb
Mnt	Rhbdd2
Mnt	Dusp7
Mnt	Tuba1b
Mnt	Litaf
Mnt	Hnrnpul1
Mnt	Snx8
Mnt	Atp5e
Mnt	Uqcrc2
Mnt	Pars2
Mnt	Stk25
Mnt	Ccl2
Mnt	Chst14
Mnt	Gadd45a
Mnt	Hspa2
Mnt	Fam46a
Mnt	Cct8
Mnt	Arl11
Mnt	Golga4
Mnt	Ccdc9
Mnt	Mmadhc
Mnt	Tfe3
Mnt	Avpi1
Mnt	Dnajc3
Mnt	Prorsd1
Mnt	Yeats4
Mnt	Gm2a
Mnt	Itga5
Mnt	Lipe
Mnt	Wsb1
Mnt	B2m
Mnt	Fundc1
Mnt	Khsrp
Mnt	Havcr2
Mnt	Twistnb
Mnt	Brd3
Mnt	Ubn1
Mnt	Lpcat3
Mnt	Snx11
Mnt	Picalm
Mnt	Gorasp1
Mnt	Golga7
Mnt	Fam105a
Mnt	Slc25a39
Mnt	Fzd5
Mnt	Plod1
Mnt	Luc7l3
Mnt	Tmbim6
Mnt	Slc2a8
Mnt	2410004B18Rik
Mnt	Tfg
Mnt	Cyba
Mnt	Slc2a1
Mnt	Tcf25
Mnt	Stat6
Mnt	Cotl1
Mnt	Rhob
Mnt	Tmem123
Mnt	Arhgdib
Mnt	Sars
Mnt	Wdr61
Mnt	Sh2b3
Mnt	Agpat5
Mnt	Pex16
Mnt	Lman2
Mnt	Cnih1
Mnt	Nol6
Mnt	Aup1
Mnt	Clec7a
Mnt	Stk17b
Mnt	C1galt1c1
Mnt	Rbm42
Mnt	Eif3e
Mnt	Timm22
Mnt	Exoc3
Mnt	Soat1
Mnt	Hexim1
Mnt	Hmgn1
Mnt	Cnot6
Mnt	Smdt1
Mnt	Arl2bp
Mnt	Hnrnpl
Mnt	Rassf3
Mnt	Sc5d
Mnt	Prpf4b
Mnt	Polr3k
Mnt	Exoc1
Mnt	Bod1
Mnt	P2ry1
Mnt	Ppp3r1
Mnt	Zc3h12a
Mnt	St6galnac4
Mnt	Bclaf1
Mnt	Cd9
Mnt	Pgd
Mnt	Aco1
Mnt	Cul4a
Mnt	Slc26a2
Mnt	Xpo1
Mnt	Por
Mnt	Ahcyl1
Mnt	Arl4a
Mnt	Dhx9
Mnt	Slc7a1
Mnt	Fam111a
Mnt	Cd44
Mnt	Cltc
Mnt	Diablo
Mnt	Polr2j
Mnt	Mcmbp
Mnt	Tmem192
Mnt	Bub3
Mnt	Gnpat
Mnt	Eif3f
Mnt	Hnrnpdl
Mnt	Zfp62
Mnt	Emb
Mnt	Srsf7
Mnt	Sptssa
Mnt	Chordc1
Mnt	Ssr1
Mnt	Fbxl3
Mnt	Plec
Mnt	Sbf1
Mnt	Slc3a2
Mnt	Rbm22
Mnt	Akirin1
Mnt	Arl1
Mnt	S100a10
Mnt	Slc12a6
Mnt	Ccnk
Mnt	Ing1
Mnt	Ppp2r5c
Mnt	Nudt18
Mnt	Nampt
Mnt	Mrgbp
Mnt	2810474O19Rik
Mnt	S1pr1
Mnt	Adrm1
Mnt	Smndc1
Mnt	Chtop
Mnt	Trappc6b
Mnt	Snx18
Mnt	Mthfr
Mnt	Taf6l
Mnt	Tmem184c
Mnt	Oaz1
Mnt	Capg
Mnt	Mid1ip1
Mnt	Tmem70
Mnt	Capzb
Mnt	Pik3cd
Mnt	Arrdc2
Mnt	Eri1
Mnt	Stx16
Mnt	Kif5b
Mnt	Khdrbs1
Mnt	Tab2
Mnt	Aph1a
Mnt	Trex1
Mnt	Mrpl17
Mnt	Fkbp3
Mnt	Mbnl1
Mnt	Tars
Mnt	Calr
Mnt	Vps4a
Mnt	Odc1
Mnt	Mrpl34
Mnt	Rgs19
Mnt	Setd6
Mnt	Aen
Mnt	Mrpl15
Mnt	Mtmr14
Mnt	Agfg1
Mnt	Dyrk2
Mnt	Pip5k1c
Mnt	Ralb
Mnt	Ncl
Mnt	Dapk3
Mnt	Fdps
Mnt	Pomp
Mnt	Sfr1
Mnt	Lpxn
Mnt	Ostm1
Mnt	Mcfd2
Mnt	Zfp637
Mnt	Rab3gap2
Mnt	Serp1
Mnt	Fbxo33
Mnt	Pfkl
Mnt	Zswim1
Mnt	Ogfrl1
Mnt	Dhcr24
Mnt	Smpd1
Mnt	Mbd3
Mnt	Rplp1
Mnt	Cnot8
Mnt	Adcy7
Mnt	Cdca4
Mnt	Orai3
Mnt	Glul
Mnt	Trim28
Mnt	Idh2
Mnt	Napg
Mnt	Dnaja2
Mnt	Cggbp1
Mnt	Mlec
Foxo4	Pik3cd
Foxo4	Dync1i2
Foxo4	Vav1
Foxo4	Yif1b
Foxo4	Exosc6
Foxo4	Prmt6
Foxo4	Elavl1
Foxo4	Tsc22d3
Foxo4	Uqcrc2
Foxo4	Ebi3
Foxo4	Sf3b5
Foxo4	Blvrb
Foxo4	Plekhf2
Foxo4	Taf7
Foxo4	Cnot8
Foxo4	Sdhb
Foxo4	Aebp2
Foxo4	Rrm2
Foxo4	Hprt
Foxo4	Samd4b
Foxo4	Arl2bp
Foxo4	Atp5c1
Foxo4	Trappc6b
Foxo4	Ago1
Foxo4	Coro7
Foxo4	Cln5
Foxo4	Elmo2
Foxo4	Zdhhc5
Foxo4	Rpn2
Foxo4	Eif3h
Foxo4	Tmem50b
Foxo4	Gstm1
Foxo4	Nme2
Foxo4	Mrps17
Foxo4	Cherp
Foxo4	Actr10
Foxo4	Cyp4v3
Foxo4	Wbp1
Foxo4	Tmbim4
Foxo4	Nudt9
Foxo4	Gpr146
Foxo4	Asah1
Foxo4	Amdhd2
Foxo4	Slc27a1
Foxo4	Tmem259
Foxo4	Wdr48
Foxo4	Aldh9a1
Foxo4	Smim1
Foxo4	Rnf7
Foxo4	Mgat2
Foxo4	Slc38a1
Foxo4	Glrx
Foxo4	Trnt1
Foxo4	Klhl24
Foxo4	Clec12a
Foxo4	Tpd52l2
Foxo4	Tacc1
Foxo4	Vim
Foxo4	Gtf2b
Foxo4	Rragc
Foxo4	Tbk1
Foxo4	Copz1
Foxo4	Gm2a
Foxo4	Helz2
Foxo4	Pfkl
Foxo4	Ubxn6
Foxo4	Rbm15b
Foxo4	Cacul1
Foxo4	Bnip2
Foxo4	Edem2
Foxo4	Serbp1
Foxo4	Sh3bgrl
Foxo4	Tmem161a
Foxo4	Derl1
Foxo4	Gpr137b
Foxo4	Mars
Foxo4	Plec
Foxo4	Sbf1
Foxo4	Slc16a6
Foxo4	Slc25a3
Foxo4	Nhp2
Foxo4	Luc7l3
Foxo4	Mtdh
Foxo4	Clp1
Foxo4	Cops4
Foxo4	Cdkn2d
Foxo4	Wbp11
Foxo4	Bsg
Foxo4	Fitm2
Foxo4	Cs
Foxo4	Sptssa
Foxo4	Cox14
Foxo4	Vapb
Foxo4	Grb2
Foxo4	Calcoco1
Foxo4	Akr1b10
Foxo4	Sde2
Foxo4	Raly
Foxo4	Ddx17
Foxo4	Skil
Foxo4	Ddx24
Foxo4	Ccpg1
Foxo4	Cav2
Foxo4	Prpf19
Foxo4	Bms1
Foxo4	Lrrfip1
Foxo4	Ireb2
Foxo4	Rab3d
Foxo4	Atox1
Foxo4	Abhd11
Foxo4	Dnajb4
Foxo4	Pomp
Foxo4	Nckap1l
Foxo4	Pdcl3
Foxo4	Nfe2l1
Foxo4	Bicd2
Foxo4	Cox17
Foxo4	Gas7
Foxo4	Pabpn1
Foxo4	Pygo2
Foxo4	Nat6
Foxo4	Rab14
Foxo4	Ndufa9
Foxo4	Ptpn1
Foxo4	Ntpcr
Foxo4	Slc3a2
Foxo4	Nrd1
Foxo4	Morf4l2
Foxo4	Mpp1
Foxo4	Lin37
Foxo4	Sdhd
Foxo4	Nap1l4
Foxo4	Timm17a
Foxo4	Rpl22
Foxo4	Ube2d3
Foxo4	Zfand2b
Foxo4	Aplp2
Foxo4	Pole4
Foxo4	Npm1
Foxo4	Prpf8
Foxo4	Tm2d3
Foxo4	Atp6v1b2
Foxo4	Slc39a6
Foxo4	Akna
Foxo4	Msl3
Foxo4	Serp1
Foxo4	Ppp2r1a
Foxo4	Hcls1
Foxo4	Hspa8
Foxo4	Ndufv2
Foxo4	Rpl34
Foxo4	Cmip
Foxo4	Ubald2
Foxo4	Eif2b2
Foxo4	Ppp2r1b
Foxo4	Zfp639
Foxo4	Mroh1
Foxo4	Chkb
Foxo4	Dynlt3
Foxo4	Tial1
Foxo4	Bnip3l
Foxo4	Npepl1
Foxo4	Pdxk
Foxo4	Psat1
Foxo4	Gzf1
Foxo4	Rtcb
Foxo4	Otud6b
Foxo4	Lig4
Foxo4	Ubr4
Foxo4	Stx16
Foxo4	Slc30a1
Foxo4	Tbc1d14
Foxo4	Got1
Foxo4	Lrrc47
Foxo4	Mmp19
Foxo4	Nop10
Foxo4	Dtx3l
Foxo4	Xrcc3
Foxo4	Cisd3
Foxo4	Tm2d2
Foxo4	Tsn
Foxo4	Erp29
Foxo4	Camk1
Foxo4	Csl
Foxo4	Lman2
Foxo4	Ubn1
Foxo4	Eif5
Foxo4	Leprot
Foxo4	Bod1
Foxo4	Denr
Foxo4	Asb8
Foxo4	Srp14
Foxo4	Hexim1
Foxo4	Ran
Foxo4	Sun1
Foxo4	Sfi1
Foxo4	U2af2
Foxo4	Rdh14
Foxo4	Ubiad1
Foxo4	Rps27a
Foxo4	Cct2
Foxo4	Commd6
Foxo4	Crkl
Foxo4	Pdrg1
Foxo4	Slc35b4
Foxo4	Lgmn
Foxo4	Arglu1
Foxo4	Zc3h15
Foxo4	Nub1
Foxo4	Megf8
Foxo4	Cenpa
Foxo4	2810474O19Rik
Foxo4	Rest
Foxo4	Ppp1cb
Foxo4	Secisbp2l
Foxo4	Ppp1r16a
Foxo4	Tprkb
Foxo4	Pgrmc2
Foxo4	Atp5j2
Foxo4	Nipsnap3b
Foxo4	Ythdf1
Foxo4	Cyb5a
Foxo4	Zfp330
Foxo4	Slc6a6
Foxo4	Sec31a
Foxo4	Abi1
Foxo4	Hpgds
Foxo4	Zfp703
Foxo4	Rab32
Foxo4	Ptprc
Foxo4	Phkg2
Foxo4	Cflar
Foxo4	Vbp1
[truncated: 95,166 more rows]

## Sheet: GO enrichment of core GRN
GOTerm	Term PValue	Term PValue Corrected with Bonferroni step down	Group PValue	Group PValue Corrected with Bonferroni step down	% Associated Genes	Nr. Genes
Metabolism of proteins	3.10685e-10	1.44469e-07	3.10685e-10	6.21371e-09	18.2598	298
Immune System	3.50753e-09	1.62749e-06	3.50753e-09	6.6643e-08	17.9114	295
Signal Transduction	4.40228e-09	2.03826e-06	4.40228e-09	7.9241e-08	10.0565	267
Neutrophil degranulation	1.5308e-15	7.21006e-13	3.50753e-09	6.6643e-08	25.9048	136
Membrane Trafficking	4.09834e-11	1.91392e-08	7.32816e-12	1.53891e-10	23.0104	133
Metabolism of RNA	8.10279e-19	3.83262e-16	8.10279e-19	1.78261e-17	28.9954	127
Cell Cycle	3.01109e-05	0.0131585	3.01109e-05	0.000210777	19.5857	104
Cellular responses to external stimuli	4.30832e-07	0.000198183	4.30832e-07	7.32414e-06	22.335	88
Cellular responses to stress	1.67847e-05	0.00740204	4.30832e-07	7.32414e-06	21.6216	72
RHO GTPase Effectors	9.64336e-05	0.04137	9.64336e-05	9.64336e-05	21.1921	64
Transcriptional Regulation by TP53	8.105e-07	0.000371209	8.105e-07	1.21575e-05	25	59
Translation	1.08249e-06	0.000494698	1.08249e-06	1.51549e-05	28.0255	44
The citric acid (TCA) cycle and respiratory electron transport	6.04205e-07	0.00027733	6.04205e-07	9.66729e-06	29.4118	40
Clathrin-mediated endocytosis	7.88446e-05	0.033982	7.88446e-05	0.000157689	25.5319	36
rRNA processing	9.03008e-06	0.00402742	9.03008e-06	8.12708e-05	28.9474	33

## Sheet: Core immune system GRN
TF	Target
Irf3	Ist1
Irf3	Npc2
Irf3	Mapkapk2
Irf3	Tab2
Irf3	Ube2m
Irf3	Raf1
Irf3	Man2b1
Irf3	Dtx3l
Irf3	Nf2
Irf3	Vav1
Irf3	Ywhaz
Irf3	Crk
Irf3	Impdh1
Irf3	Actr3
Irf3	H2-M3
Irf3	Cd44
Irf3	Cd53
Irf3	Cyfip2
Irf3	Rab4b
Irf3	Smarca4
Irf3	Cd93
Irf3	Ubr4
Irf3	Ncf4
Irf3	Tbk1
Irf3	Mgst1
Irf3	Ppie
Irf3	Ppp2r1a
Irf3	Mapk1
Irf3	Iqgap1
Irf3	Cpne3
Irf3	Wsb1
Irf3	Pygl
Irf3	Myd88
Irf3	Ilf2
Irf3	Degs1
Irf3	Srp14
Irf3	Glipr1
Irf3	Wipf1
Irf3	Txndc5
Irf3	Mex3c
Irf3	Fbxl3
Irf3	Sirpa
Irf3	Ddost
Irf3	Grn
Irf3	Galns
Irf3	Ypel5
Irf3	Fbxo6
Irf3	Eea1
Irf3	Ube2z
Irf3	Rab3d
Irf3	Ap2a1
Irf3	Tirap
Irf3	Acly
Irf3	Arpc5
Irf3	Nfkbia
Irf3	Cap1
Irf3	Aldoa
Irf3	Ubc
Irf3	Nckap1l
Irf3	Huwe1
Irf3	Pygb
Irf3	Cant1
Irf3	Mavs
Irf3	Actr10
Irf3	Csf2ra
Irf3	Cyb5r3
Irf3	Il7r
Irf3	Ctsc
Irf3	Elmo2
Irf3	Ddx41
Irf3	Ctsb
Irf3	Trip12
Irf3	Casp1
Irf3	Cltc
Irf3	Ppp3r1
Irf3	Gm2a
Irf3	Ptpn6
Irf3	Atp6v1g1
Irf3	Commd9
Irf3	Adam10
Irf3	Rhog
Irf3	Dctn6
Irf3	Cd47
Irf3	Ywhab
Irf3	Il17ra
Irf3	Cd63
Irf3	Cmtm6
Irf3	Tubb5
Irf3	Prdx6
Irf3	Hpse
Irf3	Rnf126
Irf3	Bcl10
Irf3	Rab18
Irf3	Arpc1b
Irf3	Nhlrc3
Irf3	Rnasel
Irf3	Gdi2
Irf3	Dusp7
Irf3	Trim21
Irf3	Anapc4
Irf3	Plekho2
Irf3	Ormdl3
Irf3	Tyk2
Irf3	Rnf41
Irf3	Vapa
Irf3	Gusb
Irf3	Fuca2
Irf3	Tspan14
Irf3	Trib3
Irf3	Trim25
Irf3	Fabp5
Irf3	Cyba
Irf3	Fzr1
Irf3	Atp6v1b2
Irf3	Calr
Irf3	Rbx1
Irf3	Pik3r1
Irf3	Trim41
Irf3	Tollip
Irf3	Cst3
Irf3	Actr1b
Irf3	Rlim
Irf3	Itgb1
Irf3	Ctsh
Irf3	Sec31a
Irf3	Ebi3
Irf3	Ap2s1
Irf3	Pdxk
Irf3	Ube2d3
Irf3	Cdc34
Irf3	Tuba1b
Irf3	Mospd2
Irf3	Actr2
Irf3	Kcnab2
Irf3	Prkacb
Irf3	Rab14
Irf3	Ppp2cb
Irf3	Lamtor3
Irf3	Asah1
Irf3	Klhl5
Irf3	Pten
Irf3	Lgals3
Irf3	Idh1
Irf3	Cct8
Irf3	Hspa5
Irf3	Cand1
Irf3	Acaa1a
Irf3	Dync1i2
Irf3	Rps6ka1
Irf3	Ube2s
Irf3	Creg1
Irf3	Asb8
Irf3	Atox1
Irf3	Calm3
Irf3	Ptprc
Irf3	Rap2c
Irf3	Ctso
Irf3	Tnfaip3
Irf3	Psmd12
Irf3	Il6st
Irf3	Cxcl2
Irf3	Canx
Irf3	Bcl2l1
Irf3	Ptpn1
Irf3	Capzb
Irf3	Klhl9
Irf3	Ifnar1
Irf3	Cct2
Irf3	Ncstn
Irf3	Ube2c
Irf3	Dync1li1
Irf3	Rab10
Irf3	Uba3
Irf3	Rnf6
Irf3	Card9
Irf3	Dnajc3
Irf3	Kif5b
Irf3	Prkaca
Irf3	Timp2
Irf3	Nme2
Irf3	Tubb6
Irf3	Lta4h
Irf3	Ube2j1
Irf3	Dctn2
Irf3	Pa2g4
Irf3	Dusp6
Irf3	Dusp4
Irf3	Aga
Irf3	Pak2
Irf3	Cyfip1
Irf3	Ptprj
Irf3	Glb1
Irf3	Casp9
Irf3	Pin1
Irf3	Cd300lb
Irf3	Sdcbp
Irf3	Tlr4
Irf3	Dnm2
Irf3	Rbck1
Irf3	Capza2
Irf3	Actb
Irf3	Apeh
Irf3	Snap23
Irf3	Crlf2
Irf3	Golga7
Irf3	Map2k7
Irf3	Stom
Irf3	Rap2b
Irf3	Ppp2r1b
Irf3	Rnf220
Irf3	Stat1
Irf3	Hsp90aa1
Irf3	Dctn4
Irf3	Myh9
Irf3	Pik3cd
Irf3	Klhl21
Irf3	Nit2
Irf3	Ppp2r5a
Irf3	Kbtbd7
Irf3	Psmd7
Irf3	Stat2
Irf3	Tnfrsf1b
Irf3	Ppp2r5c
Irf3	Il3ra
Irf3	Kpnb1
Irf3	Cd180
Irf3	Psmd6
Irf3	Tubb4b
Irf3	Tlr2
Irf3	Ctsd
Irf3	Thop1
Irf3	Ap1g1
Irf3	Atp6v0d1
Irf3	Ecsit
Irf3	Fos
Irf3	Ggh
Irf3	Atp6v1h
Irf3	Psmd3
Irf3	Ctsz
Irf9	Rbx1
Irf9	Dhx9
Irf9	Gm2a
Irf9	Map2k7
Irf9	Tirap
Irf9	Nhlrc3
Irf9	Calm3
Irf9	Trim21
Irf9	Myd88
Irf9	Fbxl3
Irf9	Cd300lb
Irf9	Nme2
Irf9	Cant1
Irf9	Mif
Irf9	Rab18
Irf9	Pak2
Irf9	Snap23
Irf9	Ubr4
Irf9	H2-M3
Irf9	Srp14
Irf9	Klhl9
Irf9	Kpnb1
Irf9	Psmd12
Irf9	Asb8
Irf9	Cst3
Irf9	Ifnar1
Irf9	Wipf1
Irf9	Galns
Irf9	Ncstn
Irf9	Eea1
Irf9	Rab3d
Irf9	Hsp90aa1
Irf9	Ltbr
Irf9	Lamtor3
Irf9	Nckap1l
Irf9	Plekho2
Irf9	Ddost
Irf9	Ctsb
Irf9	Atox1
Irf9	Tnfaip3
Irf9	Ist1
Irf9	Tspan14
Irf9	Iqgap1
Irf9	Casp1
Irf9	Dnajc3
Irf9	Ap2a1
Irf9	Ptpn1
Irf9	Fzr1
Irf9	Gusb
Irf9	Ppp2r5c
Irf9	Trim25
Irf9	Grb2
Irf9	Tubb6
Irf9	Ppp2r1a
Irf9	Acaa1a
Irf9	Ptpn6
Irf9	Glipr1
Irf9	Stom
Irf9	Ebi3
Irf9	Ypel5
Irf9	Idh1
Irf9	Mgst1
Irf9	Ppie
Irf9	Trim32
Irf9	Fbxo6
Irf9	Ctso
Irf9	Il6st
Irf9	Rap2c
Irf9	Pik3r1
Irf9	Dtx3l
Irf9	Dctn6
Irf9	Cd44
Irf9	Huwe1
Irf9	Ube2m
Irf9	Cd93
Irf9	Hspa5
Irf9	Rnf220
Irf9	Actr10
Irf9	Tab2
Irf9	Dnm2
Irf9	Ap1g1
Irf9	Atp6v1g1
Irf9	Tubb5
Irf9	Dusp6
Irf9	Fabp5
Irf9	Capza2
Irf9	Aga
Irf9	Nfkbia
Irf9	Klhl5
Irf9	Prkacb
Irf9	Mospd2
Irf9	Tlr4
Irf9	Kbtbd7
Irf9	Tnfrsf1b
Irf9	Grn
Irf9	Ripk1
Irf9	Asah1
Irf9	Bcl2l1
Irf9	Ggh
Irf9	Cpne3
Irf9	Ppp2r1b
Irf9	Dync1i2
Irf9	Pfkl
Irf9	Trim41
Irf9	Atp6v0d1
Irf9	Jun
Irf9	Wsb1
Irf9	Psmd6
Irf9	Cap1
Irf9	Atp6v1d
Irf9	Rnf6
Irf9	Ube2j1
Irf9	Sec31a
Irf9	Arpc1b
Irf9	Creg1
Irf9	Apeh
Irf9	Smarca4
Irf9	Tubb4b
Irf9	Txlna
Irf9	Cyfip1
Irf9	Vapa
Irf9	Raf1
Irf9	Fos
Irf9	Casp9
Irf9	Mapk1
Irf9	Ifngr1
Irf9	Crkl
Irf9	Anapc4
Irf9	Atp6v1h
Irf9	Stat1
Irf9	Pin1
Irf9	Actr2
Irf9	Il3ra
Irf9	Sdcbp
Irf9	Lgmn
Irf9	Golga7
Irf9	Acly
Irf9	Atp6v1b2
Irf9	Man2b1
Irf9	Pa2g4
Irf9	Fuca2
Irf9	Crlf2
Irf9	Kcnab2
Irf9	Stat2
Irf9	Pik3cd
Irf9	Ap1s2
Irf9	Rnf126
Irf9	Il7r
Irf9	Ctsc
Irf9	Cltc
Irf9	Aldoa
Irf9	Prkaca
Irf9	Socs3
Irf9	Ctsz
Irf9	Ap2s1
Irf9	Itgb1
Irf9	Ube2c
Irf9	Ubc
Irf9	Abi1
Irf9	Kif5b
Irf9	Ptprc
Irf9	Nf2
Irf9	Lta4h
Irf9	Gns
Irf9	Pdxk
Irf9	Cd63
Irf9	Thop1
Irf9	Actr1b
Irf9	Ctsh
Irf9	Nit2
Irf9	Commd9
Irf9	Psmd7
Irf9	Rab14
Irf9	Rab10
Irf9	Dusp7
Irf9	Rnf41
Irf9	Dtx4
Irf9	Ppp2r5a
Irf9	Capzb
Irf9	Npc2
Irf9	Ecsit
Irf9	Il17ra
Irf9	Cyfip2
Irf9	Ywhaz
Irf9	Ilf2
Irf9	Rab4b
Irf9	Ppp3r1
Irf9	Prdx4
Irf9	Mavs
Irf9	Tbk1
Irf9	Cand1
Irf9	Ywhab
Irf9	Nck1
Irf9	Prdx6
Irf9	Dctn2
Irf9	Rhog
Irf9	Actr3
Irf9	Rlim
Irf9	Calr
Irf9	Txndc5
Jun	Tlr4
Jun	Fuca2
Jun	Ticam1
Jun	Ppp3r1
Jun	H2-M3
Jun	Gusb
Jun	Mgst1
Jun	Ppp2ca
Jun	Cd93
Jun	Crlf2
Jun	Ifnar1
Jun	Arpc1b
Jun	Gm2a
Jun	App
Jun	Slc15a4
Jun	Ptprc
Jun	Atp6v0d1
Jun	Ctso
Jun	Glb1
Jun	Stat1
Jun	Hpse
Jun	Cltc
Jun	Kcnab2
Jun	Ifngr1
Jun	Glipr1
Jun	Cct8
Jun	Limk1
Jun	Pik3cd
Jun	Crk
Jun	Mlec
Jun	Dync1i2
Jun	Kpnb1
Jun	Pin1
Jun	Ubr4
Jun	Ptpn6
Jun	Abce1
Jun	Klhl9
Jun	Prdx6
Jun	Golga7
Jun	Adam10
Jun	Cd53
Jun	Fbxl3
Jun	Actr2
Jun	Ap2a1
Jun	Il6st
Jun	Atp6v1g1
Jun	Jak1
Jun	Ppp2r5c
Jun	Txndc5
Jun	Pdxk
Jun	Nit2
Jun	Xdh
Jun	Asb8
Jun	Cand1
Jun	Nckap1l
Jun	Bcl10
Jun	Ppp2r1b
Jun	Rap2c
Jun	Eea1
Jun	Psmd7
Jun	Cd63
Jun	Casp1
Jun	Dctn4
Jun	Cant1
Jun	Psmd12
Jun	Prkaca
Jun	Tbk1
Jun	Aldoa
Jun	Mif
Jun	Itgb1
Jun	Ist1
Jun	Trim32
Jun	Csf2ra
Jun	Cd180
Jun	Ifnar2
Jun	Ube2d3
Jun	Dnajc5
Jun	Mapkapk2
Jun	Rbck1
Jun	Atp6v1b2
Jun	Txlna
Jun	Actr1b
Jun	Ilf2
Jun	Ostf1
Jun	Asah1
Jun	B2m
Jun	Hspa5
Jun	Ap1s2
Jun	Nckipsd
Jun	Rnf41
Jun	Ncstn
Jun	Kbtbd7
Jun	Lgmn
Jun	Vamp3
Jun	Txn1
Jun	Fbxo6
Jun	Acly
Jun	Rlim
Jun	Mex3c
Jun	Thop1
Jun	Rab5b
Jun	Il7r
Jun	Cd47
Jun	Dctn6
Jun	Pak2
Jun	Rnf126
Jun	Raf1
Jun	Mospd2
Jun	Ppp2r1a
Jun	Ppp2r5a
Jun	Fos
Jun	Grb2
Jun	Adam8
Jun	Ctsz
Jun	Gpi1
Jun	Cotl1
Jun	Ap2s1
Jun	Rab14
Jun	Ywhab
Jun	Ormdl3
Jun	Nme2
Jun	Cpne3
Jun	Ctsb
Jun	Cmtm6
Jun	Prkacb
Jun	Actr3
Jun	Idh1
Jun	Ube2s
Jun	Rps6ka1
Jun	Ywhaz
Jun	Nf2
Jun	Vapa
Jun	Anxa2
Jun	Ctsd
Jun	Rnf220
Jun	Trim41
Jun	Wsb1
Jun	Dhx9
Jun	Ecsit
Jun	Cxcl2
Jun	Ctsh
Jun	Capzb
Jun	Cyfip2
Jun	Srp14
Jun	Dtx3l
Jun	Wipf1
Jun	Tubb5
Jun	Ptpn1
Jun	Tirap
Jun	Calm3
Jun	Pygb
Jun	Creg1
Jun	Psmd3
Jun	Tubb4b
Jun	Prdx4
Jun	Hexb
Jun	Stat2
Jun	Abi1
Jun	Cd300lb
Jun	Clec12a
Jun	Casp9
Jun	Atp6v1d
Jun	Huwe1
Jun	Crkl
Rela	Cat
Rela	Wsb1
Rela	Dusp7
Rela	Npc2
Rela	Ifnar1
Rela	Ctsh
Rela	Ppp2r1a
Rela	Actr3
Rela	Ecsit
Rela	Dnm2
Rela	Prkacb
Rela	Glipr1
Rela	Actb
Rela	Mapkapk2
Rela	Kras
Rela	Cdc34
Rela	Ywhaz
Rela	Ppie
Rela	App
Rela	Wipf1
Rela	Atp6v1b2
Rela	Ptprc
Rela	Klhl5
Rela	Lamtor3
Rela	Tuba1b
Rela	Ube2d3
Rela	Mif
Rela	Ostf1
Rela	Tubb6
Rela	Il17ra
Rela	Cd63
Rela	Dusp4
Rela	Rab10
Rela	Rab18
Rela	Ripk1
Rela	Itgb1
Rela	Ifngr1
Rela	Stat2
Rela	Ptpn6
Rela	Capzb
Rela	Klhl9
Rela	Cltc
Rela	Prdx6
Rela	Mospd2
Rela	Hsp90aa1
Rela	Nhlrc3
Rela	Cap1
Rela	Actr10
Rela	Jak1
Rela	Mex3c
Rela	Fzr1
Rela	Tubb5
Rela	Ap2a1
Rela	Ebi3
Rela	Abi1
Rela	Atp6v1g1
Rela	Commd9
Rela	Rab4b
Rela	Ctso
Rela	Psmd3
Rela	Kbtbd7
Rela	Myh9
Rela	Pten
Rela	Apeh
Rela	Bcl2l1
Rela	Ypel5
Rela	Map2k7
Rela	Ppp2r5a
Rela	Mlec
Rela	Cstb
Rela	Sec31a
Rela	Cmtm6
Rela	Hspa5
Rela	Mgst1
Rela	B2m
Rela	Rab3d
Rela	Pik3cd
Rela	Acaa1a
Rela	Ggh
Rela	Pygb
Rela	Tnfrsf1b
Rela	Ap1s2
Rela	H2-M3
Rela	Grb2
Rela	Gm2a
Rela	Trim21
Rela	Hexb
Rela	Tlr2
Rela	Mavs
Rela	Smarca4
Rela	Rnf41
Rela	Capza2
Rela	Trip12
Rela	Ppp2r1b
Rela	Galns
Rela	Psmd7
Rela	Ctsd
Rela	Rab14
Rela	Cyb5r3
Rela	Aga
Rela	Ap2s1
Rela	Rps6ka1
Rela	Huwe1
Rela	Casp1
Rela	Dtx3l
Rela	Dnajc3
Rela	Nit2
Rela	Vav1
Rela	Rbx1
Rela	Nfkbia
Rela	Eea1
Rela	Uba3
Rela	Rab5c
Rela	Ywhab
Rela	Klhl21
Rela	Vamp3
Rela	Txn1
Rela	Ncstn
Rela	Rhog
Rela	Ubr4
Rela	Slc15a4
Rela	Degs1
Rela	Myd88
Rela	Acly
Rela	Ubc
Rela	Lgmn
Rela	Prkaca
Rela	Atp6v1h
Rela	Adam8
Rela	Calm3
Rela	Thop1
Rela	Tollip
Rela	Fbxo6
Rela	Psmd12
Rela	Card9
Rela	Tbk1
Rela	Dctn6
Rela	Ube2z
Rela	Nf2
Rela	Rab5b
Rela	Copb1
Rela	Pik3r1
Rela	Sirpa
Rela	Nckap1l
Rela	Ilf2
Rela	Tnfaip3
Rela	Dhx9
Rela	Kpnb1
Rela	Txlna
Rela	Xdh
Rela	Rap2b
Rela	Gdi2
Rela	Clec12a
Rela	Tspan14
Rela	Dnajc5
Rela	Srp14
Rela	Ube2c
Rela	Asb8
Rela	Cxcl2
Rela	Dync1i2
Rela	Csf2ra
Rela	Actr2
Rela	Ormdl3
Rela	Rnf6
Rela	Ube2s
Rela	Canx
Rela	Tirap
Rela	Cd53
Rela	Dusp6
Rela	Pdxk
Rela	Rbck1
Rela	Cyfip1
Rela	Rnasel
Rela	Stat1
Rela	Stom
Rela	Plekho2
Rela	Ticam1
Rela	Tyk2
Rela	Cd93
Rela	Rnf126
Rela	Anapc4
Rela	Anxa2
Rela	Cst3
Rela	Rlim
Rela	Limk1
Rela	Ptprj
Rela	Atp6v0d1
Rela	Raf1
Rela	Asah1
Rela	Glb1
Rela	Ctsz
Rela	Ppp2ca
Rela	Snap23
Rela	Cd44
Rela	Man2b1
Rela	Ifnar2
Rela	Pfkl
Rela	Cand1
Rela	Trim25
Rela	Arpc5
Rela	Ist1
Rela	Socs3
Rela	Impdh1
Rela	Idh1
Rela	Pygl
Rela	Iqgap1
Rela	Pgam1
Rela	Casp9
Rela	Kif5b
Rela	Aldoa
Rela	Txndc5
Rela	Mapk1
Rela	Il7r
Rela	Atox1
Rela	Calr
Rela	Tlr4
Rela	Bcl10
Rela	Fbxl3
Rela	Hpse
Rela	Irf9
Rela	Tab2
Rela	Pa2g4
Rela	Cpne3
Rela	Dync1li1
Rela	Cant1
Rela	Cdc20
Rela	Atp6v1d
Rela	Ddost
Rela	Elmo2
Rela	Tubb4b
Rela	Fos
Rela	Nck1
Rela	Golga7
Rela	Vapa
Rela	Ppp2r5c
Rela	Nme2
Rela	Ppp2cb
Rela	Sdcbp
Rela	Abce1
Rela	Ube2j1
Rela	Gpi1
Rela	Pin1
Rela	Ncf4
Rela	Arpc1b
Rela	Il6st
Rela	Cd47
Rela	Trim32
Rela	Ap1g1
Rela	Ltbr
Rela	Crkl
Rela	Ppp3r1
Rela	Fabp5
Rela	Lta4h
Rela	Ctsc
Rela	Il3ra
Rela	Fuca2
Rela	Timp2
Rela	Dctn4
Rela	Dtx4
Rela	Actr1b
Rela	Cotl1
Rela	Rac1
Rela	Rap2c
Rela	Kcnab2
Rela	Crk
Rela	Ptpn1
Rela	Cd180
Rela	Cd300lb
Rela	Adam10
Rela	Cyfip2
Rela	Trib3
Rela	Cct8
Rela	Dctn2
Rela	Creg1
Rela	Nckipsd
Rela	Trim41
Rela	Gusb
Rela	Ddx41
Rela	Cct2
Rela	Lgals3
Rela	Ube2m
Rela	Pak2
Rela	Prdx4
Rela	Crlf2
Rela	Rnf220
Rela	Cyba
Rela	Grn
Rela	Ctsb
Stat3	Csf2ra
Stat3	Tollip
Stat3	H2-M3
Stat3	Ilf2
Stat3	Tubb5
Stat3	Rbx1
Stat3	Cyfip1
Stat3	Trim21
Stat3	Ltbr
Stat3	Psmd7
Stat3	Myh9
Stat3	Npc2
Stat3	Trim32
Stat3	Tspan14
Stat3	Grb2
Stat3	Dctn6
Stat3	Stat2
Stat3	Cand1
Stat3	Ifnar1
Stat3	Mif
Stat3	Rnf220
Stat3	Commd9
Stat3	Rbck1
Stat3	Tirap
Stat3	Ubc
Stat3	Trib3
Stat3	Lta4h
Stat3	Rab3d
Stat3	Lgmn
Stat3	Ddost
Stat3	Mapkapk2
Stat3	Anxa2
Stat3	Ywhaz
Stat3	Lamtor3
Stat3	Rhog
Stat3	Sdcbp
Stat3	Ecsit
Stat3	Ap1g1
Stat3	Gusb
Stat3	Sirpa
Stat3	Vapa
Stat3	Ywhab
Stat3	Idh1
Stat3	Il3ra
Stat3	Cpne3
Stat3	Dnm2
Stat3	Ormdl3
Stat3	Arpc5
Stat3	Trim25
Stat3	Cmtm6
Stat3	Cct8
Stat3	Nhlrc3
Stat3	Ube2c
Stat3	Dhx9
Stat3	Cd44
Stat3	Myd88
Stat3	Ppp2r5c
Stat3	Psmd6
Stat3	Mgst1
Stat3	Il17ra
Stat3	Thop1
Stat3	Tnfrsf1b
Stat3	Kpnb1
Stat3	Limk1
Stat3	Ctsz
Stat3	Ppie
Stat3	Atp6v1g1
Stat3	Dync1i2
Stat3	Ifnar2
Stat3	Dync1li1
Stat3	Pak2
Stat3	Galns
Stat3	Ncf4
Stat3	Asb8
Stat3	Ctsd
Stat3	Pygb
Stat3	Ube2m
Stat3	Creg1
Stat3	Capzb
Stat3	Cyfip2
Stat3	Arpc1b
Stat3	Atp6v1d
Stat3	Ap1s2
Stat3	Anapc4
Stat3	Dnajc5
Stat3	Txn1
Stat3	Cd93
Stat3	Ap2a1
Stat3	Nckipsd
Stat3	Prkacb
Stat3	Actr3
Stat3	Klhl9
Stat3	Pik3r1
Stat3	Wsb1
Stat3	Rps6ka1
Stat3	Tnfaip3
Stat3	Pik3cd
Stat3	Ppp2cb
Stat3	Ptprj
Stat3	Stat6
Stat3	Man2b1
Stat3	Iqgap1
Stat3	Casp1
Stat3	Rap2b
Stat3	Ap2s1
Stat3	Cd180
Stat3	Aldoa
Stat3	Smarca4
Stat3	Degs1
Stat3	Il7r
Stat3	Ubr4
Stat3	Cd63
Stat3	Cap1
Stat3	Calr
Stat3	Kbtbd7
Stat3	App
Stat3	Adam8
Stat3	Txndc5
Stat3	Ctso
Stat3	Clec12a
Stat3	Slc15a4
Stat3	Uba3
Stat3	Il6st
Stat3	Prdx4
Stat3	Hsp90aa1
Stat3	Pfkl
Stat3	Prdx6
Stat3	Raf1
Stat3	Ostf1
Stat3	Sec31a
Stat3	Actr10
Stat3	Crlf2
Stat3	Vamp3
Stat3	Cstb
Stat3	Crk
Stat3	Psmd3
Stat3	Rac1
Stat3	Xdh
Stat3	Ctsh
Stat3	Nme2
Stat3	Mavs
Stat3	Cdc20
Stat3	Ticam1
Stat3	Psmd12
Stat3	Calm3
Stat3	Ptpn1
Stat3	Ripk1
Stat3	Tlr2
Stat3	Prkaca
Stat3	Cd53
Stat3	Ifngr1
Stat3	Aga
Stat3	Hspa5
Stat3	Ppp2r1b
Stat3	Dtx4
Stat3	Snap23
Stat3	Ube2z
Stat3	Nf2
Stat3	Gm2a
Stat3	Golga7
Stat3	Fabp5
Stat3	Nit2
Stat3	Glb1
Stat3	Stat1
Stat3	Abi1
Stat3	Impdh1
Stat3	Ctsc
Stat3	Ctsb
Stat3	Tab2
Stat3	Dtx3l
Stat3	Huwe1
Stat3	Ebi3
Stat3	Gdi2
Stat3	Pygl
Stat3	Wipf1
Stat3	Timp2
Stat3	Ypel5
Stat3	Cat
Stat3	Bcl2l1
Stat3	Cd47
Stat3	Casp9
Stat3	Cd300lb
Stat3	Tuba1b
Stat3	Mlec
Stat3	Map2k7
Stat3	B2m
Stat3	Pa2g4
Stat3	Ppp3r1
Stat3	Txlna
Stat3	Gns
Stat3	Kif5b
Stat3	Jak1
Stat3	Acaa1a
Stat3	Atp6v1b2
Stat3	Ptpn6
Stat3	Kras
Stat3	Ppp2ca
Stat3	Pin1
Stat3	Ppp2r1a
Stat3	Canx
Stat3	Card9
Stat3	Mospd2
Stat3	Ddx41
Stat3	Actb
Stat3	Cotl1
Stat3	Nck1
Stat3	Klhl5
Stat3	Elmo2
Stat3	Rab5b
Stat3	Rab18
Stat3	Kcnab2
Stat3	Dctn2
Stat3	Cct2
Stat3	Pdxk
Stat3	Tbk1
Stat3	Fuca2
Stat3	Cdc34
Stat3	Ube2d3
Stat3	Rnf6
Stat3	Mapk1
Stat3	Rnasel
Stat3	Asah1
Stat3	Trim41
Stat3	Gpi1
Stat3	Ube2s
Stat3	Ggh
Stat3	Rap2c
Stat3	Rlim
Stat3	Socs3
Stat3	Plekho2
Stat3	Lgals3
Stat3	Itgb1
Stat3	Abce1
Stat3	Klhl21
Stat3	Atox1
Stat3	Cant1
Stat3	Tyk2
Stat3	Rab5c
Stat3	Fzr1
Stat3	Rab10
Stat3	Actr2
Stat3	Glipr1
Stat3	Tlr4
Stat3	Ncstn
Stat3	Copb1
Stat3	Hexb
Stat3	Dctn4
Stat3	Dusp4
Stat3	Ube2j1
Stat3	Rab4b
Stat6	Vav1
Stat6	Asb8
Stat6	Trim25
Stat6	Card9
Stat6	Pgam1
Stat6	Prkaca
Stat6	Ywhab
Stat6	Cd93
Stat6	Hpse
Stat6	Ltbr
Stat6	Prdx4
Stat6	Ripk1
Stat6	Mgst1
Stat6	Ube2j1
Stat6	Wipf1
Stat6	Stom
Stat6	Aga
Stat6	Ormdl3
Stat6	Acaa1a
Stat6	Cap1
Stat6	Ctsb
Stat6	Gpi1
Stat6	Rab10
Stat6	Lgmn
Stat6	Cyfip1
Stat6	Txndc5
Stat6	Rlim
Stat6	Prdx6
Stat6	Ncstn
Stat6	Ppp3r1
Stat6	Glipr1
Stat6	Il7r
Stat6	Npc2
Stat6	Tab2
Stat6	Crkl
Stat6	Jak1
Stat6	Trib3
Stat6	Mif
Stat6	Eea1
Stat6	Canx
Stat6	Cltc
Stat6	Dync1li1
Stat6	Ifnar2
Stat6	Nfkbia
Stat6	Nf2
Stat6	Copb1
Stat6	Dtx4
Stat6	Commd9
Stat6	Timp2
Stat6	Ppp2r1b
Stat6	Casp9
Stat6	Cd180
Stat6	Anapc4
Stat6	Smarca4
Stat6	Stat1
Stat6	Rnf41
Stat6	Elmo2
Stat6	Csf2ra
Stat6	Ap2a1
Stat6	Clec12a
Stat6	Ifnar1
Stat6	Jun
Stat6	Capzb
Stat6	Ncf4
Stat6	Impdh1
Stat6	Ube2z
Stat6	Wsb1
Stat6	H2-M3
Stat6	Fbxl3
Stat6	Klhl5
Stat6	Itgb1
Stat6	Tirap
Stat6	Tspan14
Stat6	Ptprj
Stat6	Grb2
Stat6	Abce1
Stat6	Atox1
Stat6	Grn
Stat6	Abi1
Stat6	Ptpn6
Stat6	Dctn2
Stat6	Rnf6
Stat6	Slc15a4
Stat6	Dctn4
Stat6	Dctn6
Stat6	Capza2
Stat6	Rab4b
Stat6	Nhlrc3
Stat6	Man2b1
Stat6	App
Stat6	Casp1
Stat6	Psmd6
Stat6	Atp6v1h
Stat6	Sdcbp
Stat6	Pygl
Stat6	Mlec
Stat6	Mavs
Stat6	Actr1b
Stat6	Ctsz
Stat6	Tnfaip3
Stat6	Pik3r1
Stat6	Rab18
Stat6	Ppp2r5a
Stat6	Rnf126
Stat6	Pygb
Stat6	Rab3d
Stat6	Cd44
Stat6	Rps6ka1
Stat6	Vamp3
Stat6	Klhl9
Stat6	Rbck1
Stat6	Rap2c
Stat6	Trim21
Stat6	Cd47
Stat6	Dhx9
Stat6	Creg1
Stat6	Lgals3
Stat6	Myh9
Stat6	Tyk2
Stat6	Txn1
Stat6	Ist1
Stat6	Fos
Stat6	Psmd7
Stat6	Vapa
Stat6	Txlna
Stat6	Psmd3
Stat6	Glb1
Stat6	Actr2
Stat6	Tubb4b
Stat6	Golga7
Stat6	Nckap1l
Stat6	Tollip
Stat6	Tuba1b
Stat6	Adam8
Stat6	Il17ra
Stat6	Thop1
Stat6	Huwe1
Stat6	Ptprc
Stat6	Bcl2l1
Stat6	Dync1i2
Stat6	Myd88
Stat6	Ap2s1
Stat6	Hsp90aa1
Stat6	Atp6v1g1
Stat6	Atp6v1b2
Stat6	Calm3
Stat6	Apeh
Stat6	Kras
Stat6	Cd53
Stat6	Aldoa
Stat6	Kbtbd7
Stat6	Ube2c
Stat6	Ap1g1
Stat6	Srp14
Stat6	Cd63
Stat6	Ctsd
Stat6	Bcl10
Stat6	Iqgap1
Stat6	Ap1s2
Stat6	Ggh
Stat6	Actr3
Stat6	Asah1
Stat6	Tlr4
Stat6	Rac1
Stat6	Mapkapk2
Stat6	Ppp2r5c
Stat6	Actb
Stat6	Gm2a
Stat6	Uba3
Stat6	Dnm2
Stat6	Dusp6
Stat6	Fabp5
Stat6	Cct2
Stat6	Ube2m
Stat6	Il3ra
Stat6	Gusb
Stat6	Tubb5
Stat6	Tbk1
Stat6	Adam10
Stat6	Hexb
Stat6	Ostf1
Stat6	Ubc
Stat6	Gns
Stat6	Crlf2
Stat6	Kif5b
Stat6	Anxa2
Stat6	Fuca2
Stat6	Ppie
Stat6	Ecsit
Stat6	Dtx3l
Stat6	Ctso
Stat6	Actr10
Stat6	Raf1
Stat6	Rab5b
Stat6	Cotl1
Stat6	Ticam1
Stat6	Snap23
Stat6	Ypel5
Stat6	Cat
Stat6	Ctsc
Stat6	Ifngr1
Stat6	Ebi3
Stat6	Il6st
Stat6	Rhog
Stat6	Cmtm6
Stat6	Degs1
Stat6	Limk1
Stat6	Ywhaz
Stat6	Acly
Stat6	Cstb
Stat6	Ppp2r1a
Stat6	Pten
Stat6	Ilf2
Stat6	Trim41
Stat6	Trim32
Stat6	Cand1
Stat6	Plekho2
Stat6	Pfkl
Stat6	Cpne3
Stat6	Ptpn1
Stat6	Hspa5
Stat6	Ddx41
Stat6	Klhl21
Stat6	B2m
Stat6	Xdh
Stat6	Nme2
Stat6	Cyba
Stat6	Rnf220
Stat6	Stat2
Stat6	Nit2
Stat6	Nckipsd
Stat6	Cxcl2
Stat6	Atp6v1d
Stat6	Lamtor3
Stat6	Pa2g4
Stat6	Arpc5
Stat6	Tlr2
Stat6	Rnasel
Stat6	Cant1
Stat6	Mospd2
Stat6	Pik3cd
Stat6	Rab5c
Stat6	Pin1
Stat6	Idh1
Stat6	Prkacb
Stat6	Ube2d3
Stat6	Nck1
Stat6	Map2k7
Stat6	Kpnb1
Stat6	Lta4h
Stat6	Cct8
Stat6	Trip12
Stat6	Cst3
Stat6	Cyfip2

## Sheet: Core immune GRN TF interactions
	Interaction
TFs	C57	BALB	NOD	PWK	SPRET
Rela	4531	2795	3943	4821	5407
Jun	2700	1694	2372	2891	3222
Stat3	3985	2469	3467	4232	4727
Irf3	3862	2374	3373	4091	4592
Irf9	3397	2108	2963	3605	4016
Stat6	3930	2436	3414	4173	4667
