# Supplementary material for: Transcriptional circuitry atlas of genetic diverse unstimulated murine and human macrophages define disparity in population-wide innate immunity
Source: Sci Rep. 2021 Apr 1;11:7373. doi: 10.1038/s41598-021-86742-w (PMC8016976; doi:10.1038/s41598-021-86742-w)
Supplement: Supplementary file 7 — Supplementary Table S6. [file 41598_2021_86742_MOESM7_ESM.xlsx]

## Sheet: Table S6
Table S6. Distinct TFs and GRNs for unstimulated macrophages across diverse murine strains
Worksheet No.	Details of Sheets
1	Average TPM of all and unique TFs
2	C57 unique GRN
3	NOD unique GRN
4	PWK unique GRN
5	SPRET unique GRN

## Sheet: Average TPM of TFs
	Average TPM (<10=0)								Average TPM (<10=0)					Interactions		Pathway assocation
TFs	C57	BALB	NOD	PWK	SPRET			TFs	C57	BALB	NOD	PWK	SPRET	Total	Uniq
Ahctf1	10.0525	0	0	0	0			Hmga2	11.2095	0	0	0	0	2698	33	DNA Damage/Telomere Stress Induced Senescence/ base-excision repair
Arid3a	14.282	16.543	0	15.9605	19.7305			Ahctf1	10.0525	0	0	0	0	3735	40	Amplification of signal from the kinetochores/ cell cycle
Atf1	0	0	0	10.2195	0			Pou2f2	0	0	29.391	0	0	3343	85	RNA polymerase II transcribes snRNA genes/ mature B cell differentiation
Bcl6	15.644	14.1335	19.0715	16.422	0			Sp100	0	0	26.0275	0	0	1381	30	Interferon Signaling
Bhlhe40	149.662	190.193	34.6925	284.88	535.537			Sp110	0	0	20.047	0	0	3882	94	Interferon Signaling
Bhlhe41	270.821	357.846	171.541	661.049	774.963			Foxp1	0	0	10.6665	0	0	3155	74	Transcriptional regulation of pluripotent stem cells
Cebpa	497.637	733.217	225.433	702.196	545.426			Runx1	0	0	0	15.48	0	4664	118	regulates transcription of genes involved in differentiation of HSCs
Cebpb	841.641	771.677	997.803	1924.63	1171.4			Atf1	0	0	0	10.2195	0	3508	87	Transcriptional misregulation in cancer/ Aldosterone synthesis and secretion
Cebpd	81.897	60.6835	290.165	59.6035	77.6515			Zfp691	0	0	0	10.0965	0	4527	116	Generic Transcription Pathway
Cebpg	42.119	38.1005	29.277	50.515	33.5765			Tcf12	0	0	0	11.5295	0	4859	123	Myogenesis/ differentiation of HSCs
Cic	245.398	237.793	210.126	222.253	291.974			Egr1	0	0	0	0	31.4285	5453	220	Interferon signaling/ response to stress
Ctcf	15.8155	12.6445	10.629	14.0455	15.0475			Foxk1	0	0	0	0	11.791	4973	202	cellular glucose homeostasis/ Deubiquitination
Dbp	16.305	17.5265	18.218	0	0			Egr3	0	0	0	0	10.1515	5416	218	endothelial cell proliferation/ cell migration
Dnajc21	0	0	0	0	0
Egr1	0	0	0	0	31.4285
Egr2	17.7035	43.8985	13.908	46.1675	107.617
Egr3	0	0	0	0	10.1515
Elf2	20.981	19.0235	15.5215	14.178	14.067
Elf4	15.064	13.4245	10.4905	14.4425	12.058
Elk1	17.454	16.576	17.444	12.675	13.1725
Elk4	15.257	16.4485	10.9185	19.3465	16.1945
Etv3	66.0775	59.323	82.689	60.6705	111.99
Foxj2	21.85	17.773	11.9505	26.2195	17.801
Foxk1	0	0	0	0	11.791
Foxo4	36.409	37.4095	28.483	30.7055	22.222
Foxp1	0	0	10.6665	0	0
Hbp1	30.3605	31.8635	26.467	35.957	33.744
Hlx	30.6045	21.44	47.115	18.7955	25.6785
Hmg20b	106.892	113.873	74.3945	78.9975	62.846
Hmga2	11.2095	0	0	0	0
Id2	842.952	1227.6	607.557	778.93	446.287
Irf3	62.995	56.3685	47.58	46.2505	76.8865
Irf5	269.272	242.163	155.361	90.7725	104.537
Irf7	40.8035	56.254	974.96	21.781	0
Irf9	69.222	55.2195	105.638	34.2845	18.323
Jun	370.06	388.242	357.628	404.558	159.601
Junb	456.284	474.032	527.201	507.781	879.266
Jund	481.635	615.944	438.584	550.842	925.372
Klf4	57.9465	51.7385	16.417	71.0945	100.174
Klf9	10.5835	15.414	0	13.673	0
Mafb	521.938	524.745	318.137	378.49	200.058
Mafk	21.2575	39.857	31.983	37.409	43.155
Max	22.7165	22.269	28.1405	20.4995	23.2775
Mbd1	37.8535	36.0705	32.5385	37.97	64.595
Mecp2	0	0	0	12.657	11.02
Mlxip	0	11.251	0	0	15.6365
Mnt	46.759	50.63	37.8455	60.8685	57.8545
Myc	101.458	86.961	72.7485	54.7225	151.571
Nr2f6	27.4065	25.8185	20.9035	29.837	48.5935
Pou2f2	0	0	29.391	0	0
Pou6f1	10.176	13.096	16.8845	0	11.8945
Rarg	11.4615	10.497	0	0	25.439
Rela	87.55	70.606	63.9345	97.3365	86.6285
Runx1	0	0	0	15.48	0
Rxra	10.1155	0	17.4535	23.0335	20.418
Sox4	13.946	0	0	16.305	0
Sp1	39.8	35.4545	27.987	36.4035	36.422
Sp100	0	0	26.0275	0	0
Sp110	0	0	20.047	0	0
Srebf1	45.546	40.951	54.885	37.2655	37.5025
Stat3	16.3225	16.0795	16.9075	24.7975	42.831
Stat6	155.133	133.251	119.427	147.605	168.748
Tcf12	0	0	0	11.5295	0
Tef	35.8125	37.452	32.6645	22.098	15.102
Tgif1	148.324	121.611	118.904	174.548	95.3555
Usf2	64.9745	75.383	36.693	85.536	74.3045
Xbp1	247.414	235.193	220.084	197.547	165.01
Zbtb1	12.1225	11.616	11.226	16.9585	11.248
Zbtb12	32.263	20.5495	25.253	22.458	17.3225
Zbtb7b	44.7025	37.173	57.8165	60.7915	39.5305
Zfp263	84.3095	65.5215	84.113	63.131	39.064
Zfp281	51.0845	53.563	73.2035	63.1935	40.7135
Zfp652	12.7575	0	0	15.7525	16.6535
Zfp691	0	0	0	10.0965	0
Zfp740	36.2705	30.134	30.365	20.313	20.09
Zkscan1	12.935	12.5395	0	14.9595	11.079

## Sheet: C57 unique GRN
TF	Target
Ahctf1	Agps
Ahctf1	Alg8
Ahctf1	Bpnt1
Ahctf1	Brf1
Ahctf1	Casp6
Ahctf1	Cd1d1
Ahctf1	Cd34
Ahctf1	Cep85
Ahctf1	Eif5a2
Ahctf1	Entpd1
Ahctf1	Eri2
Ahctf1	Fdxr
Ahctf1	G0s2
Ahctf1	Hps3
Ahctf1	Ipo8
Ahctf1	Mex3b
Ahctf1	Mon1a
Ahctf1	Nanos1
Ahctf1	Nfu1
Ahctf1	Nfyb
Ahctf1	Orc3
Ahctf1	Ptgs1
Ahctf1	Qpct
Ahctf1	Rad1
Ahctf1	Rasa1
Ahctf1	Riok2
Ahctf1	Rnase6
Ahctf1	Scoc
Ahctf1	Sec24b
Ahctf1	Shc4
Ahctf1	Sin3a
Ahctf1	Stard3nl
Ahctf1	Supt20
Ahctf1	Syne3
Ahctf1	Tmem243
Ahctf1	Wwp1
Ahctf1	Zfp111
Ahctf1	Zfp213
Ahctf1	Zfp672
Hmga2	Agps
Hmga2	Ahctf1
Hmga2	Bpnt1
Hmga2	Brf1
Hmga2	Casp6
Hmga2	Cd1d1
Hmga2	Cd34
Hmga2	Cdkn3
Hmga2	Eri2
Hmga2	Fdxr
Hmga2	G0s2
Hmga2	Hnrnpr
Hmga2	Hps3
Hmga2	Ipo8
Hmga2	Nanos1
Hmga2	Nfatc3
Hmga2	Nfyb
Hmga2	Orc3
Hmga2	Ptgs1
Hmga2	Qpct
Hmga2	Rasa1
Hmga2	Rbm4
Hmga2	Riok2
Hmga2	Scoc
Hmga2	Stard3nl
Hmga2	Supt20
Hmga2	Syne3
Hmga2	Tmem243
Hmga2	Tubgcp2
Hmga2	Wwp1
Hmga2	Xrcc6
Hmga2	Zfp111
Hmga2	Zfp672

## Sheet: NOD unique GRN
TF	Target
Foxp1	1810055G02Rik
Foxp1	Aacs
Foxp1	Acot7
Foxp1	Acss2
Foxp1	Agrn
Foxp1	Asf1a
Foxp1	B3galnt1
Foxp1	Calcrl
Foxp1	Cav1
Foxp1	Cd300e
Foxp1	Cdc42bpg
Foxp1	Cdc42ep3
Foxp1	Celf2
Foxp1	Ch25h
Foxp1	Clec4a3
Foxp1	Cmss1
Foxp1	Col18a1
Foxp1	Cxcl10
Foxp1	Ddx58
Foxp1	Dennd6a
Foxp1	Dock8
Foxp1	Enpp5
Foxp1	Fam26f
Foxp1	Fpr1
Foxp1	Fpr2
Foxp1	Gbp3
Foxp1	Gbp7
Foxp1	Gja1
Foxp1	Gpr85
Foxp1	Hinfp
Foxp1	Ifi47
Foxp1	Ifih1
Foxp1	Ifit2
Foxp1	Irak1bp1
Foxp1	Irak3
Foxp1	Isg20
Foxp1	Lars2
Foxp1	Lysmd3
Foxp1	Mlkl
Foxp1	Mndal
Foxp1	Myef2
Foxp1	Naa25
Foxp1	Nap1l2
Foxp1	Ndufa12
Foxp1	Nfxl1
Foxp1	Nup43
Foxp1	Olfml3
Foxp1	Olfr111
Foxp1	Orm2
Foxp1	Phf11b
Foxp1	Phf11d
Foxp1	Pim2
Foxp1	Pou2f2
Foxp1	Rad54l
Foxp1	Rnd3
Foxp1	Rps28
Foxp1	Rsad2
Foxp1	Sh3bgrl2
Foxp1	Slc35g1
Foxp1	Slc4a7
Foxp1	Sp100
Foxp1	Sp110
Foxp1	Spaca6
Foxp1	Tal2
Foxp1	Tcerg1
Foxp1	Tdrd7
Foxp1	Tmem221
Foxp1	Trim30d
Foxp1	Urah
Foxp1	Utp14b
Foxp1	Xkr8
Foxp1	Zbp1
Pou2f2	1810055G02Rik
Pou2f2	Aacs
Pou2f2	Acot7
Pou2f2	Acss2
Pou2f2	Angptl7
Pou2f2	Ankrd17
Pou2f2	Asf1a
Pou2f2	B3galnt1
Pou2f2	Calcrl
Pou2f2	Cav1
Pou2f2	Ccl12
Pou2f2	Cd300e
Pou2f2	Cdc42bpg
Pou2f2	Celf2
Pou2f2	Ch25h
Pou2f2	Clec4a3
Pou2f2	Cmss1
Pou2f2	Col18a1
Pou2f2	Cxcl10
Pou2f2	Degs2
Pou2f2	Dennd6a
Pou2f2	Dock8
Pou2f2	Dtl
Pou2f2	Enpp5
Pou2f2	Fam26f
Pou2f2	Fnbp1l
Pou2f2	Foxp1
Pou2f2	Fpr1
Pou2f2	Fpr2
Pou2f2	Gbp3
Pou2f2	Gbp7
Pou2f2	Gja1
Pou2f2	Gpr85
Pou2f2	Hells
Pou2f2	Hinfp
Pou2f2	Ifi47
Pou2f2	Ifih1
Pou2f2	Ifit2
Pou2f2	Irak1bp1
Pou2f2	Irak3
Pou2f2	Isg20
Pou2f2	Lars2
Pou2f2	Lysmd3
Pou2f2	Marco
Pou2f2	Mlkl
Pou2f2	Mmp13
Pou2f2	Mndal
Pou2f2	Mx1
Pou2f2	Myef2
Pou2f2	Naa25
Pou2f2	Nap1l2
Pou2f2	Ndufa12
Pou2f2	Nfxl1
Pou2f2	Nup43
Pou2f2	Olfml3
Pou2f2	Olfr111
Pou2f2	Orm2
Pou2f2	Papd7
Pou2f2	Phf11d
Pou2f2	Pikfyve
Pou2f2	Pim2
Pou2f2	Rad54l
Pou2f2	Rnd3
Pou2f2	Rps28
Pou2f2	Rsad2
Pou2f2	Sh3bgrl2
Pou2f2	Slc35g1
Pou2f2	Sp100
Pou2f2	Sp110
Pou2f2	Spaca6
Pou2f2	Tal2
Pou2f2	Tcerg1
Pou2f2	Tdrd7
Pou2f2	Tmco6
Pou2f2	Tmem221
Pou2f2	Trim30d
Pou2f2	Uchl5
Pou2f2	Utp14b
Pou2f2	Xkr8
Pou2f2	Zbp1
Pou2f2	Zc3h12d
Pou2f2	Zcchc2
Pou2f2	Zfp467
Sp100	1810055G02Rik
Sp100	Calcrl
Sp100	Cdc42ep3
Sp100	Clec4a3
Sp100	Cxcl10
Sp100	Ddx58
Sp100	Dtl
Sp100	Enpp5
Sp100	Fam26f
Sp100	Fnbp1l
Sp100	Hells
Sp100	Ifi47
Sp100	Irak1bp1
Sp100	Itsn1
Sp100	Lysmd3
Sp100	Mlkl
Sp100	Ndufa12
Sp100	Olfr111
Sp100	Papd7
Sp100	Sh3bgrl2
Sp100	Slc4a7
Sp100	Sp110
Sp100	Trrap
Sp100	Utp14b
Sp100	Xkr8
Sp100	Zc3h12d
Sp100	Zcchc2
Sp110	1810055G02Rik
Sp110	Aacs
Sp110	Acot7
Sp110	Acss2
Sp110	Agrn
Sp110	Angptl7
Sp110	Ankrd17
Sp110	Asf1a
Sp110	B3galnt1
Sp110	Calcrl
Sp110	Cav1
Sp110	Ccl12
Sp110	Cd300e
Sp110	Cdc42bpg
Sp110	Cdc42ep3
Sp110	Celf2
Sp110	Ch25h
Sp110	Clec4a3
Sp110	Cmss1
Sp110	Col18a1
Sp110	Cxcl10
Sp110	Ddx58
Sp110	Degs2
Sp110	Dennd6a
Sp110	Dock8
Sp110	Dtl
Sp110	Enpp5
Sp110	Fam26f
Sp110	Fnbp1l
Sp110	Foxp1
Sp110	Fpr1
Sp110	Fpr2
Sp110	Gbp3
Sp110	Gbp7
Sp110	Gja1
Sp110	Hells
Sp110	Hinfp
Sp110	Ifi47
Sp110	Ifih1
Sp110	Ifit1
Sp110	Ifit2
Sp110	Irak1bp1
Sp110	Irak3
Sp110	Isg20
Sp110	Itsn1
Sp110	Lars2
Sp110	Lysmd3
Sp110	Marco
Sp110	Mlkl
Sp110	Mmp13
Sp110	Mndal
Sp110	Mx1
Sp110	Myef2
Sp110	Naa25
Sp110	Nap1l2
Sp110	Ndufa12
Sp110	Nfxl1
Sp110	Nup43
Sp110	Olfml3
Sp110	Olfr111
Sp110	Orm2
Sp110	Papd7
Sp110	Phf11b
Sp110	Phf11d
Sp110	Pikfyve
Sp110	Pim2
Sp110	Pou2f2
Sp110	Rad54l
Sp110	Rnd3
Sp110	Rps28
Sp110	Rsad2
Sp110	Sh3bgrl2
Sp110	Slc35g1
Sp110	Slc4a7
Sp110	Sp100
Sp110	Spaca6
Sp110	Tal2
Sp110	Tcerg1
Sp110	Tdrd7
Sp110	Tmco6
Sp110	Tmem221
Sp110	Trim30d
Sp110	Trrap
Sp110	Uchl5
Sp110	Urah
Sp110	Utp14b
Sp110	Xkr8
Sp110	Zbp1
Sp110	Zc3h12d
Sp110	Zcchc2
Sp110	Zfp467

## Sheet: PWK unique GRN
TF	Target
Atf1	1700029I15Rik
Atf1	Acss1
Atf1	Adnp2
Atf1	Akt2
Atf1	Alkbh2
Atf1	Ankrd11
Atf1	Arfgef1
Atf1	Arhgap24
Atf1	Atg16l2
Atf1	Bptf
Atf1	Cables2
Atf1	Ccnd2
Atf1	Chil1
Atf1	Cst7
Atf1	Ctgf
Atf1	Ddit4
Atf1	Dedd2
Atf1	Dhodh
Atf1	Dnajb2
Atf1	Dnajc16
Atf1	Dst
Atf1	Esyt2
Atf1	Eya3
Atf1	Fam220a
Atf1	Fgfrl1
Atf1	Gbgt1
Atf1	Gem
Atf1	Gnpda2
Atf1	Golga7b
Atf1	Gpc1
Atf1	Gpr141
Atf1	Gpr157
Atf1	Gpr35
Atf1	Hook2
Atf1	Hp
Atf1	Hsd17b12
Atf1	Ino80d
Atf1	Jag1
Atf1	Kctd7
Atf1	Klhl11
Atf1	Lrif1
Atf1	Maff
Atf1	Mdm4
Atf1	Mga
Atf1	Mllt11
Atf1	Mmab
Atf1	Ndufb4
Atf1	Net1
Atf1	Nsf
Atf1	Pcnx
Atf1	Pcx
Atf1	Pigv
Atf1	Ppfia1
Atf1	Prdm4
Atf1	Prdx6b
Atf1	Purg
Atf1	Rab17
Atf1	Rab3gap1
Atf1	Ralgapb
Atf1	Rasd2
Atf1	Rasl2-9
Atf1	Rc3h2
Atf1	Rnf157
Atf1	Rpl21
Atf1	Serpine2
Atf1	Sestd1
Atf1	Slc41a1
Atf1	St14
Atf1	Tapt1
Atf1	Thap3
Atf1	Tlk1
Atf1	Treml1
Atf1	Tsku
Atf1	Tti1
Atf1	Ugcg
Atf1	Uhrf1bp1
Atf1	Unk
Atf1	Usp36
Atf1	Vps37a
Atf1	Vrk3
Atf1	Zfp180
Atf1	Zfp691
Atf1	Zfp800
Atf1	Znrf1
Runx1	1700029I15Rik
Runx1	Acss1
Runx1	Adnp2
Runx1	Akt2
Runx1	Alkbh2
Runx1	Ankrd11
Runx1	Ankrd63
Runx1	Aoah
Runx1	Arfgef1
Runx1	Arhgap24
Runx1	Atf1
Runx1	Atg16l2
Runx1	Bptf
Runx1	Cables2
Runx1	Ccnd2
Runx1	Ccnt2
Runx1	Chil1
Runx1	Cldn12
Runx1	Clpx
Runx1	Cst7
Runx1	Ctgf
Runx1	Cyp4f13
Runx1	Ddit4
Runx1	Dedd2
Runx1	Dhodh
Runx1	Dnajb2
Runx1	Dnajc16
Runx1	Dst
Runx1	Esyt2
Runx1	Eya3
Runx1	Fam220a
Runx1	Fgfrl1
Runx1	Gatsl3
Runx1	Gbgt1
Runx1	Gem
Runx1	Gnpda2
Runx1	Golga7b
Runx1	Golm1
Runx1	Gpc1
Runx1	Gpr141
Runx1	Gpr157
Runx1	Gpr35
Runx1	Gpr68
Runx1	H2-Bl
Runx1	Hp
Runx1	Hsd17b12
Runx1	Inhba
Runx1	Ino80d
Runx1	Jag1
Runx1	Kctd7
Runx1	Kdr
Runx1	Klhl11
Runx1	Kmt2a
Runx1	Lrif1
Runx1	Lrpprc
Runx1	Ly75
Runx1	Maff
Runx1	Mdm4
Runx1	Mllt11
Runx1	Mmab
Runx1	Mustn1
Runx1	Ndufb4
Runx1	Net1
Runx1	Nsf
Runx1	Orm1
Runx1	Panx1
Runx1	Pcnx
Runx1	Pcx
Runx1	Pigv
Runx1	Pik3cb
Runx1	Pkn3
Runx1	Ppfia1
Runx1	Pptc7
Runx1	Prdm4
Runx1	Prdx6b
Runx1	Purg
Runx1	Rab17
Runx1	Rab3gap1
Runx1	Ralgapb
Runx1	Rasd2
Runx1	Rasl2-9
Runx1	Rc3h2
Runx1	Rilpl1
Runx1	Rnf157
Runx1	Rpl21
Runx1	Serpine2
Runx1	Sestd1
Runx1	Sgms2
Runx1	Slc22a4
Runx1	Slc25a37
Runx1	Slc41a1
Runx1	Slc7a11
Runx1	Snx32
Runx1	St14
Runx1	Svip
Runx1	Tapt1
Runx1	Tax1bp3
Runx1	Tbc1d10a
Runx1	Tbl1xr1
Runx1	Tcf12
Runx1	Thap3
Runx1	Tlk1
Runx1	Tmem119
Runx1	Treml1
Runx1	Tsku
Runx1	Tti1
Runx1	Ugcg
Runx1	Uhrf1bp1
Runx1	Unk
Runx1	Usp30
Runx1	Usp47
Runx1	Vps37a
Runx1	Vrk3
Runx1	Zfp691
Runx1	Zfp800
Runx1	Znrf1
Tcf12	1700029I15Rik
Tcf12	Acss1
Tcf12	Adnp2
Tcf12	Akt2
Tcf12	Alkbh2
Tcf12	Ankrd11
Tcf12	Ankrd63
Tcf12	Aoah
Tcf12	Arfgef1
Tcf12	Arhgap24
Tcf12	Atf1
Tcf12	Atg16l2
Tcf12	Bptf
Tcf12	Cables2
Tcf12	Ccnd2
Tcf12	Ccnt2
Tcf12	Chil1
Tcf12	Cldn12
Tcf12	Clpx
Tcf12	Cst7
Tcf12	Ctgf
Tcf12	Cyp4f13
Tcf12	Ddit4
Tcf12	Dedd2
Tcf12	Dhodh
Tcf12	Dnajb2
Tcf12	Dnajc16
Tcf12	Dst
Tcf12	Esyt2
Tcf12	Eya3
Tcf12	Fam220a
Tcf12	Fgfrl1
Tcf12	Gatsl3
Tcf12	Gbgt1
Tcf12	Gem
Tcf12	Gnpda2
Tcf12	Golga7b
Tcf12	Golm1
Tcf12	Gpc1
Tcf12	Gpr141
Tcf12	Gpr157
Tcf12	Gpr35
Tcf12	Gpr68
Tcf12	H2-Bl
Tcf12	Hook2
Tcf12	Hp
Tcf12	Hsd17b12
Tcf12	Il1f9
Tcf12	Inhba
Tcf12	Ino80d
Tcf12	Jag1
Tcf12	Kctd7
Tcf12	Kdr
Tcf12	Klhl11
Tcf12	Kmt2a
Tcf12	Lrif1
Tcf12	Lrpprc
Tcf12	Ly75
Tcf12	Maff
Tcf12	Mdm4
Tcf12	Mga
Tcf12	Mllt11
Tcf12	Mmab
Tcf12	Mustn1
Tcf12	Ndufb4
Tcf12	Net1
Tcf12	Nsf
Tcf12	Orm1
Tcf12	Panx1
Tcf12	Pcnx
Tcf12	Pcx
Tcf12	Pigv
Tcf12	Pik3cb
Tcf12	Pkn3
Tcf12	Ppfia1
Tcf12	Pptc7
Tcf12	Prdm4
Tcf12	Prdx6b
Tcf12	Purg
Tcf12	Rab17
Tcf12	Rab3gap1
Tcf12	Ralgapb
Tcf12	Rasd2
Tcf12	Rasl2-9
Tcf12	Rc3h2
Tcf12	Rilpl1
Tcf12	Rnf157
Tcf12	Rpl21
Tcf12	Runx1
Tcf12	Serpine2
Tcf12	Sestd1
Tcf12	Sgms2
Tcf12	Slc22a4
Tcf12	Slc25a37
Tcf12	Slc41a1
Tcf12	Slc7a11
Tcf12	Snx32
Tcf12	St14
Tcf12	Svip
Tcf12	Tapt1
Tcf12	Tax1bp3
Tcf12	Tbc1d10a
Tcf12	Tbl1xr1
Tcf12	Thap3
Tcf12	Tlk1
Tcf12	Tmem119
Tcf12	Treml1
Tcf12	Tsku
Tcf12	Tti1
Tcf12	Ugcg
Tcf12	Uhrf1bp1
Tcf12	Unk
Tcf12	Usp30
Tcf12	Usp36
Tcf12	Usp47
Tcf12	Vps37a
Tcf12	Vrk3
Tcf12	Zfp180
Tcf12	Zfp691
Tcf12	Zfp800
Tcf12	Znrf1
Zfp691	1700029I15Rik
Zfp691	Acss1
Zfp691	Adnp2
Zfp691	Akt2
Zfp691	Alkbh2
Zfp691	Ankrd11
Zfp691	Ankrd63
Zfp691	Aoah
Zfp691	Arfgef1
Zfp691	Arhgap24
Zfp691	Atf1
Zfp691	Atg16l2
Zfp691	Bptf
Zfp691	Cables2
Zfp691	Ccnd2
Zfp691	Ccnt2
Zfp691	Chil1
Zfp691	Cldn12
Zfp691	Clpx
Zfp691	Cst7
Zfp691	Ctgf
Zfp691	Ddit4
Zfp691	Dedd2
Zfp691	Dhodh
Zfp691	Dnajb2
Zfp691	Dnajc16
Zfp691	Dst
Zfp691	Esyt2
Zfp691	Eya3
Zfp691	Fam220a
Zfp691	Fgfrl1
Zfp691	Gatsl3
Zfp691	Gbgt1
Zfp691	Gem
Zfp691	Gnpda2
Zfp691	Golga7b
Zfp691	Gpr141
Zfp691	Gpr157
Zfp691	Gpr35
Zfp691	Gpr68
Zfp691	H2-Bl
Zfp691	Hook2
Zfp691	Hp
Zfp691	Hsd17b12
Zfp691	Il1f9
Zfp691	Inhba
Zfp691	Ino80d
Zfp691	Jag1
Zfp691	Kctd7
Zfp691	Kdr
Zfp691	Klhl11
Zfp691	Kmt2a
Zfp691	Lrif1
Zfp691	Lrpprc
Zfp691	Maff
Zfp691	Mdm4
Zfp691	Mga
Zfp691	Mllt11
Zfp691	Mmab
Zfp691	Mustn1
Zfp691	Ndufb4
Zfp691	Net1
Zfp691	Nsf
Zfp691	Orm1
Zfp691	Panx1
Zfp691	Pcx
Zfp691	Pigv
Zfp691	Pik3cb
Zfp691	Pkn3
Zfp691	Ppfia1
Zfp691	Pptc7
Zfp691	Prdx6b
Zfp691	Purg
Zfp691	Rab17
Zfp691	Rab3gap1
Zfp691	Ralgapb
Zfp691	Rasd2
Zfp691	Rasl2-9
Zfp691	Rilpl1
Zfp691	Rnf157
Zfp691	Runx1
Zfp691	Serpine2
Zfp691	Sestd1
Zfp691	Sgms2
Zfp691	Slc22a4
Zfp691	Slc25a37
Zfp691	Slc41a1
Zfp691	Slc7a11
Zfp691	Snx32
Zfp691	St14
Zfp691	Svip
Zfp691	Tapt1
Zfp691	Tax1bp3
Zfp691	Tbc1d10a
Zfp691	Tbl1xr1
Zfp691	Tcf12
Zfp691	Thap3
Zfp691	Tlk1
Zfp691	Tmem119
Zfp691	Treml1
Zfp691	Tsku
Zfp691	Tti1
Zfp691	Ugcg
Zfp691	Uhrf1bp1
Zfp691	Unk
Zfp691	Usp30
Zfp691	Usp36
Zfp691	Usp47
Zfp691	Vps37a
Zfp691	Vrk3
Zfp691	Zfp180
Zfp691	Zfp800
Zfp691	Znrf1

## Sheet: SPRET unique GRN
TF	Target
Egr1	2700062C07Rik
Egr1	9130019O22Rik
Egr1	Abca1
Egr1	Acadsb
Egr1	Acot1
Egr1	Acp6
Egr1	Acy1
Egr1	Adck2
Egr1	Agl
Egr1	Ahcy
Egr1	Ank
Egr1	Ano6
Egr1	Antxr2
Egr1	Aptx
Egr1	Asb1
Egr1	Atg4b
Egr1	Atp5g1
Egr1	B3gnt7
Egr1	Baiap2
Egr1	Bcl2a1a
Egr1	Bcl9
Egr1	Bdh2
Egr1	Bloc1s2
Egr1	Blzf1
Egr1	Bok
Egr1	Btbd1
Egr1	Cabin1
Egr1	Calcb
Egr1	Car6
Egr1	Ccdc106
Egr1	Ccdc134
Egr1	Ccm2
Egr1	Cd109
Egr1	Cdc25c
Egr1	Cep68
Egr1	Chpt1
Egr1	Chst2
Egr1	Clcf1
Egr1	Clic3
Egr1	Clu
Egr1	Cnot6l
Egr1	Cpe
Egr1	Cr2
Egr1	Csnk2a1
Egr1	Cwc22
Egr1	Cycs
Egr1	Dcstamp
Egr1	Dcun1d2
Egr1	Decr1
Egr1	Dis3
Egr1	Dmrtb1
Egr1	Dna2
Egr1	Dnajc2
Egr1	Dynlt1b
Egr1	Eapp
Egr1	Egr3
Egr1	Eid3
Egr1	Eif2s3x
Egr1	Endov
Egr1	Eps15l1
Egr1	Esam
Egr1	F2r
Egr1	F2rl2
Egr1	Fads2
Egr1	Fam103a1
Egr1	Fam109b
Egr1	Fam49b
Egr1	Farsb
Egr1	Fbl
Egr1	Fkbp5
Egr1	Fn1
Egr1	Fn3krp
Egr1	Foxk1
Egr1	Fpgs
Egr1	Frat1
Egr1	Fzd4
Egr1	Galnt1
Egr1	Galnt11
Egr1	Galnt12
Egr1	Gda
Egr1	Ggcx
Egr1	Glipr2
Egr1	Glo1
Egr1	Gm11545
Egr1	Gmps
Egr1	Gpatch11
Egr1	Gss
Egr1	Gstp2
Egr1	Gtf2h3
Egr1	H60b
Egr1	Hddc2
Egr1	Hey1
Egr1	Higd1a
Egr1	Hist2h2ab
Egr1	Idi1
Egr1	Igfbp7
Egr1	Il1a
Egr1	Il27ra
Egr1	Il4i1
Egr1	Inpp4a
Egr1	Itpkb
Egr1	Jup
Egr1	Kank2
Egr1	Kcna2
Egr1	Kcne3
Egr1	Kctd18
Egr1	Kpna2
Egr1	Kptn
Egr1	Lactb2
Egr1	Ldhd
Egr1	Lpcat1
Egr1	Lrrc40
Egr1	Lrrc42
Egr1	Lrrc8d
Egr1	Malsu1
Egr1	Mcrs1
Egr1	Med30
Egr1	Mgll
Egr1	Mgst2
Egr1	Mical2
Egr1	Morf4l1
Egr1	Mpp6
Egr1	Mrps6
Egr1	Mtfp1
Egr1	Mybphl
Egr1	Myo1d
Egr1	Nek7
Egr1	Npl
Egr1	Ntmt1
Egr1	Nxpe5
Egr1	Ogfod1
Egr1	Pak1
Egr1	Papss2
Egr1	Pde4b
Egr1	Peli3
Egr1	Pex1
Egr1	Pfkfb4
Egr1	Pgm2
Egr1	Phyhd1
Egr1	Piga
Egr1	Plscr1
Egr1	Plscr4
Egr1	Pm20d2
Egr1	Polr1a
Egr1	Polr2k
Egr1	Pphln1
Egr1	Ppip5k2
Egr1	Ppm1j
Egr1	Prpf6
Egr1	Psip1
Egr1	Psma3
Egr1	Ptcd3
Egr1	Pyroxd1
Egr1	Rabep1
Egr1	Rai14
Egr1	Rasgrp3
Egr1	Rbms2
Egr1	Relt
Egr1	Rffl
Egr1	Rhbdf1
Egr1	Rhebl1
Egr1	Rin3
Egr1	Rpl11
Egr1	Rpl35
Egr1	Rpl38
Egr1	Rps13
Egr1	Rps17
Egr1	Rps23
Egr1	Rps7
Egr1	Rwdd1
Egr1	Sars2
Egr1	Sccpdh
Egr1	Scd1
Egr1	Scrn2
Egr1	Serpinb1a
Egr1	Sla
Egr1	Slamf8
Egr1	Slc25a16
Egr1	Slc25a23
Egr1	Slc30a9
Egr1	Slc5a3
Egr1	Slc5a6
Egr1	Smagp
Egr1	Smarca5
Egr1	Smox
Egr1	Snn
Egr1	Snrpf
Egr1	Sorbs3
Egr1	Sphk1
Egr1	Src
Egr1	Ssbp1
Egr1	Ssc5d
Egr1	Stk10
Egr1	Stxbp4
Egr1	Sulf2
Egr1	Sumo2
Egr1	Syde1
Egr1	Tagap
Egr1	Tgfb1i1
Egr1	Tiam1
Egr1	Tjap1
Egr1	Tmem138
Egr1	Tmem143
Egr1	Tmem41a
Egr1	Tnip2
Egr1	Tuba8
Egr1	Ubac1
Egr1	Ubtd1
Egr1	Upf3b
Egr1	Usp12
Egr1	Usp37
Egr1	Wdfy1
Egr1	Wdr75
Egr1	Wdr90
Egr1	Wfs1
Egr1	Wnt6
Egr1	Zdhhc13
Egr1	Zfp266
Egr1	Zfp948
Egr1	Znrf2
Egr3	2700062C07Rik
Egr3	9130019O22Rik
Egr3	Abca1
Egr3	Acadsb
Egr3	Acot1
Egr3	Acp6
Egr3	Acy1
Egr3	Adck2
Egr3	Agl
Egr3	Ahcy
Egr3	Ank
Egr3	Ano6
Egr3	Antxr2
Egr3	Aptx
Egr3	Asb1
Egr3	Atg4b
Egr3	Atp5g1
Egr3	B3gnt7
Egr3	Baiap2
Egr3	Bcl2a1a
Egr3	Bcl9
Egr3	Bdh2
Egr3	Bloc1s2
Egr3	Blzf1
Egr3	Bok
Egr3	Btbd1
Egr3	Cabin1
Egr3	Calcb
Egr3	Car6
Egr3	Ccdc106
Egr3	Ccdc134
Egr3	Ccm2
Egr3	Cd109
Egr3	Cdc25c
Egr3	Cep68
Egr3	Chpt1
Egr3	Chst2
Egr3	Clcf1
Egr3	Clic3
Egr3	Clu
Egr3	Cnot6l
Egr3	Cpe
Egr3	Cr2
Egr3	Csnk2a1
Egr3	Cwc22
Egr3	Cycs
Egr3	Dcstamp
Egr3	Dcun1d2
Egr3	Decr1
Egr3	Dis3
Egr3	Dmrtb1
Egr3	Dna2
Egr3	Dnajc2
Egr3	Dynlt1b
Egr3	Eapp
Egr3	Egr1
Egr3	Eid3
Egr3	Eif2s3x
Egr3	Endov
Egr3	Eps15l1
Egr3	Esam
Egr3	F2r
Egr3	F2rl2
Egr3	Fads2
Egr3	Fam103a1
Egr3	Fam109b
Egr3	Fam49b
Egr3	Farsb
Egr3	Fbl
Egr3	Fkbp5
Egr3	Fn1
Egr3	Fn3krp
Egr3	Foxk1
Egr3	Fpgs
Egr3	Frat1
Egr3	Fzd4
Egr3	Galnt1
Egr3	Galnt11
Egr3	Galnt12
Egr3	Gda
Egr3	Ggcx
Egr3	Glipr2
Egr3	Glo1
Egr3	Gm11545
Egr3	Gpatch11
Egr3	Gss
Egr3	Gstp2
Egr3	Gtf2h3
Egr3	H60b
Egr3	Hddc2
Egr3	Hey1
Egr3	Higd1a
Egr3	Hist2h2ab
Egr3	Idi1
Egr3	Igfbp7
Egr3	Il27ra
Egr3	Il4i1
Egr3	Inpp4a
Egr3	Itpkb
Egr3	Jup
Egr3	Kank2
Egr3	Kcna2
Egr3	Kcne3
Egr3	Kctd18
Egr3	Kpna2
Egr3	Kptn
Egr3	Lactb2
Egr3	Ldhd
Egr3	Lpcat1
Egr3	Lrrc40
Egr3	Lrrc42
Egr3	Lrrc8d
Egr3	Malsu1
Egr3	Mcrs1
Egr3	Med30
Egr3	Mgll
Egr3	Mgst2
Egr3	Mical2
Egr3	Morf4l1
Egr3	Mpp6
Egr3	Mrps6
Egr3	Mtfp1
Egr3	Mybphl
Egr3	Myo1d
Egr3	Nek7
Egr3	Npl
Egr3	Ntmt1
Egr3	Nxpe5
Egr3	Ogfod1
Egr3	Pak1
Egr3	Papss2
Egr3	Pde4b
Egr3	Peli3
Egr3	Pex1
Egr3	Pfkfb4
Egr3	Pgm2
Egr3	Phyhd1
Egr3	Piga
Egr3	Plscr1
Egr3	Plscr4
Egr3	Pm20d2
Egr3	Polr1a
Egr3	Polr2k
Egr3	Pphln1
Egr3	Ppip5k2
Egr3	Ppm1j
Egr3	Prpf6
Egr3	Psip1
Egr3	Psma3
Egr3	Ptcd3
Egr3	Pyroxd1
Egr3	Rabep1
Egr3	Rai14
Egr3	Rasgrp3
Egr3	Rbms2
Egr3	Relt
Egr3	Rffl
Egr3	Rhbdf1
Egr3	Rhebl1
Egr3	Rin3
Egr3	Rpl11
Egr3	Rpl35
Egr3	Rpl38
Egr3	Rps13
Egr3	Rps17
Egr3	Rps23
Egr3	Rps7
Egr3	Rwdd1
Egr3	Sars2
Egr3	Sccpdh
Egr3	Scd1
Egr3	Scrn2
Egr3	Serpinb1a
Egr3	Sla
Egr3	Slamf8
Egr3	Slc25a16
Egr3	Slc25a23
Egr3	Slc30a9
Egr3	Slc5a3
Egr3	Slc5a6
Egr3	Smagp
Egr3	Smarca5
Egr3	Smox
Egr3	Snn
Egr3	Snrpf
Egr3	Sorbs3
Egr3	Sphk1
Egr3	Src
Egr3	Ssbp1
Egr3	Ssc5d
Egr3	Stk10
Egr3	Stxbp4
Egr3	Sulf2
Egr3	Sumo2
Egr3	Syde1
Egr3	Tagap
Egr3	Tgfb1i1
Egr3	Tiam1
Egr3	Tjap1
Egr3	Tmem138
Egr3	Tmem143
Egr3	Tmem41a
Egr3	Tnip2
Egr3	Tuba8
Egr3	Ubac1
Egr3	Ubtd1
Egr3	Upf3b
Egr3	Usp12
Egr3	Usp37
Egr3	Wdfy1
Egr3	Wdr75
Egr3	Wdr90
Egr3	Wfs1
Egr3	Wnt6
Egr3	Zdhhc13
Egr3	Zfp266
Egr3	Zfp948
Egr3	Znrf2
Foxk1	2700062C07Rik
Foxk1	9130019O22Rik
Foxk1	Abca1
Foxk1	Acadsb
Foxk1	Acot1
Foxk1	Acp6
Foxk1	Acy1
Foxk1	Adck2
Foxk1	Agl
Foxk1	Ahcy
Foxk1	Ank
Foxk1	Ano6
Foxk1	Antxr2
Foxk1	Aptx
Foxk1	Asb1
Foxk1	Atg4b
Foxk1	Atp5g1
Foxk1	B3gnt7
Foxk1	Baiap2
Foxk1	Bcl2a1a
Foxk1	Bdh2
Foxk1	Blzf1
Foxk1	Bok
Foxk1	Btbd1
Foxk1	Cabin1
Foxk1	Calcb
Foxk1	Car6
Foxk1	Ccdc106
Foxk1	Ccdc134
Foxk1	Ccm2
Foxk1	Cd109
Foxk1	Cdc25c
Foxk1	Cep68
Foxk1	Chpt1
Foxk1	Clcf1
Foxk1	Clu
Foxk1	Cnot6l
Foxk1	Cpe
Foxk1	Cr2
Foxk1	Csnk2a1
Foxk1	Cwc22
Foxk1	Cycs
Foxk1	Dcstamp
Foxk1	Dcun1d2
Foxk1	Decr1
Foxk1	Dis3
Foxk1	Dmrtb1
Foxk1	Dna2
Foxk1	Dnajc2
Foxk1	Dynlt1b
Foxk1	Eapp
Foxk1	Egr3
Foxk1	Eif2s3x
Foxk1	Endov
Foxk1	Eps15l1
Foxk1	F2r
Foxk1	F2rl2
Foxk1	Fads2
Foxk1	Fam103a1
Foxk1	Fam49b
Foxk1	Farsb
Foxk1	Fbl
Foxk1	Fkbp5
Foxk1	Fn3krp
Foxk1	Fpgs
Foxk1	Frat1
Foxk1	Fzd4
Foxk1	Galnt1
Foxk1	Galnt11
Foxk1	Galnt12
Foxk1	Gda
Foxk1	Ggcx
Foxk1	Glipr2
Foxk1	Glo1
Foxk1	Gm11545
Foxk1	Gmps
Foxk1	Gpatch11
Foxk1	Gss
Foxk1	Gstp2
Foxk1	Gtf2h3
Foxk1	H60b
Foxk1	Hddc2
Foxk1	Higd1a
Foxk1	Hist2h2ab
Foxk1	Idi1
Foxk1	Igfbp7
Foxk1	Il1a
Foxk1	Il27ra
Foxk1	Il4i1
Foxk1	Inpp4a
Foxk1	Itpkb
Foxk1	Jup
Foxk1	Kank2
Foxk1	Kcna2
Foxk1	Kcne3
Foxk1	Kctd18
Foxk1	Kpna2
Foxk1	Kptn
Foxk1	Lactb2
Foxk1	Ldhd
Foxk1	Lpcat1
Foxk1	Lrrc40
Foxk1	Lrrc42
Foxk1	Lrrc8d
Foxk1	Malsu1
Foxk1	Mcrs1
Foxk1	Med30
Foxk1	Mgll
Foxk1	Mgst2
Foxk1	Morf4l1
Foxk1	Mrps6
Foxk1	Mtfp1
Foxk1	Mybphl
Foxk1	Myo1d
Foxk1	Nek7
Foxk1	Npl
Foxk1	Nxpe5
Foxk1	Ogfod1
Foxk1	Pak1
Foxk1	Papss2
Foxk1	Pde4b
Foxk1	Peli3
Foxk1	Pex1
Foxk1	Pfkfb4
Foxk1	Pgm2
Foxk1	Phyhd1
Foxk1	Piga
Foxk1	Plscr1
Foxk1	Plscr4
Foxk1	Pm20d2
Foxk1	Polr1a
Foxk1	Polr2k
Foxk1	Pphln1
Foxk1	Ppip5k2
Foxk1	Ppm1j
Foxk1	Prpf6
Foxk1	Psip1
Foxk1	Psma3
Foxk1	Ptcd3
Foxk1	Pyroxd1
Foxk1	Rabep1
Foxk1	Rai14
Foxk1	Rasgrp3
Foxk1	Rbms2
Foxk1	Relt
Foxk1	Rffl
Foxk1	Rhbdf1
Foxk1	Rhebl1
Foxk1	Rin3
Foxk1	Rpl11
Foxk1	Rpl35
Foxk1	Rpl38
Foxk1	Rps13
Foxk1	Rps17
Foxk1	Rps23
Foxk1	Rps7
Foxk1	Rwdd1
Foxk1	Sars2
Foxk1	Sccpdh
Foxk1	Scd1
Foxk1	Scrn2
Foxk1	Serpinb1a
Foxk1	Sla
Foxk1	Slamf8
Foxk1	Slc25a16
Foxk1	Slc25a23
Foxk1	Slc30a9
Foxk1	Slc5a3
Foxk1	Slc5a6
Foxk1	Smagp
Foxk1	Smarca5
Foxk1	Snn
Foxk1	Snrpf
Foxk1	Sorbs3
Foxk1	Sphk1
Foxk1	Ssbp1
Foxk1	Stk10
Foxk1	Stxbp4
Foxk1	Sulf2
Foxk1	Syde1
Foxk1	Tagap
Foxk1	Tiam1
Foxk1	Tjap1
Foxk1	Tmem138
Foxk1	Tmem41a
Foxk1	Tnip2
Foxk1	Tuba8
Foxk1	Ubac1
Foxk1	Ubtd1
Foxk1	Upf3b
Foxk1	Usp12
Foxk1	Usp37
Foxk1	Wdfy1
Foxk1	Wdr75
Foxk1	Wdr90
Foxk1	Wfs1
Foxk1	Wnt6
Foxk1	Zdhhc13
Foxk1	Zfp266
Foxk1	Zfp948
Foxk1	Znrf2
