# Supplementary material for: Transcriptional circuitry atlas of genetic diverse unstimulated murine and human macrophages define disparity in population-wide innate immunity
Source: Sci Rep. 2021 Apr 1;11:7373. doi: 10.1038/s41598-021-86742-w (PMC8016976; doi:10.1038/s41598-021-86742-w)
Supplement: Supplementary file 8 — Supplementary Table S7. [file 41598_2021_86742_MOESM8_ESM.xlsx]

## Sheet: Table S7
Table S7. Comparative transcriptome analysis identified expression disparities between human population and five murine strains
Worksheet No.	Details of Sheets
1	Inflammatory response genes
2	Type 1 IFN response genes
3	Pan gene regulatory network TFs
4	Immune system genes from clsuter A,B,C,D,and I of Fig. 1B

## Sheet: Inflammation response genes
	Human Population vs. Caucasian Individuals						Murine Strains
	Asian	Black	Hispanic	OtherRaces			TPM_C57_notx_rep1	TPM_C57_notx_rep2	TPM_BALB_notx_rep1	TPM_BALB_notx_rep2	TPM_NOD_notx_rep1	TPM_NOD_notx_rep2	TPM_PWK_notx_rep1	TPM_PWK_notx_rep2	TPM_SPRET_notx_rep1	TPM_SPRET_notx_rep2
CXCL8	0.46	-6.83	-1.51	-0.72		Cxcl8	#N/A	#N/A	#N/A	#N/A	#N/A	#N/A	#N/A	#N/A	#N/A	#N/A
FOS	-0.21	-0.22	0.61	-1.13		Fos	131.027	100.662	110.779	79.878	133.319	146.692	96.809	54.764	189.047	103.072
FOSB	1.11	3.86	0.51	0.44		Fosb	1.256	1.182	0.609	0.563	0	0.408	0.237	0.162	0.187	0.565
FOSL1	#N/A	#N/A	#N/A	#N/A		Fosl1	1.075	1.289	0.906	0.574	1.496	0.727	1.393	2.712	2.389	1.41
FOSL2	-1.36	-5.01	-2.64	-1.95		Fosl2	17.529	17.016	16.88	15.723	16.214	16.401	18.681	14.143	18.879	19.242
IL1A	#N/A	#N/A	#N/A	#N/A		Il1a	0.6	1.18	0.461	2.283	0.132	0	0.805	3.809	7.247	23.743
IL1B	2	1.83	-0.56	-0.82		Il1b	0.632	0.736	1.502	0.27	14.192	13.239	2.385	2.827	10.224	21.626
IL6	#N/A	#N/A	#N/A	#N/A		Il6	0	0	0	0	1.198	0.655	0.051	0.381	0.067	0
JUN	1.76	1.34	1.37	0.65		Jun	448.36	291.76	442.702	333.782	348.144	367.112	545.241	263.875	197.318	121.884
JUNB	0.36	0.5	0.16	-0.2		Junb	457.844	454.725	500.053	448.011	480.283	574.118	598.228	417.334	984.957	773.575
JUND	1.17	7.3	0.7	0.33		Jund	546.678	416.592	750.215	481.672	444.08	433.089	674.02	427.664	1012.34	838.401
NFKB1	-1.02	2.11	-0.01	0.45		Nfkb1	9.877	9.437	8.209	8.516	16.231	13.646	9.235	12.796	10.608	11.388
NFKB2	1.25	2.56	0.62	0.83		Nfkb2	63.311	82.11	55.207	68.267	108.482	89.953	102.957	147.286	145.463	149.853
PTGS1	0.26	2.19	0.56	-0.74		Ptgs1	15.058	17.351	8.119	11.615	0.439	0.891	1.035	1.034	6.843	7.616
PTGS2	1.19	-0.58	-0.65	0.02		Ptgs2	0.322	0.51	0.837	0.216	9.014	4.747	0.551	1.739	0.837	0.253
REL	2.02	1.65	1.31	-0.91		Rel	4.491	5.689	3.829	5.724	5.76	6.351	4.447	6.399	6.005	6.668
RELA	-0.86	-0.3	1.35	0.96		Rela	85.862	89.238	69.115	72.097	66.924	60.945	89.247	105.426	87.163	86.094
RELB	0.77	0.78	2.85	0.5		Relb	6.281	10.811	4.591	7.567	15.69	12.257	17.404	24.825	18.254	20.087
TNF	0.48	1.71	-1.09	0.27		Tnf	102.98	235.344	95.452	130.164	418.071	259.242	175.697	317.189	254.17	239.339

## Sheet: Type 1 IFN response genes
	Human Population vs. Caucasian Individuals						Murine Strains
	Asian	Black	Hispanic	OtherRaces			TPM_C57_notx_rep1	TPM_C57_notx_rep2	TPM_BALB_notx_rep1	TPM_BALB_notx_rep2	TPM_NOD_notx_rep1	TPM_NOD_notx_rep2	TPM_PWK_notx_rep1	TPM_PWK_notx_rep2	TPM_SPRET_notx_rep1	TPM_SPRET_notx_rep2
GBP1	2.47	-4.19	-0.87	-0.81		Gbp1	#N/A	#N/A	#N/A	#N/A	#N/A	#N/A	#N/A	#N/A	#N/A	#N/A
IFI16	3.75	2.55	0.91	0.79		Ifi16	#N/A	#N/A	#N/A	#N/A	#N/A	#N/A	#N/A	#N/A	#N/A	#N/A
IFI27	2.35	4.17	-0.2	-0.04		Ifi27	65.86	90.427	70.452	88.093	17.863	22.009	8.612	9.972	5.255	8.632
IFI27L1	0.9	2.77	0.46	2.13		Ifi27l1	#N/A	#N/A	#N/A	#N/A	#N/A	#N/A	#N/A	#N/A	#N/A	#N/A
IFI27L2	1.88	1.42	1.61	2.07		Ifi27l2	#N/A	#N/A	#N/A	#N/A	#N/A	#N/A	#N/A	#N/A	#N/A	#N/A
IFI30	-0.66	-0.39	0.71	0.4		Ifi30	228.409	233.168	354.601	412.952	154.186	158.229	189.048	160.012	339.46	348.004
IFI35	0.8	-0.5	0.14	-0.15		Ifi35	27.76	20.702	20.081	16.728	81.85	97.811	19.905	17.885	12.216	8.266
IFI44	3.1	0.15	-1.46	-1.13		Ifi44	0.267	0.237	14.226	9.104	31.076	32.491	0.091	0.15	0	0
IFI44L	2.38	1.99	0.28	0.23		Ifi44l	0	0	11.859	7.404	0	0	0	0	0.055	0
IFI6	3.81	2.04	-1.02	0.81		Ifi6	#N/A	#N/A	#N/A	#N/A	#N/A	#N/A	#N/A	#N/A	#N/A	#N/A
IFIH1	2.53	0.73	0.59	-1.83		Ifih1	4.969	4.769	5.148	4.665	18.561	14.364	2.611	4.061	1.806	2.351
IFIT1	3.1	0.27	-1.19	-0.31		Ifit1	6.012	5.292	6.908	2.853	107.657	99.839	0.953	3.415	0.377	0.182
IFIT2	3.1	-0.7	0.22	-0.61		Ifit2	5.498	4.333	6.378	3.548	113.778	86.355	2.301	1.849	1.772	1.429
IFIT3	3.53	-0.94	-1.22	0.18		Ifit3	3.179	2.419	3.614	1.518	176.538	158.465	0.191	0.523	0.084	0.228
IFIT5	3.07	-0.85	-0.46	0.88		Ifit5	#N/A	#N/A	#N/A	#N/A	#N/A	#N/A	#N/A	#N/A	#N/A	#N/A
IFITM1	0.15	0.64	-1	-1.04		Ifitm1	3.336	1.47	1.705	2.364	2.346	2.566	6.156	2.987	0	0.237
IFITM2	-0.87	-1.77	-0.11	-1.08		Ifitm2	747.737	904.754	820.937	935.674	1142.36	1173.25	724.542	482.93	177.925	269.188
IFITM3	4.83	4.69	2.9	0.94		Ifitm3	1610.9	1409.42	1364.01	832.337	5777.68	5671.12	227.485	284.731	71.617	40.984
IFITM4P	#N/A	#N/A	#N/A	#N/A		Ifitm4p	#N/A	#N/A	#N/A	#N/A	#N/A	#N/A	#N/A	#N/A	#N/A	#N/A
IFITM5	#N/A	#N/A	#N/A	#N/A		Ifitm5	1.18	1.764	0.701	0.463	2.145	0	0	0.186	0.179	0.325
IFNB1	#N/A	#N/A	#N/A	#N/A		Ifnb1	0.245	0.418	0	0.769	0	0	0	0.309	0	0
IRF2	1.16	0.78	1.35	-0.18		Irf2	3.796	3.904	3.265	3.728	3.992	3.212	4.012	3.386	3.362	4.726
IRF7	1.53	1.49	0.18	-0.27		Irf7	46.563	35.044	67.25	45.258	864.039	1085.88	14.805	28.757	2.684	3.072
IRF8	1.84	3.29	0.3	0.04		Irf8	43.466	42.365	38.336	39.544	56.283	57.986	29.93	21.73	26.643	28.496
MX1	2.55	2.73	-0.29	0.41		Mx1	0.784	0.689	0.546	0.149	30.204	30.673	0.46	0.435	0.231	0.418
MX2	1.61	-0.03	-0.02	-1.6		Mx2	0.463	0.285	0.77	0.429	9.657	9.595	0.645	1.265	0.028	0.017
OAS1	2.77	4.5	-0.35	0.66		Oas1	#N/A	#N/A	#N/A	#N/A	#N/A	#N/A	#N/A	#N/A	#N/A	#N/A
OAS2	2.45	2.36	-0.03	0.54		Oas2	11.305	10.222	11.169	8.819	50.663	46.351	0.428	1.901	0.141	0.17
OAS3	1.56	2.11	0.01	0.33		Oas3	41.653	37.191	52.698	44.863	159.121	134.449	4.573	9.496	3.803	4.797
OASL	2.9	0.52	-0.22	0.17		Oasl	#N/A	#N/A	#N/A	#N/A	#N/A	#N/A	#N/A	#N/A	#N/A	#N/A
JCHAIN	2.82	5.33	1.35	1.26		Jchain	#N/A	#N/A	#N/A	#N/A	#N/A	#N/A	#N/A	#N/A	#N/A	#N/A
IGLL1	#N/A	#N/A	#N/A	#N/A		Igll1	#N/A	#N/A	#N/A	#N/A	#N/A	#N/A	#N/A	#N/A	#N/A	#N/A

## Sheet: Pan gene regulatory network TFs
	Human Population vs. Caucasian Individuals						Murine Strains
	Asian	Black	Hispanic	OtherRaces			TPM_C57_notx_rep1	TPM_C57_notx_rep2	TPM_BALB_notx_rep1	TPM_BALB_notx_rep2	TPM_NOD_notx_rep1	TPM_NOD_notx_rep2	TPM_PWK_notx_rep1	TPM_PWK_notx_rep2	TPM_SPRET_notx_rep1	TPM_SPRET_notx_rep2
AHCTF1	-2.12	-0.57	0.24	-1.29		Ahctf1	9.948	10.157	7.45	8.855	7.413	8.158	7.135	9.436	8.486	8.64
ARID3A	-1.52	-5.92	-0.44	-1.51		Arid3a	13.543	15.021	15.39	17.696	8.664	8.03	15.773	16.148	18.847	20.614
ATF1	-0.26	-1.8	-1.81	-1.2		Atf1	9.096	9.54	6.51	7.971	8.941	6.593	9.914	10.525	7.549	7.84
ATF3	1.14	0.12	-0.18	0.4		Atf3	110.808	96.63	133.115	132.391	122.692	108.563	162.624	135.439	137.93	88.761
ATF4	0.55	2.97	0.18	0.38		Atf4	886.478	975.619	652.404	527.321	535.334	594.343	961.087	1442.65	778.147	720.627
BCL6	-0.99	-1.4	0.5	-1.25		Bcl6	16.033	15.255	13.129	15.138	21.68	16.463	19.806	13.038	8.415	7.66
BHLHE40	0.2	-0.19	0.04	1		Bhlhe40	143.966	155.358	204.153	176.233	36.322	33.063	251.833	317.928	485.069	586.004
BHLHE41	0.42	1.93	0.67	1.23		Bhlhe41	253.69	287.951	316.584	399.108	193.47	149.613	603.362	718.736	761.161	788.765
CEBPA	-2.87	-0.98	-1.2	-0.31		Cebpa	607.825	387.448	781.383	685.051	198.519	252.346	762.313	642.078	573.164	517.688
CEBPB	0.56	-0.48	1.2	-1.05		Cebpb	875.822	807.461	839.226	704.127	933.371	1062.23	1943.44	1905.81	1202.93	1139.88
CEBPD	-0.62	-2.24	-0.71	-0.39		Cebpd	90.157	73.637	70.05	51.317	273.388	306.943	67.109	52.098	85.331	69.972
CEBPG	0.66	1.85	-0.37	0.42		Cebpg	41.64	42.598	39.235	36.966	27.403	31.151	49.325	51.705	35.252	31.901
CIC	-1.26	0.89	1.31	0.18		Cic	239.892	250.904	220.888	254.699	221.865	198.387	229.056	215.45	270.021	313.926
CREBZF	0.88	-0.49	-0.92	0.18		Crebzf	102.616	81.814	78.302	58.785	84.577	94.204	76.717	74.915	90.93	63.942
CTCF	0.89	-0.22	1.38	0.21		Ctcf	16.759	14.872	13.086	12.203	10.539	10.719	14.01	14.081	15.498	14.597
DBP	-0.46	-0.26	-0.29	-0.19		Dbp	15.016	17.594	15.362	19.691	20.723	15.713	6.805	7.052	5.636	6.195
E2F2	0.61	7.16	2.21	-0.76		E2f2	45.442	31.788	20.486	13.05	14.255	21.08	23.812	13.48	30.292	24.473
EGR1	2	3.81	0.19	0.49		Egr1	6.282	7.553	4.221	6.626	2.192	2.397	3.524	3.742	27.113	35.744
EGR2	#N/A	#N/A	#N/A	#N/A		Egr2	14.778	20.629	37.514	50.283	10.934	16.882	57.325	35.01	126.081	89.152
EGR3	#N/A	#N/A	#N/A	#N/A		Egr3	0.626	2.471	0.248	1.35	0.284	0	4.763	1.53	7.128	13.175
ELF2	-0.01	1.21	0.74	1.12		Elf2	21.315	20.647	18.701	19.346	15.52	15.523	14.739	13.617	13.878	14.256
ELF4	-2.13	-0.16	-0.25	-0.4		Elf4	14.455	15.673	12.382	14.467	10.543	10.438	13.405	15.48	11.283	12.833
ELK1	0.27	1.26	0.2	0.45		Elk1	16.571	18.337	15.594	17.558	17.661	17.227	13.292	12.058	11.811	14.534
ELK4	-0.41	0.88	-0.08	1.2		Elk4	12.557	17.957	13.988	18.909	10.074	11.763	18.059	20.634	14.398	17.991
ESRRA	-2.11	-0.29	-1.55	1.46		Esrra	47.505	40.045	50.419	48.218	48.17	45.905	42.825	39.886	46.671	36.159
ETV3	0.71	-0.88	1.53	-0.35		Etv3	62.155	70	56.458	62.188	86.595	78.783	59.668	61.673	130.704	93.276
FOSL2	-1.36	-5.01	-2.64	-1.95		Fosl2	17.529	17.016	16.88	15.723	16.214	16.401	18.681	14.143	18.879	19.242
FOXJ2	0.61	0.89	1.77	-0.46		Foxj2	21.749	21.951	17.062	18.484	12.126	11.775	26.248	26.191	16.046	19.556
FOXK1	-0.47	2.26	0.04	0.6		Foxk1	8.178	8.613	7.391	7.701	7.286	6.756	8.067	7.728	11.311	12.271
FOXO4	1.16	2.51	1.19	-0.51		Foxo4	38.69	34.128	40.609	34.21	29.351	27.615	33.757	27.654	22.082	22.362
FOXP1	1.41	2.57	1.6	0.61		Foxp1	7.719	7.379	6.487	6.25	10.773	10.56	6.018	4.074	7.389	6.133
GABPA	1.01	-0.04	-0.37	0.85		Gabpa	16.576	18.64	15.64	18.123	16.105	15.679	13.773	15.226	14.701	17.143
HBP1	0.74	2.17	-0.39	-0.43		Hbp1	25.499	35.222	28.53	35.197	27.808	25.126	31.363	40.551	29.016	38.472
HLX	-1.23	-3.18	-0.13	-0.47		Hlx	31.248	29.961	20.098	22.782	46.345	47.885	23.276	14.315	28.938	22.419
HMG20B	0.25	0.29	1.15	1.43		Hmg20b	111.235	102.55	114.452	113.294	68.781	80.008	94.865	63.13	67.06	58.632
HMGA2	#N/A	#N/A	#N/A	#N/A		Hmga2	12.437	9.982	11.074	7.229	5.931	6.032	6.094	6.216	2.834	1.675
HOXB4	-0.54	-2.13	-0.73	-0.41		Hoxb4	13.749	11.263	12.843	11.755	6.5	15.549	18.669	16.01	8.421	5.415
ID2	1.06	1.14	-0.3	0.01		Id2	880.887	805.017	1288.3	1166.91	589.43	625.684	805.501	752.36	468.653	423.921
IRF3	-1	3.2	2.09	1.39		Irf3	66.775	59.215	55.867	56.87	47.928	47.232	46.138	46.363	75.505	78.268
IRF5	-0.27	-0.91	-0.19	-0.09		Irf5	270.628	267.915	248.202	236.124	149.748	160.975	109.875	71.67	112.246	96.828
IRF7	1.53	1.49	0.18	-0.27		Irf7	46.563	35.044	67.25	45.258	864.039	1085.88	14.805	28.757	2.684	3.072
IRF9	2.21	1.26	0.41	0.25		Irf9	78.355	60.089	66.495	43.944	99.732	111.543	36.423	32.146	18.227	18.419
JUN	1.76	1.34	1.37	0.65		Jun	448.36	291.76	442.702	333.782	348.144	367.112	545.241	263.875	197.318	121.884
JUNB	0.36	0.5	0.16	-0.2		Junb	457.844	454.725	500.053	448.011	480.283	574.118	598.228	417.334	984.957	773.575
JUND	1.17	7.3	0.7	0.33		Jund	546.678	416.592	750.215	481.672	444.08	433.089	674.02	427.664	1012.34	838.401
KLF4	-0.13	3.19	-0.19	-0.94		Klf4	53.507	62.386	45.418	58.059	14.879	17.955	63.575	78.614	97.913	102.436
KLF9	1.99	2.42	0.75	0.72		Klf9	11.171	9.996	15.054	15.774	2.772	2.74	13.646	13.7	4.216	5.153
MAFB	-0.9	5.64	0.61	1.14		Mafb	546.526	497.351	517.916	531.573	304.752	331.521	561.892	195.089	188.392	211.723
MAFG	-0.59	0.07	0.74	0.23		Mafg	102.541	97.963	91.939	95.388	97.247	96.266	119.917	125.193	95.346	83.757
MAFK	-1.49	4.24	1.71	1.09		Mafk	21.559	20.956	42.948	36.766	33.384	30.582	37.067	37.751	48.316	37.994
MAX	0.52	-1.16	-0.46	0.4		Max	23.6	21.833	22.304	22.234	28.342	27.939	20.24	20.759	25.827	20.728
MBD1	-0.38	1.7	-0.18	-0.54		Mbd1	38.293	37.414	36.315	35.826	31.58	33.497	35.94	40	65.328	63.862
MECP2	-0.72	1.11	-0.25	0.13		Mecp2	7.135	9.168	7.558	8.717	5.353	4.764	12.408	12.906	10.099	11.941
MITF	-0.58	0.87	-0.61	1.19		Mitf	10.008	15.166	12.215	17.719	17.224	12.862	18.646	25.701	17.757	18.98
MLX	1.71	-1.36	-0.32	0.5		Mlx	61.268	68.709	55.561	62.67	85.777	82.54	66.401	74.61	74.123	63.113
MLXIP	0.38	2.73	1.88	1.23		Mlxip	9.594	10.295	9.78	12.722	7.852	7.14	9.886	10.081	14.752	16.521
MNT	1.4	0.31	2.04	0.13		Mnt	44.997	48.521	46.235	55.025	40.986	34.705	59.153	62.584	55.977	59.732
MYC	-0.46	-0.74	-0.15	-0.54		Myc	89.661	113.255	82.494	91.428	74.197	71.3	52.848	56.597	148.762	154.38
NFE2L2	0.46	0.7	0.3	-0.08		Nfe2l2	61.84	75.499	57.205	65.374	83.242	63.757	96.558	77.232	99.97	116.307
NR2F6	-1.73	4.01	-0.97	1.48		Nr2f6	29.633	25.18	26.644	24.993	19.055	22.752	33.115	26.559	44.805	52.382
POU2F2	-0.62	4.27	2.37	1.22		Pou2f2	4.766	5.611	2.874	3.805	31.398	27.384	4.398	6.711	2.63	6.994
POU6F1	-1.2	0.5	0.02	0.2		Pou6f1	10.216	10.136	12.379	13.813	17.23	16.539	7.302	7.21	10.569	13.22
RARA	1.06	0.39	1.41	0.02		Rara	12.512	14.675	11.121	9.973	9.557	6.727	16.675	14.705	11.169	11.238
RARG	0.1	1.58	0.92	0.43		Rarg	11.374	11.549	10.149	10.845	7.106	7.254	8.721	7.711	24.038	26.84
RELA	-0.86	-0.3	1.35	0.96		Rela	85.862	89.238	69.115	72.097	66.924	60.945	89.247	105.426	87.163	86.094
RUNX1	0.6	-1.17	-0.3	-0.22		Runx1	8.103	9.27	6.662	7.496	7.042	6.124	13.772	17.188	8.936	10.59
RXRA	-2.35	0.95	-0.17	-1.62		Rxra	10.396	9.835	7.405	9.073	18.436	16.471	22.569	23.498	18.328	22.508
RXRB	0.98	0.27	1.92	0.82		Rxrb	63.63	65.952	52.14	49.983	37.19	43.626	58.558	55.805	48.524	65.778
SOX4	-3.17	-0.69	0.56	-1.23		Sox4	16.339	11.553	8.698	4.608	1.392	4.059	16.019	16.591	2.482	0.703
SP1	-0.95	-0.18	0.46	-1.25		Sp1	34.59	45.01	30.415	40.494	26.807	29.167	33.178	39.629	30.816	42.028
SP100	0.84	2.17	0.69	-0.22		Sp100	9.717	7.925	8.468	7.55	26.425	25.63	4.914	3.463	2.575	2.994
SP110	1.44	-0.21	0.79	0.24		Sp110	7.902	6.358	6.772	6.478	19.999	20.095	3.539	2.322	1.578	1.685
SREBF1	-1.08	-1.89	-1.77	-0.27		Srebf1	49.228	41.864	40.94	40.962	58.606	51.164	42.029	32.502	35.43	39.575
SREBF2	-0.67	0.22	1.28	1.08		Srebf2	42.494	34.322	33.133	31.781	40.565	41.275	48.723	46.376	50.584	57.272
SRF	-0.09	1.7	0.24	1.39		Srf	52.421	47.902	47.397	52.021	59.487	63.45	55.197	55.391	56.331	52.021
STAT3	-0.18	-1.74	0.23	-0.67		Stat3	15.427	17.218	15.01	17.149	17.684	16.131	24.469	25.126	38.907	46.755
STAT6	-0.55	0.95	0.68	-1.23		Stat6	154.796	155.47	127.848	138.655	121.715	117.138	150.239	144.971	163.743	173.754
TCF12	0.8	0.87	0.79	1.03		Tcf12	9.3	10.42	6.911	7.895	8.848	9.07	10.979	12.08	9.821	9.051
TCF3	0.01	5.59	0.49	0.31		Tcf3	29.921	21.325	22.398	16.81	16.329	19.937	22.065	16.457	23.868	19.077
TEF	0.83	-1.47	0.9	-0.5		Tef	34.512	37.113	34.323	40.581	38.38	26.949	19.603	24.593	11.084	19.12
TGIF1	-1.38	2.07	2.08	-1.29		Tgif1	150.532	146.115	112.835	130.386	115.533	122.276	147.761	201.335	93.283	97.428
TRP53	#N/A	#N/A	#N/A	#N/A		Trp53	49.22	50.691	35.474	40.221	49.356	51.897	45.539	46.44	48.117	42.41
USF1	-0.93	-2.7	-0.82	-0.43		Usf1	31.889	31.412	32.65	28.662	23.797	22.005	38.17	24.589	31.277	33.703
USF2	0.5	1.02	1.12	0.77		Usf2	69.051	60.898	77.724	73.042	35.671	37.715	92.08	78.992	78.201	70.408
XBP1	1.6	2.56	-1.27	1.79		Xbp1	235.117	259.712	231.794	238.592	217.993	222.176	207.181	187.913	168.707	161.314
ZBTB1	0.41	0.73	0.38	0.42		Zbtb1	12.162	12.083	11.519	11.713	11.188	11.264	16.858	17.059	13.18	9.316
ZBTB12	#N/A	#N/A	#N/A	#N/A		Zbtb12	33.97	30.556	21.168	19.931	27.567	22.939	23.586	21.33	19.938	14.707
ZBTB3	-0.12	2.11	1.37	1.79		Zbtb3	12.728	8.445	7.837	8.144	3.535	10.31	9.575	5.831	12.905	9.997
ZBTB7B	-1.34	-0.04	0.35	1.17		Zbtb7b	49.798	39.607	39.977	34.369	56.334	59.299	60.1	61.483	38.232	40.829
ZFP263	#N/A	#N/A	#N/A	#N/A		Zfp263	76.696	91.923	69.855	61.188	85.163	83.063	69.604	56.658	36.758	41.37
ZFP281	#N/A	#N/A	#N/A	#N/A		Zfp281	52.06	50.109	54.983	52.143	67.845	78.562	59.218	67.169	42.66	38.767
ZFP637	#N/A	#N/A	#N/A	#N/A		Zfp637	24.265	25.908	21.618	23.749	12.869	18.232	23.096	18.84	24.302	22.684
ZFP652	#N/A	#N/A	#N/A	#N/A		Zfp652	12.066	13.449	9.141	10.244	9.102	7.849	15.823	15.682	16.549	16.758
ZFP691	#N/A	#N/A	#N/A	#N/A		Zfp691	4.821	4.821	5.919	7.226	6.313	5.524	10.821	9.372	7.758	8.703
ZFP740	#N/A	#N/A	#N/A	#N/A		Zfp740	38.06	34.481	30.211	30.057	28.035	32.695	22.836	17.79	17.856	22.324
ZKSCAN1	0.61	0.63	-0.34	-0.22		Zkscan1	11.592	14.278	11.371	13.708	10.419	7.179	14.099	15.82	10.189	11.969

## Sheet: Immune system genes
	Human Population vs. Caucasian Individuals						Murine Strains
	Asian	Black	Hispanic	OtherRaces			TPM_C57_notx_rep1	TPM_C57_notx_rep2	TPM_BALB_notx_rep1	TPM_BALB_notx_rep2	TPM_NOD_notx_rep1	TPM_NOD_notx_rep2	TPM_PWK_notx_rep1	TPM_PWK_notx_rep2	TPM_SPRET_notx_rep1	TPM_SPRET_notx_rep2
AACS	1.18	1.79	0.15	1.13		Aacs	10.788	8.112	8.462	8.246	16.486	13.054	5.308	4.414	8.974	10.299
ABCC1	1.29	-0.08	0.2	-0.47		Abcc1	14.958	17.604	8.286	9.129	19.129	15.594	9.414	13.359	10.416	12.327
ABR	-0.3	-1.52	-1.47	0.63		Abr	49.158	57.761	37.37	49.412	69.272	54.742	51.094	82.321	41.594	50.13
ACP5	0.05	6.46	1.12	-0.05		Acp5	18.495	29.923	28.77	66.005	77.471	127.669	291.836	486.016	141.406	90.027
ACSL4	2.51	0.14	-1.53	-0.06		Acsl4	10.212	14.584	10.895	14.04	24.955	22.647	12.52	18.869	16.379	20.543
ACTG1	-1.19	1.35	-1.13	1.08		Actg1	65.015	38.73	68.476	49.92	92.656	67.733	229.203	172.644	272.798	277.026
ACTR2	1.91	-2.7	0.33	-0.35		Actr2	86.143	93.108	69.504	77.518	109.934	105.444	62.92	65.247	89.225	88.427
ACTR3	2.51	0.07	-0.27	0.8		Actr3	57.214	58.442	52.781	52.789	73.038	76.17	31.643	33.685	60.669	55.514
ACVRL1	0.05	-0.31	1.18	1.15		Acvrl1	10.891	9.951	18.485	16.427	18.813	15.587	2.482	2.008	3.69	7.032
ADA	-1.2	2.34	0.97	0.45		Ada	1.887	1.291	14.457	15.493	6.422	10.567	1.616	0.794	2.583	1.893
ADAM15	0.93	0.63	-0.15	0.69		Adam15	348.804	314.568	321.162	294.986	356.314	341.817	167.292	136.044	169.85	165.742
ADAM17	4.44	1.87	0.67	1.67		Adam17	33.168	40.056	38.332	44.203	64.994	56.59	53.505	69.625	36.225	40.757
ADAM9	0.88	1.29	0.46	0.15		Adam9	21.141	23.619	16.714	18.962	26.915	24.563	17.976	15.351	15.183	16.457
ADAR	2.28	-3.18	-0.4	-0.93		Adar	30.228	25.996	26.828	24.79	60.588	61.387	24.361	24.73	16.312	14.999
ADCY7	3.63	0.76	-1.48	-0.69		Adcy7	83.148	77.303	91.839	103.394	68.395	64.581	71.509	36.111	55.995	56.492
ADGRG3	-2.57	-3.63	-0.14	-1.21		Adgrg3	1.62	0.864	1.734	2.554	0.596	0.38	0.429	0.129	0.008	0.06
ADRB1	0.61	0.65	2.13	-1.64		Adrb1	5.675	3.101	4.437	2.85	0.55	1.203	1.536	0.668	1.103	0.666
AEN	1.02	1.59	-0.38	1.79		Aen	11.474	10.222	12.469	12.053	22.069	16.361	11.639	11.938	13.144	7.811
AGBL5	0.03	1.13	-0.81	0.24		Agbl5	12.77	11.569	15.537	14.937	11.631	12.466	9.628	9.815	7.532	7.494
AIDA	0.88	1.27	1.84	1.09		Aida	12.146	10.119	9.956	8.686	13.673	14.899	7.451	6.16	6.407	5.397
AK6	0.39	-1.43	-0.08	0.77		Ak6	23.288	20.003	20.661	17.541	22.805	25.536	15.526	17.589	15.539	12.855
ALAD	0.63	3.79	1.51	1.21		Alad	9.227	9.843	20.777	21.322	13.964	15.702	6.467	7.308	10.654	9.921
ALOX5AP	-1.54	-7.63	-0.91	-0.7		Alox5ap	121.039	128.874	96.798	93.282	95.889	90.83	65.353	43.373	53.908	59.698
AMPD3	1	-2.05	-1.23	0.55		Ampd3	10.035	11.301	6.653	7.058	25.148	20.129	13.662	24.693	3.618	4.899
ANAPC15	0.88	-1.58	0.19	0.05		Anapc15	53.051	43.047	48.678	42.877	45.163	46.13	18.716	17.236	38.18	30.335
ANAPC5	-0.06	-0.37	1.12	0.68		Anapc5	59.633	57.72	42.978	43.136	57.513	63.12	30.49	24.743	38.725	38.903
ANG	0.24	1.29	-0.64	0.51		Ang	9.782	8.942	3.925	3.543	1.823	1.994	0.984	0.475	0.914	0.829
ANXA1	2.7	2.57	-0.08	3.1		Anxa1	520.484	550.25	632.737	612.245	433.522	517.819	263.064	148.003	437.045	314.82
ANXA3	-0.86	-1.13	0.96	0.41		Anxa3	25.088	30.577	24.915	30.313	24.662	16.775	13.172	11.851	15.082	22.036
AOAH	0.01	1.41	1	-0.94		Aoah	1.17	2.142	0.183	0.445	5.837	3.755	8.577	15.303	1.812	4.015
APPL2	-0.35	1.48	0.26	-0.05		Appl2	11.809	16.508	13.059	16.565	8.926	7.668	10.368	10.536	7.471	9.973
ARFGEF3	1.06	0.35	0.99	-0.85		Arfgef3	2.55	3.402	15.881	28.531	2.137	1.846	2.84	2.933	2.324	2.083
ARG1	-1.18	0.14	-1.31	-2.53		Arg1	7.175	22.486	0.365	27.781	0.112	0	0.028	0.097	0.261	3.552
ARHGAP18	2.33	1.83	1.85	0.15		Arhgap18	4.967	5.537	4.282	4.27	2.211	2.224	2.329	1.189	2.641	2.779
ARHGAP25	1.45	-1.12	1.44	0.08		Arhgap25	27.8	29.185	40.413	49.875	10.801	11.178	16.436	8.69	26.376	29.198
ARHGDIB	2.65	5.47	1.57	0.51		Arhgdib	207.64	256.697	190.911	215.466	310.623	284.68	231.599	275.639	224.809	219.649
ARHGEF6	1.74	-0.63	-1.55	1.27		Arhgef6	11.398	12.523	10.476	10.352	15.297	14.23	6.857	5.358	6.56	8.019
ARHGEF7	0.41	1.5	1.52	0.06		Arhgef7	17.106	18.141	14.154	15.631	26.127	21.075	14.797	15.458	11.83	9.977
ARMC10	1.82	0.48	-1.71	0.37		Armc10	13.999	14.259	13.124	13.996	8.657	9.468	5.506	5.698	10.421	8.194
ARMC6	-0.56	2.13	1.41	1.15		Armc6	8.143	8.683	20.564	18.705	9.335	7.052	6.109	6.065	11.246	9.476
ARRB1	1.01	0.27	0.8	1.04		Arrb1	32.302	41.891	37.62	51.275	26.029	25.084	27.486	32.396	25.108	33.081
ARRB2	-2.63	-5.51	-2.29	-1.38		Arrb2	214.124	208.742	158.082	144.062	321.588	345.165	115.382	81.895	104.642	131.333
ARRDC3	2.7	-3.08	-1.93	-1.14		Arrdc3	14.838	20.191	9.344	21.979	8.68	8.781	5.593	6.895	5.26	11.078
ASPM	0.19	2.41	0.16	-0.06		Aspm	17.966	13.446	16.146	10.38	8.011	11.885	7.181	2.34	20.823	17.264
ATAD5	-0.52	0.68	-1.65	-0.22		Atad5	5.637	4.744	4.029	3.544	5.579	5.294	2.091	1.302	4.249	3.479
ATOX1	0.25	-0.31	0.24	2.08		Atox1	43.764	50.766	42.185	48.679	43.74	47.01	44.45	39.006	27.64	30.282
ATP2A2	-0.8	1.47	-0.46	0.73		Atp2a2	43.311	43.727	44.635	53.204	68.795	61.077	40.08	48.011	53.562	53.282
ATP2B4	4.25	4.81	0.29	1.55		Atp2b4	2.63	0.882	4.244	1.065	0.724	1.173	0.831	0.349	0.623	0.317
ATPIF1	0.34	1.46	-0.06	0.42		Atpif1	248.465	183.755	214.45	157.509	178.956	209.583	164.157	122.132	144.457	110.741
AURKA	0.64	0.65	2.76	1.8		Aurka	27.33	24.008	19.226	16.288	16.474	20.204	9.503	5.192	27.51	24.494
AURKB	-0.62	-0.82	-1.68	1.11		Aurkb	102.001	72.818	69.949	49.263	63.617	79.265	34.672	11.124	119.273	100.156
B2M	2.75	-0.38	-1.58	0.1		B2m	1790.03	2349.79	1850.97	2200.59	3173.78	3100.11	2570.89	3707.59	1390.25	1774.77
B3GNT2	1.68	-0.1	-0.28	1.03		B3gnt2	26.637	28.306	30.005	32.961	43.662	36.487	37.266	32.92	23.419	25.461
BACE1	0.13	-0.58	-0.98	-0.3		Bace1	9.578	14.045	10.739	15.318	14.529	10.385	10.225	11.878	4.485	6.048
BATF2	0.55	-2.9	-0.16	0.43		Batf2	2.115	2.087	2.123	3.32	5.637	7.659	2.429	2.491	0.6	1.811
BAX	-0.02	0.12	0.75	1.84		Bax	166.351	138.522	157.577	133	196.075	219.328	168.941	193.386	144.19	110.437
BBC3	0.68	2.24	1.47	0.92		Bbc3	16.965	15.369	14.876	13.112	21.438	18.996	18.595	19.915	11.223	12.99
BCL3	-0.86	-0.93	-0.52	-0.57		Bcl3	8.12	9.432	5.703	7.076	16.479	14.459	12.188	13.175	12.718	13.933
BCL6	-0.99	-1.4	0.5	-1.25		Bcl6	16.033	15.255	13.129	15.138	21.68	16.463	19.806	13.038	8.415	7.66
BEX1	3.1	1.01	0.14	1.16		Bex1	18.706	14.616	39.138	150.07	0.889	1.944	0.677	0.309	0.891	1.346
BID	0.39	-0.45	-0.47	0.51		Bid	31.956	30.708	21.264	21.211	20.915	16.049	18.69	23.323	12.132	8.927
BIRC5	0.5	2.12	1.44	1.3		Birc5	99.907	77.249	74.482	57.454	54.303	80.105	22.927	9.757	100.815	79.327
BLNK	3.68	2.82	-0.2	0.43		Blnk	12.302	13.104	12.328	14.92	7.66	6.163	10.668	7.414	7.436	8.745
BLOC1S6	3.11	1.76	0.19	1.12		Bloc1s6	36.421	40.578	58.371	57.142	61.099	60.411	36.886	39.034	31.04	33.055
BMT2	1.66	-0.1	0.31	-0.75		Bmt2	5.74	8.774	6.201	8.178	20.138	19.532	5.918	6.352	10.394	12.187
BNIP3	0.03	-0.6	-0.49	-0.18		Bnip3	4.551	9.496	7.484	6.684	2.714	4.011	1.043	2.534	3.997	6.711
BORA	1.21	0.4	0.35	0.91		Bora	6.998	6.184	4.468	4.522	5.778	7.453	2.42	1.389	7.117	6.224
BRCA1	-0.7	-0.99	0.64	-0.55		Brca1	6.869	5.932	4.682	4.221	6.999	7.086	2.724	1.234	5.235	4.379
BST2	0.09	-0.04	0.27	0.86		Bst2	165.676	172.176	139.364	152.194	943.676	1021.66	149.377	197.169	285.538	315.697
BTG2	1.75	3.37	-0.26	-0.13		Btg2	20.246	18.675	19.139	18.061	57.137	49.571	29.34	17.291	31.966	31.14
BUB1	-0.12	1.92	0.59	-0.58		Bub1	21.626	19.168	16.721	13.395	14.922	18.827	6.952	4.236	21.094	17.232
C5AR2	-1.75	-4.09	-0.31	-2.23		C5ar2	10.556	8.141	0.655	0.458	5.304	7.733	13.915	0.829	2.394	1.982
CACNA1A	1.29	0.51	0.59	-0.79		Cacna1a	1.199	0.924	4.64	5.407	4.36	3.063	0.196	0.058	1.197	0.862
CACYBP	1.04	1.43	-1.15	-0.71		Cacybp	47.275	38.886	45.445	40.011	50.611	64.172	35.613	39.826	66.864	48.76
CALM1	1.54	4.69	0.85	0.47		Calm1	738.852	691.544	739.831	656.58	931.363	958.176	565.018	439.56	1015.81	873.637
CALR	0.82	2.05	-0.4	0.47		Calr	1481.63	1304.56	1613.19	1670.67	2347.97	2144.81	1322.04	1087.95	2263.73	1790.57
CAMK1D	2.77	2.73	2.97	0.83		Camk1d	1.769	1.351	2.091	1.453	4.213	4.31	1.261	0.837	1.054	1.125
CASP2	0.1	1.16	0.52	0.95		Casp2	16.977	19.188	14.704	16.033	15.551	15.896	10.279	10.434	8.388	9.826
CASP3	1.13	-1.29	0.37	0.93		Casp3	13.478	13.354	12.379	10.928	11.673	16.909	7.774	5.645	13.252	12.183
CAST	3.5	7.75	1.33	0.69		Cast	19.196	20.687	23.169	24.298	23.265	22.848	13.767	10.818	19.593	23.049
CAT	-1.09	-3.45	-2.82	0.64		Cat	109.712	132.938	94.141	107.146	69.106	46.631	79.68	112.438	45.657	43.44
CAV1	0.16	0.65	1.35	-0.3		Cav1	1.79	2.808	2.872	1.914	9.674	12.136	0.609	2.054	0.238	0
CBLB	1.47	2.18	1.69	-0.07		Cblb	7.182	10.825	5.686	10.462	4.903	3.055	6.503	4.8	2.357	3.129
CBX8	-0.03	-0.99	1.38	0.04		Cbx8	13.767	10.132	21.215	13.849	6.634	11.487	9.265	7.295	15.065	9.045
CCDC88B	-1.12	-1.13	-0.12	-0.91		Ccdc88b	41.596	40.799	37.728	40.089	39.807	31.08	43.195	46.543	8.643	8.946
CCL3	0.46	-0.87	1.5	1.18		Ccl3	146.918	241.054	142.575	188.031	1198.08	733.674	182.347	249.838	1027.3	455.146
CCL4	1.08	-0.56	-0.61	0.5		Ccl4	80.244	88.601	75.389	63.682	575.407	454.486	47.874	35.454	257.511	138.555
CCNA2	0.18	-0.46	0.15	0.59		Ccna2	229.619	187.882	166.975	117.195	125.203	176.2	63.339	27.273	244.089	195.772
CCNB1	-0.27	-0.64	1.19	-0.13		Ccnb1	22.569	20.725	18.846	14.353	15.555	21.651	6.239	5.34	18.351	14.406
CCNB2	0.78	0.5	0.41	1.69		Ccnb2	57.533	34.09	42.444	23.249	18.469	27.975	17.705	6.345	43.558	32.466
CCND1	0.08	1.07	-0.12	-0.43		Ccnd1	482.998	344.001	286.412	237.67	482.991	485.211	131.164	44.606	248.269	156.377
CCND2	-0.02	1.9	-1.53	0.46		Ccnd2	8.863	8.266	2.133	1.797	10.7	8.984	18.676	16.158	0.75	0.426
CCND3	-0.91	0.09	0.61	0.59		Ccnd3	89.038	79.495	76.358	66.742	147.7	146.606	56.283	26.065	73.159	79.56
CCNE1	1.49	0.91	-0.29	0.44		Ccne1	23.03	19.09	17.557	16.861	27.802	34.974	7.279	3.101	21.001	20.469
CCNF	-0.28	1.04	0.89	0.98		Ccnf	23.63	16.466	16.679	11.587	12.101	16.051	7.478	3.78	19.93	17.242
CCNG1	0.68	0.6	0.97	0.52		Ccng1	150.242	166.563	151.99	166.439	239.954	229.954	127.64	145.888	148.941	162.524
CCR2	0.29	-3.57	-0.72	0.35		Ccr2	26.215	22.939	7.768	2.38	3.149	5.166	9.796	2.085	0.494	0.417
CCR5	-0.78	-0.43	-1.28	-0.93		Ccr5	33.906	29.38	22.763	13.738	7.041	13.277	422.734	325.44	23.381	33.249
CCRL2	1.21	-1.64	0.84	-0.88		Ccrl2	24.782	27.636	54.759	83.196	50.57	39.149	284.08	417.011	125.582	132.037
CCSAP	-0.08	-1.25	-0.75	0.07		Ccsap	8.766	7.344	3.623	2.81	6.223	7.347	1.76	0.859	6.75	5.163
CD2	0.78	1.96	0.55	1.4		Cd2	0.501	0.481	16.156	10.078	0	0	0.116	0	0	0
CD200	0.57	0.64	0.78	2.06		Cd200	3.332	6.861	9.572	22.807	0.61	0.779	41.077	45.444	51.285	40.35
CD28	0.69	0.56	-0.62	1.05		Cd28	34.466	46.728	14.402	20.701	9.139	4.609	21.246	22.638	0.093	0.062
CD300LF	-2.04	1.08	-0.84	-0.4		Cd300lf	48.124	47.49	33.538	53.662	16.406	14.657	38.06	21.705	13.676	18.296
CD40	0.07	0.78	0.67	1.11		Cd40	2.117	1.868	0.634	1.662	6.412	5.423	1.237	4.141	0.386	0.363
CD47	2.47	0.26	-0.34	-0.23		Cd47	18.905	23.602	19.338	21.26	42.502	41.617	14.956	16.295	22.812	27.982
CD48	1.7	0.92	-0.27	0.72		Cd48	45.481	46.72	43.418	39.767	55.242	55.768	33.344	26.356	32.907	36.12
CD74	0.44	4.52	1.91	0.72		Cd74	83.768	118.131	87.845	236.769	15.556	17.012	19.947	36.056	27.463	51.889
CD79B	1.81	4.63	2.76	0.49		Cd79b	4.387	4.995	0.649	0.551	0.85	2.79	1.943	1.329	0	0
CD81	0.36	2.36	2.63	1.2		Cd81	133.546	125.437	84.752	55.639	107.709	118.683	38.115	39.422	28.911	50.233
CD99L2	-0.24	1.38	-0.93	0.35		Cd99l2	5.107	5.72	6.784	6.37	5.945	4.691	7.949	5.817	0.506	0.45
CDC23	1.06	0	0.6	1.65		Cdc23	27.697	24.742	23.45	17.785	21.169	25.765	15.224	11.821	30.06	24.413
CDC25B	-0.44	2.82	1.22	1.37		Cdc25b	99.57	81.92	83.144	67.007	42.634	58.671	42.67	24.756	63.456	58.232
CDC42EP4	1.05	1.87	1.41	0.29		Cdc42ep4	17.298	14.863	17.268	15.717	14.308	13.491	13.073	6.66	11.207	11.383
CDC7	1.14	3.67	0.74	1.81		Cdc7	7.156	5.859	6.188	7.111	6.062	6.102	3.131	1.686	3.881	3.339
CDCA8	-1.08	0.29	-0.43	0.56		Cdca8	39.361	27.743	27.864	18.783	21.225	27.92	12.022	5.966	35.881	28.712
CDK2	0.61	1.69	-0.81	0.81		Cdk2	70.731	66.55	54.618	51.81	77.98	74.753	44.832	29.352	68.951	63.643
CDKN2C	0.96	0.95	1.07	-0.3		Cdkn2c	182.091	112.121	148.473	87.712	69.866	106.716	54.344	18.155	112.404	86.362
CDKN2D	0.26	7.22	-0.32	0.48		Cdkn2d	131.23	128.116	125.302	99.329	97.277	127.664	45.347	23.732	156.293	158.695
CEBPD	-0.62	-2.24	-0.71	-0.39		Cebpd	90.157	73.637	70.05	51.317	273.388	306.943	67.109	52.098	85.331	69.972
CEBPE	-0.7	-2.55	0.26	0.63		Cebpe	2.809	3.02	3.957	0.653	6.049	3.308	3.264	4.595	2.528	2.291
CENPE	2.01	2.36	0.18	0.3		Cenpe	16.064	10.828	12.124	7.895	7.972	11.126	4.642	2.246	14.304	12.199
CENPF	0.4	1.26	-0.4	0.24		Cenpf	16.756	12.668	13.95	9.656	6.779	9.149	7.266	2.374	19.565	18.117
CENPH	0.51	-1.81	-0.62	1.26		Cenph	6.786	5.2	4.843	3.028	6.166	6.004	1.673	0.66	6.086	4.504
CENPQ	0.89	1.12	1.34	-1.06		Cenpq	19.797	14.442	16.076	8.901	11.316	17.717	5.293	2.668	16.111	12.523
CENPT	0.7	-0.46	1.27	0.3		Cenpt	24.932	19.49	20.122	17.913	24.099	20.84	13.424	8.109	25.861	24.281
CENPW	-0.2	2.27	0.65	-0.1		Cenpw	14.138	12.498	12.652	10.443	8.16	21.484	8.288	5.352	18.846	14.559
CENPX	1.12	1.2	1.38	1.18		Cenpx	140.336	126.037	133.966	106.947	107.088	120.295	41.587	35.588	94.539	110.398
CFLAR	-0.26	-2.69	-0.7	-0.48		Cflar	19.973	24.128	25.213	32.754	66.803	48.706	30.261	42.927	26.635	29.852
CHAF1A	-0.62	0.58	0.54	0.62		Chaf1a	24.565	17.026	16.88	12.982	17.756	20.612	8.211	3.823	15.373	9.872
CHAF1B	-0.17	3.74	-0.96	1.06		Chaf1b	18.963	13.36	13.755	10.708	11.84	14.5	5.825	4.336	17.702	11.64
CHCHD4	1.87	-0.03	-0.4	0.49		Chchd4	21.771	16.568	14.068	10.54	23.055	22.267	16.764	22.51	29.484	21.862
CHEK1	-0.33	0.46	-0.77	-0.13		Chek1	6.136	5.187	5.355	3.124	6.102	9.228	1.645	1.02	7.331	4.999
CHP1	0.01	2.49	0.22	0.68		Chp1	14.271	16.941	23.216	26.808	21.281	21.217	15.327	15.276	20.393	22.519
CHTF18	-1.61	-1.16	1.31	1.13		Chtf18	31.165	20.337	21.507	14.037	22.047	24.826	7.547	4.282	19.139	13.656
CIDEB	0.14	-2.63	0.57	0.6		Cideb	6.813	6.039	3.759	4.332	6.582	8.569	4.298	5.496	4.402	4.083
CITED2	-0.23	4.13	-0.23	0.77		Cited2	191.022	222.044	140.131	149.676	288.877	246.129	166.319	135.791	235.768	223.72
CKAP2	-0.57	3.71	1.81	0.01		Ckap2	16.284	10.873	14.111	7.265	8.526	12.8	4.015	1.238	14.526	11.601
CKAP5	0.2	0.12	1.94	1.06		Ckap5	17.613	16.84	14.233	13.095	11.623	11.462	9.382	8.401	16.552	16.624
CKS1B	2	-0.31	0.71	0.3		Cks1b	83.943	60.265	55.075	44.899	61.206	78.094	24.175	14.085	28.099	23.253
CLEC1B	-0.36	2.02	-0.09	-0.16		Clec1b	0.232	0.595	0.405	0.583	3.037	5.351	0.3	0.234	0.395	0.204
CLEC4D	-0.32	-3.04	-1.69	-0.39		Clec4d	145.272	168.492	183.825	166.457	360.419	365.039	267.998	373.39	6.367	9.93
CLEC4E	0.44	-2.58	-1.54	-1.9		Clec4e	96.207	153.83	77.432	76.401	426.635	321.31	990.716	3145.26	361.589	263.082
CLIC1	1.96	1.79	-0.24	0.78		Clic1	549.895	476.254	482.835	401.791	433.944	537.833	356.649	278.037	532.148	466.416
CLN8	-0.35	0.28	1.05	-0.2		Cln8	141.599	159.84	132.605	147.425	121.117	115.191	132.641	140.169	86.899	85.662
CLSPN	-0.62	1.04	0.34	-1.09		Clspn	17.048	11.128	12.259	9.371	11.349	13.141	4.784	1.326	13.914	9.405
CMTM3	0.62	1.72	-1.12	0.43		Cmtm3	137.989	145.648	133.34	143.225	126.334	135.837	57.329	45.717	36.129	40.503
CNN2	1.69	0.37	1.37	-0.3		Cnn2	23.717	14.905	23.973	21.571	51.351	45.809	72.2	35.174	20.369	21.415
COL18A1	3.17	-1.65	-0.17	-0.7		Col18a1	8.032	8.404	5.052	1.586	15.602	15.018	11.128	4.792	0.487	0.236
COPS5	0.84	0.18	-0.53	-0.38		Cops5	39.768	38.466	32.215	30.36	43.629	39.872	24.977	28.915	31.979	25.396
COQ7	0.58	-0.11	-0.66	0.36		Coq7	12.085	12.53	15.515	13.121	16.841	20.043	7.546	11.438	14.381	13.356
CORO1A	-1.04	-0.21	1.11	-0.12		Coro1a	731.324	552.612	713.253	428.623	1052.74	1135.49	658.185	344.71	499.271	388.373
CPEB2	1.3	-0.67	-0.3	0.18		Cpeb2	8.06	11.404	8.449	10.786	5.695	5.137	6.1	5.435	4.037	3.51
CSF1	-0.47	0.32	-1.01	0.38		Csf1	5.898	8.35	8.04	7.065	5.218	3.007	94.227	99.701	32.511	21.213
CST3	-1.42	2.66	0.23	1.01		Cst3	1618.43	1363.68	2399.75	1830.85	1092.96	1367.59	1157.24	838.923	1468.57	1057.55
CTNNBIP1	-0.55	-1.02	-0.47	0.58		Ctnnbip1	13.45	11.515	13.122	12.761	16.057	16.507	19.603	12.813	6.948	6.324
CTSC	-0.9	-0.22	-0.26	-1.58		Ctsc	25.785	24.402	23.205	28.793	60.609	61.924	18.427	25.213	48.446	69.014
CTSH	-1.12	1.49	-1.37	0.39		Ctsh	48.24	52.83	17.96	18.75	43.914	46.928	42.946	32.187	14.62	32.881
CTSL	0.91	2.69	-0.39	-1.17		Ctsl	535.738	664.797	1130.21	1843.37	443.972	558.083	469.906	489.205	341.201	251.377
CTSS	1.4	-2.91	-1.14	-1.45		Ctss	1016.21	890.665	1095.4	939.126	216.831	230.663	627.441	584.779	110.947	126.932
CUEDC2	-1.14	1.68	-0.03	0.28		Cuedc2	122.032	111.312	143.144	136.833	84.347	86.152	125.242	99.101	79.434	76.335
CXCL16	-1.59	4.69	0.33	-0.44		Cxcl16	58.716	84.383	57.689	55.854	342.698	374.268	110.843	270.918	56.497	119.34
CXCL3	-0.37	0.64	0.91	-0.97		Cxcl3	0.095	0.485	0.15	0	4.812	1.504	9.251	110.046	11.952	7.081
CXCR3	0.35	1.77	-0.1	-0.29		Cxcr3	27.337	27.47	36.121	26.493	9.437	15.48	14.51	1.82	5.609	4.606
CYFIP1	0.48	2.29	1.76	2.27		Cyfip1	37.133	38.584	30.14	31.002	44.984	41.623	24.522	25.663	28.432	31.028
CYSLTR1	2.08	-3.93	0.1	-0.33		Cysltr1	6.088	8.562	7.187	7.597	7.106	8.764	2.867	2.065	0.817	2.474
DAG1	1.08	1.71	0.43	0.42		Dag1	26.822	27.01	27.399	32.605	15.841	17.198	17.487	15.196	20.776	22.484
DAPK1	2.34	0.12	-0.15	-1.2		Dapk1	6.141	6.489	6.849	8.587	11.448	7.783	6.892	8.325	3.655	4.858
DAXX	0.85	0.6	-1.87	-0.13		Daxx	51.843	51.36	49.056	40.885	91.916	80.268	44.008	38.23	39.755	41.494
DBF4	-0.81	0.62	-0.01	-0.73		Dbf4	18.923	15.733	13.429	10.108	11.116	11.749	9.507	7.166	12.902	10.071
DCTPP1	0.01	1.99	0.74	0.73		Dctpp1	44.764	33.408	33.497	28.552	31.021	46.042	16.785	14.619	21.918	23.72
DDB2	0	1.04	0.31	-0.76		Ddb2	19.835	23.092	17.691	20.679	37.345	30.264	22.595	18.948	18.326	20.854
DDIT3	0.46	0.45	0.64	-0.9		Ddit3	41.384	51.293	25.211	24.433	50.588	44.424	35.562	46.556	28.372	29.143
DDX60	2.94	0.65	1.06	1.35		Ddx60	0.519	0.528	0.594	0.426	4.185	4.249	0.384	0.384	0.353	0.367
DEK	1.48	1.51	-1.23	1.05		Dek	56.379	42.833	50.546	35.205	54.509	69.944	28.654	20.624	63.076	47.03
DHRS3	0.65	1.93	0.4	1.76		Dhrs3	71.865	74.852	79.32	84.459	74.608	70.712	85.963	47.274	38.314	63.939
DMPK	1.63	1.24	-0.08	-0.35		Dmpk	35.939	22.233	3.384	1.602	2.197	5.858	0	0.024	0.046	0
DNA2	1.29	0.87	0.57	-1.05		Dna2	11.183	8.02	10.4	8.689	8.521	9.374	6.094	2.854	16.926	14.986
DNAJB9	-0.23	1.7	-0.9	0.01		Dnajb9	33.426	49.293	35.29	53.317	49.903	43.086	38.263	60.308	30.682	41.577
DNMT3A	0.83	-2.36	0.81	0.93		Dnmt3a	81.498	93.1	118.631	192.269	52.002	39.784	79.409	81.731	71.356	82.924
DOCK11	1.42	2.44	2.29	-0.1		Dock11	4.238	5.255	3.765	4.559	4.873	4.571	3.593	3.805	0.63	0.76
DOCK8	0.99	-3.01	0.36	-1.18		Dock8	8.92	8.544	7.322	8.937	14.537	11.573	5.686	3.684	7.205	8.831
DONSON	1.27	0.67	0.38	-0.86		Donson	18.058	14.757	13.283	9.688	13.892	15.509	6.246	5.779	12.653	11.311
DPYSL2	0.18	2.59	-0.22	1.52		Dpysl2	26.958	37.982	36.358	49.71	51.932	51.852	43.019	27.618	34.37	52.263
DSN1	2.89	0.16	0.08	1.43		Dsn1	14.57	11.651	11.607	8.813	11.285	13.838	7.873	6.076	14.846	11.777
DST	-1.27	0.25	1.49	-0.16		Dst	1.255	1.829	1.887	2.032	11.444	7.179	9.189	15.825	1.185	0.986
DTX3L	1.93	-0.63	-0.42	0.61		Dtx3l	30.673	35.565	25.223	26.141	86.789	80.433	20.425	26.85	22.121	26.328
DUSP8	0.8	0.35	0.07	0.42		Dusp8	2.171	1.466	4.782	2.509	1.734	0.948	2.355	1.264	1.333	0.394
DVL1	0.45	1.33	1.29	0.97		Dvl1	28.105	24.911	30.216	26.646	35.188	41.357	29.183	30.706	26.798	20.941
E2F1	0.47	3.91	1.49	1.95		E2f1	59.024	55.261	51.365	50.002	68.912	69.655	37.117	28.303	40.149	33.018
E2F2	0.61	7.16	2.21	-0.76		E2f2	45.442	31.788	20.486	13.05	14.255	21.08	23.812	13.48	30.292	24.473
ECT2	2.15	2.01	-0.45	0.78		Ect2	10.729	9.113	8.109	6.318	6.335	8.118	3.058	1.029	8.938	7.194
EID2	0.16	1.55	1.77	0.13		Eid2	15.81	13.75	33.175	37.684	20.216	20.945	97.26	73.341	33.086	29.657
EIF2AK2	3.56	-0.78	-0.77	0.42		Eif2ak2	15.883	13.086	16.718	13.396	41.279	37.811	10.505	9.812	5.124	4.173
EMP2	-0.22	-0.08	1.13	-0.16		Emp2	6.602	7.38	3.985	4.149	6.418	6.972	0.065	0.111	0.178	0.026
ENDOG	-3.47	-1.27	0	0.5		Endog	44.787	41.847	48.921	44.156	40.355	51.783	31.287	31.95	57.931	56.729
ENHO	-1.73	5.36	1.43	0.22		Enho	4.54	6.262	6.226	1.096	5.076	4.858	6.767	2.644	2.016	1.538
ENPP4	0.26	-0.51	-0.08	1.07		Enpp4	1.785	2.371	4.055	6.538	51.758	42.099	11.422	18.198	1.591	3.101
ENTPD1	-0.91	-5.62	-0.14	0.47		Entpd1	11.072	12.48	4.557	6.606	1.004	1.043	7.483	3.333	0.565	1.034
EPAS1	0.59	1.23	0.95	-0.51		Epas1	7.42	6.338	9.151	17.391	0.706	0.941	8.327	4.926	0.668	1.184
EPS8	0.14	3.17	1.2	-0.05		Eps8	7.651	6.005	3.15	4.049	0.449	0.702	0.505	0.535	6.033	3.288
ERAP1	0.24	-1.13	-1.1	1.57		Erap1	13.408	14.862	11.936	13.83	19.196	14.37	12.162	19.312	5.049	5.146
ERI2	-0.8	-0.31	0.3	0.62		Eri2	12.576	11.195	7.383	6.59	7.093	7.318	5.335	4.09	8.458	7.907
ESCO2	0.19	1.22	1.05	0.37		Esco2	14.828	10.53	13.907	8.51	7.607	13.932	6.097	2.053	17.007	13.633
EVI2B	1.62	-3.1	-1.19	-2.81		Evi2b	134.081	136.645	103.12	105.899	141.595	143.885	65.741	45.847	97.072	90.155
EVL	-0.81	0.96	0.82	0.72		Evl	11.03	12.977	9.722	14.662	17.623	16.974	9.18	3.821	1.918	2.092
EXOSC6	0.93	-1.87	1.14	1.27		Exosc6	182.005	113.403	144.215	118.29	128.152	159.366	116.777	90.078	169.153	98.317
EZH2	2.12	0.13	0.77	0.68		Ezh2	7.044	5.798	5.233	4.859	4.61	4.857	2.604	1.245	5.954	4.671
FAAP24	0.98	2.64	1.51	0.68		Faap24	22.127	18.754	17.209	17.173	16.32	19.47	10.925	9.995	17.66	12.855
FABP5	1.19	2.13	0.82	-1.5		Fabp5	309.684	256.604	435.728	401.158	374.577	309.192	377.25	184.416	320.509	310.46
FAM20C	-0.66	-0.58	1.16	1.57		Fam20c	36.24	51.819	146.212	181.129	100.918	67.114	49.941	62.68	76.731	95.151
FANCA	2.47	1.72	2.35	0.48		Fanca	7.254	5.689	4.182	3.713	5.686	6.367	2.687	2.145	4.289	4.591
FANCD2	0.59	-1.38	2.33	-0.5		Fancd2	4.028	3.487	3.002	2.652	3.353	2.453	1.096	0.444	2.803	2.483
FANCE	0.36	-0.2	0.78	0.76		Fance	16.235	13.295	18.266	14.464	7.244	8.496	7.837	6.598	15.813	12.309
FANCF	0.78	-1.23	-0.41	0.71		Fancf	38.015	27.225	26.677	19.948	19.447	25.698	15.431	16.319	28.177	17.921
FASN	0.38	0.7	0.18	1		Fasn	69.659	54.488	45.262	56.794	134.734	104.088	47.585	54.959	94.818	102.173
FAU	1.71	1.05	-0.98	2.25		Fau	8.833	5.993	23.011	20.513	46.613	59.634	228.677	246.155	41.464	63.15
FBXL15	-1.2	0.59	1.44	0.19		Fbxl15	22.572	25.035	24.947	24.84	33.296	32.441	17.524	14.82	21.052	22.743
FBXO5	1.5	2.05	-0.7	0.03		Fbxo5	42	26.783	31.481	20.068	28.442	42.503	12.073	5.617	25.119	22.234
FCER1G	1.97	5.81	-0.14	-0.1		Fcer1g	908.651	995.168	907.213	975.641	1093.89	1040.51	916.103	945.551	567.282	676.896
FCGRT	0.25	-1.33	0.01	-0.84		Fcgrt	19.451	18.124	30.356	26.326	12.519	14.521	15.701	9.836	12.875	17.93
FDPS	-1.33	2.21	-0.18	1.34		Fdps	26.937	20.275	21.131	21.953	47.067	46.291	20.707	19.749	31.284	36.64
FEM1B	0.3	-0.42	-1.49	-0.2		Fem1b	37.466	41.806	37.739	39.991	37.036	37.557	28.844	32.116	19.014	22.337
FEN1	1.23	1.39	-0.15	1.66		Fen1	210.686	154.223	165.762	138.796	179.034	210.429	84.126	48.579	131.718	82.268
FES	0.74	-2.33	-0.46	0.74		Fes	158.057	142.402	122.412	132.885	84.947	78.055	111.397	73.418	117.569	115.324
FGD3	-0.29	-1.2	0.71	-1.15		Fgd3	13.884	11.747	12.041	10.803	23.705	21.734	14.995	10.145	9.987	9.594
FGD4	-1.15	-1.37	-1.44	-1.18		Fgd4	6.558	9.222	6.928	9.373	9.022	7.875	5.8	2.193	2.565	3.777
FGFBP3	0.58	0.56	0.79	2.25		Fgfbp3	17.103	12.405	18.214	15.876	21.386	13.156	2.036	1.741	4.469	3.645
FGFRL1	-2.43	3.73	0.98	-0.67		Fgfrl1	1.511	1.163	1.314	1.302	1.507	1.413	12.956	23.4	2.825	1.729
FIGNL1	-0.41	0.24	-0.64	-0.2		Fignl1	47.937	39.431	26.057	15.888	42.467	49.897	10.743	5.455	32.332	24.537
FKBP1B	0.62	0.7	-0.25	-1.9		Fkbp1b	18.905	21.244	22.479	24.02	10.407	12.271	14.121	9.317	1.631	0.838
FOXM1	0.13	1.73	1.03	0.48		Foxm1	77.703	59.274	52.248	42.161	43.974	50.067	23.141	9.977	104.736	83.026
FOXP1	1.41	2.57	1.6	0.61		Foxp1	7.719	7.379	6.487	6.25	10.773	10.56	6.018	4.074	7.389	6.133
FUBP1	1.92	0.31	0.3	-0.27		Fubp1	27.019	22.754	18.092	17.067	20.355	24.986	13.514	14.452	32.363	20.561
FYB	1.66	-1.09	0.92	-0.32		Fyb	30.593	38.591	23.218	26.193	70.783	56.177	30.168	31.48	29.853	43.258
FYN	-0.73	0.9	-0.13	0.86		Fyn	5.014	4.595	5.122	4.636	2.073	1.983	1.735	1.09	3.169	2.558
FZD5	0.69	2.14	0.88	-0.57		Fzd5	17.421	18.656	14.364	17.763	20.944	19.782	9.766	10.612	11.364	12.114
G0S2	-0.66	-0.19	-1.29	-2.48		G0s2	14.112	20.344	2.614	4.027	0	0	3.721	5.319	0	0
GADD45A	0.08	2.15	-0.99	-0.44		Gadd45a	67.502	72.259	44.056	55.025	33.775	23.329	104.718	76.646	10.897	12.746
GADD45B	-0.39	-2.88	-0.77	-0.98		Gadd45b	88.629	89.385	110.215	109.165	105.635	113.4	79.645	56.035	62.732	35.931
GADD45G	0.59	-1.61	-2.23	0.09		Gadd45g	59.485	49.005	77.672	75.945	35.776	42.455	21.647	21.146	37.159	25.137
GAS6	1.31	1.26	1.32	1.06		Gas6	122.936	102.967	65.343	60.502	48.931	39.75	37.989	23.987	0.361	0.384
GBA	-1.27	-0.69	1.38	0.86		Gba	240.424	263.752	277.961	326.517	269.974	233.526	334.985	459.534	121.99	141.474
GBP2	2.75	2.23	1.2	-0.48		Gbp2	3.986	3.877	4.269	4.262	31.264	26.679	6.194	29.649	4.752	3.229
GBP5	1.33	-1.6	-0.42	-0.19		Gbp5	0.237	0.228	0.282	0.14	6.09	4.951	0.192	1.048	0.459	0.245
GBP7	-1.35	-5.36	-2.19	0.2		Gbp7	2.044	2.939	1.401	1.821	26.123	21.162	1.193	2.76	1.502	2.952
GCH1	0.63	0.08	-2.02	0.88		Gch1	5.72	5.718	11.352	11.294	13.807	14.129	4.681	7.734	8.994	9.71
GCNT1	0.21	-0.12	0.79	1.25		Gcnt1	53.487	52.39	51.05	51.737	52.156	47.962	57.5	51.629	15.795	15.46
GDPD5	-0.43	4.58	2.61	2.32		Gdpd5	2.668	2.078	3.454	2.442	3.103	3.205	1.554	0.895	1.136	0.413
GEN1	-1.62	1.01	-0.23	-0.7		Gen1	6.419	4.983	3.879	3.045	4.682	6.325	1.748	0.717	4.429	3.571
GINS2	-0.64	1.38	0.58	1.82		Gins2	49.604	35.064	37.852	25.221	42.086	50.629	10.018	5.267	30.959	22.579
GINS4	0.23	0.35	1.26	-0.36		Gins4	26.528	22.928	19.71	20.753	26.129	28.576	10.062	8.493	11.2	13.244
GMNN	1.49	-1.67	-0.54	-1.21		Gmnn	47.997	30.926	36.478	23.149	24.831	34.427	9.302	3.228	35.071	24.583
GNA12	1.68	0.73	0.21	0.81		Gna12	12.597	10.805	15.3	15.481	14.901	14.766	10.507	7.687	8.315	9.041
GPR18	1.51	0.06	-0.31	0.13		Gpr18	0.347	0.148	0.069	0.954	5.679	7.591	0.32	0.438	1.002	0.669
GPR35	0.46	-2.05	-1.95	0.96		Gpr35	2.818	3.008	1.874	2.528	2.012	2.6	38.773	17.59	1.498	5.707
GPR68	-1.3	0.5	-0.4	-1.06		Gpr68	0.932	1.873	1.111	1.45	1.079	0.59	10.245	23.336	3.267	6.357
GPSM2	-0.38	-1.73	-1.36	-2.45		Gpsm2	8.216	5.999	6.9	5.215	4.673	6.517	3.297	2.331	7.724	6.48
GPX1	0.59	6.66	1	-0.19		Gpx1	4715.01	3715.21	5530.42	3931.14	3788	3748.73	3826.97	2299.76	2439.38	2691.75
GPX4	-1.39	6.2	2.38	1.86		Gpx4	89.063	84.693	90.928	68.677	60.546	73.023	200.146	244.536	200.46	142.463
GPX7	0.69	1.33	-0.65	0.57		Gpx7	0.406	1.189	1.517	2.003	1.265	1.844	0	0.11	0.282	0.192
GRK2	-1.22	-1.75	1.1	-0.74		Grk2	138.766	125.691	122.732	107.071	139.625	144.627	105.414	89.551	97.674	92.112
GSTM2	-0.54	2.67	0.6	0.37		Gstm2	2.985	4.146	0	0.125	5.496	2.531	1.322	1.155	0.048	0.088
HAUS4	1.56	-0.25	1.12	-0.66		Haus4	22.547	19.444	17.26	15.05	13.284	14.409	11.391	7.978	16.183	17.056
HAUS5	1.46	1.02	0.79	1.79		Haus5	13.772	10.206	9.603	8.018	8.372	8.758	3.851	2.886	12.658	9.668
HCAR2	1.82	0.14	-0.17	0.42		Hcar2	1.259	6.448	2.455	6.687	103.441	110.049	38.237	46.794	102.115	139.855
HCK	0.3	-1.85	-0.19	0.24		Hck	20.663	23.518	13.736	13.364	55.223	48.371	24.792	25.506	50.349	53.987
HCLS1	-0.43	-0.26	0.66	-0.4		Hcls1	98.65	81.535	88.373	75.422	131.159	113.681	144.915	146.312	112.655	98.138
HCST	-0.76	0.81	0.04	0.41		Hcst	31.401	33.647	53.525	56.053	15.982	21.674	31.492	38.516	13.039	18.788
HELLS	0.68	3.02	1.84	-0.23		Hells	7.857	5.307	6.27	4.727	10.871	11.929	2.956	1.945	7.675	5.363
HERC6	1.01	0.86	-0.09	0.97		Herc6	2.248	2.524	2.704	2.277	9.423	8.472	1.599	1.78	1.975	1.706
HERPUD1	0.11	0.43	-1.21	-0.85		Herpud1	24.481	35.888	21.033	23.703	42.822	47.001	32.227	38.866	24.656	27.446
HFE	0.22	-1.73	-0.83	1		Hfe	48.66	40.383	33.039	29.103	32.914	36.676	16.439	7.79	11.577	10.066
HINFP	-0.49	1.43	-0.92	-0.36		Hinfp	7.801	8.078	7.525	7.69	13.696	10.935	6.538	5.802	8.587	8.299
HIPK2	-0.34	1.18	-0.31	-0.06		Hipk2	4.9	5.541	5.112	9.113	3.053	1.847	2.987	3.074	5.451	6.003
HIST1H1E	-0.77	-0.56	0.06	1.23		Hist1h1e	3.86	1.648	5.734	2.272	1.753	1.918	0.89	0.609	5.276	3.187
HIST4H4	-0.72	-0.1	0.02	-0.2		Hist4h4	0.86	0	0	0	3.126	0	0.794	1.086	0.523	0
HLX	-1.23	-3.18	-0.13	-0.47		Hlx	31.248	29.961	20.098	22.782	46.345	47.885	23.276	14.315	28.938	22.419
HMGA1	-1.92	3.12	0.34	1.48		Hmga1	154.124	152.501	95.257	96.316	83.696	97.254	57.508	53.519	216.368	116.28
HMGB1	3.05	0.13	-0.76	1.34		Hmgb1	18.288	16.959	16.223	11.073	6.688	3.962	10.26	11.612	5.963	5.234
HMGB3	2.37	1.5	0.62	2.84		Hmgb3	7.329	5.277	5.713	3.979	2.303	2.204	2.559	1.95	6.161	4.187
HMGCR	0.14	-1.41	-2.6	-0.44		Hmgcr	42.947	41.57	34.526	42.42	64.374	52.069	52.993	64.919	54.353	63.589
HMGN1	1.95	0.81	0.16	-0.34		Hmgn1	50.04	43.673	51.229	45.103	52.436	60.519	41.586	21.734	55.658	38.466
HMOX1	0.41	1.49	-0.19	0.8		Hmox1	343.205	422.686	180.555	287.289	528.899	390.984	254.536	339.881	229.756	266.947
HNRNPH1	2.15	0.58	0.22	0.99		Hnrnph1	96.351	84.045	73.651	69.962	123.428	123.255	65.247	63.238	82.592	69.939
HP	-0.61	-5.88	-1.86	-1.67		Hp	3.121	2.944	1.403	1.609	8.804	6.296	28.03	29.925	3.566	5.335
HRAS	-1.21	0.11	1.72	0.63		Hras	122.624	94.787	110.185	88.645	90.506	98.245	75.35	71.736	93.318	60.447
HSP90AA1	0.6	-0.11	-1.55	-0.32		Hsp90aa1	100.618	63.642	92.262	57.28	111.154	118.488	64.558	55.546	81.638	50.476
HSP90B1	0.09	3.06	-0.99	-0.09		Hsp90b1	382.677	329.884	401.373	390.44	578.953	564.968	273.06	261.934	436.785	360.355
HSPA1A	-0.34	-2.56	0.12	-0.05		Hspa1a	1.886	2.071	3.096	4.018	24.479	14.457	5.345	2.89	0.246	0.742
HSPA5	0.4	0.05	-0.67	0.19		Hspa5	1439.7	1198.3	1453.17	1349.85	2417.91	2275.91	1155.91	979.735	1586.46	1062.19
HSPH1	1.22	2.62	-0.02	-0.12		Hsph1	20.679	22.789	19.107	24.211	29.68	31.921	25.431	34.803	29.49	23.588
HYOU1	-0.16	0.06	-1.42	0.62		Hyou1	116.723	114.147	118.441	134.694	204.889	189.655	135.988	174.75	145.744	124.633
ID2	1.06	1.14	-0.3	0.01		Id2	880.887	805.017	1288.3	1166.91	589.43	625.684	805.501	752.36	468.653	423.921
IDH1	1.64	-0.11	-0.4	1.5		Idh1	61.461	63.235	69.733	77.685	100.471	91.055	47.618	39.869	62.783	67.003
IER5	2.08	1.81	-0.3	0.88		Ier5	264.48	198.131	280.121	188.164	247.147	282.66	261.444	170.553	225.224	166.128
IFIH1	2.53	0.73	0.59	-1.83		Ifih1	4.969	4.769	5.148	4.665	18.561	14.364	2.611	4.061	1.806	2.351
IFITM2	-0.87	-1.77	-0.11	-1.08		Ifitm2	747.737	904.754	820.937	935.674	1142.36	1173.25	724.542	482.93	177.925	269.188
IKBKE	-0.69	4.17	1.55	1.5		Ikbke	21.112	29.699	18.612	28.363	69.014	56.157	21.41	20.05	47.959	55.032
IL10RA	-1.94	-1.04	-1.22	-1.16		Il10ra	33.628	35.302	31.784	25.494	41.764	37.068	41.964	33.71	15.146	26.634
IL18BP	-1.51	-0.48	0.22	0.89		Il18bp	8.325	9.094	3.589	6.533	27.583	32.599	7.569	15.835	5.355	4.044
IL1B	2	1.83	-0.56	-0.82		Il1b	0.632	0.736	1.502	0.27	14.192	13.239	2.385	2.827	10.224	21.626
IL1RN	1.54	-0.11	1.33	-0.93		Il1rn	28.445	35.225	77.57	67.65	410.362	393.485	968.576	893.607	445.489	413.519
IL2RG	0.37	-0.29	0.7	0.71		Il2rg	194.976	280.516	191.101	271.884	426.732	347.116	322.549	412.296	246.86	365.454
INCENP	1.03	-1.41	-1.28	0.1		Incenp	57.027	44.927	44.792	35.266	37.004	39.205	26.056	14.735	37.43	30.115
INHBA	-0.37	0.43	1.95	0.7		Inhba	0.277	0.733	0.393	1.257	1.178	0.303	10.119	40.986	1.981	3.675
INSL3	1.55	1.48	0.98	0.18		Insl3	21.755	25.983	11.492	17.855	17.569	12.433	9.447	6.46	2.937	7.828
IRAK1BP1	0.5	1.4	-0.27	-0.92		Irak1bp1	2.191	2.483	2.955	3.175	18.226	15.41	1.789	5.784	2.548	1.763
IRAK3	-1.28	-2.35	0.74	-0.55		Irak3	3.313	3.777	3.296	3.289	16.647	13.08	1.98	4.117	3.54	5.182
IRAK4	1.75	1.97	1.06	0.14		Irak4	13.739	13.976	12.921	13.745	9.108	6.985	8.447	7.724	6.537	6.428
IRF1	-0.61	-4.51	-1.24	-1.41		Irf1	30.722	25.661	25.773	22.817	55.262	49.578	29.966	34.606	23.802	15.04
IRF5	-0.27	-0.91	-0.19	-0.09		Irf5	270.628	267.915	248.202	236.124	149.748	160.975	109.875	71.67	112.246	96.828
IRF8	1.84	3.29	0.3	0.04		Irf8	43.466	42.365	38.336	39.544	56.283	57.986	29.93	21.73	26.643	28.496
ITGA6	1.36	-1.06	-0.94	0.69		Itga6	25.622	19.421	4.724	4.203	4.636	5.803	2.018	0.609	0.445	0.586
ITGAV	-0.58	-0.72	-0.5	0.77		Itgav	20.306	19.519	19.94	18.671	21.772	20.87	35.036	26.582	6.4	5.54
ITGB2	-1.43	-5.95	-0.74	0.45		Itgb2	228.894	246.967	217.323	272.487	148.116	138.839	183.538	129.472	159.132	222.282
ITGB7	0.94	3.61	1.06	1.57		Itgb7	85.29	53.774	76.478	26.53	5.069	12.402	14.68	8.666	34.154	18.193
ITM2C	-0.5	1.35	-1.61	0.53		Itm2c	105.502	97.923	121.234	124.018	123.154	121.914	128.025	120.638	78.194	86.846
ITPRIP	0.83	-3.21	0.96	-2.6		Itprip	6.727	4.168	5.729	4.741	7.151	8.669	6.897	3.446	7.034	6.046
JARID2	0.1	-2.09	0.69	-0.41		Jarid2	4.077	1.638	6.493	2.551	9.373	10.046	4.197	1.833	3.543	2.236
JUN	1.76	1.34	1.37	0.65		Jun	448.36	291.76	442.702	333.782	348.144	367.112	545.241	263.875	197.318	121.884
KANK2	2.14	4.09	0.85	0.36		Kank2	3.647	1.995	3.364	2.587	5.775	5.797	1.28	0.733	10.534	10.72
KAT2A	0.92	1.81	0.79	0.26		Kat2a	57.636	50.716	40.603	45.119	56.577	59.741	39.36	42.033	39.199	31.327
KCTD11	0.51	0.38	0.01	0.01		Kctd11	27.35	24.95	24.25	25.866	17.614	8.806	15.462	14.505	16.827	16.162
KIF20B	1.04	1.41	0.49	0.97		Kif20b	10.833	8.09	8.234	5.762	5.875	8.642	3.147	1.648	9.424	7.804
KIF22	-0.71	0.84	0.9	-0.03		Kif22	39.21	27.643	29.92	21.461	16.967	23.755	13.469	5.584	34.226	27.566
KIF2C	0.92	0.45	0.14	-0.19		Kif2c	21.43	14.76	15.85	11.403	11.376	15.806	6.268	2.472	20.837	17.081
KLF10	0.12	0.42	0.42	0.25		Klf10	92.424	102.063	88.08	85.739	51.039	59.619	29.339	22.362	39.651	45.205
KNL1	1.75	0.76	1.24	0.61		Knl1	6.749	6.299	4.808	3.932	5.021	5.859	2.068	0.976	6.486	5.997
KNSTRN	-1.11	-2.54	-1.83	-1.37		Knstrn	24.491	15.733	20.918	12.916	9.68	14.7	9.174	4.261	14.246	10.517
KNTC1	0.98	0.76	1.06	0.61		Kntc1	7.233	6.066	4.869	4.74	5.926	6.377	1.984	1.022	6.47	6.339
KPNB1	0.46	-3.8	0.51	-0.73		Kpnb1	117.794	95.697	76.343	74.692	118.171	120.15	58.568	56.474	110.479	92.538
LAMTOR1	0.47	1.75	0.86	0.62		Lamtor1	173.65	139.395	171.828	145.669	83.977	93.322	135.849	106.493	115.864	109.361
LAMTOR3	0.96	-0.12	-0.79	0.01		Lamtor3	30.512	34.612	41.508	44.213	24.015	23.035	29.194	32.215	10.609	12.641
LANCL2	0.23	2.56	-1.45	-0.21		Lancl2	7.756	9.219	8.24	7.962	8.514	7.894	3.28	3.336	4.19	4.486
LARP7	1.94	1.94	0.92	0.34		Larp7	17.396	11.779	10.446	8.746	11.689	13.774	7.378	5.417	12.895	9.976
LAT2	0.17	-7.9	-2.52	-1.96		Lat2	220.36	220.885	287.606	254.742	142.149	131.774	147.289	102.642	88.325	61.361
LBH	-0.48	-1.71	0.88	0.37		Lbh	13.42	12.957	12.983	12.184	10.6	11.529	7.898	4.204	8.531	9.161
LCN2	-0.44	-1.29	1.05	-0.46		Lcn2	6.195	5.29	0.578	0.191	18.099	12.07	16.141	77.336	0.074	0
LCP2	1.16	0.15	1.34	-0.18		Lcp2	14.841	17.116	9.286	11.428	29.101	24.451	30.606	30.047	27.571	27.297
LDLR	1.73	3.57	1.44	2.17		Ldlr	59.385	53.072	42.776	53.797	82.395	68.791	43.678	40.192	67.989	89.347
LDLRAP1	-0.2	2.91	0.72	1.6		Ldlrap1	59.101	45.802	60.449	49.401	36.55	37.718	35.999	20.574	12.657	13.093
LFNG	0.11	1.61	0.14	1.04		Lfng	95.488	76.32	65.581	48.374	55.749	72.105	42.298	21.301	60.834	53.503
LGALS8	0.39	-1.17	-0.78	0.11		Lgals8	46.68	51.784	48.577	54.322	47.653	46.851	44.716	57.224	25.625	26.312
LGMN	0.39	3.01	1.65	0.26		Lgmn	116.232	118.687	125.556	140.74	85.041	97.065	49.611	27.451	60.239	78.419
LIG1	-0.33	0.08	0.27	0.37		Lig1	37.889	28.952	29.809	23.76	27.164	28.497	12.552	6.313	23.718	21
LMNA	-0.5	8.67	1.98	1.85		Lmna	450.066	336.748	496.495	337.947	271.515	355.469	287.983	180.617	516.243	284.054
LMNB1	0.5	-3.05	-1.39	0.29		Lmnb1	21.5	15.308	13.609	10.374	14.411	17.501	6.975	3.034	23.33	19.875
LMO4	0.46	-0.22	-0.95	-1.55		Lmo4	30.246	28.78	20.172	19.556	48.47	39.667	35.654	66.458	38.888	34.505
LPXN	0.75	1.97	0.86	1.73		Lpxn	59.456	61.071	47.9	40.378	43.027	47.992	49.144	42.291	29.626	28.123
LRP1	-0.07	1.13	0.64	1.2		Lrp1	326.252	285.267	261.957	278.287	252.406	180.87	233.732	136.721	177.521	234.287
LRRC14	-0.53	1.86	-0.14	1.23		Lrrc14	50.532	40.82	38.428	42.276	33.361	35.452	40.596	42.021	25.414	23.456
LRWD1	-0.08	-1.85	-0.16	0.27		Lrwd1	23.072	19.936	17.72	13.231	16.001	18.19	9.062	9.523	17.283	16.68
LST1	-0.87	-2.35	-2.42	-0.55		Lst1	31.992	40.784	28.206	24.047	74.507	86.408	40.02	20.471	31.141	47.503
LY86	2.64	1.13	-1.59	0.91		Ly86	1.82	1.445	0.579	0.482	1.412	3.414	0.042	0.045	0.162	0.439
LY9	0.79	-0.91	-0.62	-0.21		Ly9	126.038	156.52	129.549	157.206	160.263	127.193	129.658	169.773	57.072	60.034
LY96	1.56	-1.96	-0.35	1.01		Ly96	2.218	2.815	3.134	4.055	3.885	5.028	1.48	2.462	3.724	4.963
LYL1	-0.5	5.13	1.74	0.28		Lyl1	178.576	148.783	139.987	91.467	117.65	119.936	148.62	83.313	131.713	116.99
LYNX1	-0.78	4.3	-0.1	0.12		Lynx1	1.361	2.575	0.117	0.693	2.138	3.508	0.271	0.093	0.447	0.648
LZTS2	-0.29	1.18	-0.22	1.35		Lzts2	7.94	9.507	14.181	12.859	4.733	5.343	3.993	10.948	5.488	4.811
MAD2L1	1.53	0.63	0.23	0.73		Mad2l1	106.704	85.055	86.657	60.934	65.456	93.549	34.059	17.951	135.587	89.69
MAFB	-0.9	5.64	0.61	1.14		Mafb	546.526	497.351	517.916	531.573	304.752	331.521	561.892	195.089	188.392	211.723
MAP3K8	1.42	1.04	0.27	-0.03		Map3k8	5.314	7.96	6.972	10.693	12.411	12.257	9.036	12.94	9.199	12.105
MAP3K9	0.78	-0.07	1.49	1.51		Map3k9	2.967	2.736	2.552	2.546	2.233	1.968	1.974	1.318	0.232	0.15
MAP4K2	0.06	-0.37	0.1	0.09		Map4k2	25.839	24.589	22.446	19.676	31.821	32.212	16.136	13.961	21.787	22.323
MAPK11	1.12	1.83	0.6	2.53		Mapk11	4.471	3.795	2.809	2.325	10.767	8.832	0.391	0.601	2.829	3.029
MASTL	1.05	-1.28	0.35	-1		Mastl	7.702	6.609	7.086	4.629	5.376	6.98	2.228	0.897	7.451	6.736
MBD4	0.54	0.06	1.26	1.48		Mbd4	8.434	7.329	8.099	9.355	9.639	13.739	4.262	1.674	8.981	9.155
MBD5	1.03	1.1	0.59	-0.15		Mbd5	12.191	8.282	10.836	8.477	8.062	8.333	10.441	7.894	3.67	3.165
MCL1	2.23	-0.53	0.09	-0.23		Mcl1	1299.42	1384.55	1538.88	1560.31	940.766	853.463	1340.11	936.516	1026.12	1195.2
MCM10	-0.89	2.04	-0.33	1.14		Mcm10	19.189	14.049	14.169	10.915	19.255	22.859	5.082	2.001	27.129	18.499
MCM2	-0.61	2.32	-0.86	-0.3		Mcm2	86.287	60.289	60.042	47.104	67.815	77.492	30.123	16.652	73.904	46.892
MCM3	0.4	1.35	0.44	1.25		Mcm3	87.251	64.86	60.186	49.245	70.94	79.673	34.368	18.358	71.853	60.136
MCM4	0.49	1.32	-0.74	-0.27		Mcm4	63.694	60.786	43.228	46.254	61.253	61.776	27.373	16.164	69.937	54.659
MCM5	0.24	-1.74	1.11	0.31		Mcm5	96.103	72.798	71.26	52.49	72.772	79.982	26.523	14.017	97.379	77.89
MCM6	0.79	2.18	1.49	-0.25		Mcm6	82.32	67.599	48.856	41.042	82.561	83.158	27.478	16.228	51.134	38.508
MCM7	0.89	2.34	1.25	1.81		Mcm7	102.219	66.934	63.672	48.956	76.442	79.894	29.689	14.286	55.684	51.168
MDM2	2.85	2.15	2.17	-0.02		Mdm2	46.543	49.462	38.981	41.515	73.34	67.068	60.506	78.108	41.962	38.183
MEF2A	4.01	2.42	0.44	0.36		Mef2a	20.152	18.874	17.477	17.064	9.558	10.115	9.008	7.875	7.689	8.14
MEFV	0.88	-1.16	0.43	-2.14		Mefv	0.76	1.18	0.027	0.163	6.151	7.825	0.637	0.545	0.021	0.38
MEN1	0.68	0.98	0.54	0.89		Men1	54.832	47.7	40.285	48.084	58.002	59.597	37.413	35.735	35.738	40.106
MGME1	-1.32	0.7	-0.1	0.54		Mgme1	12.94	9.849	9.545	9.74	10.745	11.026	6.4	7.439	6.476	5.707
MILR1	-0.73	1.71	0.18	-0.24		Milr1	47.069	40.091	44.816	32.353	66.099	62.741	44.057	25.199	63.606	50.938
MIS12	-0.35	-1.48	-0.71	-1.23		Mis12	47.408	41.957	34.37	28.853	33.128	34.638	24.357	19.784	39.804	34.688
MIS18A	-0.6	0.22	-0.86	-0.09		Mis18a	35.09	25.193	31.602	20.769	23.788	23.786	12.944	7.612	23.55	18.481
MIS18BP1	1.58	2.87	0.43	-1.14		Mis18bp1	10.412	7.583	10.311	6.027	5.464	6.841	4.171	2.667	8.119	5.862
MKI67	2.58	2.75	1.43	0.64		Mki67	204.133	142.709	154.928	117.174	100.729	117.82	62.085	22.13	211.596	189.3
MKS1	0.87	0.78	1.94	-0.07		Mks1	6.344	5.725	5.826	6.619	2.358	2.435	3.925	4.094	4.84	4.762
MLH1	2.11	0.47	-0.76	0.49		Mlh1	4.595	3.545	3.517	3.204	2.431	2.9	1.25	1.173	3.626	3.003
MLKL	0.65	-2.06	-1.55	-1.57		Mlkl	9.111	8.712	5.28	6.115	18.461	13.781	5.399	7.041	9.276	6.724
MMP14	-0.19	0.36	-0.27	0.68		Mmp14	0.989	5.126	0.687	3.159	202.542	90.755	135.81	217.896	212.363	367.075
MMP9	-5.85	-10.96	-2.1	-3.67		Mmp9	0.593	0.928	0.117	0.233	3.948	3.336	0.683	0.717	0.78	9.025
MORF4L2	0.19	0.98	-1.1	1.16		Morf4l2	108.24	104.638	144.938	125.18	109.456	128.282	83.039	82.043	90.157	81.741
MR1	1.67	0.42	0.6	0.89		Mr1	5.113	6.4	9.92	12.109	3.695	3.961	6.512	6.679	0.799	2.37
MSH6	1.59	1	0.49	0.01		Msh6	25.367	23.255	19.243	16.576	23.598	22.31	12.313	8.72	21.2	21.71
MSRB1	-0.84	-6.22	-0.44	-0.91		Msrb1	282.834	261.929	410.227	445.908	287.378	276.031	339.891	315.215	58.483	76.468
MSRB2	-0.78	-0.46	0.44	-0.15		Msrb2	3.343	3.309	3.992	3.853	3.286	3.658	2.101	1.233	1.403	1.049
MTFR1	-0.42	-0.39	0.7	0.36		Mtfr1	6.005	5.666	5.917	6.768	6.218	5.605	2.976	3.158	8.688	8.26
MTHFR	0.37	1	0.46	0.93		Mthfr	19.135	18.073	15.405	17.126	49.861	38.636	21.574	23.513	20.472	22.739
MUM1	-0.44	2.78	0.58	-0.05		Mum1	20.165	17.193	15.149	14.415	14.62	17.604	12.543	8.576	9.382	7.539
MUTYH	-0.13	1.37	-1.59	1.74		Mutyh	8.772	7.616	7.885	6.248	4.554	6.445	4.353	2.046	15.45	8.603
MYBL2	1.76	4.17	1.5	0.31		Mybl2	7.843	4.979	4.868	3.523	6.47	7.575	3.17	0.839	8.715	5.205
MYD88	1.05	3.75	1.97	-1.33		Myd88	107.5	118.633	81.201	82.324	181.478	193.297	91.732	95.994	142.209	129.316
MYEF2	1.57	-1.88	1.57	1.45		Myef2	6.006	5.766	7.019	6.596	11.427	9.773	7.272	9.844	5.266	3.784
MZT1	2.41	-0.8	0.09	0.44		Mzt1	25.988	26.202	26.838	21.429	19.846	23.771	12.988	12.983	27.175	23.156
NACC2	-1.02	-2.43	0.62	-1.08		Nacc2	6.246	7.088	5.014	6.45	9.362	8.938	5.716	5.547	2.006	2.746
NADK	0.21	-0.05	1.13	-0.44		Nadk	52.337	66.597	38.988	48.015	130.257	112.818	54.395	81.544	98.341	114.348
NAMPT	2.26	-2.6	0.43	-1.5		Nampt	38.817	46.265	35.683	40.804	70.056	63.106	46.071	68.36	49.676	54.757
NASP	0.98	2.05	-0.26	0.9		Nasp	16.721	12.313	12.984	10.042	14.81	19.368	8.586	6.23	17.271	11.923
NCAPD2	-0.5	1.7	0.51	-0.14		Ncapd2	57.818	42.37	32.188	27.893	24.45	30.233	18.433	6.897	42.381	41.7
NCAPG2	0.47	1.5	-0.8	-0.04		Ncapg2	14.222	12.952	10.648	8.374	11.284	12.572	6.083	4.749	12.67	10.677
NCAPH	-0.1	-0.65	0.39	0.67		Ncaph	20.357	14.164	14.055	9.516	13.038	14.855	7.129	2.895	18.85	17.218
NCF1	-1.79	-4.88	0.11	-1.13		Ncf1	327.705	263.765	328.728	258.152	517.13	448.19	322.944	235.853	515.239	541.782
NCOA7	0.68	3.42	0.7	-0.25		Ncoa7	8.078	9.917	7.896	9.604	20.238	19.075	9.77	10.819	10.929	14.562
NDC80	-0.56	-0.8	0.99	0.39		Ndc80	11.902	8.484	10.571	4.981	6.812	9.495	3.245	1.16	11.172	7.419
NDE1	1.21	-1	1.9	-0.28		Nde1	28.348	22.302	17.402	15.78	19.861	25.458	12.267	9.848	23.76	18.065
NDUFA12	0.58	2.33	1.04	0.07		Ndufa12	6.372	4.81	9.975	8.438	10.424	10.512	7.592	6.903	3.099	2.477
NECTIN1	-1.52	-1.75	-0.57	0.51		Nectin1	0.21	0.164	0.446	0.235	0.936	1.572	2.228	1.981	0	0.007
NEK8	0.58	1.35	1.71	0.78		Nek8	3.711	2.529	1.979	1.4	2.593	3.545	1.416	1.103	2.19	2.593
NENF	-1.18	0.76	-0.08	1.23		Nenf	22.034	18.076	27.454	17.815	12.942	16.932	16.892	12.307	12.72	11.947
NFATC2	-0.04	-0.95	0.39	1.13		Nfatc2	2.397	2.327	1.837	1.178	3.941	3.89	0.784	0.463	0.733	0.601
NFE2L1	0.27	0.05	-1.28	-0.15		Nfe2l1	296.495	333.7	227.763	247.461	388.045	321.577	318.462	523.036	279.968	314.095
NFKB1	-1.02	2.11	-0.01	0.45		Nfkb1	9.877	9.437	8.209	8.516	16.231	13.646	9.235	12.796	10.608	11.388
NFKBIZ	0.83	2.38	0.66	0.49		Nfkbiz	5.2	13.306	4.245	8.794	79.406	65.27	11.115	39.46	8.021	21.551
NLGN2	-0.29	1.25	0.31	0.76		Nlgn2	3.631	4.034	8.81	6.961	11.328	8.557	5.248	5.393	1.581	1.238
NLRC5	0.3	-2.06	-1.09	1.43		Nlrc5	5.637	4.492	3.199	3.45	19.52	17.281	9.894	11.838	2.23	2.085
NLRP3	2.68	-2.01	0.05	1.22		Nlrp3	20.82	30.014	12.843	18.375	37.972	29.434	28.166	30.388	13.347	17.026
NMI	1.59	-2.29	-0.34	-0.07		Nmi	4.834	3.737	4.459	2.896	5.043	5.637	1.97	2.473	2.937	2.082
NOC2L	-0.03	0.22	-0.38	1.35		Noc2l	87.108	80.619	61.844	60.032	99.11	93.035	95.39	109.865	84.445	73.96
NONO	-0.78	0.2	-0.39	-0.67		Nono	43.068	33.565	34.346	30.288	31.375	31.941	24.322	19.543	16.957	12.419
NPM1	2.15	1.49	0.18	0.05		Npm1	63.816	62.049	51.054	47.557	35.935	39.3	31.53	42.764	36.987	28.4
NPRL2	1.39	1.25	1.42	1.03		Nprl2	28.716	33.215	31.42	32.473	23.103	24.839	29.63	31.207	16.563	18.626
NR1D1	-0.65	0.61	-0.45	0.44		Nr1d1	8.857	7.693	5.975	5.72	8.829	6.236	5.231	7.313	1.353	1.505
NR1D2	1.45	1.41	0.64	1.97		Nr1d2	6.069	7.702	6.755	6.75	8.087	5.426	5.387	9.164	2.28	2.225
NRP2	-0.64	-0.51	-1.06	0.79		Nrp2	37.576	42.551	32.048	42.015	75.248	51.96	39.377	59.153	40.491	39.127
NSL1	1.68	1.03	-0.25	0.88		Nsl1	11.407	7.963	7.874	5.63	7.63	9.318	2.745	1.281	6.899	5.818
NSMCE4A	-0.25	0.95	0.95	-0.61		Nsmce4a	29.297	23.003	24.44	19.509	15.487	22.986	15.823	14.373	19.233	14.02
NUCB2	0.43	0.69	-0.77	0.07		Nucb2	7.418	6.343	7.411	7.022	11.607	10.999	11.251	9.111	7.781	6.449
NUDT1	-0.58	-0.97	-0.92	-0.02		Nudt1	16.314	11.704	15.426	9.615	9.037	10.124	2.798	2.564	15.329	11.953
NUDT16L1	-0.78	1	1.91	3.27		Nudt16l1	182.507	188.151	178.8	187.586	107.149	130.463	127.692	148.706	95.658	107.56
NUF2	2.13	-0.03	-1.12	1.2		Nuf2	14.75	9.711	9.136	6.544	8.209	10.853	3.194	1.035	13.553	9.849
NUSAP1	0.58	0.67	-0.97	-0.96		Nusap1	27.348	17.975	21.506	13.347	9.756	18.237	7.486	2.828	21.283	16.042
ODC1	-2.13	4.17	-0.6	-1.41		Odc1	32.571	30.627	14.908	18.023	19.418	33.661	13.795	17.79	23.726	17.774
ORC6	2.87	1.33	-0.17	-0.22		Orc6	26.712	20.726	22.064	14.98	21.854	26.152	10.656	6.297	23.828	16.937
ORM1	-0.8	-4.16	-0.37	-2.58		Orm1	0.366	0.446	0.166	1.804	0.38	0	15.231	41.724	1.142	0.575
OSGIN2	1.68	-4.12	-0.63	-0.5		Osgin2	8.343	14.901	9.408	11.895	15.364	14.747	11.06	16.261	7.364	7.007
OTULIN	-0.18	2.88	-0.3	1.4		Otulin	20.261	16.859	20.598	15.973	26.147	26.782	16.563	14.282	20.785	16.647
P2RX7	-1.07	0.73	0.81	0.01		P2rx7	12.484	12.684	9.883	10.846	14.031	13.444	10.74	10.271	5.496	6.505
P2RY1	1.61	0.27	-0.61	-0.51		P2ry1	22.042	25.649	26.933	39.799	59	49.783	66.657	38.558	23.717	23.766
P2RY14	3.6	2.25	0.79	1.66		P2ry14	10.051	11.603	8.491	11.764	6.873	6.496	4.244	2.696	2.837	3.702
P2RY6	-0.33	-0.23	-0.32	0.59		P2ry6	34.387	34.303	21.165	21.152	41.646	40.784	19.29	15.831	5.567	6.254
PARP10	-1.04	-1.02	0.99	0.34		Parp10	26.569	22.21	26.641	20.725	68.042	62.943	32.124	34.599	23.518	23.236
PARP3	0.34	-1.14	1.13	-0.73		Parp3	56.66	50.64	31.357	26.239	48.972	42.033	64.85	79.324	13.507	11.895
PARP9	2.67	-0.29	-0.27	0.04		Parp9	11.138	10.411	11.567	10.461	27.386	28.679	6.73	7.985	8.976	9.634
PCLAF	2.62	1.4	0.09	0.55		Pclaf	45.548	32.156	16.251	11.402	22.878	29.662	8.359	2.84	26.826	23.93
PCNA	1.43	1.29	0.98	0.94		Pcna	434.673	354.31	364.204	273.702	229.634	311.902	93.4	82.671	104.238	77.989
PDE1B	0.69	1.18	1.84	0.91		Pde1b	19.579	18.543	14.831	15.376	13.622	11.719	9.754	7.001	11.706	9.492
PDE2A	-0.95	-0.24	0.31	-0.84		Pde2a	1.71	1.797	3.098	2.276	6.049	6.615	0.627	0.981	1.617	0.606
PDGFA	-0.08	2.67	1.83	0.14		Pdgfa	19.038	16.516	15.941	10.296	7.616	5.497	12.163	12.191	5.131	3.484
PDGFB	-0.11	0.24	0.87	-0.69		Pdgfb	26.77	26.462	49.678	38.614	20.759	18.668	22.682	20.973	14.874	6.947
PDIA3	-0.16	0.88	-0.64	0.21		Pdia3	172.926	151.088	170.994	171.799	237.583	239.105	111.492	98.435	187.682	155.595
PF4	1.11	0.19	-1	0.18		Pf4	310.826	405.247	56.376	76.115	66.446	140.597	35.944	40.88	5.071	13.567
PIDD1	0.2	0.25	-0.58	1.69		Pidd1	19.346	15.024	12.708	13.075	14.995	12.067	7.471	3.93	11.116	8.229
PIF1	0.4	1.4	0.25	1.2		Pif1	18.567	12.015	12.956	6.687	6.411	12.484	4.765	1.059	18.117	11.986
PIH1D1	-0.7	3.11	1.54	2.09		Pih1d1	75.581	66.882	81.132	66.068	55.865	71.643	57.501	58.14	33.078	34.455
PIK3AP1	1.73	1.4	0.34	-0.01		Pik3ap1	22.547	22.831	21.415	18.706	38.826	33.005	11.615	10.302	13.982	9.607
PIK3CG	0.11	0.06	0.82	0.1		Pik3cg	31.02	31.364	20.696	22.496	38.916	31.845	20.908	17.256	29.085	32.676
PIM2	0.25	0.49	0.05	1.59		Pim2	4.631	7.281	5.009	3.577	31.523	21.912	7.597	10.204	6.119	10.279
PKD2	1.41	-1.03	-1.49	0.12		Pkd2	5.539	5.767	6.202	7.042	6.35	6.783	2.737	2.01	0.469	0.465
PLA2G7	-0.82	-4.84	-0.05	0.37		Pla2g7	7.463	11.473	19.839	24.51	26.855	27.795	154.596	189.118	132.045	156.619
PLAGL2	0.64	2.06	0.42	-0.96		Plagl2	35.271	48.776	27.574	33.905	56.129	52.568	32.317	42.113	22.744	25.279
PLD2	-0.34	0.86	0.22	-0.75		Pld2	27.334	29.708	21.307	24.868	22.032	19.31	13.157	13.062	12.103	14.443
PLEKHN1	0.15	2.49	1.57	0.63		Plekhn1	21.563	22.749	9.101	8.096	39.036	39.31	37.047	25.5	10.339	6.148
PLK1	-0.16	1.05	0.26	1.22		Plk1	63.613	43.233	41.29	27.396	22.803	34.541	16.572	5.552	69.344	48.877
PLOD1	-0.93	-0.92	-0.77	-0.63		Plod1	90.454	77.298	75.795	65.508	32.533	31.866	29.504	28.216	38.2	50.633
PMF1	-0.89	2.3	1.44	0.73		Pmf1	23.059	15.732	13.313	7.494	19.203	22.29	5.368	2.091	15.08	10.972
PML	0.2	-0.54	0.57	1.45		Pml	12.984	13.539	10.045	10.612	21.083	19.612	6.27	6.584	6.073	7.978
PNPT1	2.73	1	0.36	2.2		Pnpt1	11.319	10.55	9.012	8.945	17.449	16.963	6.042	7.345	10.365	7.623
POLD1	1.38	-0.61	-1.36	0.48		Pold1	45.392	34.576	38.438	30.73	27.096	35.97	17.914	11.717	40.798	29.816
POLD2	-0.93	0.38	0.23	1.06		Pold2	45.085	30.184	23.39	20.637	34.707	45.105	14.879	12.13	35.531	27.176
POLE	0.17	-0.36	-0.92	0.17		Pole	9.152	7.513	5.658	4.985	8.114	8.083	2.836	1.516	6.572	6.053
POLH	1.19	0.58	-0.1	-0.46		Polh	11.612	8.403	8.373	5.966	4.56	6.6	3.201	2.398	6.27	6.501
POR	-0.16	1.04	0.61	-0.94		Por	58.437	57.751	60.87	63.87	67.636	60.836	43.308	53.09	55.498	35.081
POU2F2	-0.62	4.27	2.37	1.22		Pou2f2	4.766	5.611	2.874	3.805	31.398	27.384	4.398	6.711	2.63	6.994
PRC1	0.26	1.55	0.44	0.95		Prc1	46.85	33.919	40.21	25.575	22.04	30.902	17.012	6.541	38.275	32.93
PRDX1	0	3.83	0.54	2.6		Prdx1	360.388	467.047	258.391	309.833	494.744	460.374	410.699	994.348	89.374	81.961
PRDX2	-2.19	2.37	0.23	0.43		Prdx2	155.508	182.583	120.317	144.46	128.242	128.068	145.774	115.718	68.635	78.859
PRDX5	-1.15	-2.11	-1.03	0.73		Prdx5	258.271	243.08	252.824	244.031	426.412	468.991	242.139	370.517	232.905	291.851
PREX1	-0.14	-3.29	0.6	-0.93		Prex1	11.102	11.13	9.108	10.431	19.832	17.556	13.785	11.168	11.142	11.899
PRIM1	0.88	1.07	0.11	-0.05		Prim1	17.702	14.703	16.667	9.981	14.512	16.982	6.665	4.606	12.594	9.745
PRMT1	0.96	0.64	0.7	1.54		Prmt1	52.554	45.974	38.09	33.963	47.889	58.726	37.523	36.432	67.248	50.523
PRNP	1	2.24	1.75	0.5		Prnp	13.416	12.754	16.401	18.88	19.214	20.593	9.196	13.444	16.133	16.459
PRR11	0.15	1.39	0.44	-1.59		Prr11	26.587	21.584	17.724	14.546	12.743	16.922	8.018	2.735	18.776	17.034
PSEN2	-0.41	1.07	-1.16	1.37		Psen2	53.142	56.077	49.673	56.972	29.055	27.824	29.419	37.873	22.234	19.642
PSMB10	1.07	-0.38	0.68	0.02		Psmb10	144.485	139.499	145.475	145.865	338.743	315.371	122.558	150.115	118.679	102.161
PSMB8	0.33	0.65	-0.4	1.87		Psmb8	316.684	265.282	285.653	215.964	543.292	611.628	263.313	280.653	294.125	246.582
PSMB9	-0.46	0.06	0.44	0.17		Psmb9	51.54	48.285	50.228	43.191	84.031	95.049	41.81	37.816	53.393	52.9
PSMC3IP	0.47	0.54	-0.45	0.84		Psmc3ip	23.107	15.043	17.222	10.953	24.943	29.097	6.333	3.681	15.012	8.69
PSMC6	0.1	0.92	0.49	-0.51		Psmc6	34.261	34.838	31.18	26.335	38.277	44.351	23.846	34.329	32.008	25.241
PSME1	0.3	0.64	-0.49	0.32		Psme1	162.128	138.122	150.122	116.223	188.722	200.469	124.844	114.371	94.578	80.157
PSME2	0.34	0.78	-1.92	-0.91		Psme2	37.144	28.303	34.351	26.591	78.391	74.44	25.731	28.749	7.991	21.086
PSRC1	0.58	1.64	-0.91	0		Psrc1	18.827	12.671	18.69	10.771	12.157	12.954	4.116	0.866	10.058	10.105
PTBP3	1.45	0.01	0.42	-0.32		Ptbp3	39.112	50.694	37.418	47.601	57.781	54.051	30.299	34.533	32.85	37.951
PTGDR2	-2.25	-0.65	-0.68	1.5		Ptgdr2	3.556	3.488	4.52	4.642	3.839	3.918	0	0	1.497	1.163
PTGER4	1.75	1.99	0.51	0.48		Ptger4	9.658	10.886	9.631	10.472	19.548	17.491	23.206	17.014	15.895	8.884
PTGES	-1.32	-3.48	-0.48	-1.71		Ptges	1.322	2.35	2.138	2.567	14.955	7.041	3.672	5.4	2.616	3.031
PTGIR	0.98	0.67	0.42	2.18		Ptgir	62.858	65.444	64.651	57.337	34.428	34.26	272.022	393.981	79.959	71.981
PTGS1	0.26	2.19	0.56	-0.74		Ptgs1	15.058	17.351	8.119	11.615	0.439	0.891	1.035	1.034	6.843	7.616
PTGS2	1.19	-0.58	-0.65	0.02		Ptgs2	0.322	0.51	0.837	0.216	9.014	4.747	0.551	1.739	0.837	0.253
PTPN6	1.05	1.4	1.51	0.44		Ptpn6	189.024	197.545	161.291	160.752	341.159	308.855	226.552	178.351	346.116	323.78
PTPRJ	-1.03	0.42	0.21	-1.26		Ptprj	23.393	29.774	18.21	25.756	80.303	62.003	21.727	25.576	27.949	33.102
PTPRS	-1.35	1.59	0.16	-0.39		Ptprs	20.416	20.07	20.35	21.297	13.915	12.842	16.584	13.235	3.425	2.574
PTTG1	0.38	3.37	-1.34	1.86		Pttg1	24.812	23.235	44.32	21.768	42.278	68.702	19.772	9.912	47.52	36.617
PYCARD	-1.68	-1.99	-0.03	0.89		Pycard	271.198	226.544	153.116	117.626	216.331	260.607	209.265	145.762	238.574	194.296
RAC2	0.71	3.3	-0.18	1.59		Rac2	193.469	232.086	237.471	289.817	396.104	349.702	161.977	160.53	269.899	314.706
RACGAP1	0.45	0.48	1.75	0.65		Racgap1	35.788	26.414	25.44	16.893	15.645	20.378	10.679	4.288	27.632	21.223
RAD21	1.55	-1.24	-0.42	-0.6		Rad21	87.514	73.012	67.239	55.36	46.262	54.909	41.621	31.297	80.814	68.686
RAD51	-1.23	0.9	-2.02	0.94		Rad51	14.414	11.167	7.73	8.088	11.719	12.945	3.768	1.421	13.409	9.706
RAD9A	-0.52	-0.16	-1.28	-0.22		Rad9a	96.511	90.071	84.886	86.709	119.298	125.325	79.693	70.64	124.601	107.913
RALGPS1	0.87	2.23	1.86	1.82		Ralgps1	8.542	7.011	8.134	6.452	2.496	2.195	4.444	4.19	2.664	1.025
RANBP1	0.62	1.07	1.05	1.79		Ranbp1	115.571	71.439	95.789	58.161	89.248	124.413	55.697	44.414	135.68	75.691
RAP1B	2.27	2.65	0.84	1.23		Rap1b	83.439	98.484	83.528	86.879	144.805	151.301	69.559	69.341	81.288	77.469
RAP1GAP	-0.38	0.85	1.22	0.06		Rap1gap	4.501	2.145	6.303	7.996	1.014	1.387	2.06	2.598	0.339	0.23
RAP2B	2.91	4.26	1.92	0.89		Rap2b	453.138	423.893	383.531	373.111	422.95	428.648	365.108	289.15	275.966	258.852
RAPGEF2	-0.2	1.01	0.37	-1.05		Rapgef2	2.145	3.074	1.551	2.319	9.824	6.763	2.246	3.287	1.673	1.999
RASGEF1A	1.21	0.18	-0.27	0.96		Rasgef1a	1.505	1.151	4.284	3.761	2.123	1.428	0.152	0.283	1.256	0.989
RASGRP4	0.3	-3.38	0.55	-0.79		Rasgrp4	11.489	9.743	7.126	4.913	6.767	6.692	6.434	3.212	4.754	5.06
RASSF1	-1.04	0.72	0.15	0.31		Rassf1	37.195	35.09	30.658	30.789	46.691	45.606	30.589	25.774	38.97	36.769
RASSF2	-0.6	-3.87	-0.6	-1.17		Rassf2	25.736	20.897	21.289	17.487	26.732	28.832	33.743	17.83	8.1	9.853
RBBP7	1.07	1.22	0.94	0.53		Rbbp7	43.643	41.96	35.874	32.009	34.75	38.884	21.808	21.555	44.129	37.657
RBL1	-0.05	0.28	-1.16	-0.21		Rbl1	12.662	11.78	9.139	9.541	11.186	12.693	6.837	5.271	11.868	11.207
RBM38	0.55	5.96	1.34	-0.39		Rbm38	13.937	12.289	10.543	10.143	15.797	12.958	7.779	8.247	9.565	5.789
RBPJ	0.42	1.84	2.21	-0.31		Rbpj	7.295	13.566	4.77	6.558	9.571	9.039	4.892	6.35	7.366	13.225
RFC3	-0.43	-0.59	-0.45	0.85		Rfc3	26.989	20.647	17.877	17.989	24.5	23.578	13.603	8.763	18.705	12.272
RFC4	0.03	0.96	0	-0.16		Rfc4	12.098	10.366	9.445	7.768	10.731	14.669	4.365	3.088	11.428	9.272
RFC5	-1.37	0.46	-0.39	-0.09		Rfc5	30.326	23.648	23.153	16.825	23.428	32.293	9.117	5.945	27.742	20.958
RFWD3	1.52	0.4	1.05	0.25		Rfwd3	13.88	11.429	9.188	8.909	10.757	11.611	6.294	5.173	10.673	9.905
RGS14	-1.64	-3.04	-1.16	-0.04		Rgs14	26.179	20.245	20.643	14.831	26.371	32.345	16.88	9.141	24.983	19.974
RGS16	0.39	2	0.84	-0.42		Rgs16	0.479	0.063	0.175	0.463	6.157	9.369	0.952	0.465	3.402	0.324
RGS18	3.41	0.83	-2.91	0.27		Rgs18	17.931	17.085	20.799	18.44	13.524	14.591	11.688	4.907	6.489	7.57
RGS2	1.06	-5.99	-2.43	-1.96		Rgs2	158.25	149.474	228.195	194.487	299.148	306.304	329.565	145.985	387.253	269.483
RHBDF2	-0.8	0.43	1.73	0.81		Rhbdf2	16.417	16.059	14.971	17.889	28.504	23.94	22.606	29.448	22.915	24.429
RHOB	1.17	-0.66	-0.13	-0.35		Rhob	788.654	733.27	922.27	982.83	465.682	464.886	759.142	569.398	618.619	753.148
RHOH	1.28	2.61	1.04	0.87		Rhoh	4.299	3.865	3.163	3.356	0.785	0.814	0.567	0.395	0.221	0.676
RIOK3	1.11	5.88	1.12	-0.23		Riok3	43.829	52.601	38.697	41.418	54.022	47.002	51.613	69.058	20.11	22.652
RMI2	1.12	1.46	1.53	-0.73		Rmi2	2.235	3.345	1.753	2.894	2.847	5.129	1.488	0.465	1.4	1.522
RNASE6	2.9	1.26	-1.33	-0.33		Rnase6	24.503	21.471	4.799	6.338	2.001	1.459	0.508	0.232	0	0.202
RNASEL	-0.57	-2.88	-0.31	-2.1		Rnasel	53.7	65.329	41.289	51.33	25.545	22.775	35.84	34.92	27.342	34.014
RNF7	-0.18	2.1	-0.08	0.54		Rnf7	41.83	35.635	35.768	28.434	30.084	34.45	11.548	13.427	16.657	15.548
ROGDI	1.24	2.13	0.73	1.13		Rogdi	28.159	22.411	21.724	16.429	19.587	18.627	16.146	10.449	0.807	1.118
RPA1	1.33	0.89	-0.24	0.37		Rpa1	25.631	20.345	19.152	16.211	19.292	22.437	11.698	8.952	18.824	15.302
RPA2	-1.04	-1.17	-1.43	-0.85		Rpa2	40.434	31.042	27.224	22.38	35.335	43.546	14.262	9.225	32.711	25.325
RPL13	0.76	1.59	-1	1.75		Rpl13	32.117	23.92	53.375	74.238	39.301	54.373	347.946	280.26	255.771	220.348
RPL23A	2.16	1.91	0.28	0.79		Rpl23a	2.419	3.281	2.819	4.467	5.171	4.524	217.71	142.313	455.018	220.911
RPL24	2.39	0.97	-1.1	0.79		Rpl24	3.175	3.117	4.512	2.864	2.918	2.901	70.659	34.176	69.408	66.869
RPL26	1.74	-1.06	-1.39	0.14		Rpl26	104.041	96.374	3.923	1.993	90.891	126.649	132.733	137.223	258.246	136.008
RPL31	2.29	-1.52	-1.33	0.61		Rpl31	22.744	22.116	25.451	25.208	12.483	21.399	109.991	128.104	117.88	119.996
RPL36A	-0.84	-0.69	-0.35	2		Rpl36a	4.616	3.608	3.348	3.193	4.549	4.975	63.534	53.811	31.184	35.492
RPL39	2	-1.12	-0.32	1.27		Rpl39	123.396	106.736	141.004	131.895	82.04	83.63	95.799	96.369	8.128	5.523
RPS15A	2.39	0.13	-1.01	1.51		Rps15a	28.81	30.205	25.39	26.379	28.502	38.677	16.926	19.936	41.621	38.277
RPS19	-0.57	4.38	-0.42	1.71		Rps19	80.982	48.693	74.232	46.498	30.143	24.724	11.959	18.364	4.59	6.034
RPS24	1.99	-2.31	-1.53	0.4		Rps24	71.535	43.273	69.931	40.152	102.984	129.344	242.153	217.005	82.065	69.462
RPS27L	-0.6	-0.85	-1.38	-0.17		Rps27l	68.724	64.052	62.729	54.751	75.899	103.867	57.917	52.781	50.424	40.934
RPS29	2.24	-0.04	-0.9	1.8		Rps29	5.276	5.275	3.263	4.04	0	7.161	323.955	349.652	63.645	92.1
RPS6	1.58	-0.88	-1.51	0.51		Rps6	16.546	17.919	6.669	3.62	11.733	16.956	131.826	125.717	203.716	142.058
RPS8	1.79	2.26	-0.11	0.93		Rps8	43.819	23.403	46.944	21.638	51.888	74.358	107.371	85.327	89.041	82.577
RRAGA	1.27	1.85	0.28	1.96		Rraga	433.562	455.252	403.905	422.465	273.022	283.705	267.798	283.24	278.562	274.436
RRAS	-0.88	2.85	-0.48	0.99		Rras	37.246	57.857	49.42	55.454	82.456	70.824	39.484	37.066	41.796	89.545
RRM1	-0.9	-1.01	-0.28	1.21		Rrm1	68.487	58.045	47.631	39.204	46.676	60.328	20.868	12.423	48.639	39.705
RRM2	0.09	0.41	0.31	-0.24		Rrm2	178.331	147.771	145.384	133.107	151.764	185.039	47.27	13.034	199.328	171.104
RRS1	-0.63	0.89	0.53	1.93		Rrs1	136.678	105.941	125.875	113.263	100.344	99.498	78.816	90.015	71.577	41.751
RYK	1.01	2.6	0.51	0.13		Ryk	0.28	0.298	0.671	1.169	3.359	2.816	1.554	1.626	1.276	1.074
S100A8	1.6	-4.17	-1.7	0.03		S100a8	46.172	48.781	17.982	15.969	42.659	40.433	161.396	164.924	158.567	191.282
S1PR1	2.07	0.55	0.93	0.53		S1pr1	63.671	53.602	75.967	86.376	50.366	57.026	31.596	17.644	9.758	15.349
SAMHD1	1.02	2.33	-0.43	-0.09		Samhd1	40.322	44.55	39.542	41.849	106.954	94.044	30.026	26.902	23.621	26.471
SAPCD2	1.18	3.1	0.72	0.41		Sapcd2	21.256	11.249	19.67	9.286	4.433	7.272	6.81	2.617	32.721	18.803
SASH1	-1.12	1.26	0.86	1.59		Sash1	10.727	11.782	9.166	9.739	22.682	16.955	12.085	10.004	7.813	8.614
SASS6	1.84	0.59	-0.43	-0.89		Sass6	5.543	4.76	3.837	3.053	5.549	6.734	2.056	1.34	5.026	4.341
SCAMP5	-0.8	2.37	0.79	2.54		Scamp5	23.151	26.395	23.253	29.58	21.873	23.192	13.046	6.99	9.3	11.779
SCARF1	-0.46	-2.25	-0.58	-0.96		Scarf1	7.21	9.13	4.832	5.262	38.543	39.51	1.973	2.753	10.359	11.359
SCN1B	1.07	1.83	1.37	0.61		Scn1b	2.046	2.207	2.019	2.028	13.825	11.126	0	0.226	0.174	0.79
SDC4	1.52	0.28	-0.9	0.64		Sdc4	83.564	102.535	40.59	48.931	72.586	67.048	29.096	23.511	19.061	21.005
SDCBP	0.92	-3.19	-1.06	-0.47		Sdcbp	216.012	228.912	223.845	221.624	195	202.044	116.104	136.17	181.414	176.637
SEC61B	0.6	1.61	-1.23	1		Sec61b	32.199	28.001	31.243	24.356	24.601	25.857	16.306	17.557	20.965	6.485
SELENON	-0.06	0.41	-1.04	0.73		Selenon	52.229	56.24	60.262	68.41	49.982	43.856	45.43	38.327	23.24	28.455
SEMA4C	-0.45	0.11	-1.77	0.12		Sema4c	7.922	6.566	6.964	5.173	8.752	10.412	4.913	4.026	5.237	4.326
SERINC3	0.26	-0.31	1.42	-0.59		Serinc3	223.93	243.074	174.528	185.197	191.911	219.743	76.33	90.047	95.678	125.809
SERP1	0.55	0.7	-1.1	-0.25		Serp1	442.336	543.849	422.181	471.287	892.729	1011.53	374.63	465.123	439.792	401.409
SERPINE2	2.38	3.7	1.23	0.69		Serpine2	0.129	0.155	0.088	0.028	0	0.023	10.548	20.083	1.107	0.651
SESN1	0.72	0.39	0.04	0.57		Sesn1	14.132	15.891	12.186	15.324	23.152	29.599	8.495	6.307	7.719	11.045
SGK1	-0.77	-0.73	-0.54	-0.62		Sgk1	129.356	177.407	151.623	254.044	90.75	83.517	1415.53	1539.88	1567.53	1788.34
SGK3	0.53	1.07	0.84	0.96		Sgk3	11.297	10.971	10.972	10.601	13.672	15.117	6.655	5.501	9.261	8.567
SH3BP1	-0.7	3.16	0.47	0.91		Sh3bp1	38.451	38.163	28.365	31.681	61.534	52.667	36.316	27	18.134	23.067
SHISA5	0.95	0.13	0.92	0.44		Shisa5	588.391	631.522	621.223	709.701	705.742	657.692	528.213	515.248	308.507	323.563
SIDT2	-3.17	0.92	0.31	0.71		Sidt2	46.039	59.163	44.223	73.795	42.281	37.888	20.292	19.959	29.578	45.943
SIGMAR1	1.2	0.61	0.1	0.9		Sigmar1	263.41	241.372	209.395	230.513	247.499	259.701	143.159	171.556	212.48	197.16
SIPA1L2	-2.36	0.64	0.33	-0.61		Sipa1l2	6.131	5.849	2.984	3.518	5.375	6.119	1.97	1.933	2.588	2.557
SKA2	0.35	0.27	-0.12	0.21		Ska2	14.673	9.432	10.386	7.764	8.688	15.726	3.144	1.508	11.319	7.624
SKA3	0.79	0.95	0.34	-0.13		Ska3	9.208	6.894	7.616	5.22	5.938	5.348	2.217	1.48	7.405	6.942
SKIL	-0.29	1.85	-1.8	-0.86		Skil	33.009	41.315	30.366	38.164	35.088	41.974	30.784	43.328	14.131	23.718
SLBP	2.38	2.16	0.5	0.04		Slbp	25.012	21.872	18.817	18.898	18.923	27.992	14.554	9.23	24.157	21.143
SLC11A1	-0.64	-2.87	0.14	-1.67		Slc11a1	224.632	271.984	208.433	223.757	437.646	415.123	367.963	693.128	106.343	169.384
SLC11A2	1.43	0.8	0.51	0.87		Slc11a2	12.926	24.675	15.916	27.709	51.884	42.131	35.003	86.297	22.662	33.846
SLC39A4	0.09	-1.74	-0.12	-1.05		Slc39a4	1.728	6.84	1.136	1.456	49.333	36.862	36.801	80.015	1.281	3.064
SLC40A1	0.98	1.43	-0.7	0.08		Slc40a1	24.319	40.137	9.064	11.779	11.252	5.298	1.488	1.221	2.796	4.119
SLC7A11	-0.96	0.11	1.03	-1.11		Slc7a11	0.761	1.816	1.666	3.541	4.16	2.36	18.871	73.137	1.426	1.977
SLC8B1	0.57	1.03	-0.42	0.64		Slc8b1	29.467	29.1	31.489	37.173	43.362	38.83	33.823	28.251	15.863	18.044
SLC9A3R1	-2.25	-1.61	1.88	-0.94		Slc9a3r1	85.535	73.633	37.595	35.347	29.864	30.729	20.995	15.622	42.445	46.123
SLC9B2	-0.24	2.59	1.09	1.23		Slc9b2	1.155	1	2.529	1.754	3.397	3.545	0.228	0.095	2.709	0.201
SLPI	1.64	10.46	2.37	2.23		Slpi	4.02	6.998	5.268	5.825	62.933	89.106	343.996	931.221	55.238	204.118
SMAD1	-0.05	5.21	4	-0.18		Smad1	4.939	4.484	3.183	3.641	4.35	4.34	1.446	1.588	1.113	0.985
SMC2	2.23	0.2	-1.53	-0.11		Smc2	26.982	20.322	22.115	15.417	18.669	24.409	9.764	5.419	22.962	18.969
SMC4	1.92	1.84	0.71	-0.63		Smc4	50.769	40.899	37.942	30.619	33.436	37.981	26.83	15.155	54.896	45.558
SNX10	2.09	-2.73	-0.91	-0.21		Snx10	13.685	16.009	12.086	13.56	20.238	20.38	18.392	25.761	12.705	13.737
SOCS1	-0.28	0.32	-0.44	0.3		Socs1	12	11.178	14.695	9.247	26.166	21.679	8.255	8.123	3.844	2.883
SOD1	0.41	4.71	-0.7	1.09		Sod1	163.663	121.796	134.416	107.44	66.726	72.706	51.95	58.396	115.124	70.162
SOD2	2.03	-0.3	0.39	-0.47		Sod2	48.054	67.074	43.362	60.584	344.472	252.172	102.046	262.665	96.273	109.692
SORD	-1.81	-3.79	-3.3	-0.24		Sord	12.93	12.818	14.166	15.825	11.494	11.343	11.64	10.189	5.262	4.598
SOX7	-0.5	-0.48	0.83	0.15		Sox7	0.054	0.87	0.085	0.253	5.262	1.705	1.584	3.012	0.098	0
SP100	0.84	2.17	0.69	-0.22		Sp100	9.717	7.925	8.468	7.55	26.425	25.63	4.914	3.463	2.575	2.994
SP110	1.44	-0.21	0.79	0.24		Sp110	7.902	6.358	6.772	6.478	19.999	20.095	3.539	2.322	1.578	1.685
SPDL1	-1.46	1.41	-1.14	0.56		Spdl1	33.249	23.037	34.318	21.403	18.814	21.31	8.659	5.979	20.398	12.52
SPN	0.27	1.25	-0.42	-0.26		Spn	223.401	149.149	201.241	107.432	195.008	216.17	137.516	82.976	48.071	40.292
SPPL2A	2.35	0.45	0.33	-0.08		Sppl2a	28.542	33.197	33.474	31.754	59.71	54.849	27.969	35.358	31.492	32.142
SPRED1	0.34	0.34	-0.93	0.53		Spred1	20.116	28.697	18.264	23.675	33.448	31.808	17.332	19.135	17.034	18.613
SRGN	1.6	-1.6	-1.32	-0.67		Srgn	22.181	20.184	15.212	12.87	23.736	29.666	121.685	87.239	28.533	29.48
STAP1	2.32	0.01	0.87	-0.11		Stap1	10.9	10.764	19.976	14.688	52.772	51.864	10.22	7.725	24.892	22.587
STIL	0.54	0.22	0.23	1.68		Stil	6.809	5.788	4.553	4.366	5.086	5.701	2.462	1.203	5.405	5.046
STMN1	0.16	3.42	1.07	1.19		Stmn1	24.083	11.71	26.381	20.989	21.075	29.556	16.117	7.577	44.767	19.531
STXBP1	-1.02	1.85	-0.69	-0.64		Stxbp1	4.913	5.386	6.495	7.489	10.496	7.887	4.006	4.749	4.773	4.704
SUSD6	1.78	-2.53	0.35	-0.39		Susd6	11.663	17.381	9.784	14.757	24.976	19.769	15.749	19.005	23.23	27.396
SUV39H1	-0.66	0.11	0.03	1.4		Suv39h1	35.123	31.412	23.946	21.197	28.342	31.679	14.102	10.005	24.458	21.845
SWAP70	1.05	3.08	2.34	-1.33		Swap70	10.456	12.312	9.29	10.67	18.833	16.865	11.106	11.972	16.114	15.023
SYP	1.39	-1.14	-0.61	-0.3		Syp	3.351	2.346	2.218	2.217	5.039	5.816	0.758	0.292	0.858	0.82
TACC3	1.3	-0.33	1.8	0.66		Tacc3	70.119	43.414	46.481	31.812	31.622	44.798	18.603	8.058	48.003	36.199
TAF9	0.51	1.11	-1.2	-0.2		Taf9	48.656	38.44	42.442	30.15	41.515	47.084	29.672	30.487	28.276	23.012
TAL1	0.29	6.4	1.29	-0.43		Tal1	19.47	14.468	16.337	15.736	20.328	20.728	6.234	5.559	11.723	7.408
TAP1	2.42	-0.32	0.31	0.52		Tap1	66.484	59.2	54.687	48.141	122.08	132.273	40.78	46.007	25.193	28.105
TAP2	3.74	1.24	0.75	0.67		Tap2	50.816	50.266	43.467	46.749	77.014	65.762	80.628	81.434	66.252	64.638
TAPBP	-0.95	-0.73	1.46	0.79		Tapbp	224.636	289.52	258.891	328.156	654.119	582.126	393.986	553.053	197.624	237.077
TAPBPL	0.3	-0.01	-1.47	0.7		Tapbpl	20.496	18.932	16.982	16.24	25.604	22.91	19.004	29.906	24.396	17.413
TARDBP	1.56	-0.07	-0.47	1.08		Tardbp	56.802	52.973	40.534	47.149	57.439	60.564	28.694	34.295	53.153	50.021
TBC1D10C	-1.43	-0.76	-0.14	1.01		Tbc1d10c	0.958	0.673	0.848	0.972	0.205	0.224	21.881	12.972	14.51	10.542
TBK1	1.56	0.96	-0.6	0.43		Tbk1	19.425	20.651	20.444	22.785	24.17	21.793	19.524	20.535	13.173	11.313
TBKBP1	-1.11	-2.48	-0.32	-0.56		Tbkbp1	26.603	26.09	23.02	23.499	38.226	32.847	39.698	31.289	28.082	15.289
TFRC	-0.71	3.72	0.11	0.64		Tfrc	136.766	177.828	177.708	487.728	132.02	161.866	84.169	140.795	69.711	69.632
TGM2	-0.48	1.76	1.23	-0.93		Tgm2	112.752	81.514	100.035	109.328	54.433	47.594	51.077	44.924	30.484	25.18
THRA	3.6	2.79	0.86	1.93		Thra	6.624	5.898	5.177	5.454	4.628	4.731	5.416	3.057	1.64	1.92
TIMELESS	0.83	1.35	-1	0.21		Timeless	26.826	18.17	19.309	14.314	35.995	37.15	9.537	2.877	20.562	16.288
TIMP1	-1.96	3.8	-0.72	0		Timp1	2.267	1.267	1.764	1.682	3.295	2.621	0.076	0.156	0.25	0.545
TIMP2	-1.18	-2.55	-0.48	-0.91		Timp2	52.722	59.857	56.786	80.42	46.032	42.048	19.129	12.074	37.333	42.388
TIPIN	0.22	-0.74	-0.54	-0.93		Tipin	9.54	7.613	7.365	5.657	6.836	10.366	3.807	2.563	8.106	4.769
TK1	0.95	0.18	-0.94	0.58		Tk1	61.557	37.464	38.207	26.487	39.535	50.942	14.644	5.664	50.15	41.665
TLR2	1.13	1.66	1.21	-0.15		Tlr2	68.039	90.086	38.72	48.327	296.148	276.729	258.955	552.329	336.281	335.803
TLR4	0.15	-1.65	0.64	-1.44		Tlr4	62.729	81.428	64.343	73.349	70.159	67.285	39.302	49.176	34.611	46.327
TLR7	1.3	0.09	-0.87	0.14		Tlr7	29.408	27.866	26.463	25.369	76.731	68.5	28.513	17.559	33.102	29.508
TMC8	-0.11	-1.08	0.44	0.7		Tmc8	7.335	7.799	11.055	9.426	1.307	1.715	3.451	2.042	4.064	5.068
TMEM173	-0.17	0.87	0.14	1.63		Tmem173	40.634	42.114	29.353	28.3	21.508	24.394	18.66	15.94	18.379	21.963
TMEM176A	-0.05	-4.67	-0.68	0.17		Tmem176a	2.286	6.595	1.449	1.117	15.88	15.751	0.938	2.052	0.679	1.007
TMEM64	1.04	1.29	-0.46	0.81		Tmem64	7.677	9.791	19.013	25.288	11.971	10.302	4.701	5.304	5.107	3.508
TNF	0.48	1.71	-1.09	0.27		Tnf	102.98	235.344	95.452	130.164	418.071	259.242	175.697	317.189	254.17	239.339
TNFAIP3	0.86	0.5	0.85	0.46		Tnfaip3	21.648	57.289	25.284	47.678	77.927	53.926	77.576	120.631	63.774	85.617
TNFRSF14	-0.24	-0.73	0.19	1.67		Tnfrsf14	14.675	19.962	17.455	20.061	25.207	18.378	12.327	8.064	6.907	9.546
TNFSF10	1.84	-0.72	0.23	-0.54		Tnfsf10	0.309	0.185	0.397	0.052	2.425	3.182	1.555	1.084	0.02	0.073
TNFSF14	0.36	-2.55	-0.61	-2.14		Tnfsf14	7.605	5.127	2.791	1.633	2.909	2.227	4.284	2.829	0.049	0.088
TNIP1	0.61	0.15	2.7	0.66		Tnip1	15.938	18.94	14.661	16.172	31.272	25.499	33.148	36.981	27.299	29.02
TNIP3	0.55	1.53	1.67	-0.31		Tnip3	8.548	15.328	5.542	9.663	33.511	40.595	14.07	10.656	9.951	10.837
TNK1	2.6	-0.24	0.68	0.45		Tnk1	13.68	18.91	20.144	20.205	25.654	22.371	17.413	13.799	12.614	13.665
TOMM7	1.1	-2.42	-0.8	0.83		Tomm7	68.609	52.461	67.223	49.923	44.233	62.484	44.324	37.348	32.441	30.312
TOP2A	0.91	2.39	-0.56	1.91		Top2a	126.796	94.934	94.296	61.356	68.814	79.764	34.089	12.747	134.539	101.813
TOPBP1	-1.07	-0.02	-0.15	-0.34		Topbp1	27.864	24.085	18.781	17.888	22.985	24.041	13.052	9.389	18.975	17.027
TPM1	-1.87	-0.3	-0.26	-0.15		Tpm1	35.533	40.737	49.041	53.591	42.732	41.033	57.521	40.438	27.21	18.172
TPX2	-0.13	0.14	-0.46	0.55		Tpx2	23.154	18.48	16.865	12.639	12.087	15.053	9.016	4.077	22.18	19.142
TRAF1	-0.25	1.51	-0.28	1.14		Traf1	2.795	4.162	3.46	4.017	16.072	10.397	16.151	25.044	6.255	7.045
TRAFD1	-0.51	-1.56	1.53	-1.23		Trafd1	43.31	44.082	49.504	51.055	111.994	108.141	50.792	43.871	37.513	31.75
TREM1	-1.2	-0.62	0.68	-1.04		Trem1	5.658	3.652	1.494	1.042	6.758	6.229	2.28	0.888	2.276	4.709
TRIAP1	1.98	0.07	-1.5	1.38		Triap1	118.11	121.862	100.776	126.501	125.352	98.757	84.023	82.003	67.737	71.096
TRIB1	0.65	-0.83	0.28	-0.84		Trib1	13.72	15.202	9.086	10.015	16.053	18.62	7.782	5.828	1.925	1.67
TRIM14	-0.39	0.47	-1.82	-1.65		Trim14	15.269	16.062	7.486	9.119	23.668	20.052	4.521	4.171	3.935	4.634
TRIM21	0.3	-1.95	-0.66	0.04		Trim21	29.972	29.869	23.137	22.917	40.382	43.965	16.001	20.437	12.685	14.648
TRIM25	-0.39	-0.86	1.27	-0.42		Trim25	90.315	104.751	105.336	136.58	132.545	111.907	61.219	70.735	36.494	36.681
TRIM26	0.51	1.45	-1.05	0.36		Trim26	19.541	19.679	19.429	20.387	19.385	22.075	17.017	18.73	9.239	8.39
TRIM68	0.3	-0.36	1.62	0.33		Trim68	5.144	6.176	9.102	8.5	1.125	0.307	2.57	1.757	1.433	1.703
TRIM8	0.31	1.83	0.95	0.56		Trim8	86.663	76.945	73.781	75.534	100.342	94.466	70.401	51.142	64.551	67.525
TRIP6	-0.15	4.33	1.35	0.86		Trip6	7.507	4.372	16.572	14.575	8.515	8.968	5.686	7.502	6.063	5.446
TROVE2	1.41	1.81	-0.78	1.01		Trove2	8.301	13	9.141	13.446	13.089	9.923	5.72	9.135	6.844	9.685
TSPAN14	-1.23	-2.36	-0.54	-0.64		Tspan14	35.713	32.713	37.237	39.31	17.764	15.448	20.206	15.404	20.361	22.004
TSPO	-3.12	2.28	0.01	0.66		Tspo	92.075	75.126	99.121	74.557	137.065	162.439	86.943	74.928	114.575	113.925
TUBA1A	1.44	3.41	1.02	0.59		Tuba1a	86.313	71.501	112.679	84.979	82.447	75.412	40.156	27.198	61.651	65.172
TUBA1B	-1.92	2.43	-0.21	1.26		Tuba1b	235.775	143.86	175.873	134.721	209.176	262.673	116.92	57.772	149.09	196.151
TUBA1C	-0.46	3.05	0.04	1.11		Tuba1c	97.252	74.034	79.168	60.7	61.85	70.741	28.954	26.34	83.698	79.399
TUBB4B	-0.24	5.38	1.14	1.66		Tubb4b	542.993	345.405	381.429	243.881	374.099	388.526	134.9	105.981	360.681	268.266
TUBB6	1.15	4.8	1.9	1.26		Tubb6	100.222	81.737	143.646	128.694	69.163	73.646	62.435	36.718	170.644	130.731
TUBG1	0.75	1.78	0.13	0.8		Tubg1	55.88	42.675	48.907	38.847	41.813	40.25	29.418	23.481	62.076	50.936
TWF1	2.23	0.24	2.02	2		Twf1	42.072	42.78	34.367	38.896	66.416	62.673	37.388	38.979	29.88	33.397
TXNIP	1.88	-1.18	2.54	1.13		Txnip	365.165	361.685	382.553	340.767	453.997	460.798	86.481	57.366	441.669	458.064
UBA5	-0.97	-0.4	-1.76	0.81		Uba5	22.586	21.719	21.4	25.543	25.842	23.189	18.36	22.29	15.426	14.027
UBB	0.91	6.9	2.61	-0.05		Ubb	707.085	597.264	661.006	523.606	451.835	481.008	21.82	1.925	234.805	274.623
UBE2C	0.73	3.2	0.84	1.72		Ube2c	255.007	152.922	136.782	93.303	112.386	172.276	66.781	26.071	148.696	104.94
UFM1	0.57	0.77	-0.94	0.17		Ufm1	30.85	33.961	30.684	39.578	29.538	24.407	32.367	34.281	20.148	18.693
UNG	0.91	-1.13	-0.55	1.86		Ung	19.683	14.068	15.541	12.532	18.616	20.909	7.75	6.231	22.795	14.43
UPP1	-0.87	1.05	1.58	1.71		Upp1	0.436	0.124	0.296	0.391	0.377	0.165	10.491	9.203	1.84	1.553
USP1	1.94	1.37	-0.63	-0.91		Usp1	60.382	47.446	45.122	33.273	45.404	59.613	31.771	24.542	50.072	36.919
USP18	0.18	0.08	-0.17	0.68		Usp18	4.105	3.512	4.178	3.736	48.399	44.848	1.251	3.983	17.794	18.81
USP25	1.85	0.61	0.26	-0.57		Usp25	10.536	10.576	8.683	9.703	18.065	16.374	9.293	9.234	10.344	10.825
USP45	1.13	0.64	0.87	-0.5		Usp45	5.75	6.816	5.491	4.791	6.469	6.102	2.455	2.648	6.199	6.89
VAPB	0.87	0.65	-0.79	0.03		Vapb	32.6	30.899	36.379	39.637	28.638	22.801	38.819	35.111	16.63	14.39
VASP	-1.15	-1.49	0.72	-0.24		Vasp	62.061	65.67	59.038	61.111	244.162	199.492	87.392	103.441	167.59	187.45
VAV1	-1.34	-2.13	0.4	-0.32		Vav1	25.97	27.339	19.164	22.155	40.833	36.024	22.942	31.285	28.79	29.277
VEGFA	1.21	-1.19	0.65	0.95		Vegfa	35.282	44.817	8.917	11.51	6.034	9.165	31.494	38.617	1.233	3.809
VKORC1	0.03	2.04	-0.15	0.62		Vkorc1	64.399	83.903	58.569	83.831	73.991	83.265	43.974	60.137	67.228	82.52
VWF	0.94	0	0.75	-0.39		Vwf	11.462	13.753	18.814	23.281	5.007	2.755	0.281	0.244	0.942	1.117
WDHD1	2.22	-0.65	-0.79	0.63		Wdhd1	12.176	9.846	12.604	10.244	9.647	10.509	5.925	2.933	9.588	7.07
WNK1	0.58	4.84	1.57	-0.13		Wnk1	37.963	46.218	30.694	43.944	37.229	33.233	22.79	22.07	26.368	32.847
WWP1	-0.12	0.76	-0.1	0.7		Wwp1	11.257	14.394	8.895	9.626	8.363	9.473	3.843	3.747	6.113	4.458
XAF1	3.79	1.89	-0.04	0.3		Xaf1	8.499	8.267	8.584	6.988	47.855	40.211	12.295	17.757	5.107	6.684
ZBED3	1.42	-1.53	1.73	0.27		Zbed3	14.851	15.282	14.315	17.25	11.499	11.359	7.504	5.668	9.55	5.394
ZBTB32	0.28	1.44	0.83	2.15		Zbtb32	0.924	1.184	3.754	1.088	1.26	1.378	0.427	0.437	1.615	0.382
ZBTB4	0.71	2.02	1.14	1.12		Zbtb4	38.265	34.797	45.691	39.737	24.645	24.307	19.829	16.748	11.185	14.383
ZBTB42	0.4	-1.83	0.8	1.2		Zbtb42	44.268	40.518	48.144	50.562	30.843	25.682	28.657	21.847	31.701	27.715
ZBTB7B	-1.34	-0.04	0.35	1.17		Zbtb7b	49.798	39.607	39.977	34.369	56.334	59.299	60.1	61.483	38.232	40.829
ZC3H12A	0.8	1.54	-0.31	1.96		Zc3h12a	18.667	36.264	21.761	38.61	58.437	47.932	47.783	113.717	35.935	83.702
ZFP36	1.43	0.09	0.99	0.19		Zfp36	238.125	207.218	169.076	186.099	229.722	224.271	257.365	175.885	142.663	102.7
ZFP36L1	0.95	-1.53	1.53	0.24		Zfp36l1	58.605	57.638	29.385	29.387	17.205	22.807	11.848	8.962	9.501	16.349
ZFP36L2	-0.35	-1.38	0.17	0.11		Zfp36l2	857.73	618.29	855.299	591.451	459.976	494.105	851.485	501.661	604.779	486.515
ZRANB3	-1.11	-0.25	0.59	-0.71		Zranb3	3.623	3.213	3.477	2.943	7.434	6.16	7.14	2.907	6.211	4.689
ZW10	-0.64	-0.21	-0.55	0.58		Zw10	12.226	11.792	8.96	8.798	14.171	14.787	6.387	7.484	15.478	14.687
ZWILCH	0.2	0.14	-1.57	0.77		Zwilch	8.176	6.348	5.423	4.479	5.587	6.403	2.176	1.109	7.491	5.704
